# Supplementary material for: Kingdom Chromista and its eight phyla: a new synthesis emphasising periplastid protein targeting, cytoskeletal and periplastid evolution, and ancient divergences
Source: Protoplasma. 2017 Sep 5;255(1):297–357. doi: 10.1007/s00709-017-1147-3 (PMC5756292; doi:10.1007/s00709-017-1147-3)
Supplement: Supplementary file 2 — (GB 873 kb) [file 709_2017_1147_MOESM2_ESM.gb]

LOCUS       Phaeodactylum_tricornutum_XP_002180594     598 bp    PROT      linear   21-JAN-2009
DEFINITION  predicted protein [Phaeodactylum tricornutum CCAP 1055/1].
 ACCESSION  XP_002180594
  ORGANISM  Phaeodactylum tricornutum CCAP 1055/1
   AUTHORS  Grigoriev,I., Grimwood,J., Kuo,A., Otillar,R.P., Salamov,A.,
VERSION     XP_002180594.1DBSOURCE    REFSEQ: accession XM_002180558.1
KEYWORDS    RefSeq.
SOURCE      Phaeodactylum tricornutum CCAP 1055/1
            Eukaryota; Stramenopiles; Bacillariophyta; Bacillariophyceae;
            Bacillariophycidae; Naviculales; Phaeodactylaceae; Phaeodactylum.
REFERENCE   1  (residues 1 to 339)
            Kuo,A., Maheswari,U., Martens,C., Maumus,F., Otillar,R.P.,
            Rayko,E., Salamov,A., Vandepoele,K., Beszteri,B., Gruber,A.,
            Heijde,M., Katinka,M., Mock,T., Valentin,K., Verret,F.,
            Berges,J.A., Brownlee,C., Cadoret,J.P., Chiovitti,A., Choi,C.J.,
            Coesel,S., De Martino,A., Detter,J.C., Durkin,C., Falciatore,A.,
            Fournet,J., Haruta,M., Huysman,M.J., Jenkins,B.D., Jiroutova,K.,
            Jorgensen,R.E., Joubert,Y., Kaplan,A., Kroger,N., Kroth,P.G., La
            Roche,J., Lindquist,E., Lommer,M., Martin-Jezequel,V., Lopez,P.J.,
            Lucas,S., Mangogna,M., McGinnis,K., Medlin,L.K., Montsant,A.,
            Oudot-Le Secq,M.P., Napoli,C., Obornik,M., Parker,M.S., Petit,J.L.,
            Porcel,B.M., Poulsen,N., Robison,M., Rychlewski,L., Rynearson,T.A.,
            Schmutz,J., Shapiro,H., Siaut,M., Stanley,M., Sussman,M.R.,
            Taylor,A.R., Vardi,A., von Dassow,P., Vyverman,W., Willis,A.,
            Wyrwicz,L.S., Rokhsar,D.S., Weissenbach,J., Armbrust,E.V.,
            Green,B.R., Van de Peer,Y. and Grigoriev,I.V.
  TITLE     The Phaeodactylum genome reveals the evolutionary history of diatom
            genomes
  JOURNAL   Nature 456 (7219), 239-244 (2008)
   PUBMED   18923393
REFERENCE   2  (residues 1 to 339)
            Detter,J.C., Lindquist,E., Shapiro,H., Lucas,S., Glavina del
            Rio,T., Pitluck,S., Rokhsar,D. and Bowler,C.
  CONSRTM   Diatom Consortium
  TITLE     Direct Submission
  JOURNAL   Submitted (12-AUG-2008) US DOE Joint Genome Institute, 2800
            Mitchell Drive B100, Walnut Creek, CA 94598-1698, USA
COMMENT     PROVISIONAL REFSEQ: This record has not yet been subject to final
            NCBI review. The reference sequence was derived from EEC48002.
            Method: conceptual translation.
FEATURES             Location/Qualifiers
     source          1..339
                     /organism=`Phaeodactylum tricornutum CCAP 1055/1`
                     /strain=`CCAP 1055/1`
                     /db_xref=`taxon:556484`
                     /country=`United Kingdom: Blackpool`
     Protein         1..339
                     /product=`hypothetical protein`
                     /calculated_mol_wt=38542
     Region          124..297
                     /region_name=`Rhomboid`
                     /note=`Rhomboid family; cl21536`
                     /db_xref=`CDD:304416`
     CDS             1..339
                     /gene=`sDer1-2`
                     /locus_tag=`PHATRDRAFT_35965`
                     /coded_by=`XM_002180558.1:1..1020`
                     /db_xref=`InterPro:IPR007599`
                     /db_xref=`GeneID:7201327`
ORIGIN
        1 m--------- ---stfyslp yacvvvllcl vtacaatfpg gralfgcsfp rsrsrlpvgt
       61 lsasladqkp claalsvltd tr-------- ---------- ---------- ----------
      121 ---------- ---------- ---------- -----ggaaa vfedsdseed dededflfgm
      181 d---dadd-f dmaes--e-f aedntvd-rm idawrktppl tkgylsasfa at-lygylfn
      241 -rnef-ptvl -l-ldwkpvl q----klq-- ---------- -------iwr lltsflnfgp
      301 ---lgl-gyl mtahfvwty- ma-tlerln- ---------- ---------- ----------
      361 -hd-r---p- -y--d--fwi miffgqlsmv vgypifk-ls ---------- ----------
      421 ---------- ---------- ---------- ---------- -----prflg hnlstflvyi
      481 wsryhegm-e vnm-felfnt raemlpwffl aqtfllege- ---l-pv--- ldfl-gi-vf
      541 ghiyhhck-t -vgilrapd- vv-ve----- -wyngdssla rrirse--yk pissdfem
//
LOCUS       Thalassiosira_pseudonana9466_SymbiontDer1_2     598 bp    PROT      linear    7-MAR-2017
DEFINITION  ThalassiosiraSymbDer1_2pseudodona9466, 242 bases, 9D066D71 checksum.
 ACCESSION  Rose-Cavalier-Smiths-iMac.local:29:1488884877

ORIGIN
        1 M--------- ---------- ---------- ---------- ---------- ----------
       61 ---------- ---------- ---------- ---------- ---------- ----------
      121 ---------- ---------- ---------- ---------- FDFDAAEDDF GDESTLAQI-
      181 ---------- ---------- --------Q- -DAYKKTPPL TKAYLTASFG AA-LLGYVTN
      241 -KNDF-PSIL -Q-LDWKPTV T----RLQ-- ---------- -------LWR PLTAFLNFGP
      301 ---LGL-GYL MTVHFVWTY- MS-TLERLN- ---------- ---------- ----------
      361 -HN-T---P- -Y--D--FWL MMLFGSVMMV AGYSMLG-LS ---------- ----------
      421 ---------- ---------- ---------- ---------- -----PRFLG HNLSTFLVYV
      481 WSRYHEGL-E VNM-FELFNT RAELLPWFFL AQTFLLEGE- ---V-PI--- LDFL-GI-VF
      541 GHIYHHYK-T -TNVLKTPR- FV-IQ----- -WYNGDNKYA QILRQK--YK TISSDFEM
//
LOCUS       ThalassiosiraoceanicaEJK69265     598 bp    PROT      linear   25-JUL-2012
DEFINITION  hypothetical protein THAOC_09486 [Thalassiosira oceanica].
 ACCESSION  EJK69265
  ORGANISM  Thalassiosira oceanica
   AUTHORS  Lommer,M., Kraemer,L., Schilhabel,M.B., Klostermeier,U.C.,
VERSION     EJK69265.1DBLINK      BioProject: PRJNA36595
            BioSample: SAMN02981384
DBSOURCE    accession AGNL01010293.1
KEYWORDS    .
SOURCE      Thalassiosira oceanica
            Eukaryota; Stramenopiles; Bacillariophyta; Coscinodiscophyceae;
            Thalassiosirophycidae; Thalassiosirales; Thalassiosiraceae;
            Thalassiosira.
REFERENCE   1  (residues 1 to 331)
            Gutowska,M.A., Wolf,J., Bergner,S.V., Schilhabel,M.B.,
            Klostermeier,U.C., Beiko,R.G., Rosenstiel,P., Hippler,M. and
            Laroche,J.
  TITLE     Genome and low-iron response of an oceanic diatom adapted to
            chronic iron limitation
  JOURNAL   Genome Biol. 13 (7), R66 (2012)
   PUBMED   22835381
  REMARK    Publication Status: Available-Online prior to print
REFERENCE   2  (residues 1 to 331)
            Rosenstiel,P. and LaRoche,J.
  TITLE     Direct Submission
  JOURNAL   Submitted (31-OCT-2011) RD2 Marine Biogeochemistry, IFM-GEOMAR,
            Duesternbrooker Weg, Kiel 24105, Germany
COMMENT     ##Genome-Assembly-Data-START##
            Assembly Date         :: JUL-2010
            Assembly Method       :: TGICL v. (2005-01-31)
            Assembly Name         :: ThaOc_1.0
            Genome Coverage       :: 8.7x
            Sequencing Technology :: 454 GS FLX Titanium
            ##Genome-Assembly-Data-END##
            Method: conceptual translation.
FEATURES             Location/Qualifiers
     source          1..331
                     /organism=`Thalassiosira oceanica`
                     /strain=`CCMP1005`
                     /db_xref=`taxon:159749`
     Protein         1..331
                     /product=`hypothetical protein`
     Region          116..289
                     /region_name=`Rhomboid`
                     /note=`Rhomboid family; cl21536`
                     /db_xref=`CDD:304416`
     CDS             1..331
                     /locus_tag=`THAOC_09486`
                     /coded_by=`complement(join(AGNL01010293.1:1371..1565,
                     AGNL01010293.1:1626..2426))`
ORIGIN
        1 m--------- ---ttttttq catvlavl-- vati-atars nksppalsfr srhrslhalp
       61 rqtsvysnan svlgl---ra gg-------- ---------- ---------- ----------
      121 ---------- ---------- ---------- ---------- fddysddeyd ydefddsdld
      181 f---dddgmf dfd-aaeddf gdentlt-ql keayaktppl tkayltasfg aa-algyltn
      241 -knef-lpil -q-lswkptl t----rlq-- ---------- -------lwr pltaflnfgs
      301 ---lgl-gyl ltiqfvwty- as-tlerln- ---------- ---------- ----------
      361 -hn-t---p- -y--d--fwl mmffgaammv tgysimg-ln ---------- ----------
      421 ---------- ---------- ---------- ---------- -----phvlg hnlstylvyi
      481 wsryhegl-e vnm-felfnt raemlpwffl aqtfllegq- ---a-pv--- ldfl-gi-vf
      541 ghiyhhyk-s -tdvlrtpk- fv-is----- -wynsdnkya emirek--yk tissdfem
//
LOCUS       FragilariopsiscylindrusOEU22547     548 bp    PROT      linear   30-SEP-2016
DEFINITION  Der1-like protein, partial [Fragilariopsis cylindrus CCMP1102].
 ACCESSION  OEU22547
  ORGANISM  Fragilariopsis cylindrus CCMP1102
   AUTHORS  Otillar,R.P., Mock,T., Strauss,J., Dupont,C., Frickenhaus,S.,
VERSION     OEU22547.1DBLINK      BioProject: PRJNA32761
            BioSample: SAMN02744060
DBSOURCE    accession KV784353.1
KEYWORDS    .
SOURCE      Fragilariopsis cylindrus CCMP1102
            Eukaryota; Stramenopiles; Bacillariophyta; Bacillariophyceae;
            Bacillariophycidae; Bacillariales; Bacillariaceae; Fragilariopsis.
REFERENCE   1  (residues 1 to 186)
            Maumus,F., Mcmullan,M., Sanges,R., Schmutz,J., Toseland,A.,
            Valas,R., Veluchamy,A., Ward,B.J., Allen,A., Barry,K.,
            Falciatore,A., Ferrante,M., Fortunato,A.E., Gloeckner,G.,
            Gruber,A., Hipkin,R., Janech,M., Kroth,P., Leese,F., Lindquist,E.,
            Lyon,B.R., Martin,J., Mayer,C., Parker,M., Quesneville,H.,
            Raymond,J., Uhlig,C., Valentin,K.U., Worden,A.Z., Armbrust,E.V.,
            Bowler,C., Green,B., Moulton,V., Van Oosterhout,C. and Grigoriev,I.
  CONSRTM   DOE Joint Genome Institute
  TITLE     Extensive genetic diversity and differential bi-allelic expression
            allows diatom success in the polar Southern Ocean
  JOURNAL   Unpublished
REFERENCE   2  (residues 1 to 186)
            Maumus,F., Mcmullan,M., Sanges,R., Schmutz,J., Toseland,A.,
            Valas,R., Veluchamy,A., Ward,B.J., Allen,A., Barry,K.,
            Falciatore,A., Ferrante,M., Fortunato,A.E., Gloeckner,G.,
            Gruber,A., Hipkin,R., Janech,M., Kroth,P., Leese,F., Lindquist,E.,
            Lyon,B.R., Martin,J., Mayer,C., Parker,M., Quesneville,H.,
            Raymond,J., Uhlig,C., Valentin,K.U., Worden,A.Z., Armbrust,E.V.,
            Bowler,C., Green,B., Moulton,V., Van Oosterhout,C., Grigoriev,I.,
            Nordberg,H.P., Cantor,M.N. and Hua,S.X.
  CONSRTM   DOE Joint Genome Institute
  TITLE     Direct Submission
  JOURNAL   Submitted (22-SEP-2016) DOE Joint Genome Institute, 2800 Mitchell
            Drive, Walnut Creek, CA 94598-1698, USA
COMMENT     Method: conceptual translation.
FEATURES             Location/Qualifiers
     source          1..186
                     /organism=`Fragilariopsis cylindrus CCMP1102`
                     /strain=`CCMP1102`
                     /db_xref=`taxon:635003`
                     /chromosome=`Unknown`
                     /country=`Indian Ocean: Islas Orcadas Cruise, Station 12`
     Protein         <1..>186
                     /product=`Der1-like protein`
     CDS             1..186
                     /locus_tag=`FRACYDRAFT_143375`
                     /coded_by=`join(KV784353.1:<2435938..2436417,
                     KV784353.1:2436549..>2436626)`
                     /db_xref=`InterPro:IPR007599`
                     /db_xref=`JGIDB:Fracy1_143375`
ORIGIN
        1 x--------- ---------- ---------- ---------- ---------- ----------
       61 ---------- ---------- ---------- ---------- ---------- ----------
      121 ---------- ---------- ---------- ---------- ---------- ----------
      181 ---------- ---------- ---------i ieayhttppf tkayltssfv vt-algailt
      241 -nnef-ppll -t-ldwtkvf k----sfq-- ---------- -------iwr pftaflnlgs
      301 ---fgpigyp mtihfvhqy- ms-slerss- ---------- ---------- ----------
      361 -hn-k---p- -y--d--fwi milfgmtsmv vgypmmk-ln ---------- ----------
      421 ---------- ---------- ---------- ---------- -----srflg hnistfltyi
      481 wsrmyegm-d vgv-fdfihi kaevlpwfml aqtfllege- ---p-pt--- ldfl-gi-vf
      541 ghvyyhfk
//
LOCUS       Nitzschia_sp.BAT25220     647 bp    PROT      linear   29-OCT-2015
DEFINITION  symbiotic PPC-localized Der [Nitzschia sp. IriIs04].
 ACCESSION  BAT25220
  ORGANISM  Nitzschia sp. IriIs04
   AUTHORS  Kamikawa,R. and Inagaki,Y.
VERSION     BAT25220.1DBSOURCE    accession LC052638.1
KEYWORDS    .
SOURCE      Nitzschia sp. IriIs04
            Eukaryota; Stramenopiles; Bacillariophyta; Bacillariophyceae;
            Bacillariophycidae; Bacillariales; Bacillariaceae; Nitzschia;
            unclassified Nitzschia.
REFERENCE   1
  TITLE     Plastid of Nitzschia
  JOURNAL   Unpublished
REFERENCE   2  (residues 1 to 400)
  TITLE     Direct Submission
  JOURNAL   Submitted (26-APR-2015) Contact:Ryoma Kamikawa Kyoto University,
            Graduate School of Human and Environmental Studies; Yoshida
            Nihonmatsu cho, Kyoto, Kyoto 606-8501, Japan
FEATURES             Location/Qualifiers
     source          1..400
                     /organism=`Nitzschia sp. IriIs04`
                     /db_xref=`taxon:1444690`
     Protein         1..400
                     /product=`symbiotic PPC-localized Der`
     Region          136..310
                     /region_name=`Rhomboid`
                     /note=`Rhomboid family; cl21536`
                     /db_xref=`CDD:304416`
     CDS             1..400
                     /gene=`sDer1-2`
                     /coded_by=`LC052638.1:1..1203`
ORIGIN
        1 m----npc-- ---gsrhyyl slavclvlcv vaqlrvvqgl sppnahwtqp ahvvgivgrw
       61 nlqqqrqqrq qqrdvsslts vfa------- ---------- ---------- ----------
      121 ---------- ---------- ---------- ---arggars seeedetegs eeeevlfdld
      181 eddedm-gvl emdldddtaf readpmd-rf lqayhktppl tkayitasal at-aygflfn
      241 -nnvf-pswl -l-ldwrkiv t----rgq-- ---------- -------fwr ifttfvnfgp
      301 ---fgi-gya ltcrfiwty- ms-tlerlh- ---------- ---------- ----------
      361 -hh-r---p- -y--d--fwi migfgmismv vgysflg-ln ---------- ----------
      421 ---------- ---------- ---------- ---------- -----aqllg hnlstylvyv
      481 wsrhhegm-d vdm-felfta raellpwffv aqtyllega- ---p-pi--- mdil-gi-vf
      541 ghvyfhck-s -tgllrapd- al-vd----- -wyvtsesak pirqqy--kq issdfelnng
      601 nhcdsnleig inpawkkqnq sfdwkrqpng icrvipdgst ckcknea
//
LOCUS       Nannochloropsis_gaditana     592 bp    PROT      linear   14-FEB-2014
DEFINITION  der1-like domain member 2 [Nannochloropsis gaditana].
 ACCESSION  EWM30647
  ORGANISM  Nannochloropsis gaditana
   AUTHORS  Corteggiani Carpinelli,E., Telatin,A., Vitulo,N., D'Angelo,M.,
VERSION     EWM30647.1DBLINK      BioProject: PRJNA170989
            BioSample: SAMN02440168
DBSOURCE    accession AZIL01000005.1
KEYWORDS    .
SOURCE      Nannochloropsis gaditana
            Eukaryota; Stramenopiles; Eustigmatophyceae; Eustigmatales;
            Monodopsidaceae; Nannochloropsis.
REFERENCE   1  (residues 1 to 425)
            D'Angelo,M., Schiavon,R., Vezzi,A., Giacometti,G.M., Morosinotto,T.
            and Valle,G.
  TITLE     Chromosome Scale Genome Assembly and Transcriptome Profiling of
            Nannochloropsis gaditana in Nitrogen Depletion
  JOURNAL   Mol Plant 7 (2), 323-335 (2014)
   PUBMED   23966634
REFERENCE   2  (residues 1 to 425)
            Forcato,C., Vezzi,A. and Valle,G.
  TITLE     Direct Submission
  JOURNAL   Submitted (08-JAN-2014) CRIBI, University of Padova, Complesso
            Vallisneri, Viale G. Colombo n 3, Padova, Padova 35121, Italy
COMMENT     ##Genome-Assembly-Data-START##
            Assembly Method       :: Newbler v. 2.6; SCAMPI v. v1.0
            Assembly Name         :: NagaB31_1.0
            Long Assembly Name    :: Nannochloropsis gaditana B-31 1.0
            Genome Coverage       :: 17.0x
            Sequencing Technology :: 454; SOLiD
            ##Genome-Assembly-Data-END##
            Method: conceptual translation.
FEATURES             Location/Qualifiers
     source          1..425
                     /organism=`Nannochloropsis gaditana`
                     /strain=`B-31`
                     /db_xref=`taxon:72520`
                     /country=`Italy: Padova`
     Protein         1..425
                     /product=`der1-like domain member 2`
     Region          216..391
                     /region_name=`Rhomboid`
                     /note=`Rhomboid family; cl21536`
                     /db_xref=`CDD:304416`
     CDS             1..425
                     /locus_tag=`Naga_100786g2`
                     /coded_by=`join(AZIL01000005.1:1198..1800,
                     AZIL01000005.1:1918..1977,AZIL01000005.1:2145..2255,
                     AZIL01000005.1:2427..2564,AZIL01000005.1:2769..2891,
                     AZIL01000005.1:3164..3229,AZIL01000005.1:3391..3567)`
ORIGIN
        1 mrnignilmp fdeplkstfv phmdtqlqti ppswssavgl vslsinmrtn alraagykhg
       61 drrpkvfssv lsllffasva tavahnlpva crwmrgvtin reatkeilpf msrregvsla
      121 lcslirsrgg araasaakdk hrlhndrand nvveeekaen eeeeeeeeee eeeeeeeeee
      181 edaeededdy deegvte-ed fndgsfaskl kkeyrrtppv tkaylmasls vt-taamlfn
      241 -knqw-pewl -l-ldwakvv g----rlq-- ---------- -------iwr pftsflyfgs
      301 ---fgf-nyl lsahfmwty- ma-hleklk- ---------- ---------- ----------
      361 -ck-n---p- -a--d--fvt mvlfgvsfll vgsplmg-fq ---------- ----------
      421 ---------- ---------- ---------- ---------- -----phflg hnlscylvyv
      481 wsrmfegq-d vdv-mglfhl pahvlpwffv aqtvvleqe- ---l-pl--- sdll-gi-av
      541 ghlyhyas-t -rklvkppa- fl-rv----- -ffaqkhfrk lyrsfe--dd lh
//
LOCUS       EctocarpusSiliculosusCBJ26891     743 bp    PROT      linear    2-JUL-2010
DEFINITION  Derlin (Degradation in endoplasmic reticulum protein) (Der1-like
 ACCESSION  CBJ26891
  ORGANISM  Ectocarpus siliculosus
   AUTHORS  Wincker,P.
protein) [Ectocarpus siliculosus].VERSION     CBJ26891.1
DBLINK      BioProject: PRJEA42625
DBSOURCE    embl accession FN648685.1
KEYWORDS    .
SOURCE      Ectocarpus siliculosus
            Eukaryota; Stramenopiles; PX clade; Phaeophyceae; Ectocarpales;
            Ectocarpaceae; Ectocarpus.
REFERENCE   1
            Amoutzias,G., Anthouard,V., Artiguenave,F., Aury,J.M., Badger,J.H.,
            Beszteri,B., Billiau,K., Bonnet,E., Bothwell,J.H., Bowler,C.,
            Boyen,C., Brownlee,C., Carrano,C.J., Charrier,B., Cho,G.Y.,
            Coelho,S.M., Collen,J., Corre,E., Da Silva,C., Delage,L.,
            Delaroque,N., Dittami,S.M., Doulbeau,S., Elias,M., Farnham,G.,
            Gachon,C.M., Gschloessl,B., Heesch,S., Jabbari,K., Jubin,C.,
            Kawai,H., Kimura,K., Kloareg,B., Kupper,F.C., Lang,D., Le Bail,A.,
            Leblanc,C., Lerouge,P., Lohr,M., Lopez,P.J., Martens,C., Maumus,F.,
            Michel,G., Miranda-Saavedra,D., Morales,J., Moreau,H., Motomura,T.,
            Nagasato,C., Napoli,C.A., Nelson,D.R., Nyvall-Collen,P.,
            Peters,A.F., Pommier,C., Potin,P., Poulain,J., Quesneville,H.,
            Read,B., Rensing,S.A., Ritter,A., Rousvoal,S., Samanta,M.,
            Samson,G., Schroeder,D.C., Segurens,B., Strittmatter,M., Tonon,T.,
            Tregear,J.W., Valentin,K., von Dassow,P., Yamagishi,T., Van de
            Peer,Y. and Wincker,P.
  TITLE     The Ectocarpus genome and the independent evolution of
            multicellularity in brown algae
  JOURNAL   Nature 465 (7298), 617-621 (2010)
   PUBMED   20520714
REFERENCE   2  (residues 1 to 495)
  TITLE     Direct Submission
  JOURNAL   Submitted (14-DEC-2009) Wincker P., Sequencing, Genoscope - CEA, 2
            rue Gaston Cremieux, F-91057, FRANCE
COMMENT     ----------- Genome annotation
            Bioinformatics and Evolutionary Genomics Group,
            Department of Plant Systems Biology,
            Flanders Interuniversity Institute for Biotechnology (VIB), Ghent
            University, B-9052 Ghent, Belgium
            Web site: http://bioinformatics.psb.ugent.be/
            BioinformaticsGent Online Genome Annotation System (BOGAS):
            http://bioinformatics.psb.ugent.be/webtools/bogas/ -----------
            HECTAR
            Subcellular localisation prediction was performed
            with HECTAR (http://www.sb-roscoff.fr/hectar/)
            -----------
            * Final curation of the annotation in progress.
FEATURES             Location/Qualifiers
     source          1..495
                     /organism=`Ectocarpus siliculosus`
                     /strain=`Ec 32`
                     /culture_collection=`CCAP:1310/4`
                     /db_xref=`taxon:2880`
     Protein         1..495
                     /product=`Derlin (Degradation in endoplasmic reticulum
                     protein) (Der1-like protein)`
     Region          131..306
                     /region_name=`Rhomboid`
                     /note=`Rhomboid family; cl21536`
                     /db_xref=`CDD:304416`
     Region          415..>480
                     /region_name=`FlaC`
                     /note=`Archaellum component FlaC [Cell motility]; COG3352`
                     /db_xref=`CDD:225888`
     CDS             1..495
                     /locus_tag=`Esi_0048_0118`
                     /coded_by=`complement(join(FN648685.1:733133..733696,
                     FN648685.1:734049..734180,FN648685.1:734570..734684,
                     FN648685.1:735309..735565,FN648685.1:735932..736090,
                     FN648685.1:736955..737215))`
                     /note=`Subcellular localisation: signal peptide;
                     annotator: Claire MM Gachon (SAMS)`
                     /db_xref=`InterPro:IPR007599`
                     /db_xref=`UniProtKB/TrEMBL:D7G2R6`

BL:D7G2R6`
ORIGIN
        1 m----vlr-- ---------- ----hpaclg svvllalglt ptagrvsprl lalgssfsgr
       61 hengkqrqqp eqeslqqraa al-------- ---------- ---------- ----------
      121 ---------- ---------- ------rlgg drqsflahsg ngrkgawglt vasglrggad
      181 dedsddedyd dde-eeeedf geasfvd-rl kqdwkktpvi trayfqvsva it-laaaaln
      241 -enqw-ptfl -l-ldwrpai f----klq-- ---------- -------lwr lftpflnlgp
      301 ---lgl-nfa ltahfawty- ms-hleklh- ---------- ---------- ----------
      361 -yr-e---p- -h--t--fvm llafgmssll lltlvtg-gd ---------- ----------
      421 ---------- ---------- ---------- ---------- --vnssytlg hsmncflvmi
      481 wsrkfagt-r vnm-ldmfel ptellpyffv aqtlmmegv- ---i-pw--- vdls-gi-li
      541 gyawqtls-l -kgllkapk- pl-vn----- lfrnnaflra eyakag--ke ygqdvplhdd
      601 dddheeddds datldeaseg skkgeaagrt gkgaagkraa aatdrqassd aarkaargeg
      661 agkaaepvpd eevsddsgtk esqaaeggrg geyvsgeese eladvkefde eaesmleefe
      721 gdldtaqdfs dsseeedsds ddf
//
LOCUS       Aureococcus_anophagefferensXP_009037604     592 bp    PROT      linear    4-SEP-2014
DEFINITION  hypothetical protein AURANDRAFT_71775 [Aureococcus
 ACCESSION  XP_009037604
  ORGANISM  Aureococcus anophagefferens
   AUTHORS  Kuo,A., Terry,A., Salamov,A., Pangilinan,J., Lindquist,E.,
anophagefferens].VERSION     XP_009037604.1
DBLINK      BioProject: PRJNA259758
DBSOURCE    REFSEQ: accession XM_009039356.1
KEYWORDS    RefSeq.
SOURCE      Aureococcus anophagefferens
            Eukaryota; Stramenopiles; Pelagophyceae; Pelagomonadales;
            Aureococcus.
REFERENCE   1  (residues 1 to 319)
            Lobanov,A.V., Zhang,Y., Collier,J.L., Wurch,L.L., Kustka,A.B.,
            Dill,B.D., Shah,M., Verberkmoes,N.C., Kuo,A., Terry,A.,
            Pangilinan,J., Lindquist,E.A., Lucas,S., Paulsen,I.T.,
            Hattenrath-Lehmann,T.K., Talmage,S.C., Walker,E.A., Koch,F.,
            Burson,A.M., Marcoval,M.A., Tang,Y.Z., Lecleir,G.R., Coyne,K.J.,
            Berg,G.M., Bertrand,E.M., Saito,M.A., Gladyshev,V.N. and
            Grigoriev,I.V.
  TITLE     Niche of harmful alga Aureococcus anophagefferens revealed through
            ecogenomics
  JOURNAL   Proc. Natl. Acad. Sci. U.S.A. 108 (11), 4352-4357 (2011)
   PUBMED   21368207
REFERENCE   2  (residues 1 to 319)
  CONSRTM   NCBI Genome Project
  TITLE     Direct Submission
  JOURNAL   Submitted (03-SEP-2014) National Center for Biotechnology
            Information, NIH, Bethesda, MD 20894, USA
REFERENCE   3  (residues 1 to 319)
            Lucas,S., Pitluck,S., Berry,D.L., Wilhelm,S.W., Dyhrman,S.T.,
            Gladyshev,V., Berg,G.M., Berges,J., Bertrand,E.M., Burson,A.M.,
            Coyne,K.J., Hattenrath,T.K., Kustka,A.B., LeCleir,G.R., Paulsen,I.,
            Saito,M.A., Talmage,S.C., Tang,Y.-Z., Wilhelm,S.W., Wurch,L.L.,
            Gobler,C.J. and Grigoriev,I.V.
  TITLE     Direct Submission
  JOURNAL   Submitted (26-AUG-2010) US DOE Joint Genome Institute, 2800
            Mitchell Drive, Walnut Creek, CA 94598-1698, USA
COMMENT     PROVISIONAL REFSEQ: This record has not yet been subject to final
            NCBI review. The reference sequence is identical to EGB07606.
            
            ##Metadata-START##
            Organism Display Name :: Aureococcus anophagefferens
            Culture Collection ID :: CCMP 1984
            GOLD Stamp ID         :: Gi00984
            ##Metadata-END##
            Method: conceptual translation.
FEATURES             Location/Qualifiers
     source          1..319
                     /organism=`Aureococcus anophagefferens`
                     /strain=`CCMP1984`
                     /db_xref=`taxon:44056`
                     /chromosome=`Unknown`
     Protein         1..319
                     /product=`hypothetical protein`
                     /calculated_mol_wt=35731
     Region          109..284
                     /region_name=`Rhomboid`
                     /note=`Rhomboid family; cl21536`
                     /db_xref=`CDD:304416`
     CDS             1..319
                     /locus_tag=`AURANDRAFT_71775`
                     /coded_by=`XM_009039356.1:1..960`
                     /note=`XM_028438 CGI-101 protein in Homo sapiens;
                     expressed`
                     /db_xref=`InterPro:IPR007599`
                     /db_xref=`JGIDB:Auran1_71775`
                     /db_xref=`GeneID:20228391`

:20228391`
ORIGIN
        1 m----rsl-- ---------- ----vaaaaa a-----aacs sshalegprh llarsrgvsr
       61 rgval-rwap avrr---rgg sl-------- ---------- ---------- ----------
      121 ---------- ---------- ---------- ---------e edededesdd ededdfeddd
      181 deidesvfde dve-isdadf dgdtfks-rt lkswaetppm tqayvgasla lt-cgsflaf
      241 -nnqw-pewl -h-lnwgavf k----raq-- ---------- -------vwr pltaflfygp
      301 ---fgl-syl ltihfvwty- mg-tlekls- ---------- ---------- ----------
      361 -ht-e---p- -w--e--flv mmafgagsll -lgvglg-g- ---------- ----------
      421 ---------- ---------- ---------- ---------- --m-kthflg hnlscflvyi
      481 wartyegq-e vsv-meffni kaellpwffa aqtyllehe- ---l-pi--- hdll-gi-ai
      541 ghlytvar-q -rkilgapk- pl-qd----- lftsnpalma ryeama--ee fg
//
LOCUS       ChromeraveliaAHL28474     592 bp    PROT      linear   11-MAR-2014
DEFINITION  chloroplast Der1 [Chromera velia].
 ACCESSION  AHL28474
  ORGANISM  Chromera velia
   AUTHORS  Petersen,J., Ludewig,A.-K., Michael,V., Bunk,B., Jarek,M. and
VERSION     AHL28474.1DBSOURCE    accession KJ194480.1
KEYWORDS    .
SOURCE      Chromera velia
            Eukaryota; Alveolata; Chromerida; Chromera.
REFERENCE   1  (residues 1 to 332)
            Baurain,D. and Brinkmann,H.
  TITLE     Chromera velia, Endosymbioses and the Rhodoplex Hypothesis -
            Plastid Evolution in Cryptophytes, Alveolates, Stramenopiles and
            Haptophytes (CASH Lineages)
  JOURNAL   Genome Biol Evol (2014) In press
   PUBMED   24572015
  REMARK    Publication Status: Available-Online prior to print
REFERENCE   2  (residues 1 to 332)
            Brinkmann,H.
  TITLE     Direct Submission
  JOURNAL   Submitted (27-JAN-2014) Microbiology, Leibniz Institute DSMZ,
            Inhoffenstrasse 7B, Braunschweig 38124, Germany
COMMENT     ##Assembly-Data-START##
            Assembly Method       :: velvet v. 1.2.07; SSPACE v. 2.0
            Assembly Name         :: E7
            Sequencing Technology :: Illumina
            ##Assembly-Data-END##
FEATURES             Location/Qualifiers
     source          1..332
                     /organism=`Chromera velia`
                     /strain=`CCAP 1602/1`
                     /db_xref=`taxon:505693`
     Protein         1..332
                     /product=`chloroplast Der1`
     Region          123..300
                     /region_name=`Rhomboid`
                     /note=`Rhomboid family; cl21536`
                     /db_xref=`CDD:304416`
     CDS             1..332
                     /gene=`Der1-Pla`
                     /coded_by=`KJ194480.1:276..1274`
ORIGIN
        1 m----ket-- ---a------ gvrrralvvc vwlccvvacs csssglspst lsgrgrrrqe
       61 gvlpseccss sspsl-qsas -l-------- ---------- ---------- ----------
      121 ---------- ---------- ---------- --pavlrlrg gagdgeegda wgdegv--dg
      181 fddehddede etf-tdyggq spa----eka ldalkkmppi tkgylllsta lc-lavysmn
      241 -dnvw-pqsl -k-lnwqrvf r----wge-- ---------- -------lwr vvtpffylgs
      301 ---mgf-syy lnvafvnqy- mg-slekiq- ---------- ---------- ----------
      361 -yk-s---p- -e--e--fav mvlfaavfll gaspamg-vp n--------- ----------
      421 ---------- ---------- ---------- ---------- ------emlg hnlatfmlyv
      481 wsrtyegl-e vnl-fnymsv raeylpwlfl aqswllegq- ---n-pa--- felm-gi-aa
      541 gwvyhwlk-g -rrilrapr- fl-rr----- lfekeavqre yarfae---e fe
//
LOCUS       VitrellabrassicaformisCEM27117     592 bp    PROT      linear   17-JUN-2015
DEFINITION  unnamed protein product [Vitrella brassicaformis CCMP3155].
 ACCESSION  CEM27117
  ORGANISM  Vitrella brassicaformis CCMP3155
   AUTHORS  Otto D,Thomas. and Naeem,Raeece.
VERSION     CEM27117.1DBLINK      BioProject: PRJEB7564
            BioSample: SAMEA2627691
DBSOURCE    embl accession CDMY01000628.1
KEYWORDS    .
SOURCE      Vitrella brassicaformis CCMP3155
            Eukaryota; Alveolata; Chromerida; Vitrella.
REFERENCE   1
  TITLE     Direct Submission
  JOURNAL   Submitted (30-NOV-2014) KAUST, Pathogen Genomics Laboratory, KAUST,
            Thuwal, 23955- 6900, Saudi Arabia
FEATURES             Location/Qualifiers
     source          1..342
                     /organism=`Vitrella brassicaformis CCMP3155`
                     /isolation_source=`coral animal`
                     /db_xref=`taxon:1169540`
                     /country=`Australia`
                     /lat_lon=`33.8441 S 151.279 W`
                     /collection_date=`12-Jan-2001`
     Protein         1..342
                     /name=`unnamed protein product`
     Region          126..329
                     /region_name=`Rhomboid`
                     /note=`Rhomboid family; cl21536`
                     /db_xref=`CDD:304416`
     CDS             1..342
                     /locus_tag=`Vbra_17431`
                     /coded_by=`join(CDMY01000628.1:9831..10061,
                     CDMY01000628.1:10136..10299,CDMY01000628.1:10370..10478,
                     CDMY01000628.1:10588..10835,CDMY01000628.1:10932..11073,
                     CDMY01000628.1:11142..11276)`
ORIGIN
        1 m----sgi-- ---f------ rinrypyqrr lfrwq--qmg -vlyvlatcl maflarqtaa
       61 lsshtshaps ssrpt-crsl -v-------- ---------- ---------- ----------
      121 ---------- ---------- ---------- --grtddsrq rrsrlvqmmr vrggaegdsd
      181 fdaeddfgds lve-adfesd nsvqsklldl lkafdrtppi tkgylltsaf lt-ggayflt
      241 akkvf-prel -m-ydw-kkv l----qgq-- ---------- -------iwr lmtgffyigd
      301 ---fgl-syl mtaqfiwty- ma-nlekln- ---------- ---------- ----------
      361 -yk-h---p- -e--q--fai lllfgmaclt layplln-am ---------- ----------
      421 ---------- ---------- ---------- --------dp twalvpemlg hnlssfivyv
      481 wsrthegq-d vni-mdlfql raeylpwffv mqtwllegq- ---a-pt--- fdll-gi-af
      541 gwlyhwlk-s -rhwlkspp- pl-kd----- lfrqpvlkrq yekyek---e fe
//
LOCUS       Theileria_parvaTP02_0121_Der1_2     591 bp    PROT      linear    7-MAR-2017
DEFINITION  TheileriaSymbiontDer1_2parvaTP02_0121, 326 bases, 8D86EE86 checksum.
 ACCESSION  Rose-Cavalier-Smiths-iMac.local:34:1488884877

ORIGIN
        1 M--------- ------LFVV LLALTLSSCS VLDSCKTTTC YLVKPTIKTR PSVGESKSVR
       61 NSSGRGVIQG LVRAKSYATI PSCL------ ---------- ---------- ----------
      121 ---------- ---------- ---------- ---------- -------EVG DFLDSAVKRL
      181 NSFNLKS--- -------FLQ KYDHLIYNHV LRSMTRVPPL TAVYVVLSTV SA-FVSYFFN
      241 -DN-L-PLSW -M-KFDLDRV L----KGE-- ---------- -------VWR LFTPYFIYGQ
      301 ---LWL-SHY MLSNSNLNY- MA-NVELAH- ---------- ---------- ----------
      361 -VN-K---P- -E--K--FIE FLAFGVLTLS AYSFLEA-YF ---------- ----------
      421 ---------- ---------- ---------- ----SKKYLF QSVVTYDNMA FHFHVFVLYF
      481 WSRINEGQ-R VEC-MDFFSI PAEYIPYLFI VQNLLFYNS- ---G-IS--- SDLV-AL-LF
      541 SYTYFTLF-S -NKKTCPLF- SG-F------ KNSCLRKLYL KFRDEM---Q Y
//
LOCUS       Theileria_annulata_TA15910_symbiontDer1_2     591 bp    PROT      linear   10-MAR-2017
DEFINITION  Theileria_symbiontDer1_2annulata TA15910, 326 bases, 26F118E6 checksum.
 ACCESSION  Rose-Cavalier-Smiths-iMac.local:154:1488975383

ORIGIN
        1 M--------- ------LFVV FLVLTLSSCS VLDGCKTTTC YLVKPINKNR PSVGAIKNNP
       61 NSNGRTVIKG LVRSKSYATI PSTL------ ---------- ---------- ----------
      121 ---------- ---------- ---------- ---------- -------EIG DFLDSAMKRL
      181 NPFNLKS--- -------FFQ KYDHIIYHRF LRSITRIPPL TGFYVLLSTI TA-FVSYFFN
      241 -DN-L-PFSW -M-KFDLDRV L----KGE-- ---------- -------VWR LFTPYFLYGQ
      301 ---LWI-NHY MLSVSNLNY- MA-NVELAH- ---------- ---------- ----------
      361 -IN-K---P- -E--K--FIE FLAFGVLTLS AYSFLEA-YF S--------- ----------
      421 ---------- ---------- ---------- -----KKYLP QSAVTYDNMA FHFHVFVLYF
      481 WSRINEGQ-R VEC-MDFFSI PAEYIPYLFI LQNLIFYNS- ---G-LT--- SDFV-AL-LF
      541 SYAYFTLF-S -NKKTCPIF- RG-F------ KTSCLRRLYL KFRDEM---Q Y
//
LOCUS       Babesia_bovisBAN65077     581 bp    PROT      linear   11-SEP-2014
DEFINITION  Der1-like family, putative [Babesia bovis].
 ACCESSION  BAN65077
  ORGANISM  Babesia bovis
   AUTHORS  Yamagishi,J., Suzuki,Y. and Igarashi,I.
VERSION     BAN65077.1DBSOURCE    accession AK441283.1
KEYWORDS    .
SOURCE      Babesia bovis
            Eukaryota; Alveolata; Apicomplexa; Aconoidasida; Piroplasmida;
            Babesiidae; Babesia.
REFERENCE   1
            Xuan,X. and Igarashi,I.
  TITLE     The Babesia bovis gene and promoter model: an update from
            full-length EST analysis
  JOURNAL   BMC Genomics 15 (1), 678 (2014)
   PUBMED   25124460
  REMARK    DOI:10.1186/1471-2164-15-678
            Publication Status: Online-Only
REFERENCE   2  (residues 1 to 269)
  TITLE     Direct Submission
  JOURNAL   Submitted (01-MAY-2013) Contact:Junya Yamagishi Tohoku University,
            Tohoku Medical Megabank Organization; Aoba 6-3-09, Sendai 980-8579,
            Japan
FEATURES             Location/Qualifiers
     source          1..269
                     /organism=`Babesia bovis`
                     /strain=`Texas`
                     /db_xref=`taxon:5865`
                     /clone=`XBBk013004`
     Protein         1..269
                     /product=`Der1-like family, putative`
     Region          64..226
                     /region_name=`Rhomboid`
                     /note=`Rhomboid family; cl21536`
                     /db_xref=`CDD:304416`
     CDS             1..269
                     /gene=`BBOV_IV000300`
                     /coded_by=`AK441283.1:524..1333`
ORIGIN
        1 m--------- ---------- ---------- ---------- ---------- --ptkgslyn
       61 latiptktml qsngvpp--- ---------- ---------- ---------- ----------
      121 ---------- ---------- ---------- ---------- ---------- kdsslsldkd
      181 epkwsls--- ------slld srehwwlsry vkaikrlppv tssyitlsti ma-lfswgfn
      241 -dnyp-leil -q-fdlks-f k----sgk-- ---------- -------iwr iltpflnfgq
      301 ---lwl-ahi fmaqsvaly- ma-svevsh- ---------- ---------- ----------
      361 -ca-k---p- -e--k--fle fmtfgtmcis lyglads-lf g-kqentm-- ----------
      421 ---------- ---------- ---------- ---------- ------gsaa yhlhtyvlyy
      481 wsrlnegt-v vnc-fdlfnl paemvpfifv lqnyllyke- ---i-ya--- tdia-ai-aa
      541 ahfyf-yn-l -sntkaiwp- fs-ll----- rkigskssts d
//
LOCUS       Plasmodium_vivax_PVX_119810_SymbiontDer1_2     592 bp    PROT      linear    7-MAR-2017
DEFINITION  PlasmodiumSymbiontDer1_2vivax PVX_119810, 415 bases, D172FFD5 checksum.
 ACCESSION  Rose-Cavalier-Smiths-iMac.local:41:1488884877

ORIGIN
        1 M----CLLRR LLAPLCVILL SVRQQHARVC SNRFAANKFG ANKFAANVLG GGARVAEPPR
       61 GTEALKRRTG RRSSTPLNSD KKQKETP--- ---------- ---------- ----------
      121 ---------- -Q-HGYYFTK EKNKIVKKKK KKFSLNYCRD PKTTARGVKR RSHYPLLFIS
      181 PPSTSLSEIT ESVKALFNVD YIENNYLYSY IKSFRRTPPI TKLYLLCTLL LS-ICMHVNK
      241 --N-I-YKLI -L-FDFGKVF Y----EGQ-- ---------- -------LWR LITPYFYIGN
      301 ---LYL-QYF LMFNYLHIY- MS-SVEIAH- ---------- ---------- ----------
      361 -YK-N---P- -E--D--LLT FLTFGYLSNL LFTIIGS-MY S-ENVMNLQR YVN-------
      421 ---------- --------QL RRVILLGGKS SSTKGDTTVR IAKEQYNHLG YVFSTYILYY
      481 WSRINEGT-L INC-FELFLI KAEYVPFFFI IQNVLLYNE- ---F-SL--- FEVA-SI-LS
      541 SYFFFTYE-K -SLQLNFLR- RF-NL----- ALLKALRVYP MYEAYR--EE YE
//
LOCUS       Plasmodium_gallinaceumCRG95367     592 bp    PROT      linear   16-NOV-2016
DEFINITION  DER1-like protein, putative [Plasmodium gallinaceum].
 ACCESSION  CRG95367
  ORGANISM  Plasmodium gallinaceum
VERSION     CRG95367.1DBLINK      BioProject: PRJEB9073
            BioSample: SAMEA2074505
DBSOURCE    embl accession CVMV01000033.1
KEYWORDS    .
SOURCE      Plasmodium gallinaceum
            Eukaryota; Alveolata; Apicomplexa; Aconoidasida; Haemosporida;
            Plasmodiidae; Plasmodium; Plasmodium (Haemamoeba).
REFERENCE   1
  CONSRTM   Pathogen Informatics
  TITLE     Direct Submission
  JOURNAL   Submitted (15-APR-2015) WTSI, Wellcome Trust Sanger Institute, CB10
            1SA, United Kingdom
FEATURES             Location/Qualifiers
     source          1..365
                     /organism=`Plasmodium gallinaceum`
                     /strain=`8A`
                     /db_xref=`taxon:5849`
                     /note=`contig: PGAL8A_v1_10`
     Protein         1..365
                     /product=`DER1-like protein, putative`
     CDS             1..365
                     /locus_tag=`PGAL8A_00013600`
                     /coded_by=`complement(CVMV01000033.1:521547..522644)`
ORIGIN
        1 m--------- ---------- ---------- -flckfflts ilisviyaki fmnnftnsll
       61 knvhitsdk- --nedi---- ---------- ---------- ---------- ----------
      121 ---------- -lrtsyskik srvkqyyake knrilkkkkk kfslnyskca ekycfln---
      181 --slkfteik envkvlfnld yaenniifsy iksfkrtppi tkfylistfl ls-alihink
      241 --n-v-ykli -l-fdfnkif k----kye-- ---------- -------vwr lfspylyign
      301 ---lyl-qyi lmfnylniy- ms-aveiah- ---------- ---------- ----------
      361 -yk-k---p- -e--d--fli fltfgylsni iftiigs-my n-enimnmkk nih-------
      421 ---------- ---------- ----kivnli ikqknnenie ikkenynhlg yvfstyilyy
      481 wsrinegs-l inc-felfli kaeyvpfffi iqnmllyne- ---f-sf--- yeva-si-fs
      541 syifftye-k -yikleflk- yi-fl----- nflkfirvyn iydkyk--ee ye
//
LOCUS       Plasmodium_relictum_CRG99787     592 bp    PROT      linear   15-NOV-2016
DEFINITION  DER1-like protein, putative [Plasmodium relictum].
 ACCESSION  CRG99787
  ORGANISM  Plasmodium relictum
VERSION     CRG99787.1DBLINK      BioProject: PRJEB9074
            BioSample: SAMEA2385706
DBSOURCE    embl accession LN835303.1
KEYWORDS    .
SOURCE      Plasmodium relictum
            Eukaryota; Alveolata; Apicomplexa; Aconoidasida; Haemosporida;
            Plasmodiidae; Plasmodium; Plasmodium (Haemamoeba).
REFERENCE   1
  CONSRTM   Pathogen Informatics
  TITLE     Direct Submission
  JOURNAL   Submitted (15-APR-2015) WTSI, Wellcome Trust Sanger Institute, CB10
            1SA, United Kingdom
FEATURES             Location/Qualifiers
     source          1..364
                     /organism=`Plasmodium relictum`
                     /strain=`SGS1`
                     /db_xref=`taxon:85471`
                     /chromosome=`8`
     Protein         1..364
                     /product=`DER1-like protein, putative`
     CDS             1..364
                     /gene=`Der1-2`
                     /locus_tag=`PRELSG_0821300`
                     /coded_by=`LN835303.1:826324..827418`
ORIGIN
        1 m--------- ---------- ---------- -flykfflvs ilisviyaki fmnsftnnll
       61 knvpvvgnk- --neni---- ---------- ---------- ---------- ----------
      121 ---------- -qrtvyskkk -kvkqyyake knrilkkkkk kfslnyskcs ekycfln---
      181 --sskfneik enikvlfnid yaenniifsy iksfkrtppi tkfylittfl ls-vlihink
      241 --n-v-ykli -l-fdfnkif k----kce-- ---------- -------vwr lfspylyign
      301 ---lyl-qyi lmfnylniy- ms-aveiah- ---------- ---------- ----------
      361 -yk-k---p- -e--d--fli fltfgylsni ifaiigs-my n-eniinmkk nvh-------
      421 ---------- ---------- ----kiisli ikqnnkekie ikkehynhlg yvfstyilyy
      481 wsrinegs-l inc-felfli kaeyvpfffi iqnillyne- ---f-sf--- yeva-si-ls
      541 sytfftye-k -ylkleflr- yi-fl----- kflkcirvyn iydkyk--ee ye
//
LOCUS       PlasmodiumovaleSBS83029     609 bp    PROT      linear   15-JUN-2016
DEFINITION  DER1-like protein, putative [Plasmodium ovale curtisi].
 ACCESSION  SBS83029
  ORGANISM  Plasmodium ovale curtisi
   AUTHORS  Naeem,Raeece.
VERSION     SBS83029.1DBLINK      BioProject: PRJEB12678
            BioSample: SAMEA3867550
DBSOURCE    embl accession FLQU01000241.1
KEYWORDS    .
SOURCE      Plasmodium ovale curtisi
            Eukaryota; Alveolata; Apicomplexa; Aconoidasida; Haemosporida;
            Plasmodiidae; Plasmodium; Plasmodium (Plasmodium).
REFERENCE   1
  TITLE     Direct Submission
  JOURNAL   Submitted (30-MAY-2016) KAUST, Pathogen Genomics Laboratory, KAUST,
            Thuwal, 23955- 6900, Saudi Arabia
FEATURES             Location/Qualifiers
     source          1..362
                     /organism=`Plasmodium ovale curtisi`
                     /sub_species=`curtisi`
                     /db_xref=`taxon:864141`
                     /note=`contig: contig241`
     Protein         1..362
                     /product=`DER1-like protein, putative`
     CDS             1..362
                     /locus_tag=`POVCU2_0018500`
                     /coded_by=`complement(join(FLQU01000241.1:12614..12755,
                     FLQU01000241.1:12868..13153,FLQU01000241.1:13239..13869,
                     FLQU01000241.1:14007..14036))`
                     /note=`Parent: g1850.t1;
                     score: 0.51;
                     ID: g1850.t1:CDS`
ORIGIN
        1 m--------- ---------- ---------- rngentlref ardfvkgvtf naikngdmkp
       61 nsmvtqwkra k-qqysl--- ---------- ---------- ---------- ----------
      121 ---------- ---------- -----ytrgk keilkkkgkk kfslnysnss kkkkkknfff
      181 lnfskynevk esikalfnld yvennyiysy vksfkrtppi tklylistfl ls-vlihink
      241 --n-v-ykli -l-ydfhkif k----kge-- ---------- -------iwr lltpylyign
      301 ---lyl-qyi lmfnylniy- ms-sveiah- ---------- ---------- ----------
      361 -yk-n---p- -e--d--fli fltygymlni lftivg--r- ---nli-mkk ----------
      421 ---------- ---------- ---------- -cknkeqkid ikkehynhlg yvfstyilyy
      481 wsrinegt-l inc-felfli kaeyvpfffv iqnillyne- ---f-sf--- yeva-si-la
      541 sylfftye-g -ylkrmhrg- vs-sv----- qrvaivrgrs sgrqak--qc sgrgregexx
      601 xxlafvehy
//
LOCUS       Plasmodium_falciparumXP_001351212_    1957 bp    PROT      linear   27-MAY-2010
DEFINITION  DER1-like protein, putative [Plasmodium falciparum 3D7].
 ACCESSION  XP_001351212
  ORGANISM  Plasmodium falciparum 3D7
   AUTHORS  Hall,N.
VERSION     XP_001351212.1DBSOURCE    REFSEQ: accession XM_001351176.1
KEYWORDS    RefSeq.
SOURCE      Plasmodium falciparum 3D7
            Eukaryota; Alveolata; Apicomplexa; Aconoidasida; Haemosporida;
            Plasmodiidae; Plasmodium; Plasmodium (Laverania).
REFERENCE   1
            Mungall,K., Bowman,S., Atkin,R., Baker,S., Barron,A., Brooks,K.,
            Buckee,C.O., Burrows,C., Cherevach,I., Chillingworth,C.,
            Chillingworth,T., Christodoulou,Z., Clark,L., Clark,R., Corton,C.,
            Cronin,A., Davies,R., Davis,P., Dear,P., Dearden,F., Doggett,J.,
            Feltwell,T., Goble,A., Goodhead,I., Gwilliam,R., Hamlin,N.,
            Hance,Z., Harper,D., Hauser,H., Hornsby,T., Holroyd,S.,
            Horrocks,P., Humphray,S., Jagels,K., James,K.D., Johnson,D.,
            Kerhornou,A., Knights,A., Konfortov,B., Kyes,S., Larke,N.,
            Lawson,D., Lennard,N., Line,A., Maddison,M., McLean,J., Mooney,P.,
            Moule,S., Murphy,L., Oliver,K., Ormond,D., Price,C., Quail,M.A.,
            Rabbinowitsch,E., Rajandream,M.A., Rutter,S., Rutherford,K.M.,
            Sanders,M., Simmonds,M., Seeger,K., Sharp,S., Smith,R., Squares,R.,
            Squares,S., Stevens,K., Taylor,K., Tivey,A., Unwin,L.,
            Whitehead,S., Woodward,J., Sulston,J.E., Craig,A., Newbold,C. and
            Barrell,B.G.
  TITLE     Sequence of Plasmodium falciparum chromosomes 1, 3-9 and 13
  JOURNAL   Nature 419 (6906), 527-531 (2002)
   PUBMED   12368867
REFERENCE   2  (residues 1 to 1816)
  TITLE     Direct Submission
  JOURNAL   Submitted (10-MAR-2009) P.falciparum Genome Sequencing Consortium,
            The Wellcome Trust Sanger Institute, Wellcome Trust Genome Campus,
            Hinxton, Cambridge CB10 1SA, UK
REFERENCE   3
  TITLE     Direct Submission
  JOURNAL   Submitted (20-SEP-2002) P.falciparum Genome Sequencing Consortium,
            The Sanger Centre, Wellcome Trust Genome Campus, Hinxton, Cambridge
            CB10 1SA, UK
  REMARK    revised by [5]
COMMENT     PROVISIONAL REFSEQ: This record has not yet been subject to final
            NCBI review. The reference sequence is identical to CAB38986.
            For more information about this sequence or the Malaria Project,
            see http://www.sanger.ac.uk/Projects/P_falciparum.
            join(AL034560.3:1..108908,Z97348.1:40..65691,
            AL034558.3:495..158548,
            Z98547.2:5501..116696,AL008970.3:2001..113880,AL034556.4:2..86826,
            Z98551.1:73..164399,AL034559.4:61..253305).
FEATURES             Location/Qualifiers
     source          1..1816
                     /organism=`Plasmodium falciparum 3D7`
                     /isolate=`3D7`
                     /db_xref=`taxon:36329`
                     /chromosome=`3`
     Protein         1..1816
                     /product=`DER1-like protein, putative`
                     /calculated_mol_wt=220125
     Region          180..439
                     /region_name=`Rhomboid`
                     /note=`Rhomboid family; cl21536`
                     /db_xref=`CDD:304416`
     CDS             1..1816
                     /locus_tag=`PFC0590c`
                     /coded_by=`XM_001351176.1:1..5451`
                     /db_xref=`GeneID:814456`
ORIGIN
        1 mlfykliclf lsfiiiiihg kdisstkkll ksgnlnnkik kgreryggiy nskymtiekr
       61 rkynyikkqk nnnnsyfsyc nvyknndvnn ny-------- ---------- ----------
      121 ---------t aynyyinnpk nklkeyyeki knhvikkkkk ifslkfsqnk rnekkkkyff
      181 inftsfhdik dnikvlfnid yienniiysy iksfkrtppi tkiyllgtfl ls-vlihmnk
      241 --n-v-ykli -l-fdfnkif k----kge-- ---------- -------iwr lftpylyign
      301 ---lyl-qyi lmfnylniy- ms-sveish- ---------- ---------- ----------
      361 -yk-k---p- -e--d--fli fltfgyisnl lftiwan-my n-enimnvkl yihnfknffi
      421 kdcvskytsr sstnnnsnni nsnnrssnnn nhynnsknid ikkeqynhlg yvfstyilyy
      481 wsrinegt-l inc-felffi kaeyvpfffi iqnillyne- ---f-sl--- yeva-si-fs
      541 sylfftye-k -yfkfnylr- l--ff----- ktllkvihiy plydry--ke ekngplpflq
      601 kcyihnvpri ntmkhmnisd lrknievcnk knvkhknvws nflyiiilkl fnkeiknyvd
      661 fmiilkllsk yikiekkvll yiceqiehei ykfrtrdltl lililrknnf dniyyinlis
      721 ksilmkmnkn msykdlalii yslskniylt deqiynkeif nfsilkfenh lnnvninlhs
      781 lslffysysv yfinncfyyy yyfhsffnii tkfiniinkn lhlynstdlm flyigslhih
      841 nmytpnhvdq nkepknnqke nnnyhndnhn iylkninnnc ydhrldsndf itmtnydqge
      901 ynkhiqqnkh iqqnkhiqqn khiqqnkhiq rigthctesn snnqqliqiq ndekenklit
      961 ydnskhnllk dpcqhnivek dgekkqnlik nliinikkii eeklssfkiq eivnilfvsl
     1021 nkniiinkky fhflnqekin irnyiniyvn inkiylndee entshcilki kndnkkdily
     1081 hdhmkflynl mneiiyrndl lnmkqiilll yglkfnnfmf lqfekiilkr ficlpkkeiq
     1141 kigkeeimfl yqyffvrtcl fnelkkqnnl fisqdeyeny iyisdkynes akldnsynmp
     1201 snlkekntnh hggkdntldl yihddlfymn knkkrdryki ylydnfifny payyveqkkd
     1261 hidynesvnn fdnmksfiql kkkkinkinn nnnnnnnnnn niyidtniqt vnknyscthn
     1321 nviknetndn ypnstirnqh pndqvilnnp vffynkklnv vdsidfeyel tcynlyldiy
     1381 kivclklltl lknhklsclq sidilciyek lnirdyriik ylynlkkell yldntyllkv
     1441 iniivkfnly nmisylqink iltfinynni nesiqilkli gmlisvhkhn klspfhmnnl
     1501 nvqnaanylf knlynlqniq dlkkiemmnv ydnltfkfyk lfknilsinv kryvqncnsy
     1561 nkyemnthtn nlnkneqhky ihhnndhkdg rhnnnnnhyd kvdvssssss syyyylnksg
     1621 knlgninvqn lddininkik sisykikkdq ikdigymrvs kyselmksmk mmnydehfnd
     1681 eyrnvcdeiy edlfliynkn iqvykninic nytfpmainl ltlnndenil ininksddnk
     1741 klikvdkkkf livdilynyd yyytltkskl dklkeyniyl syysnhikkk nkkilnykky
     1801 allklikkrg fnyicidadt yvknkkgksk dlsyeinkly innlildilk rqkknhlhph
     1861 phtqnrttkq ikniniknkl llyhqnkknv kkiihfknyk ykimnlpdqr nhyhnkriky
     1921 ikdksllain hktkniiekq kistsnhlsk lkrmfsl
//
LOCUS       Ectocarpus_siliculosusCBJ29494     649 bp    PROT      linear    2-JUL-2010
DEFINITION  conserved unknown protein [Ectocarpus siliculosus].
 ACCESSION  CBJ29494
  ORGANISM  Ectocarpus siliculosus
   AUTHORS  Wincker,P.
VERSION     CBJ29494.1DBLINK      BioProject: PRJEA42625
DBSOURCE    embl accession FN648060.1
KEYWORDS    .
SOURCE      Ectocarpus siliculosus
            Eukaryota; Stramenopiles; PX clade; Phaeophyceae; Ectocarpales;
            Ectocarpaceae; Ectocarpus.
REFERENCE   1
            Amoutzias,G., Anthouard,V., Artiguenave,F., Aury,J.M., Badger,J.H.,
            Beszteri,B., Billiau,K., Bonnet,E., Bothwell,J.H., Bowler,C.,
            Boyen,C., Brownlee,C., Carrano,C.J., Charrier,B., Cho,G.Y.,
            Coelho,S.M., Collen,J., Corre,E., Da Silva,C., Delage,L.,
            Delaroque,N., Dittami,S.M., Doulbeau,S., Elias,M., Farnham,G.,
            Gachon,C.M., Gschloessl,B., Heesch,S., Jabbari,K., Jubin,C.,
            Kawai,H., Kimura,K., Kloareg,B., Kupper,F.C., Lang,D., Le Bail,A.,
            Leblanc,C., Lerouge,P., Lohr,M., Lopez,P.J., Martens,C., Maumus,F.,
            Michel,G., Miranda-Saavedra,D., Morales,J., Moreau,H., Motomura,T.,
            Nagasato,C., Napoli,C.A., Nelson,D.R., Nyvall-Collen,P.,
            Peters,A.F., Pommier,C., Potin,P., Poulain,J., Quesneville,H.,
            Read,B., Rensing,S.A., Ritter,A., Rousvoal,S., Samanta,M.,
            Samson,G., Schroeder,D.C., Segurens,B., Strittmatter,M., Tonon,T.,
            Tregear,J.W., Valentin,K., von Dassow,P., Yamagishi,T., Van de
            Peer,Y. and Wincker,P.
  TITLE     The Ectocarpus genome and the independent evolution of
            multicellularity in brown algae
  JOURNAL   Nature 465 (7298), 617-621 (2010)
   PUBMED   20520714
REFERENCE   2  (residues 1 to 374)
  TITLE     Direct Submission
  JOURNAL   Submitted (14-DEC-2009) Wincker P., Sequencing, Genoscope - CEA, 2
            rue Gaston Cremieux, F-91057, FRANCE
COMMENT     ----------- Genome annotation
            Bioinformatics and Evolutionary Genomics Group,
            Department of Plant Systems Biology,
            Flanders Interuniversity Institute for Biotechnology (VIB), Ghent
            University, B-9052 Ghent, Belgium
            Web site: http://bioinformatics.psb.ugent.be/
            BioinformaticsGent Online Genome Annotation System (BOGAS):
            http://bioinformatics.psb.ugent.be/webtools/bogas/ -----------
            HECTAR
            Subcellular localisation prediction was performed
            with HECTAR (http://www.sb-roscoff.fr/hectar/)
            -----------
            * Final curation of the annotation in progress.
FEATURES             Location/Qualifiers
     source          1..374
                     /organism=`Ectocarpus siliculosus`
                     /strain=`Ec 32`
                     /culture_collection=`CCAP:1310/4`
                     /db_xref=`taxon:2880`
     Protein         1..374
                     /product=`conserved unknown protein`
     Region          109..300
                     /region_name=`Rhomboid`
                     /note=`Rhomboid family; cl21536`
                     /db_xref=`CDD:304416`
     CDS             1..374
                     /locus_tag=`Esi_0149_0027`
                     /coded_by=`complement(join(FN648060.1:146936..147294,
                     FN648060.1:147752..147828,FN648060.1:148254..148342,
                     FN648060.1:148821..148973,FN648060.1:149373..149495,
                     FN648060.1:149721..149852,FN648060.1:150132..150203,
                     FN648060.1:151518..151637))`
                     /note=`Subcellular localisation: signal peptide`
                     /db_xref=`InterPro:IPR007599`
                     /db_xref=`UniProtKB/TrEMBL:D7FKU9`
ORIGIN
        1 m--------- -------raa splaltplll vaslasvadg slgintagar ppaissvwtr
       61 rrdshpsrvg lhrkhlsldl varlr----- ---------- ---------- ----------
      121 ---------- ---------- ---------- ---------- ---------- -------ggv
      181 kratvkadde dddadendda dagpgalsal tgvfknmppa trayvlllmv itavdvsvgk
      241 -aids-gntf -s-mdwgrtv k----gle-- ---------- -------lwr pltslvylgp
      301 ---lsm-swl tnvyfltqh- gt-rlelv-- ---------- ---------- ----------
      361 -sg-t---a- -e--q---vi fllvvg-sll lflgpli-gm ---------- ----------
      421 ---------- ---------- ---------- ---------- -----pllst smvaa-htyv
      481 sarmdplg-a vq--fqflri pmwtlpfaqm gaavlqaegs --plaai--- phfv-gi-lc
      541 ghvyhfft-v -vhplmgak- r--rl----- gapgwmkrrl dggdnp--nf metpdepaap
      601 rgrkigagkk tasksktrgt sksgssgskk gggkarpvpd fptadggcs
//
LOCUS       Phaeodactylum_tricornutumEEC51103     611 bp    PROT      linear   11-MAR-2015
DEFINITION  predicted protein [Phaeodactylum tricornutum CCAP 1055/1].
 ACCESSION  EEC51103
  ORGANISM  Phaeodactylum tricornutum CCAP 1055/1
   AUTHORS  Grigoriev,I., Grimwood,J., Kuo,A., Otillar,R.P., Salamov,A.,
VERSION     EEC51103.1DBLINK      BioProject: PRJNA13152
            BioSample: SAMN02953727
DBSOURCE    accession CM000605.1
KEYWORDS    .
SOURCE      Phaeodactylum tricornutum CCAP 1055/1
            Eukaryota; Stramenopiles; Bacillariophyta; Bacillariophyceae;
            Bacillariophycidae; Naviculales; Phaeodactylaceae; Phaeodactylum.
REFERENCE   1  (residues 1 to 325)
            Kuo,A., Maheswari,U., Martens,C., Maumus,F., Otillar,R.P.,
            Rayko,E., Salamov,A., Vandepoele,K., Beszteri,B., Gruber,A.,
            Heijde,M., Katinka,M., Mock,T., Valentin,K., Verret,F.,
            Berges,J.A., Brownlee,C., Cadoret,J.P., Chiovitti,A., Choi,C.J.,
            Coesel,S., De Martino,A., Detter,J.C., Durkin,C., Falciatore,A.,
            Fournet,J., Haruta,M., Huysman,M.J., Jenkins,B.D., Jiroutova,K.,
            Jorgensen,R.E., Joubert,Y., Kaplan,A., Kroger,N., Kroth,P.G., La
            Roche,J., Lindquist,E., Lommer,M., Martin-Jezequel,V., Lopez,P.J.,
            Lucas,S., Mangogna,M., McGinnis,K., Medlin,L.K., Montsant,A.,
            Oudot-Le Secq,M.P., Napoli,C., Obornik,M., Parker,M.S., Petit,J.L.,
            Porcel,B.M., Poulsen,N., Robison,M., Rychlewski,L., Rynearson,T.A.,
            Schmutz,J., Shapiro,H., Siaut,M., Stanley,M., Sussman,M.R.,
            Taylor,A.R., Vardi,A., von Dassow,P., Vyverman,W., Willis,A.,
            Wyrwicz,L.S., Rokhsar,D.S., Weissenbach,J., Armbrust,E.V.,
            Green,B.R., Van de Peer,Y. and Grigoriev,I.V.
  TITLE     The Phaeodactylum genome reveals the evolutionary history of diatom
            genomes
  JOURNAL   Nature 456 (7219), 239-244 (2008)
   PUBMED   18923393
REFERENCE   2  (residues 1 to 325)
            Detter,J.C., Lindquist,E., Shapiro,H., Lucas,S., Glavina del
            Rio,T., Pitluck,S., Rokhsar,D. and Bowler,C.
  CONSRTM   Diatom Consortium
  TITLE     Direct Submission
  JOURNAL   Submitted (12-AUG-2008) US DOE Joint Genome Institute, 2800
            Mitchell Drive B100, Walnut Creek, CA 94598-1698, USA
COMMENT     Method: conceptual translation.
FEATURES             Location/Qualifiers
     source          1..325
                     /organism=`Phaeodactylum tricornutum CCAP 1055/1`
                     /strain=`CCAP 1055/1`
                     /db_xref=`taxon:556484`
                     /chromosome=`1`
                     /country=`United Kingdom: Blackpool`
     Protein         1..325
                     /product=`predicted protein`
     Region          100..289
                     /region_name=`Rhomboid`
                     /note=`Rhomboid family; cl21536`
                     /db_xref=`CDD:304416`
     CDS             1..325
                     /gene=`sDer1-1`
                     /locus_tag=`PHATRDRAFT_31697`
                     /coded_by=`CM000605.1:726053..727030`
                     /db_xref=`InterPro:IPR007599`
ORIGIN
        1 m--------- --------ks stl-vsmlll vsalsvgyvr sdawrhvapt itthvfqqsg
       61 gedflelrgg askrrsnkak ---------- ---------- ---------- ----------
      121 ---------- ---------- ---------- ---------- ---------- --------sa
      181 slns-ksrta tgkkkvgata aekksalsdt mqrykrirpl triyitmvgv at-lisiifg
      241 -eeft-qsll -a-ldptraf y----gfe-- ---------- -------fwr pftaasflgp
      301 ---isi-gwl msgyylfey- gs-slera-- ---------- ---------- ----------
      361 -yg-t---a- -q--h--fv- flm-sqvfgl tflsslt-gq ---------- ----------
      421 ---------- ---------- ---------- ---------- -----pffgq smita-mlhv
      481 lsramphq-k vkw-lif-tv pywslpyglm asdvlqaqsa ---maal--- phil-gi-vs
      541 ghfyhfhk-f -iwpkkgge- d--wl----- vapdflvrrl dpdskd--aa resvskalkg
      601 rkknkghklg g
//
LOCUS       Nannochloropsis_gaditanaEWM22051     634 bp    PROT      linear   14-FEB-2014
DEFINITION  der1-like domain member 1 [Nannochloropsis gaditana].
 ACCESSION  EWM22051
  ORGANISM  Nannochloropsis gaditana
   AUTHORS  Corteggiani Carpinelli,E., Telatin,A., Vitulo,N., D'Angelo,M.,
VERSION     EWM22051.1DBLINK      BioProject: PRJNA170989
            BioSample: SAMN02440168
DBSOURCE    accession AZIL01002282.1
KEYWORDS    .
SOURCE      Nannochloropsis gaditana
            Eukaryota; Stramenopiles; Eustigmatophyceae; Eustigmatales;
            Monodopsidaceae; Nannochloropsis.
REFERENCE   1  (residues 1 to 386)
            D'Angelo,M., Schiavon,R., Vezzi,A., Giacometti,G.M., Morosinotto,T.
            and Valle,G.
  TITLE     Chromosome Scale Genome Assembly and Transcriptome Profiling of
            Nannochloropsis gaditana in Nitrogen Depletion
  JOURNAL   Mol Plant 7 (2), 323-335 (2014)
   PUBMED   23966634
REFERENCE   2  (residues 1 to 386)
            Forcato,C., Vezzi,A. and Valle,G.
  TITLE     Direct Submission
  JOURNAL   Submitted (08-JAN-2014) CRIBI, University of Padova, Complesso
            Vallisneri, Viale G. Colombo n 3, Padova, Padova 35121, Italy
COMMENT     ##Genome-Assembly-Data-START##
            Assembly Method       :: Newbler v. 2.6; SCAMPI v. v1.0
            Assembly Name         :: NagaB31_1.0
            Long Assembly Name    :: Nannochloropsis gaditana B-31 1.0
            Genome Coverage       :: 17.0x
            Sequencing Technology :: 454; SOLiD
            ##Genome-Assembly-Data-END##
            Method: conceptual translation.
FEATURES             Location/Qualifiers
     source          1..386
                     /organism=`Nannochloropsis gaditana`
                     /strain=`B-31`
                     /db_xref=`taxon:72520`
                     /country=`Italy: Padova`
     Protein         1..386
                     /product=`der1-like domain member 1`
     Region          140..328
                     /region_name=`Rhomboid`
                     /note=`Rhomboid family; cl21536`
                     /db_xref=`CDD:304416`
     CDS             1..386
                     /locus_tag=`Naga_100052g22`
                     /coded_by=`complement(join(AZIL01002282.1:42445..42692,
                     AZIL01002282.1:42768..42867,AZIL01002282.1:42938..43128,
                     AZIL01002282.1:43198..43819))`
ORIGIN
        1 m--------- wqegaqagka rwlwtlllil lttts-lqst rleapqqpps -klslkrrsp
       61 crseatkrlk nrsyass--- ---------- ---------- ---------- ----------
      121 ---------- -cgyvfdshq sfg-pp-gkn ggqtn-p--- v-rwlararg gvqpa----q
      181 kk-skvkang paaqgnkiry akeastkqkv kewyqatplv trlhltaslv lt-glgiiil
      241 --d-p-ay-f -l-ldpvrti t----kaq-- ---------- -------iwr pftaaaflgp
      301 ---psm-swv snlyflhqy- gt-aleks-- ---------- ---------- ----------
      361 -qg-t---a- -q--q--lv- fll-fnigvl svlgslm-gl ---------- ----------
      421 ---------- ---------- ---------- ---------- -----pitsn alita-alhc
      481 lgrqdplr-d vnw-mfsiki kywmlpfcla lvdmlqaqn- --plaal--- paal-gi-ls
      541 ghmyyflr-q -vwpkmghr- e--ll----- lapewlckvl nrhndd--vi fqrrnkplvt
      601 tgassseges gvlpnlssvl kkkskvykmk ktps
//
LOCUS       Emiliania_huxleyi_Der1_4_jgi|Emihu1|96871|fgeneshE     633 bp    PROT      linear    6-MAR-2017
DEFINITION  jgi|Emihu1|96871|fgeneshEH_pg.7__244, 339 bases, 655F0EE3 checksum.
 ACCESSION  Rose-Cavalier-Smiths-iMac.local:2:1488812758

ORIGIN
        1 M--------- --------RR RVVAL-LLVL LP-RADSAAL LRRRPRPLAA PALLLRLRGG
       61 QEPAPASQKP PG-------- ---------- ---------- ---------- ----------
      121 ---------- ---------- ---------- ---------- ---------- --------SP
      181 PTTTADVHVS ADTPPSPSPG LLARLLNSAP VAHFRSAPPI TRSWVTVSVL LT-VLASQRL
      241 --V-D-LRSI -A-FAEREVV R----RGE-- ---------- -------WWR TLLNFFYMGE
      301 ---QPL-SVF YWLQIYHLWE CMRILELVK- ---------- ---------- ----------
      361 -YA-W---E- -P--G--QFV RMIVSNIASL LLLKQLS-PS ---------- ----------
      421 ---------- ---------- ---------- ---------- -----LMFLG TPLVMVFMYV
      481 YAREYESS-I TNF-LGFFQI RTGWLPFAQM --DGVQTGD- ---M-M---- PNLL-GL-LA
      541 GHFYFYTN-E -VAPRMLLP- S--RP----- PTLAQFVAAM DKAAPP--GS TPSEGEEELE
      601 AAAEGGEEEV EAAAEGGETD ADDGDDDEVE ED*
//
LOCUS       Chrysochromulina_sp._CCMP291KOO22273     636 bp    PROT      linear   26-AUG-2015
DEFINITION  derlin-2 [Chrysochromulina sp. CCMP291].
 ACCESSION  KOO22273
  ORGANISM  Chrysochromulina sp. CCMP291
   AUTHORS  Hovde,B.T., Starkenburg,S.R. and Cattolico,R.A.
VERSION     KOO22273.1DBLINK      BioProject: PRJNA263501
            BioSample: SAMN03102970
DBSOURCE    accession JWZX01003294.1
KEYWORDS    .
SOURCE      Chrysochromulina sp. CCMP291
            Eukaryota; Haptophyceae; Prymnesiales; Chrysochromulinaceae;
            Chrysochromulina.
REFERENCE   1  (residues 1 to 261)
  TITLE     Draft genome of the oleaginous, mixotrophic haptophyte,
            Chrysochromulina tobin
  JOURNAL   Unpublished
REFERENCE   2  (residues 1 to 261)
  TITLE     Direct Submission
  JOURNAL   Submitted (29-DEC-2014) Genome Sciences, University of Washington,
            3720 15th Ave NE, Seattle, WA 98195, USA
COMMENT     ##Genome-Assembly-Data-START##
            Assembly Method       :: Velvet v. 1.0.13; Newbler v. 2.3
            Assembly Name         :: Ctobinv2
            Genome Coverage       :: 100.0x
            Sequencing Technology :: Illumina; 454
            ##Genome-Assembly-Data-END##
            Method: conceptual translation.
FEATURES             Location/Qualifiers
     source          1..261
                     /organism=`Chrysochromulina sp. CCMP291`
                     /strain=`CCMP291`
                     /isolation_source=`water`
                     /db_xref=`taxon:1460289`
                     /country=`USA: Colorado`
                     /lat_lon=`39 N 105 W`
                     /collection_date=`1991`
     Protein         1..261
                     /product=`derlin-2`
     Region          11..193
                     /region_name=`Rhomboid`
                     /note=`Rhomboid family; cl21536`
                     /db_xref=`CDD:304416`
     CDS             1..261
                     /locus_tag=`Ctob_003987`
                     /coded_by=`JWZX01003294.1:15006..15791`
ORIGIN
        1 m--------- ---------- ---------- ---------- ---------- ----------
       61 ---------- ---------- ---------- ---------- ---------- ----------
      121 ---------- ---------- ---------- ---------- ---------- ----------
      181 ---------- ---------- --------pp lklfseappi trswvslsvl ma-vlssskv
      241 --l-d-lrsv -c-fseravm q----hge-- ---------- -------wwr llvnffymgd
      301 ---avk-svf fwfqlhhfwe clkvlelvk- ---------- ---------- ----------
      361 -yr-w---e- -p--g--dfi kmivcnacfl lllkqff-pa ---------- ----------
      421 ---------- ---------- ---------- ---------- -----miflg spmvmafvym
      481 ysreyevq-v mnl-lgffqi rcgwlpfaqm lqdllqagd- ---i-g---- pnll-gl-vs
      541 ghtyfylm-e -vrsrlllp- e--rv----- -tlddvlnlv lrgkhl--ga adealetpaa
      601 kkdeavvedg ssaaepaddg eapeaaeagq aaspdk
//
LOCUS       Emiliania_huxleyi_XP_005779220     624 bp    PROT      linear    7-APR-2015
DEFINITION  hypothetical protein EMIHUDRAFT_468953 [Emiliania huxleyi
 ACCESSION  XP_005779220
  ORGANISM  Emiliania huxleyi CCMP1516
   AUTHORS  Kuo,A., Read,B., Kegel,J., Klute,M., Lefebvre,S.C., Maumus,F.,
CCMP1516].VERSION     XP_005779220.1
DBLINK      BioProject: PRJNA222302
            BioSample: SAMN02744062
DBSOURCE    REFSEQ: accession XM_005779163.1
KEYWORDS    RefSeq.
SOURCE      Emiliania huxleyi CCMP1516
            Eukaryota; Haptophyceae; Isochrysidales; Noelaerhabdaceae;
            Emiliania.
REFERENCE   1  (residues 1 to 298)
            Mayer,C., Miller,J., Allen,A., Bidle,K., Borodovsky,M., Bowler,C.,
            Brownlee,C., Claverie,J.-M., Cock,M., De Vargas,C., Elias,M.,
            Frickenhaus,S., Gladyshev,V.N., Gonzalez,K., Guda,C., Hadaegh,A.,
            Herman,E., Iglesias-Rodriguez,D., Jones,B., Lawson,T., Leese,F.,
            Lin,Y.-C., Lindquist,E., Lobanov,A., Lucas,S., Malik,S.-H.B.,
            Marsh,M.E., Mock,T., Monier,A., Moreau,H., Mueller-Roeber,B.,
            Napier,J., Ogata,H., Parker,M., Probert,I., Quesneville,H.,
            Raines,C., Rensing,S., Riano-Pachon,D.M., Richier,S., Rokitta,S.,
            Salamov,A., Sarno,A.F., Schmutz,J., Schroeder,D., Shiraiwa,Y.,
            Soanes,D.M., Valentin,K., Van Der Giezen,M., Van Der Peer,Y.,
            Vardi,A., Verret,F., Von Dassow,P., Wheeler,G., Williams,B.,
            Wilson,W., Wolfe,G., Wurch,L.L., Young,J., Dacks,J.B.,
            Delwiche,C.F., Dyhrman,S., Glockner,G., John,U., Richards,T.,
            Worden,A.Z., Zhang,X. and Grigoriev,I.V.
  CONSRTM   DOE Joint Genome Institute
  TITLE     Genome variability drives Emilianias global distribution
  JOURNAL   Unpublished
REFERENCE   2  (residues 1 to 298)
  CONSRTM   NCBI Genome Project
  TITLE     Direct Submission
  JOURNAL   Submitted (03-APR-2015) National Center for Biotechnology
            Information, NIH, Bethesda, MD 20894, USA
REFERENCE   3  (residues 1 to 298)
            Mayer,C., Miller,J., Allen,A., Bidle,K., Borodovsky,M., Bowler,C.,
            Brownlee,C., Claverie,J.-M., Cock,M., De Vargas,C., Elias,M.,
            Frickenhaus,S., Gladyshev,V.N., Gonzalez,K., Guda,C., Hadaegh,A.,
            Herman,E., Iglesias-Rodriguez,D., Jones,B., Lawson,T., Leese,F.,
            Lin,Y.-C., Lindquist,E., Lobanov,A., Lucas,S., Malik,S.-H.B.,
            Marsh,M.E., Mock,T., Monier,A., Moreau,H., Mueller-Roeber,B.,
            Napier,J., Ogata,H., Parker,M., Probert,I., Quesneville,H.,
            Raines,C., Rensing,S., Riano-Pachon,D.M., Richier,S., Rokitta,S.,
            Salamov,A., Sarno,A.F., Schmutz,J., Schroeder,D., Shiraiwa,Y.,
            Soanes,D.M., Valentin,K., Van Der Giezen,M., Van Der Peer,Y.,
            Vardi,A., Verret,F., Von Dassow,P., Wheeler,G., Williams,B.,
            Wilson,W., Wolfe,G., Wurch,L.L., Young,J., Dacks,J.B.,
            Delwiche,C.F., Dyhrman,S., Glockner,G., John,U., Richards,T.,
            Worden,A.Z., Zhang,X. and Grigoriev,I.V.
  CONSRTM   DOE Joint Genome Institute
  TITLE     Direct Submission
  JOURNAL   Submitted (09-JUL-2012) DOE Joint Genome Institute, 2800 Mitchell
            Drive, Walnut Creek, CA 94598-1698, USA
COMMENT     PROVISIONAL REFSEQ: This record has not yet been subject to final
            NCBI review. The reference sequence is identical to EOD26791.
            
            ##Metadata-START##
            Organism Display Name :: Emiliania huxleyi CCMP1516 main genome
                                     assembly v1.0
            GOLD Stamp ID         :: Gi13848
            ##Metadata-END##
            Method: conceptual translation.
FEATURES             Location/Qualifiers
     source          1..298
                     /organism=`Emiliania huxleyi CCMP1516`
                     /strain=`CCMP1516`
                     /db_xref=`taxon:280463`
                     /chromosome=`Unknown`
     Protein         1..298
                     /product=`hypothetical protein`
                     /calculated_mol_wt=30887
     Region          62..251
                     /region_name=`Rhomboid`
                     /note=`Rhomboid family; cl21536`
                     /db_xref=`CDD:304416`
     CDS             1..298
                     /locus_tag=`EMIHUDRAFT_468953`
                     /coded_by=`XM_005779163.1:1..897`
                     /db_xref=`JGIDB:Emihu1_468953`
                     /db_xref=`GeneID:17272337`

:17272337`
ORIGIN
        1 m--------- ---------- ---------- ---------- ---------- ----------
       61 ---------- ---------- ---------- ---------- ---------- ----------
      121 ---------- ---------- ---------- ------rsav llalvapaca spsltpprrp
      181 tspalrplpr ssadsvrrlr ggddgpvagl qraylgvpia trswlsavlg la-alsqagl
      241 --v-s-eeal -t-vdaaafs g----rlq-- ---------- -------lwr pltaaafvgg
      301 ---vgp-qll qklyygisf- gr-elerel- ---------- ---------- ----------
      361 ----g----- -t--p--efl raslsvvasl tlvchvl-gw ---------- ----------
      421 ---------- ---------- ---------- ---------- ------phsa dglimavtll
      481 aclqnpar-s vsm-ygm-ai pyqylplaql amsylftqq- ---a-pr--- agvp-wvdia
      541 glfvgyvh-y -llndnlkp- de-av----- ptllkekgra adakaa--ra agakgggggg
      601 kpgdrrrkar ivtvgagasc gagg
//
LOCUS       Cyanidioschyzon_merolae_CMI159C_Der1_2     628 bp    PROT      linear    7-MAR-2017
DEFINITION  CyanidioschyzonDer1_2merolae CMI159C, 266 bases, A18BD263 checksum.
 ACCESSION  Rose-Cavalier-Smiths-iMac.local:19:1488884877

ORIGIN
        1 M--------- ---------- ---------- ---------- ---------- ----------
       61 ---------- ---------- ---------- ---------- ---------- ----------
      121 ---------- ---------- ---------- ---------- ---------- ----------
      181 ---------- ------AN-V RDWRGDELSL TSFYYSIPRV TRTWLTAATL FT-LACGLGF
      241 --V-P-FGAV -L-LDWDRVL R----KYE-- ---------- -------IWR PLTASFLLGP
      301 ---LGL-NFL FDLVFLYRF- SK-SLETGV- ---------- ---------- ----------
      361 -FM-G---S- -S--A--EYT WMLVVIEFFL CLASMVL-VP ---------- ----------
      421 ---------- ---------- ---------- ---------- -----LPILG RCLMMAIMHV
      481 WSRKFPRE-R VHV-F-VFAV PAAYLSFALL AINTLLAGR- ---LDI---- PGIV-GV-LS
      541 GHLFYFLD-A -IYPSLHGH- QRAGIT---- KTPSWMYRLF GERPRN--QP RNQRNEITQP
      601 RSASILSQIR GHHWGTGQRL GSAEDIDS
//
LOCUS       Galdieria_sulphuria_8F996E6_0Der1_2     618 bp    PROT      linear    7-MAR-2017
DEFINITION  GaldieriaDer1_2sulphuria Gs21850, 258 bases, 8F996E60 checksum.
 ACCESSION  Rose-Cavalier-Smiths-iMac.local:21:1488884877

ORIGIN
        1 M--------- ---------- ---------- ---------- ---------- ----------
       61 ---------- ---------- ---------- ---------- ---------- ----------
      121 ---------- ---------- ---------- ---------- ---------- ----------
      181 ---------- ------SQPN SIRTLDQTSL SSWFQSLPII TRTWLLGSFT IT-LLVGLGL
      241 --L-R-VKSV -I-LLWPSVW K----GLE-- ---------- -------LWR LCFSVLYLGG
      301 ---LGL-GFL FQLLFILQY- SK-SVEEEV- ---------- ---------- ----------
      361 -FF-H---D- -P--A--DYL FMLLFCTGIL WIWDILA-FP ---------- ----------
      421 ---------- ---------- ---------- ---------- -----LFFFG PSLLSAVIYM
      481 WSKYHANQ-L VSI-WGLVQV PGKYIPFVYL LMDLLTSGS- ---LNM---- RAVA-GI-VA
      541 GHCWYFVD-K -IYPTLPGN- QGHKLI---- ATPLFLRQWL PRRRTT--LS GPIPPTTRST
      601 FTRQQQHHQW GPGRVLGE
//
LOCUS       Plasmodiophora_brassicaeEO98321     605 bp    PROT      linear   11-JUN-2015
DEFINITION  hypothetical protein PBRA_006435 [Plasmodiophora brassicae].
 ACCESSION  CEO98321
  ORGANISM  Plasmodiophora brassicae
   AUTHORS  Fogelqvist,Johan.
VERSION     CEO98321.1DBLINK      BioProject: PRJEB8376
            BioSample: SAMEA3232990
DBSOURCE    embl accession CDSF01000084.1
KEYWORDS    .
SOURCE      Plasmodiophora brassicae
            Eukaryota; Rhizaria; Cercozoa; Imbricatea; Plasmodiophorida;
            Plasmodiophoridae; Plasmodiophora.
REFERENCE   1
  TITLE     Direct Submission
  JOURNAL   Submitted (05-FEB-2015) SLU, VBSG, Uppsala BioCenter, SLU, Box
            7080, 750 07 Uppsala, Sweden
FEATURES             Location/Qualifiers
     source          1..232
                     /organism=`Plasmodiophora brassicae`
                     /isolate=`e3`
                     /host=`Brassica napus`
                     /db_xref=`taxon:37360`
                     /cell_type=`resting spores`
                     /dev_stage=`resting spores`
                     /lab_host=`Brasica rapa`
     Protein         1..232
                     /product=`hypothetical protein`
     Region          12..202
                     /region_name=`Rhomboid`
                     /note=`Rhomboid family; cl21536`
                     /db_xref=`CDD:304416`
     CDS             1..232
                     /locus_tag=`PBRA_006435`
                     /coded_by=`join(CDSF01000084.1:17308..17537,
                     CDSF01000084.1:17602..18070)`
ORIGIN
        1 m--------- ---------- ---------- ---------- ---------- ----------
       61 ---------- ---------- ---------- ---------- ---------- ----------
      121 ---------- ---------- ---------- ---------- ---------- ----------
      181 ---------- ---------- ------apsi eewwaeippv tkalmiaaig tt-avvslgi
      241 --v-h-padl -y-ldthavv r----hvq-- ---------- -------vwr lltcfsflgt
      301 ---igi-gwf lqlyiisky- ga-tlekey- ---------- ---------- ----------
      361 -fr-g---at -s-ra--dfv fmlvfsasvl vlaslvv-pg ---------- ----------
      421 ---------- ---------- ---------- ---------- -----lyflg pslvtvliyv
      481 wsrsdphi-p vtf-fg-frf qawqvpfllm vfhvlmggs- ---a-l---- pdiv-gi-la
      541 ghayyfst-t -vvpraygv- tl-vk----- -tpafligql aqegpa--ra gmswrrtgqg
      601 hrlad
//
LOCUS       Reticulomyxa_filosaETO19205     605 bp    PROT      linear    4-APR-2017
DEFINITION  hypothetical protein RFI_18026 [Reticulomyxa filosa].
 ACCESSION  ETO19205
  ORGANISM  Reticulomyxa filosa
   AUTHORS  Gloeckner,G., Szafranski,K. and Schliwa,M.
VERSION     ETO19205.1DBLINK      BioProject: PRJNA29155
            BioSample: SAMN02953851
DBSOURCE    accession ASPP01013905.1
KEYWORDS    .
SOURCE      Reticulomyxa filosa
            Eukaryota; Rhizaria; Foraminifera; Monothalamids; Reticulomyxidae;
            Reticulomyxa.
REFERENCE   1  (residues 1 to 238)
            Gallinger,C., Pawlowski,J., Sierra,R., Euteneuer,U., Pillet,L.,
            Moustafa,A., Platzer,M., Groth,M., Szafranski,K. and Schliwa,M.
  TITLE     The Genome of the Foraminiferan Reticulomyxa filosa
  JOURNAL   Curr. Biol. (2013) In press
   PUBMED   24332546
  REMARK    Publication Status: Available-Online prior to print
REFERENCE   2  (residues 1 to 238)
  TITLE     Direct Submission
  JOURNAL   Submitted (06-MAY-2013) Institute of Biochemistry I, Medical
            Faculty, University of Cologne, Joseph Steltzmann Str. 52, Cologne
            D-50931, Germany
COMMENT     Extensive simple repeat structures in the 350 MB genome were not
            recovered, thus this assembly represents the unique part of the
            genome.
            
            ##Genome-Assembly-Data-START##
            Assembly Method       :: CLC NGS Cell v. June-2011
            Assembly Name         :: Reti_assembly1.0
            Long Assembly Name    :: Reticulomyxa filosa Assembly Version 1.0
            Genome Coverage       :: 70.0x
            Sequencing Technology :: Illumina GAIIx; 454; Sanger
            ##Genome-Assembly-Data-END##
            Method: conceptual translation.
FEATURES             Location/Qualifiers
     source          1..238
                     /organism=`Reticulomyxa filosa`
                     /isolation_source=`lake Mowensee near Furstenberg/Havel`
                     /db_xref=`taxon:46433`
                     /country=`Germany: Brandenburg`
                     /collection_date=`1993`
     Protein         1..238
                     /product=`hypothetical protein`
     Region          <59..212
                     /region_name=`Rhomboid`
                     /note=`Rhomboid family; cl21536`
                     /db_xref=`CDD:304416`
     CDS             1..238
                     /locus_tag=`RFI_18026`
                     /coded_by=`join(ASPP01013905.1:2880..3396,
                     ASPP01013905.1:3487..3686)`
ORIGIN
        1 m--------- ---------- ---------- ---------- ---------- ----------
       61 ---------- ---------- ---------- ---------- ---------- ----------
      121 ---------- ---------- ---------- ---------- ---------- ----------
      181 ---------- ---------- --cihyccsf qqfgnilkli klhflvltaa pk-phasllm
      241 tcqhq-liyn -k-krsnkiq i----neq-- ---------- -------iwr ivttflyfgk
      301 ---fsf-awi fqmfllvry- ts-mletev- ---------- ---------- ----------
      361 -ld-p---sp rg-ta--elv ylilfcavgl lffawil-gg ---------- ----------
      421 ---------- ---------- ---------- ---------- ----tlpflg paltfsllyi
      481 wsrknpyr-q vnl-yg-fel kawhlpfvlt afgmllggs- ---p-v---- ldic-gi-li
      541 ghiyhyfd-d -ivprvygk- ry-ig----- -cpqwlynif dtrtdv--r- rqnwr-ggea
      601 hrl-n
//
LOCUS       Aphanomyces_invadansXP_008869635     622 bp    PROT      linear   18-AUG-2014
DEFINITION  hypothetical protein H310_06368 [Aphanomyces invadans].
 ACCESSION  XP_008869635
  ORGANISM  Aphanomyces invadans
   AUTHORS  Russ,C., Tyler,B., van West,P., Dieguez-Uribeondo,J., Young,S.K.,
VERSION     XP_008869635.1DBLINK      BioProject: PRJNA258292
            BioSample: SAMN01907307
DBSOURCE    REFSEQ: accession XM_008871413.1
KEYWORDS    RefSeq.
SOURCE      Aphanomyces invadans
            Eukaryota; Stramenopiles; Oomycetes; Saprolegniales;
            Saprolegniaceae; Aphanomyces.
REFERENCE   1  (residues 1 to 247)
            Zeng,Q., Gargeya,S., Fitzgerald,M., Abouelleil,A., Alvarado,L.,
            Chapman,S.B., Gainer-Dewar,J., Goldberg,J., Griggs,A., Gujja,S.,
            Hansen,M., Howarth,C., Imamovic,A., Ireland,A., Larimer,J.,
            McCowan,C., Murphy,C., Pearson,M., Poon,T.W., Priest,M.,
            Roberts,A., Saif,S., Shea,T., Sykes,S., Wortman,J., Nusbaum,C. and
            Birren,B.
  CONSRTM   The Broad Institute Genomics Platform
  TITLE     The Genome Sequence of Aphanomyces invadans NJM9701
  JOURNAL   Unpublished
REFERENCE   2  (residues 1 to 247)
  CONSRTM   NCBI Genome Project
  TITLE     Direct Submission
  JOURNAL   Submitted (18-AUG-2014) National Center for Biotechnology
            Information, NIH, Bethesda, MD 20894, USA
REFERENCE   3  (residues 1 to 247)
            Zeng,Q., Gargeya,S., Fitzgerald,M., Abouelleil,A., Alvarado,L.,
            Chapman,S.B., Gainer-Dewar,J., Goldberg,J., Griggs,A., Gujja,S.,
            Hansen,M., Howarth,C., Imamovic,A., Ireland,A., Larimer,J.,
            McCowan,C., Murphy,C., Pearson,M., Poon,T.W., Priest,M.,
            Roberts,A., Saif,S., Shea,T., Sykes,S., Wortman,J., Nusbaum,C. and
            Birren,B.
  CONSRTM   The Broad Institute Genomics Platform
  TITLE     Direct Submission
  JOURNAL   Submitted (02-DEC-2013) Broad Institute of MIT and Harvard, 7
            Cambridge Center, Cambridge, MA 02142, USA
COMMENT     PROVISIONAL REFSEQ: This record has not yet been subject to final
            NCBI review. The reference sequence is identical to ETW01787.
            Method: conceptual translation.
FEATURES             Location/Qualifiers
     source          1..247
                     /organism=`Aphanomyces invadans`
                     /strain=`NJM9701`
                     /db_xref=`taxon:157072`
                     /chromosome=`Unknown`
                     /collection_date=`2012`
     Protein         1..247
                     /product=`hypothetical protein`
                     /calculated_mol_wt=27510
     Region          11..202
                     /region_name=`Rhomboid`
                     /note=`Rhomboid family; cl21536`
                     /db_xref=`CDD:304416`
     CDS             1..247
                     /locus_tag=`H310_06368`
                     /coded_by=`XM_008871413.1:60..803`
                     /db_xref=`GeneID:20083418`
ORIGIN
        1 m--------- ---------- ---------- ---------- ---------- ----------
       61 ---------- ---------- ---------- ---------- ---------- ----------
      121 ---------- ---------- ---------- ---------- ---------- ----------
      181 ---------- ---------- -------ssp enwfnnlpki trtymtlcfa tt-cmtqfgl
      241 --l-s-prti -y-ldfglvf f----efn-- ---------- -------fwr lvtcflfigk
      301 ---fsf-nfl vfllllgqy- gs-vlendp- ---------- ---------- ----------
      361 -fvag---gg -a-sa--dfa fmmlvggvvl niigfil-gy ---------- ----------
      421 ---------- ---------- ---------- ---------- ------pflg ipmifmilyv
      481 wsrkhteq-i vsf-wg-fkf kalyfpwami gftlltggd- ---p-i---- pela-gv-fa
      541 ghvyyfml-e -ilpntkni- nl-lk----- -tpqfltnlf psdn-r--pm tggaaprqag
      601 sgattgpsry nwggggrtlg rd
//
LOCUS       Blastocystissp.OAO17714     609 bp    PROT      linear   24-MAY-2016
DEFINITION  Der1-like family protein [Blastocystis sp. ATCC 50177/Nand II].
 ACCESSION  OAO17714
  ORGANISM  Blastocystis sp. ATCC 50177/Nand II
   AUTHORS  Gentekaki,E., Curtis,B., Stairs,C., Eme,L., Herman,E., Klimes,V.,
VERSION     OAO17714.1DBLINK      BioProject: PRJNA308101
            BioSample: SAMN04386717
DBSOURCE    accession LXWW01000020.1
KEYWORDS    .
SOURCE      Blastocystis sp. ATCC 50177/Nand II
            Eukaryota; Stramenopiles; Blastocystis.
REFERENCE   1  (residues 1 to 241)
            Arias,M.C., Elias,M., Hilliou,F., Klute,M., Malik,S.-B.,
            Pightling,A., Rachubinski,R., Salas,D., Schlacht,A., Suga,H.,
            Archibald,J., Ball,S.G., Clark,G., Dacks,J., Van Der Giezen,M.,
            Tsaousis,A. and Roger,A.
  TITLE     Nuclear genome of Blastocystis sp. subtype 1 NandII
  JOURNAL   Unpublished
REFERENCE   2  (residues 1 to 241)
            Arias,M.C., Elias,M., Hilliou,F., Klute,M., Malik,S.-B.,
            Pightling,A., Rachubinski,R., Salas,D., Schlacht,A., Suga,H.,
            Archibald,J., Ball,S.G., Clark,G., Dacks,J., Van Der Giezen,M.,
            Tsaousis,A. and Roger,A.
  TITLE     Direct Submission
  JOURNAL   Submitted (10-MAY-2016) Biochemistry and Molecular Biology,
            Dalhousie University, 5850 College St., Halifax, NS B3H4R2, Canada
COMMENT     ##Genome-Assembly-Data-START##
            Assembly Date         :: 21-JAN-2014
            Assembly Method       :: MIRA v. January-2014
            Genome Coverage       :: 80.0x
            Sequencing Technology :: 454; Illumina
            ##Genome-Assembly-Data-END##
            Method: conceptual translation.
FEATURES             Location/Qualifiers
     source          1..241
                     /organism=`Blastocystis sp. ATCC 50177/Nand II`
                     /strain=`NandII`
                     /isolation_source=`diarrhea`
                     /host=`Homo sapiens`
                     /culture_collection=`ATCC:50177`
                     /db_xref=`taxon:478820`
                     /country=`USA: Bethesda, Maryland`
                     /lat_lon=`39 N 77 W`
                     /collection_date=`1979`
                     /collected_by=`CH Zierdt`
     Protein         1..241
                     /product=`Der1-like family protein`
     CDS             1..241
                     /locus_tag=`AV274_0548`
                     /coded_by=`join(LXWW01000020.1:32916..33077,
                     LXWW01000020.1:33108..33181,LXWW01000020.1:33212..33261,
                     LXWW01000020.1:33292..33353,LXWW01000020.1:33384..33664,
                     LXWW01000020.1:33695..33789)`
                     /note=`TAA stop codon is completed by addition of 3' A
                     residues to mRNA`
ORIGIN
        1 m--------- ---------- ---------- ---------- ---------- ----------
       61 ---------- ---------- ---------- ---------- ---------- ----------
      121 ---------- ---------- ---------- ---------- ---------- ----------
      181 ---------- ---------- ----qqengf ktwfynippf trtylvilll tg-fgsaygl
      241 --f-d-pftl -v-fsrelil k----rle-- ---------- -------vwr lfsnffyigg
      301 ---psm-sfv mnlmfimsf- gs-sfeknpm sctk------ ---------- ----------
      361 -ga-a---gd -a--a--dfi fnvlwgvvln llvafvy-ps ---------- ----------
      421 ---------- ---------- ---------- ---------- ------ylls mpllqyciyl
      481 wskqnpst-p rsf-wgi-tv kgfympfvlm afsllvgss- ---i-v---- enii-gi-lt
      541 ghifyyfs-q -vceatknt- pl-ft----- -tpaalrrll slptat--sk edevfkrrwg
      601 gsghrlgve
//
LOCUS       Thalassiosira_pseudodana_10091_HostDer1_1     620 bp    PROT      linear    7-MAR-2017
DEFINITION  ThalassiosiraHostDer1_3pseudodona10091, 294 bases, BE628747 checksum.
 ACCESSION  Rose-Cavalier-Smiths-iMac.local:27:1488884877

ORIGIN
        1 M--------- ---------- ---------- ---------- ---------- ----------
       61 ---------- ---------- ---------- ---------- ---------- ----------
      121 ---------- ---------- ---------- ---------- ---------- ----------
      181 ---------- ---------- -DNVFGAGGP DQWFRSLPII TRTWLGSVLL IT-ALANLDV
      241 --L-K-WSEL DL-RQWQDVV RGPSGKME-- ---------- -------AWR LITCFLYAGK
      301 ---FGW-NAL IGLHMMTQM- SN-RYETMSP ICTRRMNLPP PYNGNNNTSP Y---------
      361 -YP-R---GE -S--A--DYA FALLFGMVGI LLSQFLL-FP ---------- ----------
      421 ---------- ---------- ---------- ----YLPYSL TQGQHYIFFH RHLTFYVVYI
      481 WSKHYPLH-R VNL-FGV-AM AAAYLPYAYL LMGYALNNG- --QVLPI--- DMLH-GM-FI
      541 GHVYYYLA-C -VVPEVLRG- RL-VV----I ATPEILVGLF HWIEGR--GV GGGGIDVGGG
      601 GVGGDEDNQM LVNVDDVIGG
//
LOCUS       Thalassiosira_pseudodona35036_Host_Der1_2     613 bp    PROT      linear    7-MAR-2017
DEFINITION  ThalassiosiraHostDer1_2pseudodona35036, 257 bases, 67024D5F checksum.
 ACCESSION  Rose-Cavalier-Smiths-iMac.local:26:1488884877

ORIGIN
        1 M--------- ---------- ---------- ---------- ---------- ----------
       61 ---------- ---------- ---------- ---------- ---------- ----------
      121 ---------- ---------- ---------- ---------- ---------- ----------
      181 ---------- -----PPANN VQQIDDTGGP QAWFQSLPLV TRYWFGAAVL VT-CGANFGF
      241 --F-S-PMKL -I-YTWDNIW E----NFE-- ---------- -------IWR FLTPFLFVGK
      301 ---FDI-NTL FALYMLQSF- SQ-RYESEP- ---------- ---------- ----------
      361 -YN-T---G- -A--G--GGT ADYIFAMMFG MASIFLT-YP ---------- ----------
      421 ---------- ---------- ---------- -------LMG MVLPVAPLFA RTLTFFVIYT
      481 WSKRHPTA-P TSI-WGV-QL KAIHLPFAYV VLSVLMGNP- ---Y-G---- DLLH-GI-AV
      541 GHLFYFLV-D -VVPIVY-G- KD-VL----- HTPQFLIDRL GVGAYV--PP AAAPGARGGA
      601 AGNNTWAPPG RTN
//
LOCUS       Emiliania_huxleyiXP_005775262     609 bp    PROT      linear    7-APR-2015
DEFINITION  hypothetical protein EMIHUDRAFT_420318 [Emiliania huxleyi
 ACCESSION  XP_005775262
  ORGANISM  Emiliania huxleyi CCMP1516
   AUTHORS  Kuo,A., Read,B., Kegel,J., Klute,M., Lefebvre,S.C., Maumus,F.,
CCMP1516].VERSION     XP_005775262.1
DBLINK      BioProject: PRJNA222302
            BioSample: SAMN02744062
DBSOURCE    REFSEQ: accession XM_005775205.1
KEYWORDS    RefSeq.
SOURCE      Emiliania huxleyi CCMP1516
            Eukaryota; Haptophyceae; Isochrysidales; Noelaerhabdaceae;
            Emiliania.
REFERENCE   1  (residues 1 to 234)
            Mayer,C., Miller,J., Allen,A., Bidle,K., Borodovsky,M., Bowler,C.,
            Brownlee,C., Claverie,J.-M., Cock,M., De Vargas,C., Elias,M.,
            Frickenhaus,S., Gladyshev,V.N., Gonzalez,K., Guda,C., Hadaegh,A.,
            Herman,E., Iglesias-Rodriguez,D., Jones,B., Lawson,T., Leese,F.,
            Lin,Y.-C., Lindquist,E., Lobanov,A., Lucas,S., Malik,S.-H.B.,
            Marsh,M.E., Mock,T., Monier,A., Moreau,H., Mueller-Roeber,B.,
            Napier,J., Ogata,H., Parker,M., Probert,I., Quesneville,H.,
            Raines,C., Rensing,S., Riano-Pachon,D.M., Richier,S., Rokitta,S.,
            Salamov,A., Sarno,A.F., Schmutz,J., Schroeder,D., Shiraiwa,Y.,
            Soanes,D.M., Valentin,K., Van Der Giezen,M., Van Der Peer,Y.,
            Vardi,A., Verret,F., Von Dassow,P., Wheeler,G., Williams,B.,
            Wilson,W., Wolfe,G., Wurch,L.L., Young,J., Dacks,J.B.,
            Delwiche,C.F., Dyhrman,S., Glockner,G., John,U., Richards,T.,
            Worden,A.Z., Zhang,X. and Grigoriev,I.V.
  CONSRTM   DOE Joint Genome Institute
  TITLE     Genome variability drives Emilianias global distribution
  JOURNAL   Unpublished
REFERENCE   2  (residues 1 to 234)
  CONSRTM   NCBI Genome Project
  TITLE     Direct Submission
  JOURNAL   Submitted (03-APR-2015) National Center for Biotechnology
            Information, NIH, Bethesda, MD 20894, USA
REFERENCE   3  (residues 1 to 234)
            Mayer,C., Miller,J., Allen,A., Bidle,K., Borodovsky,M., Bowler,C.,
            Brownlee,C., Claverie,J.-M., Cock,M., De Vargas,C., Elias,M.,
            Frickenhaus,S., Gladyshev,V.N., Gonzalez,K., Guda,C., Hadaegh,A.,
            Herman,E., Iglesias-Rodriguez,D., Jones,B., Lawson,T., Leese,F.,
            Lin,Y.-C., Lindquist,E., Lobanov,A., Lucas,S., Malik,S.-H.B.,
            Marsh,M.E., Mock,T., Monier,A., Moreau,H., Mueller-Roeber,B.,
            Napier,J., Ogata,H., Parker,M., Probert,I., Quesneville,H.,
            Raines,C., Rensing,S., Riano-Pachon,D.M., Richier,S., Rokitta,S.,
            Salamov,A., Sarno,A.F., Schmutz,J., Schroeder,D., Shiraiwa,Y.,
            Soanes,D.M., Valentin,K., Van Der Giezen,M., Van Der Peer,Y.,
            Vardi,A., Verret,F., Von Dassow,P., Wheeler,G., Williams,B.,
            Wilson,W., Wolfe,G., Wurch,L.L., Young,J., Dacks,J.B.,
            Delwiche,C.F., Dyhrman,S., Glockner,G., John,U., Richards,T.,
            Worden,A.Z., Zhang,X. and Grigoriev,I.V.
  CONSRTM   DOE Joint Genome Institute
  TITLE     Direct Submission
  JOURNAL   Submitted (09-JUL-2012) DOE Joint Genome Institute, 2800 Mitchell
            Drive, Walnut Creek, CA 94598-1698, USA
COMMENT     PROVISIONAL REFSEQ: This record has not yet been subject to final
            NCBI review. The reference sequence is identical to EOD22833.
            
            ##Metadata-START##
            Organism Display Name :: Emiliania huxleyi CCMP1516 main genome
                                     assembly v1.0
            GOLD Stamp ID         :: Gi13848
            ##Metadata-END##
            Method: conceptual translation.
FEATURES             Location/Qualifiers
     source          1..234
                     /organism=`Emiliania huxleyi CCMP1516`
                     /strain=`CCMP1516`
                     /db_xref=`taxon:280463`
                     /chromosome=`Unknown`
     Protein         1..234
                     /product=`hypothetical protein`
                     /calculated_mol_wt=25963
     Region          11..199
                     /region_name=`Rhomboid`
                     /note=`Rhomboid family; cl21536`
                     /db_xref=`CDD:304416`
     CDS             1..234
                     /locus_tag=`EMIHUDRAFT_420318`
                     /coded_by=`XM_005775205.1:25..729`
                     /db_xref=`InterPro:IPR007599`
                     /db_xref=`JGIDB:Emihu1_420318`
                     /db_xref=`GeneID:17268380`

:17268380`
ORIGIN
        1 m--------- ---------- ---------- ---------- ---------- ----------
       61 ---------- ---------- ---------- ---------- ---------- ----------
      121 ---------- ---------- ---------- ---------- ---------- ----------
      181 ---------- ---------- -------atp eewyrslppv trgymtsava at-ltvqlgl
      241 --l-d-pslm -h-ldfpsif g----sle-- ---------- -------lwr lltnftffgt
      301 ---fsf-pfv mslffliry- tk-eleakr- ---------- ---------- ----------
      361 -fe-g---r- -t--a--dfl wamaimgavq avvayvl-gg ---------- ----------
      421 ---------- ---------- ---------- ---------- -----lpfls qamlsaivyv
      481 wsrefadt-v lsv-fglfnv qgfywpwvlv alrvlmggs- ---p-v---- ldlv-gi-ls
      541 ghiyyfle-d -vqgyslra- pa-ll----- s-dffdrgrp gpaaaq--aq rrnmfgnhnw
      601 ggggqrlgg
//
LOCUS       Guillardia_thetaXP_005822022     561 bp    PROT      linear   24-OCT-2013
DEFINITION  DER1-like protein [Guillardia theta CCMP2712].
 ACCESSION  XP_005822022
  ORGANISM  Guillardia theta CCMP2712
   AUTHORS  Kuo,A., Curtis,B.A., Tanifuji,G., Burki,F., Gruber,A., Irimia,M.,
VERSION     XP_005822022.1DBSOURCE    REFSEQ: accession XM_005821965.1
KEYWORDS    RefSeq.
SOURCE      Guillardia theta CCMP2712
            Eukaryota; Cryptophyta; Pyrenomonadales; Geminigeraceae;
            Guillardia.
REFERENCE   1  (residues 1 to 176)
            Maruyama,S., Arias,M.C., Ball,S.G., Gile,G.H., Hirakawa,Y.,
            Hopkins,J.F., Kuo,A., Rensing,S.A., Schmutz,J., Symeonidi,A.,
            Elias,M., Eveleigh,R.J., Herman,E.K., Klute,M.J., Nakayama,T.,
            Obornik,M., Reyes-Prieto,A., Armbrust,E.V., Aves,S.J., Beiko,R.G.,
            Coutinho,P., Dacks,J.B., Durnford,D.G., Fast,N.M., Green,B.R.,
            Grisdale,C., Hempe,F., Henrissat,B., Hoppner,M.P., Ishida,K.-I.,
            Kim,E., Koreny,L., Kroth,P.G., Liu,Y., Malik,S.-B., Maier,U.G.,
            McRose,D., Mock,T., Neilson,J.A., Onodera,N.T., Poole,A.M.,
            Pritham,E.J., Richards,T.A., Rocap,G., Roy,S.W., Sarai,C.,
            Schaack,S., Shirato,S., Slamovits,C.H., Spencer,D.F., Suzuki,S.,
            Worden,A.Z., Zauner,S., Barry,K., Bell,C., Bharti,A.K., Crow,J.A.,
            Grimwood,J., Kramer,R., Lindquist,E., Lucas,S., Salamov,A.,
            McFadden,G.I., Lane,C.E., Keeling,P.J., Gray,M.W., Grigoriev,I.V.
            and Archibald,J.M.
  CONSRTM   DOE Joint Genome Institute
  TITLE     Algal nuclear genomes reveal evolutionary mosaicism and fate of
            nucleomorphs
  JOURNAL   Nature (2012) In press
REFERENCE   2  (residues 1 to 176)
            Maruyama,S., Arias,M.C., Ball,S.G., Gile,G.H., Hirakawa,Y.,
            Hopkins,J.F., Rensing,S.A., Schmutz,J., Symeonidi,A., Elias,M.,
            Eveleigh,R.J., Herman,E.K., Klute,M.J., Nakayama,T., Obornik,M.,
            Reyes-Prieto,A., Armbrust,E.V., Aves,S.J., Beiko,R.G., Coutinho,P.,
            Dacks,J.B., Durnford,D.G., Fast,N.M., Green,B.R., Grisdale,C.,
            Hempe,F., Henrissat,B., Hoppner,M.P., Ishida,K.-I., Kim,E.,
            Koreny,L., Kroth,P.G., Liu,Y., Malik,S.-B., Maier,U.G., McRose,D.,
            Mock,T., Neilson,J.A., Onodera,N.T., Poole,A.M., Pritham,E.J.,
            Richards,T.A., Rocap,G., Roy,S.W., Sarai,C., Schaack,S.,
            Shirato,S., Slamovits,C.H., Spencer,D.F., Suzuki,S., Worden,A.Z.,
            Zauner,S., Barry,K., Bell,C., Bharti,A.K., Crow,J.A., Grimwood,J.,
            Kramer,R., Lindquist,E., Lucas,S., Salamov,A., McFadden,G.I.,
            Lane,C.E., Keeling,P.J., Gray,M.W., Grigoriev,I.V. and
            Archibald,J.M.
  CONSRTM   DOE Joint Genome Institute
  TITLE     Direct Submission
  JOURNAL   Submitted (02-NOV-2012) DOE Joint Genome Institute, 2800 Mitchell
            Drive, Walnut Creek, CA 94598-1698, USA
COMMENT     PROVISIONAL REFSEQ: This record has not yet been subject to final
            NCBI review. The reference sequence is identical to EKX35042.
            Method: conceptual translation.
FEATURES             Location/Qualifiers
     source          1..176
                     /organism=`Guillardia theta CCMP2712`
                     /strain=`CCMP2712`
                     /db_xref=`taxon:905079`
                     /chromosome=`Unknown`
     Protein         1..176
                     /product=`DER1-like protein`
                     /calculated_mol_wt=20199
     Region          6..170
                     /region_name=`Rhomboid`
                     /note=`Rhomboid family; cl21536`
                     /db_xref=`CDD:304416`
     CDS             1..176
                     /gene=`DER1-1`
                     /locus_tag=`GUITHDRAFT_146795`
                     /coded_by=`XM_005821965.1:1..531`
                     /note=`involved in ER-associated degradation`
                     /db_xref=`InterPro:IPR007599`
                     /db_xref=`JGIDB:Guith1_146795`
                     /db_xref=`GeneID:17291784`
ORIGIN
        1 m--------- ---------- ---------- ---------- ---------- ----------
       61 ---------- ---------- ---------- ---------- ---------- ----------
      121 ---------- ---------- ---------- ---------- ---------- ----------
      181 ---------- ---------- ---------- ---------- ---------- ----------
      241 ----p-aqsl -i-lywpavl q-----lq-- ---------- -------vwr littftyfgs
      301 ---vgh-nml metvfmlny- sk-smet-l- ---------- ---------- ----------
      361 -yd-g---k- -r--a--qyl whlllngval mllntlv-gl ---------- ----------
      421 ---------- ---------- ---------- lgvgmdqedg tkipglpfla qpllysivwm
      481 warrnpet-q msv-fgffnv kavyfpwfll ayhcvmggg- ---l-n---i fylm-gf-av
      541 ghlfhfls-n -mhpytqkl- r
//
LOCUS       Guillardia_thetaHostDer1CAK12751     637 bp    PROT      linear    7-MAR-2017
DEFINITION  Guillardia_thetaHostDer1CAK12751, 275 bases, 40621343 checksum.
 ACCESSION  Rose-Cavalier-Smiths-iMac.local:22:1488884877

ORIGIN
        1 M--------- ---------- ---------- ---------- ---------- ----------
       61 ---------- ---------- ---------- ---------- ---------- ----------
      121 ---------- ---------- ---------- ---------- ---------- ----------
      181 ---------- ----PFGAQG PPGQGAADSP QAWYMSLPLI TRCWFTACVS TT-ILSAVGM
      241 --I-S-PMTL -Y-LDWSAIL F----KFQ-- ---------- -------IWR VVTNFCFLGK
      301 ---FGW-PFI MNLIFMVQY- SK-TLEKD-- ---------- ---------- ----------
      361 -FN-G---S- -A--S--DFL WCLIMGGALL CGINHVT-GM ---------- ----------
      421 ---------- ---------- ---------- ---------- ----MLPFLT IPLIFMTVWI
      481 WSRKHPNV-Q MSV-FGLFNI TSVHFPIFLL VLTMLMGGS- ---P-V---- QNIM-GY-FV
      541 GHVYWFLK-E -VHPTTKDH- R--FF----- SAPSFLKRLV EDQPLE--HT PGYGGAVRRG
      601 GAPPWGGRGA AGQQQQQQQE PPAVPEAFQP FEDKDTD
//
LOCUS       Paramecium_tetraurelia_Der1_5_GSPATP00007259001     624 bp    PROT      linear    7-MAR-2017
DEFINITION  tet_Der1_5_GSPATP00007259001, 249 bases, A86DF499 checksum.
 ACCESSION  Rose-Cavalier-Smiths-iMac.local:10:1488884877

ORIGIN
        1 M--------- ---------- ---------- ---------- ---------- ----------
       61 ---------- ---------- ---------- ---------- ---------- ----------
      121 ---------- ---------- ---------- ---------- ---------- ----------
      181 ---------- ---------- ------LNDF NSWYKTQPLF TRTYVSVLVL FG-IIGKFKP
      241 --S-Y-LWYL -M-FD-ANKI F----PLQ-- ---------- -------IHR LFTHYFFSGT
      301 ---LSF-SFI FHLLFIIFC- IK-NCEMMF- ---------- ---------- ----------
      361 -EG-S---N- -Y--A--DFY YMILYFFITG DIMCWLF-DY ---------- ----------
      421 ---------- ---------- ---------- ---------- ------GFLS AAFCFALIYV
      481 WCKRKPFE-T VRF-YFGFQF KSEYFPWVLI AFHAITDQD- ---I-V---- QDLI-GL-GI
      541 AHSYLLLK-D -FLPVTNSI- AI-IR----- NTLIFQKLCE QTHCEI--CT IFKETDLINN
      601 NSSNLKGNNS FKDKEYVQVD IQNI
//
LOCUS       Paramecium_tetraureliaXP_001437213_Der4     618 bp    PROT      linear    1-NOV-2008
DEFINITION  hypothetical protein (macronuclear) [Paramecium tetraurelia strain
 ACCESSION  XP_001437213
  ORGANISM  Paramecium tetraurelia strain d4-2
   AUTHORS  Aury,J.-M., Jaillon,O., Duret,L., Noel,B., Jubin,C., Porcel,B.M.,
d4-2].VERSION     XP_001437213.1
DBSOURCE    REFSEQ: accession XM_001437176.1
KEYWORDS    RefSeq.
SOURCE      Paramecium tetraurelia strain d4-2
            Eukaryota; Alveolata; Ciliophora; Intramacronucleata;
            Oligohymenophorea; Peniculida; Parameciidae; Paramecium.
REFERENCE   1
            Segurens,B., Daubin,V., Anthouard,V., Aiach,N., Arnaiz,O.,
            Billaut,A., Beisson,J., Blanc,I., Bouhouche,K., Camara,F.,
            Duharcourt,S., Guigo,R., Gogendeau,D., Katinka,M., Keller,A.-M.,
            Kissmehl,R., Klotz,C., Koll,F., Le Mouel,A., Lepere,C.,
            Malinsky,S., Nowacki,M., Nowak,J.K., Plattner,H., Poulain,J.,
            Ruiz,F., Serrano,V., Zagulski,M., Dessen,P., Betermier,M.,
            Weissenbach,J., Scarpelli,C., Schachter,V., Sperling,L., Meyer,E.,
            Cohen,J. and Wincker,P.
  CONSRTM   Genoscope
  TITLE     Global trends of whole-genome duplications revealed by the genome
            sequence of the ciliate Paramecium tetraurelia
  JOURNAL   Nature (2006) In press
REFERENCE   2  (residues 1 to 242)
  CONSRTM   Genoscope
  TITLE     Direct Submission
  JOURNAL   Submitted (07-MAR-2006) Genoscope - Centre National de Sequencage :
            BP 191 91006 EVRY cedex - FRANCE (E-mail : seqref@genoscope.cns.fr
            - Web : www.genoscope.cns.fr)
COMMENT     PROVISIONAL REFSEQ: This record has not yet been subject to final
            NCBI review. The reference sequence was derived from CAK69816.
FEATURES             Location/Qualifiers
     source          1..242
                     /organism=`Paramecium tetraurelia strain d4-2`
                     /macronuclear
                     /strain=`Stock d4-2`
                     /db_xref=`taxon:412030`
                     /chromosome=`undetermined`
                     /note=`derivative of stock 51;
                     Genoscope sequence ID : scaffold_179`
     Protein         1..242
                     /product=`hypothetical protein`
                     /calculated_mol_wt=28835
     Region          13..200
                     /region_name=`Rhomboid`
                     /note=`Rhomboid family; cl21536`
                     /db_xref=`CDD:304416`
     CDS             1..242
                     /locus_tag=`GSPATT00038261001`
                     /coded_by=`XM_001437176.1:1..729`
                     /transl_table=6
                     /db_xref=`GeneID:5022998`

D:5022998`
ORIGIN
        1 m--------- ---------- ---------- ---------- ---------- ----------
       61 ---------- ---------- ---------- ---------- ---------- ----------
      121 ---------- ---------- ---------- ---------- ---------- ----------
      181 ---------- ---------- ------indf nswytnqplf trtyvsvlvl fg-iigkfkp
      241 --a-y-lwyl -m-fd-akki f----slq-- ---------- -------ihr lfthyffngt
      301 ---lsf-sfi lhllfiifc- ik-ncevmf- ---------- ---------- ----------
      361 -eg-s---n- -y--a--dfy ymilyffitg dimswif-dy ---------- ----------
      421 ---------- ---------- ---------- ---------- ------gfls gafcfaliyv
      481 wckrkpfe-t vrf-yfgfqf kseyfpwvli afdaitdqd- ---v-v---- qdli-gl-gi
      541 ahsylllk-d -flpvtkni- s--ll----- etpqffknfv nkhivk--ya pfarnrfnqq
      601 qfqqpqrqff qgqgirlg
//
LOCUS       Ichthyophthirius_multifiliisEGR32001     647 bp    PROT      linear   25-JUL-2016
DEFINITION  hypothetical protein IMG5_098270 [Ichthyophthirius multifiliis].
 ACCESSION  EGR32001
  ORGANISM  Ichthyophthirius multifiliis
   AUTHORS  Coyne,R., Brami,D., Johnson,J., Hostetler,J., Hannick,L., Clark,T.,
VERSION     EGR32001.1DBLINK      BioProject: PRJNA49999
            BioSample: SAMN02953779
DBSOURCE    accession GL983803.1
KEYWORDS    .
SOURCE      Ichthyophthirius multifiliis
            Eukaryota; Alveolata; Ciliophora; Intramacronucleata;
            Oligohymenophorea; Hymenostomatida; Ophryoglenina;
            Ichthyophthirius.
REFERENCE   1  (residues 1 to 270)
            Cassidy-Hanley,D. and Inman,J.
  TITLE     Direct Submission
  JOURNAL   Submitted (08-JUL-2011) J. Craig Venter Institute, 9704 Medical
            Center Drive, Rockville, MD 20850, USA
COMMENT     Method: conceptual translation.
FEATURES             Location/Qualifiers
     source          1..270
                     /organism=`Ichthyophthirius multifiliis`
                     /strain=`G5`
                     /db_xref=`taxon:5932`
                     /chromosome=`Unknown`
                     /dev_stage=`trophont`
     Protein         1..270
                     /product=`hypothetical protein`
     Region          12..199
                     /region_name=`Rhomboid`
                     /note=`Rhomboid family; cl21536`
                     /db_xref=`CDD:304416`
     CDS             1..270
                     /locus_tag=`IMG5_098270`
                     /coded_by=`complement(join(GL983803.1:70640..71134,
                     GL983803.1:71187..71280,GL983803.1:71330..71403,
                     GL983803.1:71450..71599))`
                     /note=`encoded by transcript IMG5_098270A;
                     GO_component: GO:0044464 - cell part`
                     /transl_table=6
ORIGIN
        1 m--------- ---------- ---------- ---------- ---------- ----------
       61 ---------- ---------- ---------- ---------- ---------- ----------
      121 ---------- ---------- ---------- ---------- ---------- ----------
      181 ---------- ---------- -------ndf tswyksqpff trtmftglva tt-vlgsfei
      241 --f-s-pmyl -a-li-pdnl l----klq-- ---------- -------iwr lisnfffmgl
      301 ---fsp-nii wtifflhfs- fs-rleslf- ---------- ---------- ----------
      361 -rp-q---q- -l--a--dll wlvlfnmlvl diiglil-gy ---------- ----------
      421 ---------- ---------- ---------- ---------- ------nfll qslmisfiyi
      481 wskkkpfe-e vyf-lfglkv ksayfcfvli gfhlitgkq- ---i-f---- qdlf-gv-av
      541 ghlyiilk-d -ilpsknyk- d--yl----- qtpeflqiky nqfiyl--ln nlnnskrivf
      601 kyilgntkii ggvfgnveqq qqqqqqnqwr qfagrhvrig geerrnq
//
LOCUS       Pseudocohnilembus_persalinusKRX08303     621 bp    PROT      linear   24-NOV-2015
DEFINITION  hypothetical protein PPERSA_01764 [Pseudocohnilembus persalinus].
 ACCESSION  KRX08303
  ORGANISM  Pseudocohnilembus persalinus
   AUTHORS  Miao,W., Xiong,J. and Wang,G.
VERSION     KRX08303.1DBLINK      BioProject: PRJNA275811
            BioSample: SAMN03353580
DBSOURCE    accession LDAU01000066.1
KEYWORDS    .
SOURCE      Pseudocohnilembus persalinus
            Eukaryota; Alveolata; Ciliophora; Intramacronucleata;
            Oligohymenophorea; Scuticociliatia; Philasterida;
            Pseudocohnilembidae; Pseudocohnilembus.
REFERENCE   1  (residues 1 to 245)
            Yuan,D. and Miao,W.
  TITLE     Genome of the facultative scuticociliatosis pathogen
            Pseudocohnilembus persalinus provides insight into its virulence
            through horizontal gene transfer
  JOURNAL   Sci Rep 5, 15470 (2015)
   PUBMED   26486372
  REMARK    Publication Status: Online-Only
REFERENCE   2  (residues 1 to 245)
  TITLE     Direct Submission
  JOURNAL   Submitted (13-MAY-2015) CAS Key Laboratory of Aquatic Biodiversity
            and Conservation, Institute of Hydrobiology, Chinese Academy of
            Sciences, No. 7 Donghu South Road, Wuhan, Hubei 430072, China
COMMENT     ##Genome-Assembly-Data-START##
            Assembly Date         :: 2012
            Assembly Method       :: SOAPdenovo v. 1.05
            Genome Coverage       :: 100.0x
            Sequencing Technology :: Illumina GAIIx
            ##Genome-Assembly-Data-END##
            Method: conceptual translation.
FEATURES             Location/Qualifiers
     source          1..245
                     /organism=`Pseudocohnilembus persalinus`
                     /isolate=`36N120E`
                     /isolation_source=`shrimp farming pond`
                     /db_xref=`taxon:266149`
                     /country=`China: Qingdao`
                     /collection_date=`2011`
     Protein         1..245
                     /product=`hypothetical protein`
     Region          12..199
                     /region_name=`Rhomboid`
                     /note=`Rhomboid family; cl21536`
                     /db_xref=`CDD:304416`
     CDS             1..245
                     /locus_tag=`PPERSA_01764`
                     /coded_by=`join(LDAU01000066.1:133416..133568,
                     LDAU01000066.1:133644..133717,
                     LDAU01000066.1:133785..133878,
                     LDAU01000066.1:133943..134226,
                     LDAU01000066.1:134288..134420)`
                     /transl_table=6
ORIGIN
        1 m--------- ---------- ---------- ---------- ---------- ----------
       61 ---------- ---------- ---------- ---------- ---------- ----------
      121 ---------- ---------- ---------- ---------- ---------- ----------
      181 ---------- ---------- -------ddf kvwynqqpfl srtyltcvil tt-tvvsfgi
      241 --i-s-pyhi -n-ldlvkvf s----svq-- ---------- -------iwr litnfffvgt
      301 ---fsf-nii falfflhfa- is-riesly- ---------- ---------- ----------
      361 -sk-r---n- -y--a--dll ylilftmitl divgmif-sa ---------- ----------
      421 ---------- ---------- ---------- ---------- ------pfli sgfqivliyi
      481 wckrrple-i vqf-lfgiri ksayfpfflv gfhlltgqn- ---v-l---- idvi-gl-ai
      541 ghvyiflk-d -iypqqshk- d--yl----- rtplffqklv dkyiip--ls eqhnyqnvqr
      601 ndqpqagnvf rafqgrgvri g
//
LOCUS       Tetrahymena_thermophilaXP_001024264     623 bp    PROT      linear    9-JUN-2015
DEFINITION  derlin-2 protein [Tetrahymena thermophila SB210].
 ACCESSION  XP_001024264
  ORGANISM  Tetrahymena thermophila SB210
   AUTHORS  Eisen,J.A., Wu,M., Wu,D., Nierman,W.C., Orias,E., Delcher,A.L. and
VERSION     XP_001024264.3DBLINK      BioProject: PRJNA16792
            BioSample: SAMN02953617
DBSOURCE    REFSEQ: accession XM_001024264.3
KEYWORDS    RefSeq.
SOURCE      Tetrahymena thermophila SB210
            Eukaryota; Alveolata; Ciliophora; Intramacronucleata;
            Oligohymenophorea; Hymenostomatida; Tetrahymenina; Tetrahymenidae;
            Tetrahymena.
REFERENCE   1  (residues 1 to 247)
            Eisen,J., Wu,M., Wu,D., Nierman,W., Orias,E., Delcher,A.,
            Salzberg,S. and Coyne,R.
  TITLE     Annotation update of Tetrahymena thermophila SB210
  JOURNAL   Unpublished
REFERENCE   2  (residues 1 to 247)
  CONSRTM   NCBI Genome Project
  TITLE     Direct Submission
  JOURNAL   Submitted (08-JUN-2015) National Center for Biotechnology
            Information, NIH, Bethesda, MD 20894, USA
REFERENCE   3  (residues 1 to 247)
            Salzberg,S.L.
  TITLE     Direct Submission
  JOURNAL   Submitted (11-SEP-2008) J. Craig Venter Institute, 9704 Medical
            Center Drive, Rockville, MD 20850, USA
COMMENT     PROVISIONAL REFSEQ: This record has not yet been subject to final
            NCBI review. The reference sequence is identical to EAS04019.
            On Jun 9, 2015 this sequence version replaced gi:146182278.
            Method: conceptual translation.
FEATURES             Location/Qualifiers
     source          1..247
                     /organism=`Tetrahymena thermophila SB210`
                     /strain=`SB210`
                     /db_xref=`taxon:312017`
     Protein         1..247
                     /product=`derlin-2 protein`
                     /calculated_mol_wt=28898
     Region          37..199
                     /region_name=`Rhomboid`
                     /note=`Rhomboid family; cl21536`
                     /db_xref=`CDD:304416`
     CDS             1..247
                     /locus_tag=`TTHERM_00994160`
                     /coded_by=`XM_001024264.3:1..744`
                     /note=`encoded by transcript TTHERM_00994160A`
                     /transl_table=6
                     /db_xref=`GeneID:7831524`
ORIGIN
        1 m--------- ---------- ---------- ---------- ---------- ----------
       61 ---------- ---------- ---------- ---------- ---------- ----------
      121 ---------- ---------- ---------- ---------- ---------- ----------
      181 ---------- ---------- -------edf ktwyfqfpvv srsfitavva vt-vvasliy
      241 --s-plpyym -y-ldfqklk n-----fq-- ---------- -------iwr iftnffflgt
      301 ---fgp-nii wdlvylyfa- tt-rldslf- ---------- ---------- ----------
      361 -td-r---q- -v--d--eql wlyivvmtfl siaglif-st ---------- ----------
      421 ---------- ---------- ---------- ---------- ------pflc stllfafiyi
      481 wckrqpfe-t vqf-ffglkf ksgyfpyilm glhlilgqs- ---i-i---- sdli-gv-aa
      541 ghgyvffk-y -iypvssgk- d--fl----- rtprfftsfv nkyisk--tq ahnyqnpnnq
      601 qqnnqgqqgf nfrqfqgqgv rig
//
LOCUS       Prorocentrum_minimumDEr1AHL28481     628 bp    PROT      linear   11-MAR-2014
DEFINITION  Der1, partial [Prorocentrum minimum].
 ACCESSION  AHL28481
  ORGANISM  Prorocentrum minimum
   AUTHORS  Petersen,J., Ludewig,A.-K., Michael,V., Bunk,B., Jarek,M. and
VERSION     AHL28481.1DBSOURCE    accession KJ194487.1
KEYWORDS    .
SOURCE      Prorocentrum minimum
            Eukaryota; Alveolata; Dinophyceae; Prorocentrales; Prorocentraceae;
            Prorocentrum.
REFERENCE   1  (residues 1 to 285)
            Baurain,D. and Brinkmann,H.
  TITLE     Chromera velia, Endosymbioses and the Rhodoplex Hypothesis -
            Plastid Evolution in Cryptophytes, Alveolates, Stramenopiles and
            Haptophytes (CASH Lineages)
  JOURNAL   Genome Biol Evol (2014) In press
   PUBMED   24572015
  REMARK    Publication Status: Available-Online prior to print
REFERENCE   2  (residues 1 to 285)
            Brinkmann,H.
  TITLE     Direct Submission
  JOURNAL   Submitted (27-JAN-2014) Microbiology, Leibniz Institute DSMZ,
            Inhoffenstrasse 7B, Braunschweig 38124, Germany
COMMENT     ##Assembly-Data-START##
            Assembly Method       :: velvet v. 1.2.07; SSPACE v. 2.0
            Assembly Name         :: F5
            Sequencing Technology :: Illumina
            ##Assembly-Data-END##
FEATURES             Location/Qualifiers
     source          1..285
                     /organism=`Prorocentrum minimum`
                     /strain=`CCMP 1329`
                     /db_xref=`taxon:39449`
     Protein         <1..>285
                     /product=`Der1`
     Region          41..232
                     /region_name=`Rhomboid`
                     /note=`Rhomboid family; cl21536`
                     /db_xref=`CDD:304416`
     CDS             1..285
                     /gene=`Der1-1`
                     /coded_by=`KJ194487.1:<1..>857`
                     /codon_start=2
ORIGIN
        1 g--------- ---------- ---------- ---------- ---------- ----------
       61 ---------- ---------- ---------- ---------- ---------- ----------
      121 ---------- ---------- ---------- ---------- ---------- -------ggr
      181 sialagpapp raprapaaar rprgamentp eqwfknlpvv trvgfvvffs tt-vlvqlei
      241 --l-d-akli -l-ldwplii n----klq-- ---------- -------vwr lftsscfvgt
      301 ---fgf-pfi fqlywfvtf- st-kleqnei ---------- ---------- ----------
      361 -fn-----q- -p--g--dyl ffvlvialll dvvslal-aw ---------- ----------
      421 ---------- ---------- ---------- ---------- --pvgypmlg psftfallyy
      481 wsrrepya-m lsy-fs-fsi kgfqfpfalm vftmlmggs- ---i-w---- gdll-gi-aa
      541 ghiyyfvk-e -vvpteygv- t--li----- ktpaflhrlm apyapg--an pgnaaaggvh
      601 glhgggggrp gggapppapp pqrfggag
//
LOCUS       Perkinsus_marinusEER05168     618 bp    PROT      linear   12-MAR-2015
DEFINITION  Derlin-2, putative [Perkinsus marinus ATCC 50983].
 ACCESSION  EER05168
  ORGANISM  Perkinsus marinus ATCC 50983
   AUTHORS  El-Sayed,N., Caler,E., Inman,J., Amedeo,P., Hass,B. and Wortman,J.
VERSION     EER05168.1DBLINK      BioProject: PRJNA12737
            BioSample: SAMN02953677
DBSOURCE    accession GG681051.1
KEYWORDS    .
SOURCE      Perkinsus marinus ATCC 50983
            Eukaryota; Alveolata; Perkinsea; Perkinsida; Perkinsidae;
            Perkinsus.
REFERENCE   1  (residues 1 to 176)
  TITLE     Direct Submission
  JOURNAL   Submitted (09-JUL-2008) J. Craig Venter Institute, 9704 Medical
            Center Drive, Rockville, MD 20850, USA
COMMENT     Method: conceptual translation.
FEATURES             Location/Qualifiers
     source          1..176
                     /organism=`Perkinsus marinus ATCC 50983`
                     /strain=`ATCC 50983`
                     /culture_collection=`ATCC:50983`
                     /db_xref=`taxon:423536`
                     /note=`strain co-identity: ATCC 50983 = PmCV4CB5 2B3 D4`
     Protein         1..176
                     /product=`Derlin-2, putative`
     Region          <1..134
                     /region_name=`Rhomboid`
                     /note=`Rhomboid family; cl21536`
                     /db_xref=`CDD:304416`
     CDS             1..176
                     /locus_tag=`Pmar_PMAR027080`
                     /coded_by=`join(GG681051.1:36..41,GG681051.1:89..162,
                     GG681051.1:205..324,GG681051.1:373..468,
                     GG681051.1:514..624,GG681051.1:673..732,
                     GG681051.1:884..947)`
                     /note=`encoded by transcript Pmar_PMAR027080-RA`
                     /db_xref=`VectorBase:PMAR027080-PA`
                     /db_xref=`VectorBase:PMAR027080`
ORIGIN
        1 m--------- ---------- ---------- ---------- ---------- ----------
       61 ---------- ---------- ---------- ---------- ---------- ----------
      121 ---------- ---------- ---------- ---------- ---------- ----------
      181 ---------- ---------- ---------- ---------- ---------- ----------
      241 ---------- ---------- ---------- ---------- ---------- ----------
      301 ---------- -qlyfftsf- gs-klersdr ---------- ---------- ----------
      361 -fs-a---m- -p--g--dya yfsvvvtfli avlsvfl-ny ---------- ----------
      421 ---------- ---------- ---------- ---------- --psgmpllg ssfifaiiyy
      481 wsriepna-q lsf-fg-fvi qgyqfpfalm vftmlmggd- ---i-w---- mdvl-gl-ga
      541 ahiyyflr-d -vvpmeygk- e--yl----- ktpefmnklm vragag--qp gaaanyqrqa
      601 qmrqqrdmrf qgeghrlg
//
LOCUS       Theileria_parvaTP04_0764_HostDer1_2     606 bp    PROT      linear    7-MAR-2017
DEFINITION  TheileriaHostDer1_2parvaTP04_0764, 240 bases, B0B5F96B checksum.
 ACCESSION  Rose-Cavalier-Smiths-iMac.local:33:1488884877

ORIGIN
        1 M--------- ---------- ---------- ---------- ---------- ----------
       61 ---------- ---------- ---------- ---------- ---------- ----------
      121 ---------- ---------- ---------- ---------- ---------- ----------
      181 ---------- ---------- ----IDSQGP EAWYMGLPRF TRTFITIILG IT-LLSFFKV
      241 --L-D-PSKL -L-LNWELVL Q----KFQ-- ---------- -------IWR LVTSVLYVGP
      301 ---FSL-RWI FFILLFSQF- SS-SLENNSV ---------- ---------- ----------
      361 -FT-H---S- -P--G--AYL YFLFIQSIFL ACISAGF-FW ---------- ----------
      421 ---------- ---------- ---------- ---------- --PSGYPYLA DSLLFAIIYY
      481 WSKRDMWT-I VSI-YF-FNV KAYQLPFALL FLHLVMGSS- ---L-W---- VDIM-GM-IS
      541 GHLFYLAR-E -VLPSKDRM- YS-QL---FR RSTHLGGSRF RYDPRP--PE PTGRMFIGRG
      601 IRLGDS
//
LOCUS       Plasmodium_vivaxPVX_111100_     632 bp    PROT      linear    7-MAR-2017
DEFINITION  PlasmodiumHostDer1_2vivaxPVX_111100, 262 bases, 3219D99A checksum.
 ACCESSION  Rose-Cavalier-Smiths-iMac.local:39:1488884877

ORIGIN
        1 M--------- ---------- ---------- ---------- ---------- ----------
       61 ---------- ---------- ---------- ---------- ---------- ----------
      121 ---------- ---------- ---------- ---------- ---------- ----------
      181 ---------- ---------- -----DISGP EVWYGNLPNV TKYLITLIFL VT-LLITCNL
      241 --L-N-VVYL -L-LDWNLIY N----NYQ-- ---------- -------IWR MFFNFLYVGK
      301 ---FSL-SWV FFMSLLAQF- SS-SLEKNAV ---------- ---------- ----------
      361 -FS-----T- -P--G--SYL YFITIQCTFL SLISILF-YW ---------- ----------
      421 ---------- ---------- ---------- ---------- --PRGYPFLG NSLLFAIIYY
      481 WSRREAWS-Q VSI-YF-FTV KGYQLPFALI FLHLIMGQS- ---L-W---- VDIM-GL-MS
      541 GHIYYFFR-E -LLPREGGP- N--LL----E KTPKIFDKIM MKLREF--RL NQGIRGNFSR
      601 YGYRSVSDSR TPNSAGPTRR VFIGRGVRLG DN
//
LOCUS       Toxoplasma_gondii83.m00015_HostDer1_2     648 bp    PROT      linear    7-MAR-2017
DEFINITION  ToxoplasmaHostDer1_2_gondii83.m00015, 293 bases, E3CE6521 checksum.
 ACCESSION  Rose-Cavalier-Smiths-iMac.local:36:1488884877

ORIGIN
        1 M--------- ---------- ---------- ---------- ---------- ----------
       61 ---------- ---------- ---------- ---------- ---------- ----------
      121 ---------- ---------- ---------- ---------- ---------- ----------
      181 ---------- --DPLPHGVG SGGGYPSNGP EAWFFSLPPV TRAVTCITFA CT-LLSSIEL
      241 --M-P-ARLL -I-LDWELVF Q----KLQ-- ---------- -------VWR LLTNVLYIGR
      301 ---FSL-GWV LHMYMWTQV- SS-DLENNAV ---------- ---------- ----------
      361 -FV-Q---A- -SK-G--AYL YFIVLQTLCL DCISLLL-FW ---------- ----------
      421 ---------- ---------- ---------- ---------- --PTGLHLLG GSLLFAVLYY
      481 WSRRESYT-P VSI-YF-LTV QGHQLPFVLL LLHLLMGKD- ---L-W---- SDAI-GL-LS
      541 GHIYYFFR-E -ILPAQGGA- D--LL----S YTPKMFDRLA ERLSNR--PE VGRRPAANRT
      601 GTASTGAGGG GPGGPGGSTW GGSVRPRPAA GGSGTQAFSG RGYRIGSD
//
LOCUS       Chromera_veliaAHL28475     622 bp    PROT      linear   11-MAR-2014
DEFINITION  Der1 [Chromera velia].
 ACCESSION  AHL28475
  ORGANISM  Chromera velia
   AUTHORS  Petersen,J., Ludewig,A.-K., Michael,V., Bunk,B., Jarek,M. and
VERSION     AHL28475.1DBSOURCE    accession KJ194481.1
KEYWORDS    .
SOURCE      Chromera velia
            Eukaryota; Alveolata; Chromerida; Chromera.
REFERENCE   1  (residues 1 to 253)
            Baurain,D. and Brinkmann,H.
  TITLE     Chromera velia, Endosymbioses and the Rhodoplex Hypothesis -
            Plastid Evolution in Cryptophytes, Alveolates, Stramenopiles and
            Haptophytes (CASH Lineages)
  JOURNAL   Genome Biol Evol (2014) In press
   PUBMED   24572015
  REMARK    Publication Status: Available-Online prior to print
REFERENCE   2  (residues 1 to 253)
            Brinkmann,H.
  TITLE     Direct Submission
  JOURNAL   Submitted (27-JAN-2014) Microbiology, Leibniz Institute DSMZ,
            Inhoffenstrasse 7B, Braunschweig 38124, Germany
COMMENT     ##Assembly-Data-START##
            Assembly Method       :: velvet v. 1.2.07; SSPACE v. 2.0
            Assembly Name         :: E7
            Sequencing Technology :: Illumina
            ##Assembly-Data-END##
FEATURES             Location/Qualifiers
     source          1..253
                     /organism=`Chromera velia`
                     /strain=`CCAP 1602/1`
                     /db_xref=`taxon:505693`
     Protein         1..253
                     /product=`Der1`
     Region          14..206
                     /region_name=`Rhomboid`
                     /note=`Rhomboid family; cl21536`
                     /db_xref=`CDD:304416`
     CDS             1..253
                     /gene=`Der1-1`
                     /coded_by=`KJ194481.1:150..911`
ORIGIN
        1 m--------- ---------- ---------- ---------- ---------- ----------
       61 ---------- ---------- ---------- ---------- ---------- ----------
      121 ---------- ---------- ---------- ---------- ---------- ----------
      181 ---------- ---------- ----dppntp enwyknlpiv tkiivttifi vt-vavvlgl
      241 --f-t-paim -l-ldfglit a----rlh-- ---------- -------lwr lftnffwlgg
      301 ---fsi-hwi fqmyflchf- st-rlennev ---------- ---------- ----------
      361 -fk-q---e- -p--g--dyl ffiliqmltl dvlslvl-ew ---------- ----------
      421 ---------- ---------- ---------- ---------- --prgmpvlg pslsfaiiyy
      481 wskrepfs-y lsy-wg-fsl qsyqfpfalm flnilmggs- ---v-w---- tdll-gl-as
      541 ghlyyfvk-e -ilpgqydi- s--fi----- stpgflhsav qtvaek--vq prgnvirmqp
      601 qqaqaqaggg ffggrghrlg gd
//
LOCUS       Cryptosporidium_parvumEAK89974_Der1_2     643 bp    PROT      linear    7-MAR-2017
DEFINITION  CryposporidiumDer1_2parvumE EAK89974, 275 bases, 15A4A64C checksum.
 ACCESSION  Rose-Cavalier-Smiths-iMac.local:31:1488884877

ORIGIN
        1 M--------- ---------- ---------- ---------- ---------- ----------
       61 ---------- ---------- ---------- ---------- ---------- ----------
      121 ---------- ---------- ---------- ---------- ---------- ----------
      181 ---------- ---------- ----FNDSSP QGWYKNLPPI TRSILTITFF ST-LLITFGM
      241 --L-N-PWYI -L-FDWEYIF R----KAQ-- ---------- -------IWR FLTSFFFVGP
      301 ---FSI-GWI MSQWMFTSF- SS-KLERSGS ---------- ---------- ----------
      361 -VG-S---S- -S--G--SYL YFILILMTGI NIIGTAF-DY ---------- ----------
      421 ---------- ---------- ---------- ---------- --PTGRKIGG SSLIFGIIYY
      481 WSKKFPTS-L VSI-WG-FTL QAYQLPYALL FLDVLTGNS- ---L-I---- DDLI-GL-LA
      541 GHSYYYIR-D -IIYENNAN- N--FL----A RTPKHFDKFV DYSSLL--IK NYVYDFSSLN
      601 GHPNVINYPN SNVNRAGSSY NPFSGNSAQP RAFSGRGFRL GSD
//
LOCUS       Arabidopsis_thalianaAT4G29330_     640 bp    PROT      linear    7-MAR-2017
DEFINITION  ArabidopsisDer1_1thalianaAT4G29330, 266 bases, EED25202 checksum.
 ACCESSION  Rose-Cavalier-Smiths-iMac.local:16:1488884877

ORIGIN
        1 M--------- ---------- ---------- ---------- ---------- ----------
       61 ---------- ---------- ---------- ---------- ---------- ----------
      121 ---------- ---------- ---------- ---------- ---------- ----------
      181 ---------- ---------- -------SSP GEFYNSLPPI TKAYGTLCFF TT-VATQLGL
      241 --V-A-PVHI -A-LIPELVL K----QFQ-- ---------- -------IWR LITNLFFLGG
      301 ---FSI-NFG IRLLMIARY- GV-QLEKGP- ---------- ---------- ----------
      361 -FE-R---R- -T--A--DFL WMMIFGSFTL LVLSVIP-FF ---------- ----------
      421 ---------- ---------- ---------- ---------- ----WTPFLG VSLVFMLLYL
      481 WSREFPNA-N ISL-YGLVTL KAFYLPWAML ALDVIFGSP- ---I-M---- PDLL-GI-IA
      541 GHLYYFLT-V -LHPLATGK- N--YL----- KTPKWVNKIV ARWRIG--AP VASVRQAGGV
      601 GAAGPGAGGG VGGGGAYSSA RAPPESSNTA FRGRSYRLTD
//
LOCUS       Prunus_persicaXP_007202494     586 bp    PROT      linear   22-MAR-2014
DEFINITION  hypothetical protein PRUPE_ppa010620mg [Prunus persica].
 ACCESSION  XP_007202494
  ORGANISM  Prunus persica
   AUTHORS  Verde,I., Abbott,A.G., Prochnik,S., Salamini,F., Schmutz,J.,
VERSION     XP_007202494.1DBSOURCE    REFSEQ: accession XM_007202432.1
KEYWORDS    RefSeq.
SOURCE      Prunus persica (peach)
            Eukaryota; Viridiplantae; Streptophyta; Embryophyta; Tracheophyta;
            Spermatophyta; Magnoliophyta; eudicotyledons; Gunneridae;
            Pentapetalae; rosids; fabids; Rosales; Rosaceae; Maloideae;
            Amygdaleae; Prunus.
REFERENCE   1  (residues 1 to 214)
            Morgante,M. and Rokhsar,D.S.
  CONSRTM   The International Peach Genome Initiative
  TITLE     The genome of Prunis persica
  JOURNAL   Unpublished
REFERENCE   2  (residues 1 to 214)
            Shu,S., Sosinski,B., Morgante,M. and Rokhsar,D.S.
  CONSRTM   The International Peach Genome Initiative
  TITLE     Direct Submission
  JOURNAL   Submitted (18-FEB-2013) US DOE Joint Genome Institute, Mitchell
            Drive B100, Walnut Creek, CA 94598-1698, USA
COMMENT     PROVISIONAL REFSEQ: This record has not yet been subject to final
            NCBI review. The reference sequence is identical to EMJ03693.
            Method: conceptual translation.
FEATURES             Location/Qualifiers
     source          1..214
                     /organism=`Prunus persica`
                     /cultivar=`Lovell`
                     /db_xref=`taxon:3760`
                     /chromosome=`Unknown`
     Protein         1..214
                     /product=`hypothetical protein`
                     /calculated_mol_wt=24421
     Region          11..201
                     /region_name=`Rhomboid`
                     /note=`Rhomboid family; cl21536`
                     /db_xref=`CDD:304416`
     CDS             1..214
                     /locus_tag=`PRUPE_ppa010620mg`
                     /coded_by=`XM_007202432.1:60..704`
                     /note=`encoded by transcript PRUPE_ppa011340m`
                     /db_xref=`Phytozome:ppa011340m.p`
                     /db_xref=`GeneID:18769233`
ORIGIN
        1 m--------- ---------- ---------- ---------- ---------- ----------
       61 ---------- ---------- ---------- ---------- ---------- ----------
      121 ---------- ---------- ---------- ---------- ---------- ----------
      181 ---------- ---------- -------ssp aefyrslppi skaygticvl at-tafqlgl
      241 --y-d-frsi -a-lvhklvf s----hfq-- ---------- -------vwr litnffflgn
      301 ---fsi-nfg irllmiary- gv-qlekgp- ---------- ---------- ----------
      361 -fe-r---r- -t--a--dfl wmmifgaltl lvlsaip-if ---------- ----------
      421 ---------- ---------- ---------- ---------- ----wspflg islvfmlvyv
      481 wsrefpna-n vni-yglval kafylpwaml aldvifgsp- ---i-m---- pdll-gi-ia
      541 ghlyyflt-v -lhplaggk- n--il----- qtprwvypyf siflff
//
LOCUS       SelaginellamoellendorffiiEFJ34818     631 bp    PROT      linear   25-JUL-2016
DEFINITION  hypothetical protein SELMODRAFT_266761 [Selaginella
 ACCESSION  EFJ34818
  ORGANISM  Selaginella moellendorffii
   AUTHORS  Grigoriev,I.V., Otillar,R., Schmutz,J., Salamov,A., Lindquist,E.,
moellendorffii].VERSION     EFJ34818.1
DBLINK      BioProject: PRJNA13078
            BioSample: SAMN02981255
DBSOURCE    accession GL377569.1
KEYWORDS    .
SOURCE      Selaginella moellendorffii
            Eukaryota; Viridiplantae; Streptophyta; Embryophyta; Tracheophyta;
            Lycopodiidae; Selaginellales; Selaginellaceae; Selaginella.
REFERENCE   1  (residues 1 to 256)
            dePamphilis,C., Albert,V.A., Aono,N., Aoyama,T., Ambrose,B.A.,
            Ashton,N.W., Axtell,M.J., Barker,E., Barker,M.S., Bennetzen,J.L.,
            Bonawitz,N.D., Chapple,C., Cheng,C., Correa,L.G., Dacre,M.,
            DeBarry,J., Dreyer,I., Elias,M., Engstrom,E.M., Estelle,M.,
            Feng,L., Finet,C., Floyd,S.K., Frommer,W.B., Fujita,T., Gramzow,L.,
            Gutensohn,M., Harholt,J., Hattori,M., Heyl,A., Hirai,T.,
            Hiwatashi,Y., Ishikawa,M., Iwata,M., Karol,K.G., Koehler,B.,
            Kolukisaoglu,U., Kubo,M., Kurata,T., Lalonde,S., Li,K., Li,Y.,
            Litt,A., Lyons,E., Manning,G., Maruyama,T., Michael,T.P.,
            Mikami,K., Miyazaki,S., Morinaga,S., Murata,T., Mueller-Roeber,B.,
            Nelson,D.R., Obara,M., Oguri,Y., Olmstead,R.G., Onodera,N.,
            Petersen,B.L., Pils,B., Prigge,M., Rensing,S.A., Riano-Pachon,D.M.,
            Roberts,A.W., Sato,Y., Scheller,H.V., Schulz,B., Schulz,C.,
            Shakirov,E.V., Shibagaki,N., Shinohara,N., Shippen,D.E.,
            Sorensen,I., Sotooka,R., Sugimoto,N., Sugita,M., Sumikawa,N.,
            Tanurdzic,M., Theissen,G., Ulvskov,P., Wakazuki,S., Weng,J.K.,
            Willats,W.W., Wipf,D., Wolf,P.G., Yang,L., Zimmer,A.D., Zhu,Q.,
            Mitros,T., Hellsten,U., Loque,D., Otillar,R., Salamov,A.,
            Schmutz,J., Shapiro,H., Lindquist,E., Lucas,S., Rokhsar,D. and
            Grigoriev,I.V.
  TITLE     The Selaginella genome identifies genetic changes associated with
            the evolution of vascular plants
  JOURNAL   Science 332 (6032), 960-963 (2011)
   PUBMED   21551031
REFERENCE   2  (residues 1 to 256)
            Lucas,S., Pitluck,S., Shapiro,H., Rokhsar,D.S., Hasebe,M.,
            Bowman,J., dePamphils,C., Gribskov,M. and Banks,J.
  CONSRTM   Selaginella Consortium
  TITLE     Direct Submission
  JOURNAL   Submitted (22-JAN-2010) US DOE Joint Genome Institute, 2800
            Mitchell Drive, Walnut Creek, CA 94598-1698, USA
COMMENT     Method: conceptual translation.
FEATURES             Location/Qualifiers
     source          1..256
                     /organism=`Selaginella moellendorffii`
                     /db_xref=`taxon:88036`
                     /chromosome=`Unknown`
     Protein         1..256
                     /product=`hypothetical protein`
     Region          11..200
                     /region_name=`Rhomboid`
                     /note=`Rhomboid family; cl21536`
                     /db_xref=`CDD:304416`
     CDS             1..256
                     /locus_tag=`SELMODRAFT_266761`
                     /coded_by=`complement(join(GL377569.1:1636420..1636582,
                     GL377569.1:1636646..1636806,GL377569.1:1636868..1636999,
                     GL377569.1:1637053..1637140,GL377569.1:1637198..1637271,
                     GL377569.1:1637326..1637461,GL377569.1:1637511..1637527))`
                     /note=`predicted protein`
                     /db_xref=`InterPro:IPR007599`
                     /db_xref=`JGIDB:Selmo1_266761`

o1_266761`
ORIGIN
        1 m--------- ---------- ---------- ---------- ---------- ----------
       61 ---------- ---------- ---------- ---------- ---------- ----------
      121 ---------- ---------- ---------- ---------- ---------- ----------
      181 ---------- ---------- -------ssp aefyhslppi ikfygttcll lt-tverlgl
      241 --v-s-gmll -y-fspelaf k----klq-- ---------- -------lwr avtnffflgt
      301 ---fsm-nfa iqlimlary- gv-qlers-- ---------- ---------- ----------
      361 -fv-----s- -t--g--qfv wmmvvsaltl lgiatvf-ps ---------- ----------
      421 ---------- ---------- ---------- ---------- ---lnfwfmg svlvfmlvyl
      481 wsrefpna-s vsm-lglvti qgfyvpwaml fintmfggs- ---f-l---- hdll-gi-vm
      541 ghlyhflt-v -lyprsggr- d--fl----- raprfvhkll akygii--hs vprqpdrssr
      601 pqpqaespps appsaaegta frgrsyrlnr d
//
LOCUS       Physcomitrella_patensEDQ58199     621 bp    PROT      linear   26-JUL-2016
DEFINITION  predicted protein [Physcomitrella patens].
 ACCESSION  EDQ58199
  ORGANISM  Physcomitrella patens
   AUTHORS  Terry,A., Salamov,A., Zhou,K., Pitluck,S., Lucas,S., Detter,J.C.,
VERSION     EDQ58199.1DBLINK      BioProject: PRJNA13064
            BioSample: SAMN00120126
DBSOURCE    accession DS545102.1
KEYWORDS    .
SOURCE      Physcomitrella patens
            Eukaryota; Viridiplantae; Streptophyta; Embryophyta; Bryophyta;
            Bryophytina; Bryopsida; Funariidae; Funariales; Funariaceae;
            Physcomitrella.
REFERENCE   1  (residues 1 to 248)
            Nishiyama,T., Perroud,P.-F., Lindquist,E., Kamisugi,Y.,
            Tanahashi,T., Sakakibara,K., Fujita,T., Oishi,K., Shin-I,T.,
            Kuroki,Y., Toyoda,A., Suzuki,Y., Hashimoto,A., Yamaguchi,K.,
            Sugano,A., Kohara,Y., Fujiyama,A., Anterola,A., Aoki,S., Ashton,N.,
            Barbazuk,W.B., Barker,E., Bennetzen,J., Bezanilla,M.,
            Blankenship,R., Cho,S.H., Dutcher,S., Estelle,M., Fawcett,J.A.,
            Gundlach,H., Hanada,K., Heyl,A., Hicks,K.A., Hugh,J., Lohr,M.,
            Mayer,K., Melkozernov,A., Murata,T., Nelson,D., Pils,B., Prigge,M.,
            Reiss,B., Renner,T., Rombauts,S., Rushton,P., Sanderfoot,A.,
            Schween,G., Shiu,S.-H., Stueber,K., Theodoulou,F.L., Tu,H., Van de
            Peer,Y., Verrier,P.J., Waters,E., Wood,A., Yang,L., Cove,D.,
            Cuming,A., Hasebe,M., Lucas,S., Mishler,D.B., Reski,R.,
            Grigoriev,I., Quatrano,R.S. and Boore,J.L.
  TITLE     The genome of the moss Physcomitrella patens reveals evolutionary
            insights into the conquest of land by plants
  JOURNAL   Science (2008) In press
REFERENCE   2  (residues 1 to 248)
            Glavina del Rio,T., Shapiro,H., Tu,H., Lindquist,E., Anterola,A.,
            Ashton,N., Barker,E., Cuming,A., Dutcher,S., Engelken,J.,
            Hughes,J., Lang,D., Ma,S., Merchant,S., Napoli,C., Roberts,A.,
            Rushton,P., Sanderfoot,T., Verrier,P., Wood,A., Rensing,S.,
            Quatrano,R.S., Grigoriev,I. and Boore,J.L.
  CONSRTM   US DOE Joint Genome Institute (JGI-PGF)
  TITLE     Direct Submission
  JOURNAL   Submitted (15-NOV-2007) US DOE Joint Genome Institute, 2800
            Mitchell Drive B100, Walnut Creek, CA 94598-1698, USA
COMMENT     Method: conceptual translation.
FEATURES             Location/Qualifiers
     source          1..248
                     /organism=`Physcomitrella patens`
                     /sub_species=`patens`
                     /db_xref=`taxon:3218`
                     /ecotype=`Gransden 2004`
     Protein         1..248
                     /product=`predicted protein`
     Region          11..202
                     /region_name=`Rhomboid`
                     /note=`Rhomboid family; cl21536`
                     /db_xref=`CDD:304416`
     CDS             1..248
                     /locus_tag=`PHYPADRAFT_194228`
                     /coded_by=`join(DS545102.1:394169..394185,
                     DS545102.1:394902..395037,DS545102.1:395249..395322,
                     DS545102.1:395602..395695,DS545102.1:396118..396249,
                     DS545102.1:396624..396784,DS545102.1:397014..397146)`
                     /db_xref=`InterPro:IPR007599`
ORIGIN
        1 m--------- ---------- ---------- ---------- ---------- ----------
       61 ---------- ---------- ---------- ---------- ---------- ----------
      121 ---------- ---------- ---------- ---------- ---------- ----------
      181 ---------- ---------- -------ssp gewfyslppv sktygtlcfl tt-iaftlhl
      241 --v-s-pawl -y-ldfalvt k----nfq-- ---------- -------iwr lltnffflgs
      301 ---fsi-pfg vrlmmiary- gv-qleqgp- ---------- ---------- ----------
      361 -fk-d---r- -t--a--dfl wmmivsvisf lvlsltv-pf ---------- ----------
      421 ---------- ---------- ---------- ---------- ---fksfflg pslvfmllyv
      481 wsrefpts-t vsi-mglvnl qgfwlpwaml lvntifgmp- ---i-m---- sdll-gi-iv
      541 ghvyyflt-v -lhpraggq- e--yl----- ktptwvrkla tkwsva--gp vafsptptpq
      601 aaataagarp vftgrsyrln q
//
LOCUS       Ostreococcus_lucimarinusCCE9901_     617 bp    PROT      linear    7-MAR-2017
DEFINITION  OstreococcusDer1_2lucimarinusCCE9901, 253 bases, A9C0B396 checksum.
 ACCESSION  Rose-Cavalier-Smiths-iMac.local:15:1488884877

ORIGIN
        1 M--------- ---------- ---------- ---------- ---------- ----------
       61 ---------- ---------- ---------- ---------- ---------- ----------
      121 ---------- ---------- ---------- ---------- ---------- ----------
      181 ---------- ---------- -----SADSP QAWYAALPPI SKFWFTSCAL ST-LGFHAKF
      241 --V-D-PRAM -M-LSWRMIS LAKGGKFQ-- ---------- -------PWR LLTNFAFLGK
      301 ---LSL-GFA MRMVMIAQY- SV-SLEKEA- ---------- ---------- ----------
      361 -FT-G---A- -S--G--TAD YIA-FLLFGA CALTPLE-LV V--------- ----------
      421 ---------- ---------- ---------- ---------- -PSIAQAFYG DSLIFMCLYL
      481 WSREHPRA-R VSL-MGIVRV GAFYFPWAML VMTALMGGD- ---P-M---- PDFL-GI-IV
      541 GHAYYFFA-R -LYPLHSGR- RS-II----- QTPKFVHALA DYINSG--NG VVSAASNVVQ
      601 PPRQRYFAGQ GRRLGGD
//
LOCUS       Micromonas_commodaACO68315     639 bp    PROT      linear    1-OCT-2014
DEFINITION  derlin-like protein [Micromonas commoda].
 ACCESSION  ACO68315
  ORGANISM  Micromonas commoda
   AUTHORS  Grigoriev,I.V., Aerts,A.L., Rombauts,S., Van de Peer,Y.,
VERSION     ACO68315.1DBLINK      BioProject: PRJNA15676
            BioSample: SAMN03081421
DBSOURCE    accession CP001574.1
KEYWORDS    .
SOURCE      Micromonas commoda
            Eukaryota; Viridiplantae; Chlorophyta; prasinophytes;
            Mamiellophyceae; Mamiellales; Mamiellaceae; Micromonas.
REFERENCE   1  (residues 1 to 269)
            Allen,A.E., Cuvelier,M.L., Derelle,E., Everett,M.V., Foulon,E.,
            Grimwood,J., Gundlach,H., Henrissat,B., Napoli,C., McDonald,S.M.,
            Parker,M.S., Rombauts,S., Salamov,A., Von Dassow,P., Badger,J.H.,
            Coutinho,P.M., Demir,E., Dubchak,I., Gentemann,C., Eikrem,W.,
            Gready,J.E., John,U., Lanier,W., Lindquist,E.A., Lucas,S.,
            Mayer,K.F., Moreau,H., Not,F., Otillar,R., Panaud,O.,
            Pangilinan,J., Paulsen,I., Piegu,B., Poliakov,A., Robbens,S.,
            Schmutz,J., Toulza,E., Wyss,T., Zelensky,A., Zhou,K.,
            Armbrust,E.V., Bhattacharya,D., Goodenough,U.W., Van de Peer,Y. and
            Grigoriev,I.V.
  TITLE     Green evolution and dynamic adaptations revealed by genomes of the
            marine picoeukaryotes Micromonas
  JOURNAL   Science 324 (5924), 268-272 (2009)
   PUBMED   19359590
REFERENCE   2  (residues 1 to 269)
            Grimwood,J., Salamov,A., Zhou,K., Lucas,S., Glavina del Rio,T.,
            Tice,H., Bruce,D., Pitluck,S., Lindquist,E., Cuvelier,M.L. and
            Worden,A.Z.
  CONSRTM   Micromonas genome consortium
  TITLE     Direct Submission
  JOURNAL   Submitted (23-DEC-2008) US DOE Joint Genome Institute, 2800
            Mitchell Drive B100, Walnut Creek, CA 94598-1698, USA
COMMENT     Method: conceptual translation.
FEATURES             Location/Qualifiers
     source          1..269
                     /organism=`Micromonas commoda`
                     /strain=`RCC299`
                     /db_xref=`taxon:296587`
                     /chromosome=`1`
     Protein         1..269
                     /product=`derlin-like protein`
     Region          14..205
                     /region_name=`Rhomboid`
                     /note=`Rhomboid family; cl21536`
                     /db_xref=`CDD:304416`
     CDS             1..269
                     /gene=`DER1.2`
                     /locus_tag=`MICPUN_54860`
                     /coded_by=`join(CP001574.1:189424..189659,
                     CP001574.1:189821..190394)`
                     /note=`Der1-like family protein - The endoplasmic
                     reticulum (ER) of the yeast Saccharomyces cerevisiae
                     contains of proteolytic system able to selectively degrade
                     misfolded lumenal secretory proteins`
                     /db_xref=`InterPro:IPR007599`
                     /db_xref=`JGIDB:MicpuN3_54860`
ORIGIN
        1 m--------- ---------- ---------- ---------- ---------- ----------
       61 ---------- ---------- ---------- ---------- ---------- ----------
      121 ---------- ---------- ---------- ---------- ---------- ----------
      181 ---------- ---------- ----apaasp sdwynslppv ckawgtacfa ct-lfsqfgl
      241 --v-d-lrnl -y-ldwalvs s----kfh-- ---------- -------vwr lltnfcflgk
      301 ---fsf-pfl mrmmmiary- gv-fleqht- ---------- ---------- ----------
      361 -fa-g---r- -i--a--dfv wmvmlcvlvl vpipalv-ps ---------- ----------
      421 ---------- ---------- ---------- ---------- ---iqipffg pslvftllyl
      481 wsrenpna-n tsi-mgmitm kafylpwgml gmglvmgqd- ---p-v---- pdll-gi-va
      541 ghlyyfla-v -lhpragga- r--li----- ktpdwvralc yaafgv--rs apapssyarg
      601 rddaraaagg vaantggggs dgaprrraft grgqrlggn
//
LOCUS       Chlamydomonas_reinhardtii_EDCD89D6_Der1_1     615 bp    PROT      linear    7-MAR-2017
DEFINITION  ChlamydomonasDer1_1reinhardtii, 257 bases, EDCD89D6 checksum.
 ACCESSION  Rose-Cavalier-Smiths-iMac.local:12:1488884877

ORIGIN
        1 M--------- ---------- ---------- ---------- ---------- ----------
       61 ---------- ---------- ---------- ---------- ---------- ----------
      121 ---------- ---------- ---------- ---------- ---------- ----------
      181 ---------- ------PPRI QNVNAAGTGV GAWFESLPPI TRTYAASLFI VT-LLWRLGF
      241 --V-N-VMWI -A-LLWPRVA T----HFE-- ---------- -------VWR LVTNFFFMGK
      301 ---FSF-NWV IKILWLLSY- GT-TLERET- ---------- ---------- ----------
      361 -FA-F---E- -P--A--DFL FMMLFGAGCM LGLSLVL-LF ---------- ----------
      421 ---------- ---------- ---------- ---------- GLGIPMFFMA DSLIFMLLYV
      481 WSRQFPQQ-Q VSI-YGLFKV LAFHVPFVFV GIEFLMAGA- --IP-Y---- PSLL-GI-VV
      541 GHMHYYLT-V -LYPAIGGP- R--LL----- ATPRFLKNLL ADAGVG--RR VNTHAAPGLD
      601 AFRAFGGRGN RLGAN
//
LOCUS       Volvox_carterii82188_     615 bp    PROT      linear    7-MAR-2017
DEFINITION  VolvoxDer1_2carterii82188, 257 bases, DBC07289 checksum.
 ACCESSION  Rose-Cavalier-Smiths-iMac.local:14:1488884877

ORIGIN
        1 M--------- ---------- ---------- ---------- ---------- ----------
       61 ---------- ---------- ---------- ---------- ---------- ----------
      121 ---------- ---------- ---------- ---------- ---------- ----------
      181 ---------- ------PPRV VQATDVGHGP RAWYESLPPI TRAYGTVLAV LA-LSASFKM
      241 --I-T-GFYL -V-LIWQRVF S----HFE-- ---------- -------VWR PLTTFLFGGR
      301 ---VNL-TLI FHLVWLVTY- GK-VLETQV- ---------- ---------- ----------
      361 -FQ-F---Q- -P--A--DYL FMLLFGAASI LAMGAVL-QY ---------- ----------
      421 ---------- ---------- ---------- ---------- TVGVALLVNA AALIFMVMYV
      481 WSRHFPDQ-V LSI-WGLFTI KAFYLPFFYV LLDYLVTTE- --IP-W---- GPCL-GI-AA
      541 GHLYFYLE-D -LYPAMGGP- R--LL----- RTPQFLKNLL ADWGVG--RR TNTHAAPGQD
      601 AFRAFQGRGQ RLGAS
//
LOCUS       Chlorella_vulgaris27576_     617 bp    PROT      linear   10-MAR-2017
DEFINITION  Chlorella_Der1_2vulgaris27576, 249 bases, 883BD44A checksum.
 ACCESSION  Rose-Cavalier-Smiths-iMac.local:151:1488975383

ORIGIN
        1 M--------- ---------- ---------- ---------- ---------- ----------
       61 ---------- ---------- ---------- ---------- ---------- ----------
      121 ---------- ---------- ---------- ---------- ---------- ----------
      181 ---------- --------PP TVHQGFGSSP ADWYYSLPPI IRLYGTACVA TT-MAVTLGL
      241 --I-N-PMSL -L-LDWPSVF -----KGQ-- ---------- -------IFR LVASFIFLGK
      301 ---PSI-NFL MKMLWMIQY- GV-PLEKST- ---------- ---------- ----------
      361 -YQ-F---S- -T--A--DFA YMLLFGMVSM LGASLVV-PV ---------- ----------
      421 ---------- ---------- ---------- ---------- ------QLLG PSLIFMMVYV
      481 WSRNLTSS-N ISQ-MGLVSI QAFYLPFALL ALDLAMGGD- ---W-M---- SDLL-GI-IV
      541 GHLYYFLK-E -LHPAAGGG- R--LL----- ETPMWLKRAL LSAGIG--TV PAREVPMQHP
      601 SDAHFRAFAG RGRRLDD
//
LOCUS       Chlorella_vulgaris42136_Der1_3     617 bp    PROT      linear   10-MAR-2017
DEFINITION  Chlorella_Der1_3vulgaris42136, 249 bases, C8841C23 checksum.
 ACCESSION  Rose-Cavalier-Smiths-iMac.local:152:1488975383

ORIGIN
        1 M--------- ---------- ---------- ---------- ---------- ----------
       61 ---------- ---------- ---------- ---------- ---------- ----------
      121 ---------- ---------- ---------- ---------- ---------- ----------
      181 ---------- --------PP TVHQGFGSSP ADWYYSLPPV IRLYGTACVA TT-AAVTLGL
      241 --I-N-PMSL -L-LHWPSVF -----KGQ-- ---------- -------IFR LVASFIFLGK
      301 ---PSI-NFL MKMLWMIQY- GV-PLEKST- ---------- ---------- ----------
      361 -YQ-F---S- -T--A--DFA YMLFVGMVSL LGASVVV-PV ---------- ----------
      421 ---------- ---------- ---------- ---------- ------QLLG PSLIFMMVYV
      481 WSRNFASS-N ISL-MGLVSI QAFYLPFALL ALDLAMGGD- ---W-M---- SDLL-GI-IV
      541 GHLYYFLK-E -LHPAAGGG- R--LL----- ETPMWLKRAL LSAGIG--TV QAREVPMQHP
      601 SDARFRAFAG RGRRLDD
//
LOCUS       Thecamonas_trahensXP_013761382     623 bp    PROT      linear   31-AUG-2015
DEFINITION  derlin-1 [Thecamonas trahens ATCC 50062].
 ACCESSION  XP_013761382
  ORGANISM  Thecamonas trahens ATCC 50062
   AUTHORS  Russ,C., Cuomo,C., Shea,T., Young,S.K., Zeng,Q., Koehrsen,M.,
VERSION     XP_013761382.1DBLINK      BioProject: PRJNA274920
            BioSample: SAMN02953775
DBSOURCE    REFSEQ: accession XM_013905928.1
KEYWORDS    RefSeq.
SOURCE      Thecamonas trahens ATCC 50062
            Eukaryota; Apusozoa; Apusomonadidae; Thecamonas.
REFERENCE   1  (residues 1 to 245)
            Haas,B., Borodovsky,M., Guigo,R., Alvarado,L., Berlin,A.,
            Bochicchio,J., Borenstein,D., Chapman,S., Chen,Z., Freedman,E.,
            Gellesch,M., Goldberg,J., Griggs,A., Gujja,S., Heilman,E.,
            Heiman,D., Hepburn,T., Howarth,C., Jen,D., Larson,L., Mehta,T.,
            Park,D., Pearson,M., Roberts,A., Saif,S., Shenoy,N., Sisk,P.,
            Stolte,C., Sykes,S., Thomson,T., Walk,T., White,J., Yandava,C.,
            Burger,G., Gray,M.W., Holland,P.W.H., King,N., Lang,F.B.F.,
            Roger,A.J., Ruiz-Trillo,I., Lander,E. and Nusbaum,C.
  CONSRTM   The Broad Institute Genome Sequencing Platform
  TITLE     The Genome Sequence of Thecamonas trahens ATCC 50062
  JOURNAL   Unpublished
REFERENCE   2  (residues 1 to 245)
  CONSRTM   NCBI Genome Project
  TITLE     Direct Submission
  JOURNAL   Submitted (27-AUG-2015) National Center for Biotechnology
            Information, NIH, Bethesda, MD 20894, USA
REFERENCE   3  (residues 1 to 245)
            Haas,B., Borodovsky,M., Guigo,R., Alvarado,L., Berlin,A.,
            Bochicchio,J., Borenstein,D., Chapman,S., Chen,Z., Freedman,E.,
            Gellesch,M., Goldberg,J., Griggs,A., Gujja,S., Heilman,E.,
            Heiman,D., Hepburn,T., Howarth,C., Jen,D., Larson,L., Mehta,T.,
            Park,D., Pearson,M., Roberts,A., Saif,S., Shenoy,N., Sisk,P.,
            Stolte,C., Sykes,S., Thomson,T., Walk,T., White,J., Yandava,C.,
            Burger,G., Gray,M.W., Holland,P.W.H., King,N., Lang,F.B.F.,
            Roger,A.J., Ruiz-Trillo,I., Lander,E. and Nusbaum,C.
  CONSRTM   The Broad Institute Genome Sequencing Platform
  TITLE     Direct Submission
  JOURNAL   Submitted (26-MAY-2010) Broad Institute of MIT and Harvard, 7
            Cambridge Center, Cambridge, MA 02142, USA
COMMENT     PROVISIONAL REFSEQ: This record has not yet been subject to final
            NCBI review. The reference sequence is identical to KNC55609.
            Method: conceptual translation.
FEATURES             Location/Qualifiers
     source          1..245
                     /organism=`Thecamonas trahens ATCC 50062`
                     /strain=`ATCC 50062`
                     /culture_collection=`ATCC:50062`
                     /db_xref=`taxon:461836`
                     /chromosome=`Unknown`
     Protein         1..245
                     /product=`derlin-1`
                     /calculated_mol_wt=26954
     Region          8..198
                     /region_name=`Rhomboid`
                     /note=`Rhomboid family; cl21536`
                     /db_xref=`CDD:304416`
     CDS             1..245
                     /locus_tag=`AMSG_01878`
                     /coded_by=`XM_013905928.1:26..763`
                     /db_xref=`GeneID:25561599`
ORIGIN
        1 m--------- ---------- ---------- ---------- ---------- ----------
       61 ---------- ---------- ---------- ---------- ---------- ----------
      121 ---------- ---------- ---------- ---------- ---------- ----------
      181 ---------- ---------- ---------- dsflqrmppv trymlvaifv lt-lggnfgl
      241 --i-p-pqyl -l-ldlklvw s----rfh-- ---------- -------vwr lvtcfffmgr
      301 ---lgf-pfl mntmyfyry- st-nlenqs- ---------- ---------- ----------
      361 -fd-g---r- -p--a--dyv ymllvcgsal ivagwgl-gl ---------- ----------
      421 ---------- ---------- ---------- ---------- ------pvlg malimsviyl
      481 wsqrnmgm-d vsf-mfgitf ksqylpwalc altvllggs- ---p-i---- vqll-gi-aa
      541 ghlyyflh-d -lyplspgg- v-qyl----- ntpqwltnli pptgga--av sgaapfarpg
      601 avpppaggpp rghswgsgrr lad
//
LOCUS       Monosiga_brevicollisEDQ89381     626 bp    PROT      linear   26-JUL-2016
DEFINITION  predicted protein [Monosiga brevicollis MX1].
 ACCESSION  EDQ89381
  ORGANISM  Monosiga brevicollis MX1
   AUTHORS  Kuo,A., Salamov,A., Grigoriev,I., Zhou,K., Pitluck,S., Shapiro,H.,
VERSION     EDQ89381.1DBLINK      BioProject: PRJNA19045
            BioSample: SAMN02953695
DBSOURCE    accession CH991551.1
KEYWORDS    .
SOURCE      Monosiga brevicollis MX1
            Eukaryota; Choanoflagellida; Craspedida; Salpingoecidae; Monosiga.
REFERENCE   1  (residues 1 to 249)
            Fairclough,S., Hellsten,U., Isogai,Y., Letunic,I., Marr,M.,
            Pincus,D., Putnam,N., Rokas,A., Wright,K.J., Zuzow,R., Dirks,W.,
            Good,M., Goodstein,D., Lemons,D., Li,W., Lyons,J.B., Morris,A.,
            Nichols,S., Richter,D.J., Salamov,A., Sequencing,J.G., Bork,P.,
            Lim,W.A., Manning,G., Miller,W.T., McGinnis,W., Shapiro,H.,
            Tjian,R., Grigoriev,I.V. and Rokhsar,D.
  TITLE     The genome of the choanoflagellate Monosiga brevicollis and the
            origin of metazoans
  JOURNAL   Nature 451 (7180), 783-788 (2008)
   PUBMED   18273011
REFERENCE   2  (residues 1 to 249)
            Lindquist,E., Lucas,S., Glavina del Rio,T., Abedin,M.,
            Westbrook,M.J., Young,S.L., King,N. and Rokhsar,D.S.
  CONSRTM   US DOE Joint Genome Institute
  TITLE     Direct Submission
  JOURNAL   Submitted (24-OCT-2007) US DOE Joint Genome Institute, 2800
            Mitchell Drive B100, Walnut Creek, CA 94598-1698, USA
COMMENT     Method: conceptual translation.
FEATURES             Location/Qualifiers
     source          1..249
                     /organism=`Monosiga brevicollis MX1`
                     /strain=`MX1`
                     /db_xref=`taxon:431895`
     Protein         1..249
                     /product=`predicted protein`
     Region          10..198
                     /region_name=`Rhomboid`
                     /note=`Rhomboid family; cl21536`
                     /db_xref=`CDD:304416`
     CDS             1..249
                     /locus_tag=`MONBRDRAFT_37095`
                     /coded_by=`complement(join(CH991551.1:661696..661843,
                     CH991551.1:661972..662079,CH991551.1:662224..662372,
                     CH991551.1:662484..662575,CH991551.1:662694..662796,
                     CH991551.1:662936..663085))`
                     /db_xref=`InterPro:IPR007599`
ORIGIN
        1 m--------- ---------- ---------- ---------- ---------- ----------
       61 ---------- ---------- ---------- ---------- ---------- ----------
      121 ---------- ---------- ---------- ---------- ---------- ----------
      181 ---------- ---------- --------dp qewynglpiv tktlftsvlv tt-lagnfgl
      241 --l-s-pytl -i-lnypliw g----gfe-- ---------- -------iwr lvtcvfffgk
      301 ---lgf-pfl mnlyflyny- sl-nlergl- ---------- ---------- ----------
      361 -fe-r---r- -t--a--dyv wmivsiwltl lvvayfm-sl ---------- ----------
      421 ---------- ---------- ---------- ---------- ------vmig lplviailyv
      481 wcnvnaeq-i vsf-wfgtkf kamylpwvlv gfnilmggn- ---g-f---- sell-gi-fa
      541 ghvyyflk-y -kmpengsp- d--yl----- qtpafvrnif pdeqgg--fg tmggttfgqa
      601 pasraaaaaa drrtftgagh rlgnqd
//
LOCUS       Salpingoeca_rosettaXP_004997055     620 bp    PROT      linear   28-MAY-2015
DEFINITION  hypothetical protein PTSG_01086 [Salpingoeca rosetta].
 ACCESSION  XP_004997055
  ORGANISM  Salpingoeca rosetta
   AUTHORS  Russ,C., Cuomo,C., Shea,T., Young,S.K., Zeng,Q., Koehrsen,M.,
VERSION     XP_004997055.1DBLINK      BioProject: PRJNA193541
            BioSample: SAMN00013333
DBSOURCE    REFSEQ: accession XM_004996998.1
KEYWORDS    RefSeq.
SOURCE      Salpingoeca rosetta
            Eukaryota; Choanoflagellida; Craspedida; Salpingoecidae;
            Salpingoeca.
REFERENCE   1  (residues 1 to 244)
            Lang,F.B.F., Roger,A.J., Ruiz-Trillo,I., Young,S.K., Zeng,Q.,
            Gargeya,S., Alvarado,L., Berlin,A., Chapman,S.B., Chen,Z.,
            Freedman,E., Gellesch,M., Goldberg,J., Griggs,A., Gujja,S.,
            Heilman,E., Heiman,D., Howarth,C., Mehta,T., Neiman,D., Pearson,M.,
            Roberts,A., Saif,S., Shea,T., Shenoy,N., Sisk,P., Stolte,C.,
            Sykes,S., White,J., Yandava,C., Haas,B., Nusbaum,C. and Birren,B.
  CONSRTM   The Broad Institute Genome Sequencing Platform
  TITLE     Annotation of Salpingoeca rosetta
  JOURNAL   Unpublished
REFERENCE   2  (residues 1 to 244)
  CONSRTM   NCBI Genome Project
  TITLE     Direct Submission
  JOURNAL   Submitted (28-MAY-2015) National Center for Biotechnology
            Information, NIH, Bethesda, MD 20894, USA
REFERENCE   3  (residues 1 to 244)
            Haas,B., Borodovsky,M., Guigo,R., Alvarado,L., Berlin,A.,
            Bochicchio,J., Borenstein,D., Chapman,S., Chen,Z., Engels,R.,
            Freedman,E., Gellesch,M., Goldberg,J., Griggs,A., Gujja,S.,
            Heiman,D., Hepburn,T., Howarth,C., Jen,D., Larson,L., Lewis,B.,
            Mehta,T., Park,D., Pearson,M., Roberts,A., Saif,S., Shenoy,N.,
            Sisk,P., Stolte,C., Sykes,S., Thomson,T., Walk,T., White,J.,
            Yandava,C., Burger,G., Gray,M.W., Holland,P.W.H., King,N.,
            Lang,F.B.F., Roger,A.J., Ruiz-Trillo,I., Lander,E. and Nusbaum,C.
  CONSRTM   The Broad Institute Genome Sequencing Platform
  TITLE     Direct Submission
  JOURNAL   Submitted (14-AUG-2009) Broad Institute of MIT and Harvard, 7
            Cambridge Center, Cambridge, MA 02142, USA
COMMENT     PROVISIONAL REFSEQ: This record has not yet been subject to final
            NCBI review. The reference sequence is identical to EGD80494.
            Method: conceptual translation.
FEATURES             Location/Qualifiers
     source          1..244
                     /organism=`Salpingoeca rosetta`
                     /strain=`ATCC 50818`
                     /culture_collection=`ATCC:50818`
                     /db_xref=`taxon:946362`
                     /chromosome=`Unknown`
     Protein         1..244
                     /product=`hypothetical protein`
                     /calculated_mol_wt=27320
     Region          10..200
                     /region_name=`Rhomboid`
                     /note=`Rhomboid family; cl21536`
                     /db_xref=`CDD:304416`
     CDS             1..244
                     /locus_tag=`PTSG_01086`
                     /coded_by=`XM_004996998.1:15..749`
                     /db_xref=`GeneID:16077650`
ORIGIN
        1 m--------- ---------- ---------- ---------- ---------- ----------
       61 ---------- ---------- ---------- ---------- ---------- ----------
      121 ---------- ---------- ---------- ---------- ---------- ----------
      181 ---------- ---------- --------dl qqayanippi tktlvtgamv it-lagnfgl
      241 --l-p-vral -i-ldfydvw y----nfa-- ---------- -------iwr lvtsvfffgk
      301 ---lgf-pfl invyflyny- sm-rietag- ---------- ---------- ----------
      361 lyd-r---q- -p--a--dyv fmllvhwvtl lvigyfl-al ---------- ----------
      421 ---------- ---------- ---------- ---------- ------piig iplvlaimhv
      481 wcnvnpdv-p vrf-wfgltf kalylpwvll vfniltggt- ---g-m---- mell-gi-lt
      541 ghvfyfik-y -kwpelggp- s--ll----- etpqflreff pnaagg--va gfgeapasrq
      601 pqaprdpqgf agrghvlgnn
//
LOCUS       Capsaspora_owczarzakiEFW41680     622 bp    PROT      linear   25-JUN-2013
DEFINITION  hypothetical protein CAOG_06812 [Capsaspora owczarzaki ATCC 30864].
 ACCESSION  EFW41680
  ORGANISM  Capsaspora owczarzaki ATCC 30864
   AUTHORS  Russ,C., Cuomo,C., Burger,G., Gray,M.W., Holland,P.W.H., King,N.,
VERSION     EFW41680.1DBLINK      BioProject: PRJNA20341
DBSOURCE    accession KE346371.1
KEYWORDS    .
SOURCE      Capsaspora owczarzaki ATCC 30864
            Eukaryota; Ichthyosporea; Capsaspora.
REFERENCE   1  (residues 1 to 248)
            Lang,F.B.F., Roger,A.J., Ruiz-Trillo,I., Young,S.K., Zeng,Q.,
            Gargeya,S., Alvarado,L., Berlin,A., Chapman,S.B., Chen,Z.,
            Freedman,E., Gellesch,M., Goldberg,J., Griggs,A., Gujja,S.,
            Heilman,E., Heiman,D., Howarth,C., Mehta,T., Neiman,D., Pearson,M.,
            Roberts,A., Saif,S., Shea,T., Shenoy,N., Sisk,P., Stolte,C.,
            Sykes,S., White,J., Yandava,C., Haas,B., Nusbaum,C. and Birren,B.
  CONSRTM   The Broad Institute Genome Sequencing Platform
  TITLE     The Genome Sequence of Capsaspora owczarzaki ATCC 30864
  JOURNAL   Unpublished
REFERENCE   2  (residues 1 to 248)
            Lang,F.B.F., Roger,A.J., Ruiz-Trillo,I., Young,S.K., Zeng,Q.,
            Gargeya,S., Alvarado,L., Berlin,A., Chapman,S.B., Chen,Z.,
            Freedman,E., Gellesch,M., Goldberg,J., Griggs,A., Gujja,S.,
            Heilman,E., Heiman,D., Howarth,C., Mehta,T., Neiman,D., Pearson,M.,
            Roberts,A., Saif,S., Shea,T., Shenoy,N., Sisk,P., Stolte,C.,
            Sykes,S., White,J., Yandava,C., Haas,B., Nusbaum,C. and Birren,B.
  CONSRTM   The Broad Institute Genome Sequencing Platform
  TITLE     Direct Submission
  JOURNAL   Submitted (22-FEB-2011) Broad Institute of MIT and Harvard, 7
            Cambridge Center, Cambridge, MA 02142, USA
COMMENT     Method: conceptual translation.
FEATURES             Location/Qualifiers
     source          1..248
                     /organism=`Capsaspora owczarzaki ATCC 30864`
                     /strain=`ATCC 30864`
                     /host=`pulmonate snail`
                     /culture_collection=`ATCC:30864`
                     /db_xref=`taxon:595528`
                     /chromosome=`Unknown`
     Protein         1..248
                     /product=`hypothetical protein`
     Region          13..201
                     /region_name=`Rhomboid`
                     /note=`Rhomboid family; cl21536`
                     /db_xref=`CDD:304416`
     CDS             1..248
                     /locus_tag=`CAOG_06812`
                     /coded_by=`complement(join(KE346371.1:694024..694320,
                     KE346371.1:694477..694599,KE346371.1:694685..694852,
                     KE346371.1:695041..695199))`
ORIGIN
        1 m--------- ---------- ---------- ---------- ---------- ----------
       61 ---------- ---------- ---------- ---------- ---------- ----------
      121 ---------- ---------- ---------- ---------- ---------- ----------
      181 ---------- ---------- -----adatv rewflgvpii trvwfaaamg lt-lvanfhr
      241 --p-l-mfym -y-ldysqvf y----hfn-- ---------- -------fwr pvtsafflgk
      301 ---lsf-sfl mslyflyky- sr-tleeqh- ---------- ---------- ----------
      361 -fl-g---r- -k--a--eya tlvgfiwlvl lalapil-nm ---------- ----------
      421 ---------- ---------- ---------- ---------- ------pfig laaiysliyv
      481 wsqfyanv-i vsf-ifgiqf kamylpwvla afslltgnf- ---p-f---- delv-gi-fv
      541 ghayfyla-t -iypq-rsg- rq-ll----- ftpgfllklf paerpt--vq gfapvgrrpq
      601 dvdnnirqdg hawgtgntlg nq
//
LOCUS       Trichoplax_adhaerensXP_002112096     622 bp    PROT      linear   12-AUG-2008
DEFINITION  hypothetical protein TRIADDRAFT_23843 [Trichoplax adhaerens].
 ACCESSION  XP_002112096
  ORGANISM  Trichoplax adhaerens
   AUTHORS  Kuo,A., Lucas,S., Glavina del Rio,T., Dahlin,E., Tice,H.,
VERSION     XP_002112096.1DBSOURCE    REFSEQ: accession XM_002112060.1
KEYWORDS    RefSeq.
SOURCE      Trichoplax adhaerens
            Eukaryota; Metazoa; Placozoa; Trichoplax.
REFERENCE   1  (residues 1 to 253)
            Kawashima,T., Kuo,A., Mitros,T., Salamov,A., Carpenter,M.L.,
            Signorovitch,A.Y., Moreno,M.A., Kamm,K., Grimwood,J., Schmutz,J.,
            Shapiro,H., Grigoriev,I.V., Buss,L.W., Schierwater,B.,
            Dellaporta,S.L. and Rokhsar,D.S.
  CONSRTM   US DOE Joint Genome Institute (JGI-PGF)
  TITLE     The Trichoplax genome and the nature of placozoans
  JOURNAL   Nature 454 (7207), 955-960 (2008)
   PUBMED   18719581
REFERENCE   2  (residues 1 to 253)
            Pitluck,S., Zhou,K., Srivastava,M., Begovic,E., Chapman,J.,
            Putnam,N.H., Hellsten,U., Kawashima,T., Mitros,T., Salamov,A.,
            Carpenter,M.L., Signorovitch,A.Y., Moreno,M.A., Kamm,K.,
            Grimwood,J., Schmutz,J., Shapiro,H., Grigoriev,I.V., Buss,L.W.,
            Schierwater,B., Dellaporta,S.L. and Rokhsar,D.S.
  CONSRTM   US DOE Joint Genome Institute (JGI-PGF)
  TITLE     Direct Submission
  JOURNAL   Submitted (12-JUN-2008) US DOE Joint Genome Institute, 2800
            Mitchell Drive B100, Walnut Creek, CA 94598-1698, USA
COMMENT     PROVISIONAL REFSEQ: This record has not yet been subject to final
            NCBI review. The reference sequence was derived from EDV26063.
            Method: conceptual translation.
FEATURES             Location/Qualifiers
     source          1..253
                     /organism=`Trichoplax adhaerens`
                     /strain=`Grell-BS-1999`
                     /db_xref=`taxon:10228`
     Protein         1..253
                     /product=`hypothetical protein`
                     /calculated_mol_wt=29363
     Region          14..206
                     /region_name=`DER1`
                     /note=`Der1-like family; pfam04511`
                     /db_xref=`CDD:282380`
     CDS             1..253
                     /locus_tag=`TRIADDRAFT_23843`
                     /coded_by=`XM_002112060.1:1..762`
                     /note=`similar to Der1-like domain family, member 1`
                     /db_xref=`InterPro:IPR007599`
                     /db_xref=`GeneID:6753309`
ORIGIN
        1 m--------- ---------- ---------- ---------- ---------- ----------
       61 ---------- ---------- ---------- ---------- ---------- ----------
      121 ---------- ---------- ---------- ---------- ---------- ----------
      181 ---------- ---------- ----agesdi gdwyknipfi tkqwftmsvi lp-migwlki
      241 --i-n-pmyf -l-liwseva y----kfq-- ---------- -------iwr lltalfffpi
      301 npmtgf-qyl inlyflysy- si-rletgl- ---------- ---------- ----------
      361 -fd-g---r- -p--a--dfi fmlifcwltl iivgfvl-nv ---------- ----------
      421 ---------- ---------- ---------- ---------- ------yllm tpmvlsvlyv
      481 wcqvnrdv-i vqf-ffgtqf kamylpwvfa ifnivirgs- ---g-k---- deli-gi-fv
      541 ghvyfflv-f -kypqeygg- rq-li----- gtpsflyryf psrrgg--vs gfgvppasrr
      601 penegqgfrg hrwgtgqtlg gn
//
LOCUS       Callorhinchus_miliiXP_007898737     625 bp    PROT      linear    9-MAY-2014
      Also  Also see:
DEFINITION  PREDICTED: derlin-1 [Callorhinchus milii].
 ACCESSION  XP_007898737
  ORGANISM  Callorhinchus milii
   AUTHORS  Venkatesh,B., Lee,A.P., Ravi,V., Maurya,A.K., Lian,M.M.,
VERSION     XP_007898737.1DBLINK      BioProject: PRJNA236996
DBSOURCE    REFSEQ: accession XM_007900546.1
KEYWORDS    RefSeq; corrected model.
SOURCE      Callorhinchus milii (elephant shark)
            Eukaryota; Metazoa; Chordata; Craniata; Vertebrata; Chondrichthyes;
            Holocephali; Chimaeriformes; Callorhinchidae; Callorhinchus.
REFERENCE   1  (residues 1 to 250)
            Swann,J.B., Ohta,Y., Flajnik,M.F., Sutoh,Y., Kasahara,M., Hoon,S.,
            Gangu,V., Roy,S.W., Irimia,M., Korzh,V., Kondrychyn,I., Lim,Z.W.,
            Tay,B.H., Tohari,S., Kong,K.W., Ho,S., Lorente-Galdos,B.,
            Quilez,J., Marques-Bonet,T., Raney,B.J., Ingham,P.W., Tay,A.,
            Hillier,L.W., Minx,P., Boehm,T., Wilson,R.K., Brenner,S. and
            Warren,W.C.
  TITLE     Elephant shark genome provides unique insights into gnathostome
            evolution
  JOURNAL   Nature 505 (7482), 174-179 (2014)
   PUBMED   24402279
COMMENT     MODEL REFSEQ:  This record is predicted by automated computational
            analysis. This record is derived from a genomic sequence
            (NW_006890133.1) and transcript sequence (JW871047.1) annotated
            using gene prediction method: Gnomon, supported by mRNA and EST
            evidence.
                Documentation of NCBI's Annotation Process
            
            ##RefSeq-Attributes-START##
            assembly gap :: added 75 transcript bases to patch genome assembly
                            gap
            ##RefSeq-Attributes-END##
            
            ##Genome-Annotation-Data-START##
            Annotation Provider         :: NCBI
            Annotation Status           :: Full annotation
            Annotation Version          :: Callorhinchus milii Annotation
                                           Release 100
            Annotation Pipeline         :: NCBI eukaryotic genome annotation
                                           pipeline
            Annotation Software Version :: 6.0
            Annotation Method           :: Best-placed RefSeq; Gnomon
            Features Annotated          :: Gene; mRNA; CDS; ncRNA
            ##Genome-Annotation-Data-END##
            COMPLETENESS: full length.
FEATURES             Location/Qualifiers
     source          1..250
                     /organism=`Callorhinchus milii`
                     /db_xref=`taxon:7868`
                     /chromosome=`Unknown`
                     /tissue_type=`testis`
     Protein         1..250
                     /product=`derlin-1`
                     /calculated_mol_wt=29021
     Region          13..200
                     /region_name=`DER1`
                     /note=`Der1-like family; pfam04511`
                     /db_xref=`CDD:282380`
     CDS             1..250
                     /gene=`derl1`
                     /coded_by=`XM_007900546.1:123..875`
                     /db_xref=`GeneID:103183205`
ORIGIN
        1 m--------- ---------- ---------- ---------- ---------- ----------
       61 ---------- ---------- ---------- ---------- ---------- ----------
      121 ---------- ---------- ---------- ---------- ---------- ----------
      181 ---------- ---------- -----aesgl gewyrsippv trcwftgsvv vp-vlerlsl
      241 --v-s-grsl -v-lwaepff y----rfq-- ---------- -------iwr pitaclfypm
      301 ----gf-hyl iqlyflysy- ss-nlerd-- ---------- ---------- ----------
      361 -ff-g---r- -t--a--dyv fmlffnwict vivgfvi-gm ---------- ----------
      421 ---------- ---------- ---------- ---------- ------pilf vplvltvvyv
      481 waqlnkdq-i vtf-wfgmtf kacylpwall ifnyilrns- ---i-v---- delv-gi-fv
      541 ghmyyflm-f -kypqdfgg- rt-fl----- stpgfltrif ppkrgg--vs gfgvrptsrr
      601 pqaeepgrgw grgyfwgqgq rlgdn
//
LOCUS       Limulus_polyphemusXP_013773011     624 bp    PROT      linear    9-SEP-2015
      Also  Also see:
DEFINITION  PREDICTED: derlin-1-like [Limulus polyphemus].
 ACCESSION  XP_013773011
  ORGANISM  Limulus polyphemus
VERSION     XP_013773011.1DBLINK      BioProject: PRJNA238073
DBSOURCE    REFSEQ: accession XM_013917557.1
KEYWORDS    RefSeq.
SOURCE      Limulus polyphemus (Atlantic horseshoe crab)
            Eukaryota; Metazoa; Ecdysozoa; Arthropoda; Chelicerata;
            Merostomata; Xiphosura; Limulidae; Limulus.
COMMENT     MODEL REFSEQ:  This record is predicted by automated computational
            analysis. This record is derived from a genomic sequence
            (NW_013666026.1) annotated using gene prediction method: Gnomon.
                Documentation of NCBI's Annotation Process
            
            ##Genome-Annotation-Data-START##
            Annotation Provider         :: NCBI
            Annotation Status           :: Full annotation
            Annotation Version          :: Limulus polyphemus Annotation
                                           Release 100
            Annotation Pipeline         :: NCBI eukaryotic genome annotation
                                           pipeline
            Annotation Software Version :: 6.4
            Annotation Method           :: Best-placed RefSeq; Gnomon
            Features Annotated          :: Gene; mRNA; CDS; ncRNA
            ##Genome-Annotation-Data-END##
            COMPLETENESS: full length.
FEATURES             Location/Qualifiers
     source          1..252
                     /organism=`Limulus polyphemus`
                     /db_xref=`taxon:6850`
                     /chromosome=`Unknown`
                     /sex=`male`
                     /tissue_type=`muscle`
                     /country=`USA: Woods Hole, MA`
                     /collection_date=`Jan-2008`
     Protein         1..252
                     /product=`derlin-1-like`
                     /calculated_mol_wt=29489
     Region          11..204
                     /region_name=`DER1`
                     /note=`Der1-like family; pfam04511`
                     /db_xref=`CDD:282380`
     CDS             1..252
                     /gene=`LOC106458101`
                     /coded_by=`XM_013917557.1:124..882`
                     /db_xref=`GeneID:106458101`
ORIGIN
        1 m--------- ---------- ---------- ---------- ---------- ----------
       61 ---------- ---------- ---------- ---------- ---------- ----------
      121 ---------- ---------- ---------- ---------- ---------- ----------
      181 ---------- ---------- -------sei gnwfrslplf trywfglsvi fp-lagrfgl
      241 --l-n-pryf -i-ldyagfi h----hfq-- ---------- -------fwk pitalfyypl
      301 gpstgf-ryl mnlyflyny- si-rletgi- ---------- ---------- ----------
      361 -ft-g---r- -p--a--dyl flllfnwici vivslli-dm ---------- ----------
      421 ---------- ---------- ---------- ---------- ------mllm dsmimtvvyi
      481 wcqlhkdv-i vtf-wfgiql kamylpwvlf afqfimsgg- ---g-f---- ddli-gi-lv
      541 ghlyfflm-f -kypqdfgg- ra-fl----- qtpqilykff pnqrgm--fa gfgqaptprr
      601 pggddenqpr rrynwgqghv lggn
//
LOCUS       Octopus_bimaculoidesXP_014778929     622 bp    PROT      linear   28-MAR-2017
      Also  Also see:
DEFINITION  PREDICTED: derlin-1-like [Octopus bimaculoides].
 ACCESSION  XP_014778929
  ORGANISM  Octopus bimaculoides
VERSION     XP_014778929.1DBLINK      BioProject: PRJNA305125
DBSOURCE    REFSEQ: accession XM_014923443.1
KEYWORDS    RefSeq.
SOURCE      Octopus bimaculoides
            Eukaryota; Metazoa; Lophotrochozoa; Mollusca; Cephalopoda;
            Coleoidea; Neocoleoidea; Octopodiformes; Octopoda; Incirrata;
            Octopodidae; Octopus.
COMMENT     MODEL REFSEQ:  This record is predicted by automated computational
            analysis. This record is derived from a genomic sequence
            (NW_014675584.1) annotated using gene prediction method: Gnomon.
                Documentation of NCBI's Annotation Process
            
            ##Genome-Annotation-Data-START##
            Annotation Provider         :: NCBI
            Annotation Status           :: Full annotation
            Annotation Version          :: Octopus bimaculoides Annotation
                                           Release 100
            Annotation Pipeline         :: NCBI eukaryotic genome annotation
                                           pipeline
            Annotation Software Version :: 6.5
            Annotation Method           :: Best-placed RefSeq; Gnomon
            Features Annotated          :: Gene; mRNA; CDS; ncRNA
            ##Genome-Annotation-Data-END##
            COMPLETENESS: full length.
FEATURES             Location/Qualifiers
     source          1..251
                     /organism=`Octopus bimaculoides`
                     /isolate=`UCB-OBI-ISO-001`
                     /isolation_source=`wild caught off the coast of
                     California`
                     /db_xref=`taxon:37653`
                     /chromosome=`Unknown`
                     /sex=`male`
                     /tissue_type=`gonad`
                     /country=`Pacific Ocean`
                     /collected_by=`Crissy Huffard, Roy Caldwell`
     Protein         1..251
                     /product=`derlin-1-like`
                     /calculated_mol_wt=28773
     Region          13..206
                     /region_name=`DER1`
                     /note=`Der1-like family; pfam04511`
                     /db_xref=`CDD:282380`
     CDS             1..251
                     /gene=`LOC106875351`
                     /coded_by=`XM_014923443.1:437..1192`
                     /db_xref=`GeneID:106875351`
ORIGIN
        1 m--------- ---------- ---------- ---------- ---------- ----------
       61 ---------- ---------- ---------- ---------- ---------- ----------
      121 ---------- ---------- ---------- ---------- ---------- ----------
      181 ---------- ---------- -----asndi gdwfrsipri tkfwfvgsiv lp-iaarfgl
      241 --l-s-piwl -i-lryefvv y----kfq-- ---------- -------iwr lltsvlyypt
      301 sgpqgf-hyl lnlyflysy- sv-rletgt- ---------- ---------- ----------
      361 -fl-g---r- -p--a--dyv tmlcfnwicl iliglta-dl ---------- ----------
      421 ---------- ---------- ---------- ---------- ------lllm dpmvlsvlyi
      481 wcqlnkdt-t vtf-wfgtrf pamylpwvll gfnlivgdg- ---g-l---- feli-gi-lv
      541 ghlyfflk-f -kypqdfgg- pq-li----- ttpqflykyf ps-hqt--wa gfgeaprrrf
      601 tngnqggegg htwgrgqtlg gn
//
LOCUS       Octopus_bimaculoidesKOF79270     601 bp    PROT      linear   18-AUG-2015
DEFINITION  hypothetical protein OCBIM_22029721mg [Octopus bimaculoides].
 ACCESSION  KOF79270
  ORGANISM  Octopus bimaculoides
   AUTHORS  Albertin,C.B., Simakov,O., Mitros,T., Wang,Z.Y., Pungot,J.R.,
VERSION     KOF79270.1DBLINK      BioProject: PRJNA270931
            BioSample: SAMN03271701
DBSOURCE    accession KQ420813.1
KEYWORDS    .
SOURCE      Octopus bimaculoides
            Eukaryota; Metazoa; Lophotrochozoa; Mollusca; Cephalopoda;
            Coleoidea; Neocoleoidea; Octopodiformes; Octopoda; Incirrata;
            Octopodidae; Octopus.
REFERENCE   1  (residues 1 to 214)
            Edsinger-Gonzalez,E., Brenner,S., Ragsdale,C.W. and Rokhsar,D.S.
  TITLE     WGS assembly of Octopus bimaculoides
  JOURNAL   Unpublished
REFERENCE   2  (residues 1 to 214)
            Edsinger-Gonzalez,E., Brenner,S., Ragsdale,C.W. and Rokhsar,D.S.
  TITLE     Direct Submission
  JOURNAL   Submitted (09-JUL-2015) US DOE Joint Genome Institute, 400 Mitchell
            Drive, Walnut Creek, CA 94598, USA
COMMENT     Method: conceptual translation.
FEATURES             Location/Qualifiers
     source          1..214
                     /organism=`Octopus bimaculoides`
                     /isolate=`UCB-OBI-ISO-001`
                     /isolation_source=`wild caught off the coast of
                     California`
                     /db_xref=`taxon:37653`
                     /chromosome=`Unknown`
                     /sex=`male`
                     /tissue_type=`gonad`
                     /country=`Pacific Ocean`
                     /collected_by=`Crissy Huffard, Roy Caldwell`
     Protein         1..214
                     /product=`hypothetical protein`
     Region          13..169
                     /region_name=`DER1`
                     /note=`Der1-like family; pfam04511`
                     /db_xref=`CDD:282380`
     CDS             1..214
                     /locus_tag=`OCBIM_22029721mg`
                     /coded_by=`complement(join(KQ420813.1:617918..618050,
                     KQ420813.1:621469..621521,KQ420813.1:623321..623416,
                     KQ420813.1:624668..624694,KQ420813.1:625822..625886,
                     KQ420813.1:628776..628887,KQ420813.1:634312..634470))`
                     /note=`encoded by transcript OCBIM_22029720m`
                     /db_xref=`Phytozome:Ocbimv22029720m.p`
ORIGIN
        1 m--------- ---------- ---------- ---------- ---------- ----------
       61 ---------- ---------- ---------- ---------- ---------- ----------
      121 ---------- ---------- ---------- ---------- ---------- ----------
      181 ---------- ---------- -----asndi gdwfrsipri tkfwfvgsiv lp-iaarfgl
      241 --l-s-piwl -i-lryefvv y----kfq-- ---------- -------iwr lltsvlyypt
      301 sgpqgf-hyl lnlyflysy- sv-rletgt- ---------- ---------- ----------
      361 -fl-g---r- -p--a--dyv tmlcfnwicl iliglta-dl ---------- ----------
      421 ---------- ---------- ---------- ---------- ------lllm dpmvlsvlyi
      481 wcqlnkdt-t vtf-wfgtrf pamylpwvll gfnlivgdg- ---------- ----------
      541 ------yk-y --fpshqtw- ag-fg----- eaprrrftng nqggeg--gh twgrgqtlgg
      601 n
//
LOCUS       Octopus_bimaculoidesKOF79268     622 bp    PROT      linear   18-AUG-2015
DEFINITION  hypothetical protein OCBIM_22029721mg [Octopus bimaculoides].
 ACCESSION  KOF79268
  ORGANISM  Octopus bimaculoides
   AUTHORS  Albertin,C.B., Simakov,O., Mitros,T., Wang,Z.Y., Pungot,J.R.,
VERSION     KOF79268.1DBLINK      BioProject: PRJNA270931
            BioSample: SAMN03271701
DBSOURCE    accession KQ420813.1
KEYWORDS    .
SOURCE      Octopus bimaculoides
            Eukaryota; Metazoa; Lophotrochozoa; Mollusca; Cephalopoda;
            Coleoidea; Neocoleoidea; Octopodiformes; Octopoda; Incirrata;
            Octopodidae; Octopus.
REFERENCE   1  (residues 1 to 192)
            Edsinger-Gonzalez,E., Brenner,S., Ragsdale,C.W. and Rokhsar,D.S.
  TITLE     WGS assembly of Octopus bimaculoides
  JOURNAL   Unpublished
REFERENCE   2  (residues 1 to 192)
            Edsinger-Gonzalez,E., Brenner,S., Ragsdale,C.W. and Rokhsar,D.S.
  TITLE     Direct Submission
  JOURNAL   Submitted (09-JUL-2015) US DOE Joint Genome Institute, 400 Mitchell
            Drive, Walnut Creek, CA 94598, USA
COMMENT     Method: conceptual translation.
FEATURES             Location/Qualifiers
     source          1..192
                     /organism=`Octopus bimaculoides`
                     /isolate=`UCB-OBI-ISO-001`
                     /isolation_source=`wild caught off the coast of
                     California`
                     /db_xref=`taxon:37653`
                     /chromosome=`Unknown`
                     /sex=`male`
                     /tissue_type=`gonad`
                     /country=`Pacific Ocean`
                     /collected_by=`Crissy Huffard, Roy Caldwell`
     Protein         1..192
                     /product=`hypothetical protein`
     Region          13..147
                     /region_name=`Rhomboid`
                     /note=`Rhomboid family; cl21536`
                     /db_xref=`CDD:304416`
     CDS             1..192
                     /locus_tag=`OCBIM_22029721mg`
                     /coded_by=`complement(join(KQ420813.1:617918..618050,
                     KQ420813.1:619176..619286,KQ420813.1:621469..621521,
                     KQ420813.1:623321..623416,KQ420813.1:624668..624694,
                     KQ420813.1:634312..634470))`
                     /note=`encoded by transcript OCBIM_22029722m`
                     /db_xref=`Phytozome:Ocbimv22029722m.p`
ORIGIN
        1 m--------- ---------- ---------- ---------- ---------- ----------
       61 ---------- ---------- ---------- ---------- ---------- ----------
      121 ---------- ---------- ---------- ---------- ---------- ----------
      181 ---------- ---------- -----asndi gdwfrsipri tkfwfvgsiv lp-iaarfgl
      241 --l-s-piwl -i-lryefvv y----kfq-- ---------- ---------- ----------
      301 ---------- ---------- ---------- ---------- ---------- ----------
      361 ---------- ---------- ---------- -liglta-dl ---------- ----------
      421 ---------- ---------- ---------- ---------- ------lllm dpmvlsvlyi
      481 wcqlnkdt-t vtf-wfgtrf pamylpwvll gfnlivgdg- ---g-l---- feli-gi-lv
      541 ghlyfflk-f -kypqdfgg- pq-li----- ttpqflykyf ps-hqt--wa gfgeaprrrf
      601 tngnqggegg htwgrgqtlg gn
//
LOCUS       Anopheles_gambiaeXP_320085     626 bp    PROT      linear   28-SEP-2011
DEFINITION  AGAP009288-PA [Anopheles gambiae str. PEST].
 ACCESSION  XP_320085
  ORGANISM  Anopheles gambiae str. PEST
   AUTHORS  Holt,R.A., Subramanian,G.M., Halpern,A., Sutton,G.G., Charlab,R.,
VERSION     XP_320085.4DBSOURCE    REFSEQ: accession XM_320085.4
KEYWORDS    RefSeq.
SOURCE      Anopheles gambiae str. PEST
            Eukaryota; Metazoa; Ecdysozoa; Arthropoda; Hexapoda; Insecta;
            Pterygota; Neoptera; Holometabola; Diptera; Nematocera; Culicoidea;
            Culicidae; Anophelinae; Anopheles.
REFERENCE   1  (residues 1 to 253)
  TITLE     The Anopheles gambiae genome: an update
  JOURNAL   Trends Parasitol. 20 (2), 49-52 (2004)
   PUBMED   14747013
REFERENCE   2  (residues 1 to 253)
            Nusskern,D.R., Wincker,P., Clark,A.G., Ribeiro,J.M., Wides,R.,
            Salzberg,S.L., Loftus,B., Yandell,M., Majoros,W.H., Rusch,D.B.,
            Lai,Z., Kraft,C.L., Abril,J.F., Anthouard,V., Arensburger,P.,
            Atkinson,P.W., Baden,H., de Berardinis,V., Baldwin,D., Benes,V.,
            Biedler,J., Blass,C., Bolanos,R., Boscus,D., Barnstead,M., Cai,S.,
            Center,A., Chaturverdi,K., Christophides,G.K., Chrystal,M.A.,
            Clamp,M., Cravchik,A., Curwen,V., Dana,A., Delcher,A., Dew,I.,
            Evans,C.A., Flanigan,M., Grundschober-Freimoser,A., Friedli,L.,
            Gu,Z., Guan,P., Guigo,R., Hillenmeyer,M.E., Hladun,S.L.,
            Hogan,J.R., Hong,Y.S., Hoover,J., Jaillon,O., Ke,Z., Kodira,C.,
            Kokoza,E., Koutsos,A., Letunic,I., Levitsky,A., Liang,Y., Lin,J.J.,
            Lobo,N.F., Lopez,J.R., Malek,J.A., McIntosh,T.C., Meister,S.,
            Miller,J., Mobarry,C., Mongin,E., Murphy,S.D., O'Brochta,D.A.,
            Pfannkoch,C., Qi,R., Regier,M.A., Remington,K., Shao,H.,
            Sharakhova,M.V., Sitter,C.D., Shetty,J., Smith,T.J., Strong,R.,
            Sun,J., Thomasova,D., Ton,L.Q., Topalis,P., Tu,Z., Unger,M.F.,
            Walenz,B., Wang,A., Wang,J., Wang,M., Wang,X., Woodford,K.J.,
            Wortman,J.R., Wu,M., Yao,A., Zdobnov,E.M., Zhang,H., Zhao,Q.,
            Zhao,S., Zhu,S.C., Zhimulev,I., Coluzzi,M., della Torre,A.,
            Roth,C.W., Louis,C., Kalush,F., Mural,R.J., Myers,E.W., Adams,M.D.,
            Smith,H.O., Broder,S., Gardner,M.J., Fraser,C.M., Birney,E.,
            Bork,P., Brey,P.T., Venter,J.C., Weissenbach,J., Kafatos,F.C.,
            Collins,F.H. and Hoffman,S.L.
  TITLE     The genome sequence of the malaria mosquito Anopheles gambiae
  JOURNAL   Science 298 (5591), 129-149 (2002)
   PUBMED   12364791
REFERENCE   3  (residues 1 to 253)
  CONSRTM   VectorBase
  TITLE     Anopheles gambiae revised assembly AgamP3 and re-annotation
  JOURNAL   Unpublished
REFERENCE   4  (residues 1 to 253)
  CONSRTM   VectorBase
  TITLE     Direct Submission
  JOURNAL   Submitted (31-JUL-2006) VectorBase / Ensembl, European
            Bioinformatics Institute, Wellcome Trust Genome Campus, Hinxton,
            Cambridge CB10 1SD, UK
COMMENT     PROVISIONAL REFSEQ: This record has not yet been subject to final
            NCBI review. The reference sequence is identical to EAA14829.
            On Oct 15, 2007 this sequence version replaced gi:118792009.
            Method: conceptual translation.
FEATURES             Location/Qualifiers
     source          1..253
                     /organism=`Anopheles gambiae str. PEST`
                     /strain=`PEST`
                     /db_xref=`taxon:180454`
                     /chromosome=`3R`
     Protein         1..253
                     /product=`AGAP009288-PA`
                     /calculated_mol_wt=29086
     Region          11..202
                     /region_name=`DER1`
                     /note=`Der1-like family; pfam04511`
                     /db_xref=`CDD:282380`
     CDS             1..253
                     /locus_tag=`AgaP_AGAP009288`
                     /old_locus_tag=`AgaP_ENSANGG00000015876`
                     /old_locus_tag=`ENSANGG00000015876`
                     /coded_by=`XM_320085.4:176..937`
                     /note=`AGAP009288-PA encoded by AGAP009288-RA`
                     /db_xref=`VectorBase:AGAP009288-PA`
                     /db_xref=`GeneID:1280254`
                     /db_xref=`VectorBase:AGAP009288`
ORIGIN
        1 m--------- ---------- ---------- ---------- ---------- ----------
       61 ---------- ---------- ---------- ---------- ---------- ----------
      121 ---------- ---------- ---------- ---------- ---------- ----------
      181 ---------- ---------- -------sdf qtwykqvppf triwltatvg is-llakigl
      241 --l-p-isyl -i-lqsapff y----klq-- ---------- -------lwr pmtavlfypl
      301 npatgf-hfm mncyflyny- sl-rlesdh- ---------- ---------- ----------
      361 -yk-q---k- -p--g--dyf fmlffnwilc vivglvm-dl ---------- ----------
      421 ---------- ---------- ---------- ---------- ------pilm dpmvlsvlyv
      481 wcklnqdv-i vtf-wfgtrf kamylpwvll gmnmilssg- ---i-f---- s-lv-gi-fv
      541 ghayyflk-f -sypselgg- pa-li----- etpffikryf pdvqgg--th gfgvppvgqr
      601 pvqqqqqgdm agfrhawgvg htlgrn
//
LOCUS       Strongylocentrotus_purpuratusDerlin1XP_797383     625 bp    PROT      linear   24-MAR-2015
      Also  Also see:
DEFINITION  PREDICTED: derlin-1 [Strongylocentrotus purpuratus].
 ACCESSION  XP_797383
  ORGANISM  Strongylocentrotus purpuratus
VERSION     XP_797383.1DBLINK      BioProject: PRJNA13728
DBSOURCE    REFSEQ: accession XM_792290.4
KEYWORDS    RefSeq.
SOURCE      Strongylocentrotus purpuratus (purple sea urchin)
            Eukaryota; Metazoa; Echinodermata; Eleutherozoa; Echinozoa;
            Echinoidea; Euechinoidea; Echinacea; Echinoida;
            Strongylocentrotidae; Strongylocentrotus.
COMMENT     MODEL REFSEQ:  This record is predicted by automated computational
            analysis. This record is derived from a genomic sequence
            (NW_011995900.1) annotated using gene prediction method: Gnomon,
            supported by EST evidence.
                Documentation of NCBI's Annotation Process
            
            ##Genome-Annotation-Data-START##
            Annotation Provider         :: NCBI
            Annotation Status           :: Full annotation
            Annotation Version          :: Strongylocentrotus purpuratus
                                           Annotation Release 101
            Annotation Pipeline         :: NCBI eukaryotic genome annotation
                                           pipeline
            Annotation Software Version :: 6.2
            Annotation Method           :: Best-placed RefSeq; Gnomon
            Features Annotated          :: Gene; mRNA; CDS; ncRNA
            ##Genome-Annotation-Data-END##
            COMPLETENESS: full length.
FEATURES             Location/Qualifiers
     source          1..255
                     /organism=`Strongylocentrotus purpuratus`
                     /isolate=`Spur 01`
                     /db_xref=`taxon:7668`
                     /chromosome=`Unknown`
                     /sex=`male`
                     /cell_type=`sperm`
     Protein         1..255
                     /product=`derlin-1`
                     /calculated_mol_wt=29430
     Region          13..206
                     /region_name=`DER1`
                     /note=`Der1-like family; pfam04511`
                     /db_xref=`CDD:282380`
     CDS             1..255
                     /gene=`LOC592785`
                     /coded_by=`XM_792290.4:143..910`
                     /db_xref=`GeneID:592785`
ORIGIN
        1 m--------- ---------- ---------- ---------- ---------- ----------
       61 ---------- ---------- ---------- ---------- ---------- ----------
      121 ---------- ---------- ---------- ---------- ---------- ----------
      181 ---------- ---------- -----sqsdi gdwyrgipqi trywftgsii vp-liarfgl
      241 --v-s-mksl -i-lsfelvf y----rfq-- ---------- -------iwr titavfffpi
      301 tpmtgf-hyl iqlyflysy- st-rletgi- ---------- ---------- ----------
      361 -fd-g---r- -p--a--dyv fmlifnwicl viigfia-pl ---------- ----------
      421 ---------- ---------- ---------- ---------- ------mmlm epmilsalyv
      481 wcqlnrdt-i vsf-wfgtrf kamylpwvlv afnwilrgg- ---g-l---- aeli-gi-vv
      541 ghlyfflm-f -kypqdfgg- ta-fl----- stpqflykyf pnrrgg--vs gfgeapsfrr
      601 drpddrgqgq grhnwgqgnv lggan
//
LOCUS       Saccoglossus_kowalevskiiXP_002734718     626 bp    PROT      linear   18-FEB-2014
      Also  Also see:
DEFINITION  PREDICTED: derlin-1-like [Saccoglossus kowalevskii].
 ACCESSION  XP_002734718
  ORGANISM  Saccoglossus kowalevskii
VERSION     XP_002734718.1DBLINK      BioProject: PRJNA42857
DBSOURCE    REFSEQ: accession XM_002734672.2
KEYWORDS    RefSeq.
SOURCE      Saccoglossus kowalevskii
            Eukaryota; Metazoa; Hemichordata; Enteropneusta; Harrimaniidae;
            Saccoglossus.
COMMENT     MODEL REFSEQ:  This record is predicted by automated computational
            analysis. This record is derived from a genomic sequence
            (NW_003124898.1) annotated using gene prediction method: Gnomon,
            supported by EST evidence.
                Documentation of NCBI's Annotation Process
            
            ##Genome-Annotation-Data-START##
            Annotation Provider         :: NCBI
            Annotation Status           :: Full annotation
            Annotation Version          :: Saccoglossus kowalevskii Annotation
                                           Release 101
            Annotation Pipeline         :: NCBI eukaryotic genome annotation
                                           pipeline
            Annotation Software Version :: 5.2
            Annotation Method           :: Best-placed RefSeq; Gnomon
            Features Annotated          :: Gene; mRNA; CDS; ncRNA
            ##Genome-Annotation-Data-END##
            COMPLETENESS: full length.
FEATURES             Location/Qualifiers
     source          1..255
                     /organism=`Saccoglossus kowalevskii`
                     /isolation_source=`beach area of Waquoit Pond near Woods
                     Hole, MA`
                     /db_xref=`taxon:10224`
                     /chromosome=`Unknown`
                     /sex=`male`
                     /tissue_type=`testes`
                     /country=`USA: MA`
     Protein         1..255
                     /product=`derlin-1-like`
                     /calculated_mol_wt=29279
     Region          12..205
                     /region_name=`DER1`
                     /note=`Der1-like family; pfam04511`
                     /db_xref=`CDD:282380`
     CDS             1..255
                     /gene=`LOC100375321`
                     /coded_by=`XM_002734672.2:349..1116`
                     /db_xref=`GeneID:100375321`
ORIGIN
        1 m--------- ---------- ---------- ---------- ---------- ----------
       61 ---------- ---------- ---------- ---------- ---------- ----------
      121 ---------- ---------- ---------- ---------- ---------- ----------
      181 ---------- ---------- ------sndi gdwyrgipqm trywfsgsvv lp-llakfgl
      241 --l-n-pmyl -i-lnfhfvv y----nfq-- ---------- -------iwr pitslfyypi
      301 mpqtgf-hyl inlyflyny- sv-rletgi- ---------- ---------- ----------
      361 -fd-g---k- -p--a--dyl fmllfnwicl viigfia-pl ---------- ----------
      421 ---------- ---------- ---------- ---------- ------milm dpmilsvlyv
      481 wcqlnrdm-i vqf-wfgtqf kamylpwvlv afnmiirga- ---g-v---- seli-gi-vv
      541 ghlyfflm-f -kypqdfgg- rt-fl----- stpqilykyf pnrrgg--vs gfgmapssrr
      601 rpdddngggg gggrhnwgqg nalggm
//
LOCUS       Ciona_intestinalisXP_015266544     623 bp    PROT      linear   20-JAN-2016
      Also  Also see:
DEFINITION  PREDICTED: derlin-1 [Gekko japonicus].
 ACCESSION  XP_015266544
  ORGANISM  Gekko japonicus
VERSION     XP_015266544.1DBLINK      BioProject: PRJNA308133
DBSOURCE    REFSEQ: accession XM_015411058.1
KEYWORDS    RefSeq.
SOURCE      Gekko japonicus
            Eukaryota; Metazoa; Chordata; Craniata; Vertebrata; Euteleostomi;
            Lepidosauria; Squamata; Bifurcata; Gekkota; Gekkonidae; Gekkoninae;
            Gekko.
COMMENT     MODEL REFSEQ:  This record is predicted by automated computational
            analysis. This record is derived from a genomic sequence
            (NW_015165845.1) annotated using gene prediction method: Gnomon.
                Documentation of NCBI's Annotation Process
            
            ##Genome-Annotation-Data-START##
            Annotation Provider         :: NCBI
            Annotation Status           :: Full annotation
            Annotation Version          :: Gekko japonicus Annotation Release
                                           100
            Annotation Pipeline         :: NCBI eukaryotic genome annotation
                                           pipeline
            Annotation Software Version :: 6.5
            Annotation Method           :: Best-placed RefSeq; Gnomon
            Features Annotated          :: Gene; mRNA; CDS; ncRNA
            ##Genome-Annotation-Data-END##
            COMPLETENESS: full length.
FEATURES             Location/Qualifiers
     source          1..251
                     /organism=`Gekko japonicus`
                     /isolate=`JY-2015`
                     /isolation_source=`soil`
                     /db_xref=`taxon:146911`
                     /chromosome=`Unknown`
                     /sex=`male`
                     /country=`China: Nantong, Jiangsu province`
                     /lat_lon=`32.0081632006784 N 120.91830571875062 E`
                     /collection_date=`2009-10-25`
     Protein         1..251
                     /product=`derlin-1`
                     /calculated_mol_wt=28693
     Region          11..204
                     /region_name=`DER1`
                     /note=`Der1-like family; pfam04511`
                     /db_xref=`CDD:282380`
     CDS             1..251
                     /gene=`DERL1`
                     /coded_by=`XM_015411058.1:92..847`
                     /db_xref=`GeneID:107110297`
ORIGIN
        1 m--------- ---------- ---------- ---------- ---------- ----------
       61 ---------- ---------- ---------- ---------- ---------- ----------
      121 ---------- ---------- ---------- ---------- ---------- ----------
      181 ---------- ---------- -------sdi adwiggipli trywffltvg ft-ivgkigl
      241 --v-n-pyyl -v-llsdpff k----qfq-- ---------- -------iwr pisamlfypv
      301 npmtgf-hyl vnlyflyqy- ss-rletgl- ---------- ---------- ----------
      361 -fd-g---r- -p--a--dyl flllfnwtci aiasltv-gl ---------- ----------
      421 ---------- ---------- ---------- ---------- ------rvmm vagvmsviyi
      481 waqankdv-t vsf-lfgtqf kafylpwvil lfnlivssa- ---f-i---- eeli-gn-lv
      541 ghlffflm-y -kypldlgg- rs-fl----- stpqilyrwl pnrrgg--vs gfgvppaswr
      601 rpaddhqggg rhnwgrgfrl geq
//
LOCUS       Ciona_intestinalisXP_002123174     624 bp    PROT      linear   21-OCT-2016
      Also  Also see:
DEFINITION  PREDICTED: derlin-1-like [Ciona intestinalis].
 ACCESSION  XP_002123174
  ORGANISM  Ciona intestinalis
VERSION     XP_002123174.1DBLINK      BioProject: PRJNA187185
DBSOURCE    REFSEQ: accession XM_002123138.4
KEYWORDS    RefSeq.
SOURCE      Ciona intestinalis (vase tunicate)
            Eukaryota; Metazoa; Chordata; Tunicata; Ascidiacea; Enterogona;
            Phlebobranchia; Cionidae; Ciona.
COMMENT     MODEL REFSEQ:  This record is predicted by automated computational
            analysis. This record is derived from a genomic sequence
            (NW_004191412.1) annotated using gene prediction method: Gnomon,
            supported by EST evidence.
                Documentation of NCBI's Annotation Process
            
            ##Genome-Annotation-Data-START##
            Annotation Provider         :: NCBI
            Annotation Status           :: Full annotation
            Annotation Version          :: Ciona intestinalis Annotation
                                           Release 103
            Annotation Pipeline         :: NCBI eukaryotic genome annotation
                                           pipeline
            Annotation Software Version :: 7.2
            Annotation Method           :: Best-placed RefSeq; Gnomon
            Features Annotated          :: Gene; mRNA; CDS; ncRNA
            ##Genome-Annotation-Data-END##
            COMPLETENESS: full length.
FEATURES             Location/Qualifiers
     source          1..254
                     /organism=`Ciona intestinalis`
                     /db_xref=`taxon:7719`
                     /chromosome=`Unknown`
     Protein         1..254
                     /product=`derlin-1-like`
                     /calculated_mol_wt=29123
     Region          13..206
                     /region_name=`DER1`
                     /note=`Der1-like family; pfam04511`
                     /db_xref=`CDD:282380`
     CDS             1..254
                     /gene=`LOC100175110`
                     /coded_by=`XM_002123138.4:70..834`
                     /db_xref=`GeneID:100175110`
ORIGIN
        1 m--------- ---------- ---------- ---------- ---------- ----------
       61 ---------- ---------- ---------- ---------- ---------- ----------
      121 ---------- ---------- ---------- ---------- ---------- ----------
      181 ---------- ---------- -----sqndl gdwyrgipki trywftaavv vp-laakfgv
      241 --v-s-ggwl -v-ldyfqff h----nfq-- ---------- -------iwr pitaaiyypi
      301 tpmtgf-hyl itlyflysy- si-rletgi- ---------- ---------- ----------
      361 -fa-g---r- -p--a--dyv fllifnwitt iilalal-ni ---------- ----------
      421 ---------- ---------- ---------- ---------- ------pivf ellvlaalyi
      481 wcqinrdq-i vsf-wfgtrf kaaylpwvlf afnliirgg- ---g-i---- hell-gi-fv
      541 ghtyfflk-f -kypldfgg- ts-li----- etpqflykyf pntrsg--vs gfgaapqsrr
      601 rdvngddgnn ggrhrwgegr rlge
//
LOCUS       Xenopus_laevisDerlin1-likeXP_018123741     623 bp    PROT      linear   20-SEP-2016
      Also  Also see:
DEFINITION  PREDICTED: derlin-1-like [Xenopus laevis].
 ACCESSION  XP_018123741
  ORGANISM  Xenopus laevis
   AUTHORS  Klein,S.L., Strausberg,R.L., Wagner,L., Pontius,J., Clifton,S.W.
VERSION     XP_018123741.1DBLINK      BioProject: PRJNA338693
DBSOURCE    REFSEQ: accession XM_018268252.1
KEYWORDS    RefSeq; corrected model.
SOURCE      Xenopus laevis (African clawed frog)
            Eukaryota; Metazoa; Chordata; Craniata; Vertebrata; Euteleostomi;
            Amphibia; Batrachia; Anura; Pipoidea; Pipidae; Xenopodinae;
            Xenopus; Xenopus.
REFERENCE   1  (residues 1 to 253)
            Klausner,R.D., Collins,F.S., Wagner,L., Shenmen,C.M., Schuler,G.D.,
            Altschul,S.F., Zeeberg,B., Buetow,K.H., Schaefer,C.F., Bhat,N.K.,
            Hopkins,R.F., Jordan,H., Moore,T., Max,S.I., Wang,J., Hsieh,F.,
            Diatchenko,L., Marusina,K., Farmer,A.A., Rubin,G.M., Hong,L.,
            Stapleton,M., Soares,M.B., Bonaldo,M.F., Casavant,T.L.,
            Scheetz,T.E., Brownstein,M.J., Usdin,T.B., Toshiyuki,S.,
            Carninci,P., Prange,C., Raha,S.S., Loquellano,N.A., Peters,G.J.,
            Abramson,R.D., Mullahy,S.J., Bosak,S.A., McEwan,P.J.,
            McKernan,K.J., Malek,J.A., Gunaratne,P.H., Richards,S.,
            Worley,K.C., Hale,S., Garcia,A.M., Gay,L.J., Hulyk,S.W.,
            Villalon,D.K., Muzny,D.M., Sodergren,E.J., Lu,X., Gibbs,R.A.,
            Fahey,J., Helton,E., Ketteman,M., Madan,A., Rodrigues,S.,
            Sanchez,A., Whiting,M., Madan,A., Young,A.C., Shevchenko,Y.,
            Bouffard,G.G., Blakesley,R.W., Touchman,J.W., Green,E.D.,
            Dickson,M.C., Rodriguez,A.C., Grimwood,J., Schmutz,J., Myers,R.M.,
            Butterfield,Y.S., Krzywinski,M.I., Skalska,U., Smailus,D.E.,
            Schnerch,A., Schein,J.E., Jones,S.J. and Marra,M.A.
  TITLE     Generation and initial analysis of more than 15,000 full-length
            human and mouse cDNA sequences
  JOURNAL   Proc. Natl. Acad. Sci. U.S.A. 99 (26), 16899-16903 (2002)
   PUBMED   12477932
REFERENCE   2  (residues 1 to 253)
            and Richardson,P.
  TITLE     Genetic and genomic tools for Xenopus research: The NIH Xenopus
            initiative
  JOURNAL   Dev. Dyn. 225 (4), 384-391 (2002)
   PUBMED   12454917
COMMENT     MODEL REFSEQ:  This record is predicted by automated computational
            analysis. This record is derived from a genomic sequence
            (NC_030734.1) and transcript sequence (BC075205.1) annotated using
            gene prediction method: Gnomon, supported by mRNA and EST evidence.
                Documentation of NCBI's Annotation Process
            
            ##RefSeq-Attributes-START##
            assembly gap :: added 53 transcript bases to patch genome assembly
                            gap
            ##RefSeq-Attributes-END##
            
            ##Genome-Annotation-Data-START##
            Annotation Provider         :: NCBI
            Annotation Status           :: Full annotation
            Annotation Version          :: Xenopus laevis Annotation Release
                                           100
            Annotation Pipeline         :: NCBI eukaryotic genome annotation
                                           pipeline
            Annotation Software Version :: 7.1
            Annotation Method           :: Best-placed RefSeq; Gnomon
            Features Annotated          :: Gene; mRNA; CDS; ncRNA
            ##Genome-Annotation-Data-END##
            COMPLETENESS: full length.
FEATURES             Location/Qualifiers
     source          1..253
                     /organism=`Xenopus laevis`
                     /db_xref=`taxon:8355`
                     /chromosome=`6L`
     Protein         1..253
                     /product=`derlin-1-like`
                     /calculated_mol_wt=28998
     CDS             1..253
                     /gene=`LOC108719404`
                     /coded_by=`XM_018268252.1:541..1302`
                     /note=`The sequence of the model RefSeq protein was
                     modified relative to its source genomic sequence to
                     represent the inferred CDS: added 53 bases not found in
                     genome assembly`
                     /db_xref=`GeneID:108719404`
ORIGIN
        1 m--------- ---------- ---------- ---------- ---------- ----------
       61 ---------- ---------- ---------- ---------- ---------- ----------
      121 ---------- ---------- ---------- ---------- ---------- ----------
      181 ---------- ---------- -------sdl gdwfrsipli trywfaasia vp-lvgklgl
      241 --i-n-avnl -i-lwpenfl h----kfq-- ---------- -------iwr pitatfyfpv
      301 gpktgf-lyl vnlyflyqy- ss-rletga- ---------- ---------- ----------
      361 -fd-g---r- -p--a--dyv fmllfnwici vitgvii-nm ---------- ----------
      421 ---------- ---------- ---------- ---------- ------qllm iplimsvlyv
      481 wsqlnrdm-i vsf-wfgtrf kacylpwvil gfnfiisgs- ---v-v---- deli-gn-lv
      541 ghlyyflm-f -kypmdlgg- rn-fl----- ttpqflyrwl psrrggggis gfgippasar
      601 rveeeqpgag rrhdwgqgfr lgd
//
LOCUS       Oikopleura_dioicaCBY31475     620 bp    PROT      linear   25-JUL-2016
DEFINITION  unnamed protein product [Oikopleura dioica].
 ACCESSION  CBY31475
  ORGANISM  Oikopleura dioica
   AUTHORS  Wincker,P.
VERSION     CBY31475.1DBLINK      BioProject: PRJEA42427
DBSOURCE    embl accession FN654305.1
KEYWORDS    .
SOURCE      Oikopleura dioica
            Eukaryota; Metazoa; Chordata; Tunicata; Appendicularia;
            Oikopleuridae; Oikopleura.
REFERENCE   1
            Brinkmann,H., Mikhaleva,J., Olsen,L.C., Jubin,C., Canestro,C.,
            Bouquet,J.M., Danks,G., Poulain,J., Campsteijn,C., Adamski,M.,
            Cross,I., Yadetie,F., Muffato,M., Louis,A., Butcher,S.,
            Tsagkogeorga,G., Konrad,A., Singh,S., Jensen,M.F., Cong,E.H.,
            Eikeseth-Otteraa,H., Noel,B., Anthouard,V., Porcel,B.M.,
            Kachouri-Lafond,R., Nishino,A., Ugolini,M., Chourrout,P.,
            Nishida,H., Aasland,R., Huzurbazar,S., Westhof,E., Delsuc,F.,
            Lehrach,H., Reinhardt,R., Weissenbach,J., Roy,S.W., Artiguenave,F.,
            Postlethwait,J.H., Manak,J.R., Thompson,E.M., Jaillon,O., Du
            Pasquier,L., Boudinot,P., Liberles,D.A., Volff,J.N., Philippe,H.,
            Lenhard,B., Crollius,H.R., Wincker,P. and Chourrout,D.
  TITLE     Plasticity of animal genome architecture unmasked by rapid
            evolution of a pelagic tunicate
  JOURNAL   Science 330 (6009), 1381-1385 (2010)
   PUBMED   21097902
REFERENCE   2  (residues 1 to 244)
  TITLE     Direct Submission
  JOURNAL   Submitted (10-DEC-2009) Wincker P., Genoscope - CEA, Sequencing, 2
            rue Gaston Cremieux, F-91057, FRANCE
FEATURES             Location/Qualifiers
     source          1..244
                     /organism=`Oikopleura dioica`
                     /db_xref=`taxon:34765`
                     /note=`scaffold scaffoldA_31`
     Protein         1..244
                     /name=`unnamed protein product`
     Region          12..201
                     /region_name=`Rhomboid`
                     /note=`Rhomboid family; cl21536`
                     /db_xref=`CDD:304416`
     CDS             1..244
                     /locus_tag=`GSOID_T00025382001`
                     /coded_by=`complement(join(FN654305.1:20511..20642,
                     FN654305.1:22968..23164,FN654305.1:23208..23294,
                     FN654305.1:23461..23729,FN654305.1:24161..24210))`
ORIGIN
        1 m--------- ---------- ---------- ---------- ---------- ----------
       61 ---------- ---------- ---------- ---------- ---------- ----------
      121 ---------- ---------- ---------- ---------- ---------- ----------
      181 ---------- ---------- ------nndl agwyndippi srywftaaiv gp-lalrlgv
      241 --i-s-getv -i-lntdlfw y----sfh-- ---------- -------iwr pftalfvygl
      301 ----gf-pyl tklyflyny- st-rlekdh- ---------- ---------- ----------
      361 -fa-g---k- -p--a--dma ymmlvifmtt iiigllm-sm ---------- ----------
      421 ---------- ---------- ---------- ---------- ------pvlf ippiiaciyv
      481 wcnlykdv-i vsf-ffglkf kaiylpwilm vfglivand- ---g-f---- nell-gi-fi
      541 ghtyyflk-f -ryptefgg- pn-ll----- etpqwllnif pneras---g gfgtapprra
      601 qtenqprgrw ftgagnrlgd
//
LOCUS       derlin-1-likeBranchiostoma     619 bp    PROT      linear   30-MAR-2017
      Also  Also see:
DEFINITION  PREDICTED: derlin-1-like [Branchiostoma belcheri].
 ACCESSION  XP_019629709
  ORGANISM  Branchiostoma belcheri
VERSION     XP_019629709.1DBLINK      BioProject: PRJNA358734
DBSOURCE    REFSEQ: accession XM_019774150.1
KEYWORDS    RefSeq.
SOURCE      Branchiostoma belcheri (Belcher's lancelet)
            Eukaryota; Metazoa; Chordata; Cephalochordata; Branchiostomidae;
            Branchiostoma.
COMMENT     MODEL REFSEQ:  This record is predicted by automated computational
            analysis. This record is derived from a genomic sequence
            (NW_017803909.1) annotated using gene prediction method: Gnomon,
            supported by EST evidence.
                Documentation of NCBI's Annotation Process
            
            ##Genome-Annotation-Data-START##
            Annotation Provider         :: NCBI
            Annotation Status           :: Full annotation
            Annotation Version          :: Branchiostoma belcheri Annotation
                                           Release 100
            Annotation Pipeline         :: NCBI eukaryotic genome annotation
                                           pipeline
            Annotation Software Version :: 7.2
            Annotation Method           :: Best-placed RefSeq; Gnomon
            Features Annotated          :: Gene; mRNA; CDS; ncRNA
            ##Genome-Annotation-Data-END##
            COMPLETENESS: full length.
FEATURES             Location/Qualifiers
     source          1..250
                     /organism=`Branchiostoma belcheri`
                     /isolate=`BF01`
                     /isolation_source=`seawater`
                     /db_xref=`taxon:7741`
                     /chromosome=`Unknown`
                     /sex=`male`
                     /cell_type=`sperm cells`
                     /tissue_type=`gonad`
                     /dev_stage=`adult`
                     /country=`China: Xiamen Bay`
                     /collection_date=`Aug-2008`
                     /breed=`outbred`
     Protein         1..250
                     /product=`derlin-1-like`
                     /calculated_mol_wt=28915
     CDS             1..250
                     /gene=`LOC109473961`
                     /coded_by=`XM_019774150.1:147..899`
                     /db_xref=`GeneID:109473961`
ORIGIN
        1 m--------- ---------- ---------- ---------- ---------- ----------
       61 ---------- ---------- ---------- ---------- ---------- ----------
      121 ---------- ---------- ---------- ---------- ---------- ----------
      181 ---------- ---------- ----aegsdi gdwfrsipli trywfalsva lp-llgrigl
      241 --v-s-amsm -i-lhwdmtv y----hfq-- ---------- -------iwr pvtalffypl
      301 mpqtgf-hyl inlyflyny- st-rletgl- ---------- ---------- ----------
      361 -fd-g---r- -p--a--dyl fmlifqwlcl viigfma-el ---------- ----------
      421 ---------- ---------- ---------- ---------- ------mllm dpmilavlyv
      481 wcqlnrdm-i vsf-wfgtqf kamylpwvlv gfnmilrgg- ---g-w---- tdll-gi-fv
      541 ghlyfflm-f -kypqdfgg- rs-fl----- stpeilyryl pnrrgg--vs gfgvppasrr
      601 rpddnqhqgw gqgnvlggn
//
LOCUS       BranchiostomafloridaeXP_002604864     619 bp    PROT      linear    8-OCT-2009
DEFINITION  hypothetical protein BRAFLDRAFT_279759 [Branchiostoma floridae].
 ACCESSION  XP_002604864
  ORGANISM  Branchiostoma floridae
   AUTHORS  Terry,A., Salamov,A., Zhou,K., Grigoriev,I., Pitluck,S., Lucas,S.,
VERSION     XP_002604864.1DBSOURCE    REFSEQ: accession XM_002604818.1
KEYWORDS    RefSeq.
SOURCE      Branchiostoma floridae (Florida lancelet)
            Eukaryota; Metazoa; Chordata; Cephalochordata; Branchiostomidae;
            Branchiostoma.
REFERENCE   1  (residues 1 to 250)
            Kawashima,T., Robinson-Rechavi,M., Shoguchi,E., Terry,A., Yu,J.K.,
            Benito-Gutierrez,E.L., Dubchak,I., Garcia-Fernandez,J.,
            Gibson-Brown,J.J., Grigoriev,I.V., Horton,A.C., de Jong,P.J.,
            Jurka,J., Kapitonov,V.V., Kohara,Y., Kuroki,Y., Lindquist,E.,
            Lucas,S., Osoegawa,K., Pennacchio,L.A., Salamov,A.A., Satou,Y.,
            Sauka-Spengler,T., Schmutz,J., Shin-I,T., Toyoda,A.,
            Bronner-Fraser,M., Fujiyama,A., Holland,L.Z., Holland,P.W.,
            Satoh,N. and Rokhsar,D.S.
  TITLE     The amphioxus genome and the evolution of the chordate karyotype
  JOURNAL   Nature 453 (7198), 1064-1071 (2008)
   PUBMED   18563158
REFERENCE   2  (residues 1 to 250)
            Detter,J.C., Glavina del Rio,T., Shapiro,H., Lindquist,E.,
            Putnam,N. and Rokhsar,D.
  CONSRTM   US DOE Joint Genome Institute (JGI-PGF)
  TITLE     Direct Submission
  JOURNAL   Submitted (19-APR-2008) US DOE Joint Genome Institute, 2800
            Mitchell Drive B100, Walnut Creek, CA 94598-1698, USA
COMMENT     PROVISIONAL REFSEQ: This record has not yet been subject to final
            NCBI review. The reference sequence is identical to EEN60874.
            Method: conceptual translation.
FEATURES             Location/Qualifiers
     source          1..250
                     /organism=`Branchiostoma floridae`
                     /strain=`S238N-H82`
                     /db_xref=`taxon:7739`
                     /sex=`male`
                     /tissue_type=`testes`
                     /country=`USA: Old Tampa Bay, Florida`
     Protein         1..250
                     /product=`hypothetical protein`
                     /calculated_mol_wt=28930
     Region          14..207
                     /region_name=`DER1`
                     /note=`Der1-like family; pfam04511`
                     /db_xref=`CDD:282380`
     CDS             1..250
                     /locus_tag=`BRAFLDRAFT_279759`
                     /coded_by=`XM_002604818.1:120..872`
                     /db_xref=`InterPro:IPR007599`
                     /db_xref=`GeneID:7211215`
ORIGIN
        1 m--------- ---------- ---------- ---------- ---------- ----------
       61 ---------- ---------- ---------- ---------- ---------- ----------
      121 ---------- ---------- ---------- ---------- ---------- ----------
      181 ---------- ---------- ----aegsdi gdwfrsipli trywfalsva lp-llgrigl
      241 --v-d-amsm -v-lhwdmtv y----hfq-- ---------- -------iwr pvtalffypl
      301 mpqtgf-hyl inlyflyny- st-rletgl- ---------- ---------- ----------
      361 -fd-g---r- -p--a--dyl fmlifqwlcl viigfma-el ---------- ----------
      421 ---------- ---------- ---------- ---------- ------yllm dpmilavlyv
      481 wcqlnrdt-i vsf-wfgtqf kamylpwvlv gfnmilrgg- ---g-w---- tdll-gi-fv
      541 ghlyfflm-f -kypqdfgg- rs-fl----- stpeilyryl pnrrgg--vs gfgvppasrr
      601 rpdnnqhqgw gqgnvlggn
//
LOCUS       derlin-1_Alligator_mississippiensisXP_006269907     624 bp    PROT      linear   28-MAR-2017
      Also  Also see:
DEFINITION  PREDICTED: derlin-1 [Alligator mississippiensis].
 ACCESSION  XP_006269907
  ORGANISM  Alligator mississippiensis
VERSION     XP_006269907.1DBLINK      BioProject: PRJNA221578
DBSOURCE    REFSEQ: accession XM_006269845.3
KEYWORDS    RefSeq.
SOURCE      Alligator mississippiensis (American alligator)
            Eukaryota; Metazoa; Chordata; Craniata; Vertebrata; Euteleostomi;
            Archelosauria; Archosauria; Crocodylia; Alligatoridae;
            Alligatorinae; Alligator.
COMMENT     MODEL REFSEQ:  This record is predicted by automated computational
            analysis. This record is derived from a genomic sequence
            (NW_017712118.1) annotated using gene prediction method: Gnomon.
                Documentation of NCBI's Annotation Process
            
            ##Genome-Annotation-Data-START##
            Annotation Provider         :: NCBI
            Annotation Status           :: Full annotation
            Annotation Version          :: Alligator mississippiensis
                                           Annotation Release 102
            Annotation Pipeline         :: NCBI eukaryotic genome annotation
                                           pipeline
            Annotation Software Version :: 7.2
            Annotation Method           :: Best-placed RefSeq; Gnomon
            Features Annotated          :: Gene; mRNA; CDS; ncRNA
            ##Genome-Annotation-Data-END##
            COMPLETENESS: full length.
FEATURES             Location/Qualifiers
     source          1..252
                     /organism=`Alligator mississippiensis`
                     /isolate=`KSC_2009_1`
                     /db_xref=`taxon:8496`
                     /chromosome=`Unknown`
                     /country=`USA: Florida`
                     /note=`assembly comes from two alligators`
     Protein         1..252
                     /product=`derlin-1`
                     /calculated_mol_wt=28890
     Region          11..204
                     /region_name=`DER1`
                     /note=`Der1-like family; pfam04511`
                     /db_xref=`CDD:282380`
     CDS             1..252
                     /gene=`DERL1`
                     /coded_by=`XM_006269845.3:110..868`
                     /db_xref=`GeneID:102569476`
ORIGIN
        1 m--------- ---------- ---------- ---------- ---------- ----------
       61 ---------- ---------- ---------- ---------- ---------- ----------
      121 ---------- ---------- ---------- ---------- ---------- ----------
      181 ---------- ---------- -------sdl gdwfrsipli trywfagsia lp-lvgklgl
      241 --i-s-pvyl -f-lwpdafl g----rfq-- ---------- -------iwr pltatfyfpv
      301 gpgtgf-lyl vnlyflyqy- ss-rletga- ---------- ---------- ----------
      361 -fd-g---r- -p--a--dym fmllfnwici vitglam-dm ---------- ----------
      421 ---------- ---------- ---------- ---------- ------qllm iplimsvlyv
      481 waqlnrdm-i vsf-wfgtrf kacylpwvil gfnyiiggs- ---i-i---- neli-gn-lv
      541 ghlyfflm-f -kypmdlgg- rn-fl----- stpqflyrwl pnrrgg--vs gfgvppasar
      601 raaedqqqgg rrhnwgqgfr lgdq
//
LOCUS       derlin-1Rhincodon     625 bp    PROT      linear   16-MAR-2017
      Also  Also see:
DEFINITION  derlin-1 [Rhincodon typus].
 ACCESSION  XP_020369861
  ORGANISM  Rhincodon typus
VERSION     XP_020369861.1DBLINK      BioProject: PRJNA378405
DBSOURCE    REFSEQ: accession XM_020514272.1
KEYWORDS    RefSeq.
SOURCE      Rhincodon typus (whale shark)
            Eukaryota; Metazoa; Chordata; Craniata; Vertebrata; Chondrichthyes;
            Elasmobranchii; Galeomorphii; Galeoidea; Orectolobiformes;
            Rhincodontidae; Rhincodon.
COMMENT     MODEL REFSEQ:  This record is predicted by automated computational
            analysis. This record is derived from a genomic sequence
            (NW_018027349.1) annotated using gene prediction method: Gnomon.
                Documentation of NCBI's Annotation Process
            
            ##Genome-Annotation-Data-START##
            Annotation Provider         :: NCBI
            Annotation Status           :: Full annotation
            Annotation Version          :: Rhincodon typus Annotation Release
                                           100
            Annotation Pipeline         :: NCBI eukaryotic genome annotation
                                           pipeline
            Annotation Software Version :: 7.3
            Annotation Method           :: Best-placed RefSeq; Gnomon
            Features Annotated          :: Gene; mRNA; CDS; ncRNA
            ##Genome-Annotation-Data-END##
            COMPLETENESS: full length.
FEATURES             Location/Qualifiers
     source          1..251
                     /organism=`Rhincodon typus`
                     /isolate=`Ralph`
                     /db_xref=`taxon:259920`
                     /chromosome=`Unknown`
                     /sex=`male`
                     /tissue_type=`spleen`
                     /dev_stage=`juvenile`
                     /country=`Taiwan: near Hualien`
                     /lat_lon=`23.9722 N 121.606 E`
                     /collection_date=`2004`
     Protein         1..251
                     /product=`derlin-1`
                     /calculated_mol_wt=29327
     CDS             1..251
                     /gene=`derl1`
                     /coded_by=`XM_020514272.1:63..818`
                     /db_xref=`GeneID:109914629`
ORIGIN
        1 m--------- ---------- ---------- ---------- ---------- ----------
       61 ---------- ---------- ---------- ---------- ---------- ----------
      121 ---------- ---------- ---------- ---------- ---------- ----------
      181 ---------- ---------- -----adsgl gewyrsiplv trywftgsvi lp-vlerlnm
      241 --v-s-artl -v-lwaepff n----nfq-- ---------- -------iwr pitaslfypm
      301 ----gf-hyl iqlyflysy- ss-slergf- ---------- ---------- ----------
      361 -fd-g---r- -t--a--dyi fmlffnwict vivgltm-gm ---------- ----------
      421 ---------- ---------- ---------- ---------- ------lilf vplvltvvyv
      481 waqlnkdq-i vtf-wfgmtf kacylpwall ifnfilrnt- ---v-m---- delv-gi-fv
      541 ghmyyvlm-f -kypqeygg- rt-fl----- ctpqfltrwf pprrgg--vs gfgvrptsrr
      601 pqaedeggrw grgyfwgqgq rlgdn
//
LOCUS       derlin-1Takifugu_rubripesXP_003965994     622 bp    PROT      linear   16-MAR-2015
      Also  Also see:
DEFINITION  PREDICTED: derlin-1 [Takifugu rubripes].
 ACCESSION  XP_003965994
  ORGANISM  Takifugu rubripes
VERSION     XP_003965994.1DBLINK      BioProject: PRJNA166939
DBSOURCE    REFSEQ: accession XM_003965945.2
KEYWORDS    RefSeq.
SOURCE      Takifugu rubripes (Fugu rubripes)
            Eukaryota; Metazoa; Chordata; Craniata; Vertebrata; Euteleostomi;
            Actinopterygii; Neopterygii; Teleostei; Neoteleostei;
            Acanthomorphata; Eupercaria; Tetraodontiformes; Tetradontoidea;
            Tetraodontidae; Takifugu.
COMMENT     MODEL REFSEQ:  This record is predicted by automated computational
            analysis. This record is derived from a genomic sequence
            (NW_004070984.1) annotated using gene prediction method: Gnomon,
            supported by EST evidence.
                Documentation of NCBI's Annotation Process
            
            ##Genome-Annotation-Data-START##
            Annotation Provider         :: NCBI
            Annotation Status           :: Full annotation
            Annotation Version          :: Takifugu rubripes Annotation Release
                                           101
            Annotation Pipeline         :: NCBI eukaryotic genome annotation
                                           pipeline
            Annotation Software Version :: 6.2
            Annotation Method           :: Best-placed RefSeq; Gnomon
            Features Annotated          :: Gene; mRNA; CDS; ncRNA
            ##Genome-Annotation-Data-END##
            COMPLETENESS: full length.
FEATURES             Location/Qualifiers
     source          1..246
                     /organism=`Takifugu rubripes`
                     /db_xref=`taxon:31033`
                     /chromosome=`7`
                     /note=`scaffold_133`
     Protein         1..246
                     /product=`derlin-1`
                     /calculated_mol_wt=28357
     Region          11..199
                     /region_name=`DER1`
                     /note=`Der1-like family; pfam04511`
                     /db_xref=`CDD:282380`
     CDS             1..246
                     /gene=`derl1`
                     /coded_by=`XM_003965945.2:180..920`
                     /db_xref=`GeneID:101061860`
ORIGIN
        1 m--------- ---------- ---------- ---------- ---------- ----------
       61 ---------- ---------- ---------- ---------- ---------- ----------
      121 ---------- ---------- ---------- ---------- ---------- ----------
      181 ---------- ---------- -------sdi qdwfrsipii trswfsasva lp-ligilgl
      241 --v-d-frnf -l-lfpdlvf t----rfq-- ---------- -------iwr pltatfffp-
      301 ---tgf-qyl inlyflyny- st-rletgs- ---------- ---------- ----------
      361 -fd-g---r- -p--a--dyv fmllfnwici visamli-nm ---------- ----------
      421 ---------- ---------- ---------- ---------- ------rllm ipmimsvlyv
      481 waqlnkdt-i vtf-wfgtqf kahylpwvil mfnfviggs- ---f-l---- nelt-gn-lv
      541 ghlyyflm-f -kypidfgg- qa-fl----- stpdilyryf pnrrgg--va gigvpptrrp
      601 aaqrpggvgr hnwgqgyhlg ae
//
LOCUS       Danio_rerioDerlin-1_NP_998609     633 bp    PROT      linear   28-MAR-2017
DEFINITION  derlin-1 [Danio rerio].
 ACCESSION  NP_998609 XP_702644
  ORGANISM  Danio rerio
   AUTHORS  Woods IG, Wilson C, Friedlander B, Chang P, Reyes DK, Nix R, Kelly
VERSION     NP_998609.2DBSOURCE    REFSEQ: accession NM_213444.2
KEYWORDS    RefSeq.
SOURCE      Danio rerio (zebrafish)
            Eukaryota; Metazoa; Chordata; Craniata; Vertebrata; Euteleostomi;
            Actinopterygii; Neopterygii; Teleostei; Ostariophysi;
            Cypriniformes; Cyprinidae; Danio.
REFERENCE   1  (residues 1 to 261)
            Vasilkova T, Buettner C and Sadler KC.
  TITLE     Activating transcription factor 6 is necessary and sufficient for
            alcoholic fatty liver disease in zebrafish
  JOURNAL   PLoS Genet. 10 (5), E1004335 (2014)
   PUBMED   24874946
  REMARK    Publication Status: Online-Only
REFERENCE   2  (residues 1 to 261)
  TITLE     Ethanol metabolism and oxidative stress are required for unfolded
            protein response activation and steatosis in zebrafish with
            alcoholic liver disease
  JOURNAL   Dis Model Mech 6 (5), 1213-1226 (2013)
   PUBMED   23798569
REFERENCE   3  (residues 1 to 261)
            Costantini LM, Snapp EL and Sadler KC.
  TITLE     Alcohol disrupts endoplasmic reticulum function and protein
            secretion in hepatocytes
  JOURNAL   Alcohol. Clin. Exp. Res. 36 (1), 14-23 (2012)
   PUBMED   21790674
REFERENCE   4  (residues 1 to 261)
  TITLE     Activating transcription factor 6 plays protective and pathological
            roles in steatosis due to endoplasmic reticulum stress in zebrafish
  JOURNAL   Hepatology 54 (2), 495-508 (2011)
   PUBMED   21538441
REFERENCE   5  (residues 1 to 261)
            JS, De Luca HE, Kam W, Paw BH and Lencer WI.
  TITLE     Intoxication of zebrafish and mammalian cells by cholera toxin
            depends on the flotillin/reggie proteins but not Derlin-1 or -2
  JOURNAL   J. Clin. Invest. 120 (12), 4399-4409 (2010)
   PUBMED   21041954
REFERENCE   6  (residues 1 to 261)
            PD, Chu F, Postlethwait JH and Talbot WS.
  TITLE     The zebrafish gene map defines ancestral vertebrate chromosomes
  JOURNAL   Genome Res. 15 (9), 1307-1314 (2005)
   PUBMED   16109975
COMMENT     VALIDATED REFSEQ: This record has undergone validation or
            preliminary review. The reference sequence was derived from
            CR391937.10 and EH551605.1.
            On Aug 22, 2015 this sequence version replaced gi:47087427.
            
            Sequence Note: This RefSeq record was created from transcript and
            genomic sequence data because no single transcript from the same
            strain was available for the full length of the gene. The extent of
            this transcript is supported by transcript alignments.
            
            ##Evidence-Data-START##
            Transcript exon combination :: BC045413.1, EH595606.1 [ECO:0000332]
            RNAseq introns              :: single sample supports all introns
                                           SAMN01765705 [ECO:0000348]
            ##Evidence-Data-END##
FEATURES             Location/Qualifiers
     source          1..261
                     /organism=`Danio rerio`
                     /strain=`Tuebingen`
                     /db_xref=`taxon:7955`
                     /chromosome=`16`
                     /map=`16`
     Protein         1..261
                     /product=`derlin-1`
                     /note=`Der1-like domain family, member 1`
                     /calculated_mol_wt=29253
     Region          11..204
                     /region_name=`DER1`
                     /note=`Der1-like family; pfam04511`
                     /db_xref=`CDD:282380`
     CDS             1..261
                     /gene=`derl1`
                     /gene_synonym=`wu:fb09d07; wu:fb94d05; wu:fj92g12;
                     zgc:55637`
                     /coded_by=`NM_213444.2:183..968`
                     /db_xref=`GeneID:406753`
                     /db_xref=`ZFIN:ZDB-GENE-040426-2793`
ORIGIN
        1 m--------- ---------- ---------- ---------- ---------- ----------
       61 ---------- ---------- ---------- ---------- ---------- ----------
      121 ---------- ---------- ---------- ---------- ---------- ----------
      181 ---------- ---------- -------sdi gdwfknipfi trywfagsia vp-ligklgl
      241 --i-g-pmyl -v-lwpeaff h----kfq-- ---------- -------iwr pitatlyfpv
      301 gpgtgf-lyl vnlyflyqy- ss-rletga- ---------- ---------- ----------
      361 -fd-g---r- -p--a--dym fmllfnwici vitglmm-dm ---------- ----------
      421 ---------- ---------- ---------- ---------- ------qllm iplimsvlyv
      481 waqlnrdt-i vsf-wfgtrf kacylpwvil gfnyiiggs- ---v-v---- neli-gn-lv
      541 ghlyfflm-f -kypmdlgg- rs-fl----- stpqflyqmf pnrrgg--vs gfgvppsrrp
      601 mpqeqagggg gggggggggg rhnwgqgfrl gdd
//
LOCUS       Xenopus_laevisOCT74996     623 bp    PROT      linear    9-AUG-2016
DEFINITION  hypothetical protein XELAEV_18033985mg [Xenopus laevis].
 ACCESSION  OCT74996
  ORGANISM  Xenopus laevis
   AUTHORS  Session,A., Uno,Y., Kwon,T., Chapman,J., Toyoda,A., Takahashi,S.,
VERSION     OCT74996.1DBLINK      BioProject: PRJNA313213
            BioSample: SAMN04518361
DBSOURCE    accession CM004477.1
KEYWORDS    .
SOURCE      Xenopus laevis (African clawed frog)
            Eukaryota; Metazoa; Chordata; Craniata; Vertebrata; Euteleostomi;
            Amphibia; Batrachia; Anura; Pipoidea; Pipidae; Xenopodinae;
            Xenopus; Xenopus.
REFERENCE   1  (residues 1 to 251)
            Fukui,A., Hikosaka,A., Putnam,N., Stites,J., Van Heeringen,S.,
            Quigley,I., Heinz,S., Hellsten,U., Lyons,J., Suzuki,A., Kondo,M.,
            Ogino,H., Ochi,H., Bogdanovic,O., Lister,R., Georgiou,G.,
            Paranjpe,S., Van Kruijsbergen,I., Mozaffari,S., Shu,S., Schmutz,J.,
            Jenkins,J., Grimwood,J., Carlson,J., Mitros,T., Simakov,O.,
            Heald,R., Miller,K., Haudenschild,C., Kuroki,Y., Tanaka,T.,
            Michiue,T., Watanabe,M., Kinoshita,T., Ohta,Y., Mawaribuchi,S.,
            Suzuki,Y., Haramoto,Y., Yamamoto,T., Takagi,C., Kitzman,J.,
            Shendure,J., Nakayama,T., Izutsu,Y., Robert,J., Dichmann,D.,
            Flajnik,M., Houston,D., Marcotte,E., Wallingford,J., Ito,Y.,
            Asashima,M., Ueno,N., Matsuda,Y., Jan Veenstra,G., Fujiyama,A.,
            Harland,R., Taira,M. and Rokhsar,D.S.
  TITLE     WGS assembly of Xenopus laevis
  JOURNAL   Unpublished
REFERENCE   2  (residues 1 to 251)
            Fukui,A., Hikosaka,A., Putnam,N., Stites,J., Van Heeringen,S.,
            Quigley,I., Heinz,S., Hellsten,U., Lyons,J., Suzuki,A., Kondo,M.,
            Ogino,H., Ochi,H., Bogdanovic,O., Lister,R., Georgiou,G.,
            Paranjpe,S., Van Kruijsbergen,I., Mozaffari,S., Shu,S., Schmutz,J.,
            Jenkins,J., Grimwood,J., Carlson,J., Mitros,T., Simakov,O.,
            Heald,R., Miller,K., Haudenschild,C., Kuroki,Y., Tanaka,T.,
            Michiue,T., Watanabe,M., Kinoshita,T., Ohta,Y., Mawaribuchi,S.,
            Suzuki,Y., Haramoto,Y., Yamamoto,T., Takagi,C., Kitzman,J.,
            Shendure,J., Nakayama,T., Izutsu,Y., Robert,J., Dichmann,D.,
            Flajnik,M., Houston,D., Marcotte,E., Wallingford,J., Ito,Y.,
            Asashima,M., Ueno,N., Matsuda,Y., Jan Veenstra,G., Fujiyama,A.,
            Harland,R., Taira,M. and Rokhsar,D.S.
  TITLE     Direct Submission
  JOURNAL   Submitted (27-MAY-2016) US DOE Joint Genome Institute, 400 Mitchell
            Drive, Walnut Creek, CA 94598, USA
COMMENT     Method: conceptual translation.
FEATURES             Location/Qualifiers
     source          1..251
                     /organism=`Xenopus laevis`
                     /strain=`J`
                     /db_xref=`taxon:8355`
                     /chromosome=`6S`
                     /sex=`female`
                     /tissue_type=`blood`
                     /dev_stage=`adult`
     Protein         1..251
                     /product=`hypothetical protein`
     CDS             1..251
                     /locus_tag=`XELAEV_18033985mg`
                     /coded_by=`complement(join(CM004477.1:117055594..117055732
                     ,CM004477.1:117056868..117056978,
                     CM004477.1:117057816..117057868,
                     CM004477.1:117058954..117059049,
                     CM004477.1:117061276..117061302,
                     CM004477.1:117062081..117062145,
                     CM004477.1:117063967..117064078,
                     CM004477.1:117067029..117067181))`
                     /note=`encoded by transcript XELAEV_18033985m`
                     /db_xref=`Phytozome:Xelaev18033985m`
ORIGIN
        1 m--------- ---------- ---------- ---------- ---------- ----------
       61 ---------- ---------- ---------- ---------- ---------- ----------
      121 ---------- ---------- ---------- ---------- ---------- ----------
      181 ---------- ---------- -------sdl gdwfrsipli trywfaasia vp-lvgklgl
      241 --i-n-avnl -i-lwpenfl h----kfq-- ---------- -------iwr pitatfyfpv
      301 gpktgf-lym vnlyflyqy- st-rletga- ---------- ---------- ----------
      361 -fd-g---r- -p--a--dyv fmllfnwici vitgvim-nm ---------- ----------
      421 ---------- ---------- ---------- ---------- ------qllm iplimsvlyv
      481 wsqlnrdm-i vsf-wfgtrf kacylpwvil gfnfiisgs- ---v-v---- deli-gn-lv
      541 ghlyyflm-f -kypmdlgg- rs-fl----- stpqflyrwf psrrgg--vs gfgvppasar
      601 raeddqpaag rrhnwgqgfr lgd
//
LOCUS       Taeniopygia_guttataZebraFinchXP_002200501     624 bp    PROT      linear   26-MAY-2015
      Also  Also see:
DEFINITION  PREDICTED: derlin-1 [Taeniopygia guttata].
 ACCESSION  XP_002200501
  ORGANISM  Taeniopygia guttata
VERSION     XP_002200501.1DBLINK      BioProject: PRJNA32405
DBSOURCE    REFSEQ: accession XM_002200465.3
KEYWORDS    RefSeq.
SOURCE      Taeniopygia guttata (zebra finch)
            Eukaryota; Metazoa; Chordata; Craniata; Vertebrata; Euteleostomi;
            Archelosauria; Archosauria; Dinosauria; Saurischia; Theropoda;
            Coelurosauria; Aves; Neognathae; Passeriformes; Passeroidea;
            Estrildidae; Estrildinae; Taeniopygia.
COMMENT     MODEL REFSEQ:  This record is predicted by automated computational
            analysis. This record is derived from a genomic sequence
            (NW_002198282.1) annotated using gene prediction method: Gnomon,
            supported by mRNA and EST evidence.
                Documentation of NCBI's Annotation Process
            
            ##Genome-Annotation-Data-START##
            Annotation Provider         :: NCBI
            Annotation Status           :: Full annotation
            Annotation Version          :: Taeniopygia guttata Annotation
                                           Release 103
            Annotation Pipeline         :: NCBI eukaryotic genome annotation
                                           pipeline
            Annotation Software Version :: 6.3
            Annotation Method           :: Best-placed RefSeq; Gnomon
            Features Annotated          :: Gene; mRNA; CDS; ncRNA
            ##Genome-Annotation-Data-END##
            COMPLETENESS: full length.
FEATURES             Location/Qualifiers
     source          1..251
                     /organism=`Taeniopygia guttata`
                     /isolate=`Black17`
                     /db_xref=`taxon:59729`
                     /chromosome=`2`
                     /sex=`male`
     Protein         1..251
                     /product=`derlin-1`
                     /calculated_mol_wt=28724
     Region          11..204
                     /region_name=`DER1`
                     /note=`Der1-like family; pfam04511`
                     /db_xref=`CDD:282380`
     CDS             1..251
                     /gene=`DERL1`
                     /coded_by=`XM_002200465.3:142..897`
                     /db_xref=`GeneID:100225987`
ORIGIN
        1 m--------- ---------- ---------- ---------- ---------- ----------
       61 ---------- ---------- ---------- ---------- ---------- ----------
      121 ---------- ---------- ---------- ---------- ---------- ----------
      181 ---------- ---------- -------sdl gdwfrsipli trywfagsia vp-lvgklgl
      241 --v-s-pvnl -f-lwpdafi h----rfq-- ---------- -------iwr pitatfffpv
      301 gpgtgf-lyl vnlyflyqy- ss-rletga- ---------- ---------- ----------
      361 -fd-g---r- -p--a--dym fmllfnwici vitglvm-dm ---------- ----------
      421 ---------- ---------- ---------- ---------- ------qllm iplimsvlyv
      481 waqlnrdm-i vsf-wfgtrf kacylpwvil gfnyiiggs- ---v-i---- neli-gn-lv
      541 ghlyfflm-f -kypmdlgg- rn-fl----- stpqflyrwl pnrrgg--vs gfgvppasmr
      601 raaedqqggg rh-nwgqgfr lgdq
//
LOCUS       Cavia_porcellusXP_003467412     624 bp    PROT      linear   14-JUL-2015
      Also  Also see:
DEFINITION  PREDICTED: derlin-1 [Cavia porcellus].
 ACCESSION  XP_003467412
  ORGANISM  Cavia porcellus
VERSION     XP_003467412.1DBLINK      BioProject: PRJNA73553
DBSOURCE    REFSEQ: accession XM_003467364.3
KEYWORDS    RefSeq.
SOURCE      Cavia porcellus (domestic guinea pig)
            Eukaryota; Metazoa; Chordata; Craniata; Vertebrata; Euteleostomi;
            Mammalia; Eutheria; Euarchontoglires; Glires; Rodentia;
            Hystricomorpha; Caviidae; Cavia.
COMMENT     MODEL REFSEQ:  This record is predicted by automated computational
            analysis. This record is derived from a genomic sequence
            (NT_176368.1) annotated using gene prediction method: Gnomon.
                Documentation of NCBI's Annotation Process
            
            ##Genome-Annotation-Data-START##
            Annotation Provider         :: NCBI
            Annotation Status           :: Full annotation
            Annotation Version          :: Cavia porcellus Annotation Release
                                           102
            Annotation Pipeline         :: NCBI eukaryotic genome annotation
                                           pipeline
            Annotation Software Version :: 6.3
            Annotation Method           :: Best-placed RefSeq; Gnomon
            Features Annotated          :: Gene; mRNA; CDS; ncRNA
            ##Genome-Annotation-Data-END##
            COMPLETENESS: full length.
FEATURES             Location/Qualifiers
     source          1..251
                     /organism=`Cavia porcellus`
                     /strain=`inbred line 2N`
                     /specimen_voucher=`Broad:Sequencing.Sample:289.1, Broad
                     Institute, Cambridge, MA`
                     /db_xref=`taxon:10141`
                     /chromosome=`Unknown`
                     /sex=`female`
     Protein         1..251
                     /product=`derlin-1`
                     /calculated_mol_wt=28656
     Region          11..204
                     /region_name=`DER1`
                     /note=`Der1-like family; pfam04511`
                     /db_xref=`CDD:282380`
     CDS             1..251
                     /gene=`Derl1`
                     /coded_by=`XM_003467364.3:205..960`
                     /db_xref=`GeneID:100727484`
ORIGIN
        1 m--------- ---------- ---------- ---------- ---------- ----------
       61 ---------- ---------- ---------- ---------- ---------- ----------
      121 ---------- ---------- ---------- ---------- ---------- ----------
      181 ---------- ---------- -------sdi gdwfrsipai trywfaasia vp-lvgklgl
      241 --i-s-payl -f-lwpeafl y----rfq-- ---------- -------iwr pitatfyfpv
      301 gpgtgf-lyl vnlyflyqy- st-rletga- ---------- ---------- ----------
      361 -fd-g---r- -p--a--dyl fmllfnwici vitglam-dm ---------- ----------
      421 ---------- ---------- ---------- ---------- ------qllm iplimsvlyv
      481 waqlnrdm-m vsf-wfgtrf kacylpwvil gfnyiiggs- ---v-i---- neli-gn-lv
      541 ghlyfflm-f -rypmdlgg- rn-fl----- stpqflyrwl psrrgg--vs gfgvppasvr
      601 raadqngggg rh-nwgqgfr lgdq
//
LOCUS       Elephantulus_edwardiiXP_006879376     624 bp    PROT      linear   18-FEB-2014
      Also  Also see:
DEFINITION  PREDICTED: derlin-1 isoform X1 [Elephantulus edwardii].
 ACCESSION  XP_006879376
  ORGANISM  Elephantulus edwardii
VERSION     XP_006879376.1DBLINK      BioProject: PRJNA221636
DBSOURCE    REFSEQ: accession XM_006879314.1
KEYWORDS    RefSeq.
SOURCE      Elephantulus edwardii (Cape elephant shrew)
            Eukaryota; Metazoa; Chordata; Craniata; Vertebrata; Euteleostomi;
            Mammalia; Eutheria; Afrotheria; Macroscelidea; Macroscelididae;
            Elephantulus.
COMMENT     MODEL REFSEQ:  This record is predicted by automated computational
            analysis. This record is derived from a genomic sequence
            (NW_006399753.1) annotated using gene prediction method: Gnomon,
            supported by mRNA evidence.
                Documentation of NCBI's Annotation Process
            
            ##Genome-Annotation-Data-START##
            Annotation Provider         :: NCBI
            Annotation Status           :: Full annotation
            Annotation Version          :: Elephantulus edwardii Annotation
                                           Release 100
            Annotation Pipeline         :: NCBI eukaryotic genome annotation
                                           pipeline
            Annotation Software Version :: 5.2
            Annotation Method           :: Best-placed RefSeq; Gnomon
            Features Annotated          :: Gene; mRNA; CDS; ncRNA
            ##Genome-Annotation-Data-END##
            COMPLETENESS: full length.
FEATURES             Location/Qualifiers
     source          1..251
                     /organism=`Elephantulus edwardii`
                     /isolate=`Elephantulus edwardi_28Jun2011`
                     /db_xref=`taxon:28737`
                     /chromosome=`Unknown`
                     /sex=`female`
                     /country=`South Africa`
     Protein         1..251
                     /product=`derlin-1 isoform X1`
                     /calculated_mol_wt=28670
     Region          11..204
                     /region_name=`DER1`
                     /note=`Der1-like family; pfam04511`
                     /db_xref=`CDD:282380`
     CDS             1..251
                     /gene=`DERL1`
                     /coded_by=`XM_006879314.1:131..886`
                     /db_xref=`GeneID:102856768`
ORIGIN
        1 m--------- ---------- ---------- ---------- ---------- ----------
       61 ---------- ---------- ---------- ---------- ---------- ----------
      121 ---------- ---------- ---------- ---------- ---------- ----------
      181 ---------- ---------- -------sdi gdwfrsipai trywfaasva vp-ligklgl
      241 --i-s-payl -f-lwpeafl y----rfq-- ---------- -------iwr pitatfyfpv
      301 gpgtgf-lyl vnlyflyqy- st-rletga- ---------- ---------- ----------
      361 -fd-g---r- -p--a--dyl fmllfnwici vitglam-dm ---------- ----------
      421 ---------- ---------- ---------- ---------- ------qllm iplimsvlyv
      481 waqlnrdm-i vsf-wfgtrf kacylpwvil gfnyiiggs- ---v-i---- neli-gn-lv
      541 ghlyfflm-f -rypmdlgg- rn-fl----- stpqflyrwl psrrgg--vs gfgvppasmr
      601 raadqngggg rh-nwgqgfr lgdq
//
LOCUS       derlin-1_isoform_a_Homo_sapiensNP_077271     624 bp    PROT      linear   28-AUG-2016
DEFINITION  derlin-1 isoform a [Homo sapiens].
 ACCESSION  NP_077271 NP_061100
  ORGANISM  Homo sapiens
   AUTHORS  Lilley BN and Ploegh HL.
VERSION     NP_077271.1DBSOURCE    REFSEQ: accession NM_024295.5
KEYWORDS    RefSeq.
SOURCE      Homo sapiens (human)
            Eukaryota; Metazoa; Chordata; Craniata; Vertebrata; Euteleostomi;
            Mammalia; Eutheria; Euarchontoglires; Primates; Haplorrhini;
            Catarrhini; Hominidae; Homo.
REFERENCE   1  (residues 1 to 251)
  TITLE     Derlin-1 is overexpressed in human colon cancer and promotes cancer
            cell proliferation
  JOURNAL   Mol. Cell. Biochem. 408 (1-2), 205-213 (2015)
   PUBMED   26173415
  REMARK    GeneRIF: Results showed that Derlin-1 is overexpressed in colon
            cancer and promotes proliferation of colon cancer cells.
REFERENCE   2  (residues 1 to 251)
  TITLE     Identification of ERAD components essential for dislocation of the
            null Hong Kong variant of alpha-1-antitrypsin (NHK)
  JOURNAL   Biochem. Biophys. Res. Commun. 458 (2), 424-428 (2015)
   PUBMED   25660456
REFERENCE   3  (residues 1 to 251)
            Lemberg MK.
  TITLE     Signal peptide peptidase functions in ERAD to cleave the unfolded
            protein response regulator XBP1u
  JOURNAL   EMBO J. 33 (21), 2492-2506 (2014)
   PUBMED   25239945
REFERENCE   4  (residues 1 to 251)
            Nathan JA and Lehner PJ.
  TITLE     TMEM129 is a Derlin-1 associated ERAD E3 ligase essential for
            virus-induced degradation of MHC-I
  JOURNAL   Proc. Natl. Acad. Sci. U.S.A. 111 (31), 11425-11430 (2014)
   PUBMED   25030448
  REMARK    GeneRIF: TMEM129 contains an unusual cysteine-only RING with
            intrinsic E3 ligase activity and is recruited to US11 via Derlin-1.
REFERENCE   5  (residues 1 to 251)
            E, Koning F, Kloetzel PM and Seeger M.
  TITLE     The ubiquitin-domain protein HERP forms a complex with components
            of the endoplasmic reticulum associated degradation pathway
  JOURNAL   J. Mol. Biol. 354 (5), 1021-1027 (2005)
   PUBMED   16289116
REFERENCE   6  (residues 1 to 251)
            TA.
  TITLE     Recruitment of the p97 ATPase and ubiquitin ligases to the site of
            retrotranslocation at the endoplasmic reticulum membrane
  JOURNAL   Proc. Natl. Acad. Sci. U.S.A. 102 (40), 14132-14138 (2005)
   PUBMED   16186510
  REMARK    GeneRIF: Derlin-1 is part of a retrotranslocation channel that is
            associated with both the polyubiquitination and p97-ATPase
            machineries at the endoplasmic reticulum membrane.
REFERENCE   7  (residues 1 to 251)
  TITLE     Multiprotein complexes that link dislocation, ubiquitination, and
            extraction of misfolded proteins from the endoplasmic reticulum
            membrane
  JOURNAL   Proc. Natl. Acad. Sci. U.S.A. 102 (40), 14296-14301 (2005)
   PUBMED   16186509
REFERENCE   8  (residues 1 to 251)
  TITLE     The retrotranslocation protein Derlin-1 binds peptide:N-glycanase
            to the endoplasmic reticulum
  JOURNAL   Mol. Biol. Cell 16 (10), 4584-4594 (2005)
   PUBMED   16055502
  REMARK    GeneRIF: Derlin-1 interacts with the N-terminal domain of PNGase
            via its cytosolic C-terminus. PNGase distributed in two
            populations; ER-associated and free in the cytosol, which suggests
            the deglycosylation process can proceed at either site
REFERENCE   9  (residues 1 to 251)
  TITLE     A membrane protein complex mediates retro-translocation from the ER
            lumen into the cytosol
  JOURNAL   Nature 429 (6994), 841-847 (2004)
   PUBMED   15215856
  REMARK    GeneRIF: Derlin-1 interacts with US11, a virally encoded ER protein
            that specifically targets MHC class I heavy chains for export from
            the ER, as well as with VIMP, a novel membrane protein that
            recruits the p97 ATPase and its cofactor
REFERENCE   10 (residues 1 to 251)
  TITLE     A membrane protein required for dislocation of misfolded proteins
            from the ER
  JOURNAL   Nature 429 (6994), 834-840 (2004)
   PUBMED   15215855
  REMARK    GeneRIF: Derlin-1 is an important factor for the extraction of
            certain aberrantly folded proteins from the mammalian ER
COMMENT     REVIEWED REFSEQ: This record has been curated by NCBI staff. The
            reference sequence was derived from DA800358.1, AY358818.1,
            AK023846.1, AF131854.1 and AA976062.1.
            On Apr 9, 2003 this sequence version replaced gi:8924182.
            
            Summary: The protein encoded by this gene is a member of the derlin
            family. Members of this family participate in the ER-associated
            degradation response and retrotranslocate misfolded or unfolded
            proteins from the ER lumen to the cytosol for proteasomal
            degradation. This protein recognizes substrate in the ER and works
            in a complex to retrotranslocate it across the ER membrane into the
            cytosol. This protein may select cystic fibrosis transmembrane
            conductance regulator protein (CFTR) for degradation as well as
            unfolded proteins in Alzheimer's disease. Alternative splicing
            results in multiple transcript variants that encode different
            protein isoforms. [provided by RefSeq, Aug 2012].
            
            Publication Note:  This RefSeq record includes a subset of the
            publications that are available for this gene. Please see the Gene
            record to access additional publications.
            
            ##Evidence-Data-START##
            Transcript exon combination :: AY358818.1, BC002457.2 [ECO:0000332]
            RNAseq introns              :: mixed/partial sample support
                                           SAMEA1965299, SAMEA1966682
                                           [ECO:0000350]
            ##Evidence-Data-END##
FEATURES             Location/Qualifiers
     source          1..251
                     /organism=`Homo sapiens`
                     /db_xref=`taxon:9606`
                     /chromosome=`8`
                     /map=`8q24.13`
     Protein         1..251
                     /product=`derlin-1 isoform a`
                     /note=`DERtrin-1; degradation in endoplasmic reticulum
                     protein 1; Der1-like domain family, member 1`
                     /calculated_mol_wt=28670
     Site            2
                     /site_type=`acetylation`
                     /experiment=`experimental evidence, no additional details
                     recorded`
                     /note=`N-acetylserine. (ECO:0000244|PubMed:22223895);
                     propagated from UniProtKB/Swiss-Prot (Q9BUN8.1)`
     Region          11..204
                     /region_name=`DER1`
                     /note=`Der1-like family; pfam04511`
                     /db_xref=`CDD:282380`
     Site            23..43
                     /site_type=`transmembrane region`
                     /experiment=`experimental evidence, no additional details
                     recorded`
                     /note=`propagated from UniProtKB/Swiss-Prot (Q9BUN8.1)`
     Site            60..80
                     /site_type=`transmembrane region`
                     /experiment=`experimental evidence, no additional details
                     recorded`
                     /note=`propagated from UniProtKB/Swiss-Prot (Q9BUN8.1)`
     Site            106..126
                     /site_type=`transmembrane region`
                     /experiment=`experimental evidence, no additional details
                     recorded`
                     /note=`propagated from UniProtKB/Swiss-Prot (Q9BUN8.1)`
     Site            155..175
                     /site_type=`transmembrane region`
                     /experiment=`experimental evidence, no additional details
                     recorded`
                     /note=`propagated from UniProtKB/Swiss-Prot (Q9BUN8.1)`
     Site            201
                     /site_type=`phosphorylation`
                     /experiment=`experimental evidence, no additional details
                     recorded`
                     /note=`Phosphoserine. (ECO:0000244|PubMed:23186163);
                     propagated from UniProtKB/Swiss-Prot (Q9BUN8.1)`
     Site            202
                     /site_type=`phosphorylation`
                     /experiment=`experimental evidence, no additional details
                     recorded`
                     /note=`Phosphothreonine. (ECO:0000244|PubMed:18669648);
                     propagated from UniProtKB/Swiss-Prot (Q9BUN8.1)`
     Site            226
                     /site_type=`phosphorylation`
                     /experiment=`experimental evidence, no additional details
                     recorded`
                     /note=`Phosphoserine. (ECO:0000244|PubMed:23186163);
                     propagated from UniProtKB/Swiss-Prot (Q9BUN8.1)`
     CDS             1..251
                     /gene=`DERL1`
                     /gene_synonym=`DER-1; DER1; derlin-1`
                     /coded_by=`NM_024295.5:302..1057`
                     /note=`isoform a is encoded by transcript variant 1`
                     /db_xref=`CCDS:CCDS6337.1`
                     /db_xref=`GeneID:79139`
                     /db_xref=`HGNC:HGNC:28454`
                     /db_xref=`HPRD:12302`
                     /db_xref=`MIM:608813`
ORIGIN
        1 m--------- ---------- ---------- ---------- ---------- ----------
       61 ---------- ---------- ---------- ---------- ---------- ----------
      121 ---------- ---------- ---------- ---------- ---------- ----------
      181 ---------- ---------- -------sdi gdwfrsipai trywfaatva vp-lvgklgl
      241 --i-s-payl -f-lwpeafl y----rfq-- ---------- -------iwr pitatfyfpv
      301 gpgtgf-lyl vnlyflyqy- st-rletga- ---------- ---------- ----------
      361 -fd-g---r- -p--a--dyl fmllfnwici vitglam-dm ---------- ----------
      421 ---------- ---------- ---------- ---------- ------qllm iplimsvlyv
      481 waqlnrdm-i vsf-wfgtrf kacylpwvil gfnyiiggs- ---v-i---- neli-gn-lv
      541 ghlyfflm-f -rypmdlgg- rn-fl----- stpqflyrwl psrrgg--vs gfgvppasmr
      601 raadqngggg rh-nwgqgfr lgdq
//
LOCUS       DERL1_HUMAN     624 bp    PROT      linear   15-MAR-2017
      Also  I heavy chains. Also participates in the degradation process of
DEFINITION  RecName: Full=Derlin-1; AltName: Full=Degradation in endoplasmic
 ACCESSION  Q9BUN8
  ORGANISM  Homo sapiens
   AUTHORS  Vaca Jacome,A.S., Rabilloud,T., Schaeffer-Reiss,C., Rompais,M.,
reticulum protein 1; Short=DERtrin-1; AltName: Full=Der1-like            protein 1.
VERSION     Q9BUN8.1
DBSOURCE    UniProtKB: locus DERL1_HUMAN, accession Q9BUN8;
            class: standard.
            extra accessions:B3KW41,E9PH19
            created: Jul 19, 2004.
            sequence updated: Jun 1, 2001.
            annotation updated: Mar 15, 2017.
            xrefs: AY358818.1, AAQ89177.1, AC104316.3, BC002457.2, AAH02457.1,
            AK124086.1, BAG54003.1, NP_001128143.1, NP_077271.1, 5GLF_B,
            5GLF_D, 5GLF_F, 5GLF_H
            xrefs (non-sequence databases): CCDS:CCDS47915.1, CCDS:CCDS6337.1,
            UniGene:Hs.241576, PDBsum:5GLF, ProteinModelPortal:Q9BUN8,
            SMR:Q9BUN8, BioGrid:122559, IntAct:Q9BUN8,
            STRING:9606.ENSP00000259512, TCDB:3.A.16.1.1, iPTMnet:Q9BUN8,
            PhosphoSitePlus:Q9BUN8, DMDM:50400630, EPD:Q9BUN8, MaxQB:Q9BUN8,
            PaxDb:Q9BUN8, PeptideAtlas:Q9BUN8, PRIDE:Q9BUN8,
            TopDownProteomics:Q9BUN8-1, DNASU:79139, Ensembl:ENST00000259512,
            Ensembl:ENSP00000259512, Ensembl:ENSG00000136986,
            Ensembl:ENST00000405944, Ensembl:ENSP00000384289, GeneID:79139,
            KEGG:hsa:79139, UCSC:uc003ypl.3, CTD:79139, DisGeNET:79139,
            GeneCards:DERL1, HGNC:HGNC:28454, HPA:CAB037269, HPA:HPA016562,
            MIM:608813, neXtProt:NX_Q9BUN8, OpenTargets:ENSG00000136986,
            PharmGKB:PA134926638, eggNOG:KOG0858, eggNOG:COG5291,
            GeneTree:ENSGT00530000063156, HOGENOM:HOG000200949,
            HOVERGEN:HBG105143, InParanoid:Q9BUN8, KO:K11519, OMA:QFKAHYL,
            OrthoDB:EOG091G0EP1, PhylomeDB:Q9BUN8, TreeFam:TF354297,
            BRENDA:3.4.21.105, Reactome:R-HSA-382556, Reactome:R-HSA-532668,
            Reactome:R-HSA-5678895, GenomeRNAi:79139, PRO:PR:Q9BUN8,
            Proteomes:UP000005640, Bgee:ENSG00000136986, CleanEx:HS_DERL1,
            ExpressionAtlas:Q9BUN8, Genevisible:Q9BUN8, GO:0036513, GO:0036502,
            GO:0005769, GO:0005783, GO:0005789, GO:0043657, GO:0030176,
            GO:0016021, GO:0005770, GO:0016020, GO:0051117, GO:0042288,
            GO:0002020, GO:0004872, GO:0031625, GO:1990381, GO:0030968,
            GO:0071712, GO:0030433, GO:0036503, GO:0045184, GO:0019060,
            GO:0032092, GO:0031398, GO:0031648, GO:0006457, GO:0051260,
            GO:0006986, GO:0030970, GO:0055085, InterPro:IPR007599,
            PANTHER:PTHR11009
KEYWORDS    3D-structure; Acetylation; Alternative splicing; Complete proteome;
            Endoplasmic reticulum; Host-virus interaction; Membrane;
            Phosphoprotein; Polymorphism; Protein transport; Reference
            proteome; Transmembrane; Transmembrane helix; Transport; Unfolded
            protein response.
SOURCE      Homo sapiens (human)
            Eukaryota; Metazoa; Chordata; Craniata; Vertebrata; Euteleostomi;
            Mammalia; Eutheria; Euarchontoglires; Primates; Haplorrhini;
            Catarrhini; Hominidae; Homo.
REFERENCE   1  (residues 1 to 251)
            Chen,J., Chow,B., Chui,C., Crowley,C., Currell,B., Deuel,B.,
            Dowd,P., Eaton,D., Foster,J., Grimaldi,C., Gu,Q., Hass,P.E.,
            Heldens,S., Huang,A., Kim,H.S., Klimowski,L., Jin,Y., Johnson,S.,
            Lee,J., Lewis,L., Liao,D., Mark,M., Robbie,E., Sanchez,C.,
            Schoenfeld,J., Seshagiri,S., Simmons,L., Singh,J., Smith,V.,
            Stinson,J., Vagts,A., Vandlen,R., Watanabe,C., Wieand,D., Woods,K.,
            Xie,M.H., Yansura,D., Yi,S., Yu,G., Yuan,J., Zhang,M., Zhang,Z.,
            Goddard,A., Wood,W.I., Godowski,P. and Gray,A.
  TITLE     The secreted protein discovery initiative (SPDI), a large-scale
            effort to identify novel human secreted and transmembrane proteins:
            a bioinformatics assessment
  JOURNAL   Genome Res. 13 (10), 2265-2270 (2003)
   PUBMED   12975309
  REMARK    NUCLEOTIDE SEQUENCE [LARGE SCALE MRNA] (ISOFORM 1).
            Erratum:[Genome Res. 2003 Dec;13(12):2759]
REFERENCE   2  (residues 1 to 251)
            Garber,M., Kodira,C.D., Schueler,M.G., Shimizu,A., Whittaker,C.A.,
            Chang,J.L., Cuomo,C.A., Dewar,K., FitzGerald,M.G., Yang,X.,
            Allen,N.R., Anderson,S., Asakawa,T., Blechschmidt,K., Bloom,T.,
            Borowsky,M.L., Butler,J., Cook,A., Corum,B., DeArellano,K.,
            DeCaprio,D., Dooley,K.T., Dorris,L. 3rd, Engels,R., Glockner,G.,
            Hafez,N., Hagopian,D.S., Hall,J.L., Ishikawa,S.K., Jaffe,D.B.,
            Kamat,A., Kudoh,J., Lehmann,R., Lokitsang,T., Macdonald,P.,
            Major,J.E., Matthews,C.D., Mauceli,E., Menzel,U., Mihalev,A.H.,
            Minoshima,S., Murayama,Y., Naylor,J.W., Nicol,R., Nguyen,C.,
            O'Leary,S.B., O'Neill,K., Parker,S.C., Polley,A., Raymond,C.K.,
            Reichwald,K., Rodriguez,J., Sasaki,T., Schilhabel,M., Siddiqui,R.,
            Smith,C.L., Sneddon,T.P., Talamas,J.A., Tenzin,P., Topham,K.,
            Venkataraman,V., Wen,G., Yamazaki,S., Young,S.K., Zeng,Q.,
            Zimmer,A.R., Rosenthal,A., Birren,B.W., Platzer,M., Shimizu,N. and
            Lander,E.S.
  TITLE     DNA sequence and analysis of human chromosome 8
  JOURNAL   Nature 439 (7074), 331-335 (2006)
   PUBMED   16421571
  REMARK    NUCLEOTIDE SEQUENCE [LARGE SCALE GENOMIC DNA].
REFERENCE   3  (residues 1 to 251)
            Schuler,G., Klein,S.L., Old,S., Rasooly,R., Good,P., Guyer,M.,
            Peck,A.M., Derge,J.G., Lipman,D., Collins,F.S., Jang,W., Sherry,S.,
            Feolo,M., Misquitta,L., Lee,E., Rotmistrovsky,K., Greenhut,S.F.,
            Schaefer,C.F., Buetow,K., Bonner,T.I., Haussler,D., Kent,J.,
            Kiekhaus,M., Furey,T., Brent,M., Prange,C., Schreiber,K.,
            Shapiro,N., Bhat,N.K., Hopkins,R.F., Hsie,F., Driscoll,T.,
            Soares,M.B., Casavant,T.L., Scheetz,T.E., Brown-stein,M.J.,
            Usdin,T.B., Toshiyuki,S., Carninci,P., Piao,Y., Dudekula,D.B.,
            Ko,M.S., Kawakami,K., Suzuki,Y., Sugano,S., Gruber,C.E.,
            Smith,M.R., Simmons,B., Moore,T., Waterman,R., Johnson,S.L.,
            Ruan,Y., Wei,C.L., Mathavan,S., Gunaratne,P.H., Wu,J., Garcia,A.M.,
            Hulyk,S.W., Fuh,E., Yuan,Y., Sneed,A., Kowis,C., Hodgson,A.,
            Muzny,D.M., McPherson,J., Gibbs,R.A., Fahey,J., Helton,E.,
            Ketteman,M., Madan,A., Rodrigues,S., Sanchez,A., Whiting,M.,
            Madari,A., Young,A.C., Wetherby,K.D., Granite,S.J., Kwong,P.N.,
            Brinkley,C.P., Pearson,R.L., Bouffard,G.G., Blakesly,R.W.,
            Green,E.D., Dickson,M.C., Rodriguez,A.C., Grimwood,J., Schmutz,J.,
            Myers,R.M., Butterfield,Y.S., Griffith,M., Griffith,O.L.,
            Krzywinski,M.I., Liao,N., Morin,R., Palmquist,D., Petrescu,A.S.,
            Skalska,U., Smailus,D.E., Stott,J.M., Schnerch,A., Schein,J.E.,
            Jones,S.J., Holt,R.A., Baross,A., Marra,M.A., Clifton,S.,
            Makowski,K.A., Bosak,S. and Malek,J.
  CONSRTM   MGC Project Team
  TITLE     The status, quality, and expansion of the NIH full-length cDNA
            project: the Mammalian Gene Collection (MGC)
  JOURNAL   Genome Res. 14 (10B), 2121-2127 (2004)
   PUBMED   15489334
  REMARK    NUCLEOTIDE SEQUENCE [LARGE SCALE MRNA] (ISOFORM 1).;
            TISSUE=Lymph
            Erratum:[Genome Res. 2006 Jun;16(6):804. Morrin, Ryan [corrected to
            Morin, Ryan]]
REFERENCE   4  (residues 1 to 251)
            Wakamatsu,A., Hayashi,K., Sato,H., Nagai,K., Kimura,K., Makita,H.,
            Sekine,M., Obayashi,M., Nishi,T., Shibahara,T., Tanaka,T.,
            Ishii,S., Yamamoto,J., Saito,K., Kawai,Y., Isono,Y., Nakamura,Y.,
            Nagahari,K., Murakami,K., Yasuda,T., Iwayanagi,T., Wagatsuma,M.,
            Shiratori,A., Sudo,H., Hosoiri,T., Kaku,Y., Kodaira,H., Kondo,H.,
            Sugawara,M., Takahashi,M., Kanda,K., Yokoi,T., Furuya,T.,
            Kikkawa,E., Omura,Y., Abe,K., Kamihara,K., Katsuta,N., Sato,K.,
            Tanikawa,M., Yamazaki,M., Ninomiya,K., Ishibashi,T., Yamashita,H.,
            Murakawa,K., Fujimori,K., Tanai,H., Kimata,M., Watanabe,M.,
            Hiraoka,S., Chiba,Y., Ishida,S., Ono,Y., Takiguchi,S., Watanabe,S.,
            Yosida,M., Hotuta,T., Kusano,J., Kanehori,K., Takahashi-Fujii,A.,
            Hara,H., Tanase,T.O., Nomura,Y., Togiya,S., Komai,F., Hara,R.,
            Takeuchi,K., Arita,M., Imose,N., Musashino,K., Yuuki,H., Oshima,A.,
            Sasaki,N., Aotsuka,S., Yoshikawa,Y., Matsunawa,H., Ichihara,T.,
            Shiohata,N., Sano,S., Moriya,S., Momiyama,H., Satoh,N., Takami,S.,
            Terashima,Y., Suzuki,O., Nakagawa,S., Senoh,A., Mizoguchi,H.,
            Goto,Y., Shimizu,F., Wakebe,H., Hishigaki,H., Watanabe,T.,
            Sugiyama,A., Takemoto,M., Kawakami,B., Yamazaki,M., Watanabe,K.,
            Kumagai,A., Itakura,S., Fukuzumi,Y., Fujimori,Y., Komiyama,M.,
            Tashiro,H., Tanigami,A., Fujiwara,T., Ono,T., Yamada,K., Fujii,Y.,
            Ozaki,K., Hirao,M., Ohmori,Y., Kawabata,A., Hikiji,T., Kobatake,N.,
            Inagaki,H., Ikema,Y., Okamoto,S., Okitani,R., Kawakami,T.,
            Noguchi,S., Itoh,T., Shigeta,K., Senba,T., Matsumura,K.,
            Nakajima,Y., Mizuno,T., Morinaga,M., Sasaki,M., Togashi,T.,
            Oyama,M., Hata,H., Watanabe,M., Komatsu,T., Mizushima-Sugano,J.,
            Satoh,T., Shirai,Y., Takahashi,Y., Nakagawa,K., Okumura,K.,
            Nagase,T., Nomura,N., Kikuchi,H., Masuho,Y., Yamashita,R.,
            Nakai,K., Yada,T., Nakamura,Y., Ohara,O., Isogai,T. and Sugano,S.
  TITLE     Complete sequencing and characterization of 21,243 full-length
            human cDNAs
  JOURNAL   Nat. Genet. 36 (1), 40-45 (2004)
   PUBMED   14702039
  REMARK    NUCLEOTIDE SEQUENCE [LARGE SCALE MRNA] OF 47-131 (ISOFORM 2).;
            TISSUE=Esophagus
REFERENCE   5  (residues 1 to 251)
  TITLE     A membrane protein required for dislocation of misfolded proteins
            from the ER
  JOURNAL   Nature 429 (6994), 834-840 (2004)
   PUBMED   15215855
  REMARK    IDENTIFICATION BY MASS SPECTROMETRY, FUNCTION, SUBCELLULAR
            LOCATION, MEMBRANE TOPOLOGY, TISSUE SPECIFICITY, AND INTERACTION
            WITH US11.
REFERENCE   6  (residues 1 to 251)
  TITLE     A membrane protein complex mediates retro-translocation from the ER
            lumen into the cytosol
  JOURNAL   Nature 429 (6994), 841-847 (2004)
   PUBMED   15215856
  REMARK    IDENTIFICATION BY MASS SPECTROMETRY, FUNCTION, SUBCELLULAR
            LOCATION, AND INTERACTION WITH US11 AND SELENOS.
REFERENCE   7  (residues 1 to 251)
            Wiertz,E., Koning,F., Kloetzel,P.M. and Seeger,M.
  TITLE     The ubiquitin-domain protein HERP forms a complex with components
            of the endoplasmic reticulum associated degradation pathway
  JOURNAL   J. Mol. Biol. 354 (5), 1021-1027 (2005)
   PUBMED   16289116
  REMARK    INTERACTION WITH VCP AND SYVN1.
REFERENCE   8  (residues 1 to 251)
  TITLE     The retrotranslocation protein Derlin-1 binds peptide:N-glycanase
            to the endoplasmic reticulum
  JOURNAL   Mol. Biol. Cell 16 (10), 4584-4594 (2005)
   PUBMED   16055502
  REMARK    INTERACTION WITH NGLY1.
REFERENCE   9  (residues 1 to 251)
            Rapoport,T.A.
  TITLE     Recruitment of the p97 ATPase and ubiquitin ligases to the site of
            retrotranslocation at the endoplasmic reticulum membrane
  JOURNAL   Proc. Natl. Acad. Sci. U.S.A. 102 (40), 14132-14138 (2005)
   PUBMED   16186510
  REMARK    HOMOOLIGOMERIZATION, AND INTERACTION WITH AMFR; SYVN1; VCP AND
            SELENOS.
REFERENCE   10 (residues 1 to 251)
  TITLE     Multiprotein complexes that link dislocation, ubiquitination, and
            extraction of misfolded proteins from the endoplasmic reticulum
            membrane
  JOURNAL   Proc. Natl. Acad. Sci. U.S.A. 102 (40), 14296-14301 (2005)
   PUBMED   16186509
  REMARK    SUBCELLULAR LOCATION, OLIGOMERIZATION, AND INTERACTION WITH
            SELENOS; VCP; SEL1L AND SYVN1.
REFERENCE   11 (residues 1 to 251)
  TITLE     Derlin-2 and Derlin-3 are regulated by the mammalian unfolded
            protein response and are required for ER-associated degradation
  JOURNAL   J. Cell Biol. 172 (3), 383-393 (2006)
   PUBMED   16449189
  REMARK    SUBCELLULAR LOCATION, TISSUE SPECIFICITY, AND INTERACTION WITH
            DERL3 AND VCP.
REFERENCE   12 (residues 1 to 251)
  TITLE     Ubiquitin ligase Kf-1 is involved in the endoplasmic
            reticulum-associated degradation pathway
  JOURNAL   Biochem. Biophys. Res. Commun. 374 (4), 737-741 (2008)
   PUBMED   18675248
  REMARK    INTERACTION WITH RNF103.
REFERENCE   13 (residues 1 to 251)
            Elledge,S.J. and Gygi,S.P.
  TITLE     A quantitative atlas of mitotic phosphorylation
  JOURNAL   Proc. Natl. Acad. Sci. U.S.A. 105 (31), 10762-10767 (2008)
   PUBMED   18669648
  REMARK    PHOSPHORYLATION [LARGE SCALE ANALYSIS] AT THR-202, AND
            IDENTIFICATION BY MASS SPECTROMETRY [LARGE SCALE ANALYSIS].;
            TISSUE=Cervix carcinoma
REFERENCE   14 (residues 1 to 251)
  TITLE     The otubain YOD1 is a deubiquitinating enzyme that associates with
            p97 to facilitate protein dislocation from the ER
  JOURNAL   Mol. Cell 36 (1), 28-38 (2009)
   PUBMED   19818707
  REMARK    INTERACTION WITH YOD1.
REFERENCE   15 (residues 1 to 251)
            Burckstummer,T., Bennett,K.L., Superti-Furga,G. and Colinge,J.
  TITLE     Initial characterization of the human central proteome
  JOURNAL   BMC Syst Biol 5, 17 (2011)
   PUBMED   21269460
  REMARK    IDENTIFICATION BY MASS SPECTROMETRY [LARGE SCALE ANALYSIS].
            Publication Status: Online-Only
REFERENCE   16 (residues 1 to 251)
            and Gladyshev,V.N.
  TITLE     Selenoprotein K binds multiprotein complexes and is involved in the
            regulation of endoplasmic reticulum homeostasis
  JOURNAL   J. Biol. Chem. 286 (50), 42937-42948 (2011)
   PUBMED   22016385
  REMARK    INTERACTION WITH SELENOK AND SELENOS, AND IDENTIFICATION IN A
            COMPLEX WITH CANX; DERL2; DDOST; RPN1; RPN2; SELENOK; STT3A; VCP
            AND SELENOS.
REFERENCE   17 (residues 1 to 251)
            Meinnel,T. and Giglione,C.
  TITLE     Comparative large scale characterization of plant versus mammal
            proteins reveals similar and idiosyncratic N-alpha-acetylation
            features
  JOURNAL   Mol. Cell Proteomics 11 (6), M111 (2012)
   PUBMED   22223895
  REMARK    ACETYLATION [LARGE SCALE ANALYSIS] AT SER-2, CLEAVAGE OF INITIATOR
            METHIONINE [LARGE SCALE ANALYSIS], AND IDENTIFICATION BY MASS
            SPECTROMETRY [LARGE SCALE ANALYSIS].
REFERENCE   18 (residues 1 to 251)
            and Mohammed,S.
  TITLE     Toward a comprehensive characterization of a human cancer cell
            phosphoproteome
  JOURNAL   J. Proteome Res. 12 (1), 260-271 (2013)
   PUBMED   23186163
  REMARK    PHOSPHORYLATION [LARGE SCALE ANALYSIS] AT SER-201 AND SER-226, AND
            IDENTIFICATION BY MASS SPECTROMETRY [LARGE SCALE ANALYSIS].;
            TISSUE=Erythroleukemia
REFERENCE   19 (residues 1 to 251)
            and Lemberg,M.K.
  TITLE     Signal peptide peptidase functions in ERAD to cleave the unfolded
            protein response regulator XBP1u
  JOURNAL   EMBO J. 33 (21), 2492-2506 (2014)
   PUBMED   25239945
  REMARK    INTERACTION WITH HM13 AND XBP1, AND MUTAGENESIS OF GLY-180.
REFERENCE   20 (residues 1 to 251)
            Ayoub,D., Lane,L., Bairoch,A., Van Dorsselaer,A. and Carapito,C.
  TITLE     N-terminome analysis of the human mitochondrial proteome
  JOURNAL   Proteomics 15 (14), 2519-2524 (2015)
   PUBMED   25944712
  REMARK    IDENTIFICATION BY MASS SPECTROMETRY [LARGE SCALE ANALYSIS].
COMMENT     [FUNCTION] Functional component of endoplasmic reticulum-associated
            degradation (ERAD) for misfolded lumenal proteins. May act by
            forming a channel that allows the retrotranslocation of misfolded
            proteins into the cytosol where they are ubiquitinated and degraded
            by the proteasome. May mediate the interaction between VCP and the
            degradation substrate. In case of infection by cytomegaloviruses,
            it plays a central role in the export from the ER and subsequent
            degradation of MHC class I heavy chains via its interaction with
            US11 viral protein, which recognizes and associates with MHC class
            misfolded cytomegalovirus US2 protein.
            (ECO:0000269|PubMed:15215855, ECO:0000269|PubMed:15215856).
            [SUBUNIT] Forms homo- and heterooligomers with DERL2 and DERL3;
            binding to DERL3 is poorer than that between DERL2 and DERL3.
            Interacts with AMFR, SELENOS, SEL1L, SELENOK, SYVN1 and VCP, as
            well as with SEL1L-SYVN1 and VCP-SELENOS protein complexes; this
            interaction is weaker than that observed between DERL2 and these
            complexes. Interacts with the cytomegalovirus US11 protein.
            Interacts with NGLY1 and YOD1. Does not bind to EDEM1. Interacts
            with DNAJB9 and RNF103. Part of a complex which includes CANX,
            DERL1, DERL2, DDOST/OST48, RPN1, RPN2, SELENOK, SELENOS, STT3A AND
            VCP (PubMed:15215855, PubMed:15215856, PubMed:16055502,
            PubMed:16186509, PubMed:16186510, PubMed:16289116, PubMed:16449189,
            PubMed:18675248, PubMed:19818707, PubMed:22016385). Interacts with
            HM13 (PubMed:25239945). Interacts with XBP1 isoform 1 (via
            luminal/ectodomain domain); the interaction obviates the need for
            ectodomain shedding prior HM13/SPP-mediated XBP1 isoform 1 cleavage
            (PubMed:25239945). (ECO:0000269|PubMed:15215855,
            ECO:0000269|PubMed:15215856, ECO:0000269|PubMed:16055502,
            ECO:0000269|PubMed:16186509, ECO:0000269|PubMed:16186510,
            ECO:0000269|PubMed:16289116, ECO:0000269|PubMed:16449189,
            ECO:0000269|PubMed:18675248, ECO:0000269|PubMed:19818707,
            ECO:0000269|PubMed:22016385, ECO:0000269|PubMed:25239945).
            [INTERACTION] P51572:BCAP31; NbExp=3; IntAct=EBI-398977, EBI-77683;
            P13569:CFTR; NbExp=2; IntAct=EBI-398977, EBI-349854; Q8TCT9:HM13;
            NbExp=6; IntAct=EBI-398977, EBI-347472; Q9BQ70:TCF25; NbExp=3;
            IntAct=EBI-398977, EBI-745182.
            [SUBCELLULAR LOCATION] Endoplasmic reticulum membrane
            (ECO:0000269|PubMed:15215855, ECO:0000269|PubMed:15215856,
            ECO:0000269|PubMed:16186509, ECO:0000269|PubMed:16449189);
            Multi-pass membrane protein (ECO:0000269|PubMed:15215855,
            ECO:0000269|PubMed:15215856, ECO:0000269|PubMed:16186509,
            ECO:0000269|PubMed:16449189).
            [ALTERNATIVE PRODUCTS] Event=Alternative splicing; Named
            isoforms=2; Name=1; IsoId=Q9BUN8-1; Sequence=Displayed; Name=2;
            IsoId=Q9BUN8-2; Sequence=VSP_041329.
            [TISSUE SPECIFICITY] Ubiquitous. (ECO:0000269|PubMed:15215855,
            ECO:0000269|PubMed:16449189).
            [INDUCTION] Up-regulated in response to endoplasmic reticulum
            stress via the ERN1-XBP1 pathway of the unfolded protein response
            (UPR). (ECO:0000250).
            [SIMILARITY] Belongs to the derlin family. (ECO:0000305).
FEATURES             Location/Qualifiers
     source          1..251
                     /organism=`Homo sapiens`
                     /db_xref=`taxon:9606`
     gene            1..251
                     /gene=`DERL1`
                     /locus_tag=`UNQ243/PRO276`
                     /gene_synonym=`DER1`
     Protein         1..251
                     /gene=`DERL1`
                     /locus_tag=`UNQ243/PRO276`
                     /gene_synonym=`DER1`
                     /product=`Derlin-1`
                     /note=`Degradation in endoplasmic reticulum protein 1;
                     Der1-like protein 1; DERtrin-1`
                     /UniProtKB_evidence=`Evidence at protein level`
     Region          2..251
                     /gene=`DERL1`
                     /locus_tag=`UNQ243/PRO276`
                     /gene_synonym=`DER1`
                     /region_name=`Mature chain`
                     /experiment=`experimental evidence, no additional details
                     recorded`
                     /note=`Derlin-1. /FTId=PRO_0000219042.`
     Region          2..22
                     /gene=`DERL1`
                     /locus_tag=`UNQ243/PRO276`
                     /gene_synonym=`DER1`
                     /region_name=`Topological domain`
                     /experiment=`experimental evidence, no additional details
                     recorded`
                     /note=`Cytoplasmic. (ECO:0000255).`
     Site            2
                     /gene=`DERL1`
                     /locus_tag=`UNQ243/PRO276`
                     /gene_synonym=`DER1`
                     /site_type=`modified`
                     /experiment=`experimental evidence, no additional details
                     recorded`
                     /note=`N-acetylserine. (ECO:0000244|PubMed:22223895).`
     Region          11..204
                     /gene=`DERL1`
                     /locus_tag=`UNQ243/PRO276`
                     /gene_synonym=`DER1`
                     /region_name=`DER1`
                     /note=`Der1-like family; pfam04511`
                     /db_xref=`CDD:282380`
     Region          23..43
                     /gene=`DERL1`
                     /locus_tag=`UNQ243/PRO276`
                     /gene_synonym=`DER1`
                     /region_name=`Transmembrane region`
                     /experiment=`experimental evidence, no additional details
                     recorded`
                     /note=`Helical; Name=1. (ECO:0000255).`
     Region          44..59
                     /gene=`DERL1`
                     /locus_tag=`UNQ243/PRO276`
                     /gene_synonym=`DER1`
                     /region_name=`Topological domain`
                     /experiment=`experimental evidence, no additional details
                     recorded`
                     /note=`Lumenal. (ECO:0000255).`
     Region          60..80
                     /gene=`DERL1`
                     /locus_tag=`UNQ243/PRO276`
                     /gene_synonym=`DER1`
                     /region_name=`Transmembrane region`
                     /experiment=`experimental evidence, no additional details
                     recorded`
                     /note=`Helical; Name=2. (ECO:0000255).`
     Region          81..105
                     /gene=`DERL1`
                     /locus_tag=`UNQ243/PRO276`
                     /gene_synonym=`DER1`
                     /region_name=`Topological domain`
                     /experiment=`experimental evidence, no additional details
                     recorded`
                     /note=`Cytoplasmic. (ECO:0000255).`
     Region          106..126
                     /gene=`DERL1`
                     /locus_tag=`UNQ243/PRO276`
                     /gene_synonym=`DER1`
                     /region_name=`Transmembrane region`
                     /experiment=`experimental evidence, no additional details
                     recorded`
                     /note=`Helical; Name=3. (ECO:0000255).`
     Region          127..154
                     /gene=`DERL1`
                     /locus_tag=`UNQ243/PRO276`
                     /gene_synonym=`DER1`
                     /region_name=`Topological domain`
                     /experiment=`experimental evidence, no additional details
                     recorded`
                     /note=`Lumenal. (ECO:0000255).`
     Region          155..175
                     /gene=`DERL1`
                     /locus_tag=`UNQ243/PRO276`
                     /gene_synonym=`DER1`
                     /region_name=`Transmembrane region`
                     /experiment=`experimental evidence, no additional details
                     recorded`
                     /note=`Helical; Name=4. (ECO:0000255).`
     Region          170..189
                     /gene=`DERL1`
                     /locus_tag=`UNQ243/PRO276`
                     /gene_synonym=`DER1`
                     /region_name=`Splicing variant`
                     /experiment=`experimental evidence, no additional details
                     recorded`
                     /note=`Missing (in isoform 2).
                     (ECO:0000303|PubMed:14702039). /FTId=VSP_041329.`
     Region          171
                     /gene=`DERL1`
                     /locus_tag=`UNQ243/PRO276`
                     /gene_synonym=`DER1`
                     /region_name=`Variant`
                     /experiment=`experimental evidence, no additional details
                     recorded`
                     /note=`I -> V (in dbSNP:rs2272722). /FTId=VAR_019516.`
     Region          176..251
                     /gene=`DERL1`
                     /locus_tag=`UNQ243/PRO276`
                     /gene_synonym=`DER1`
                     /region_name=`Topological domain`
                     /experiment=`experimental evidence, no additional details
                     recorded`
                     /note=`Cytoplasmic. (ECO:0000255).`
     Site            180
                     /gene=`DERL1`
                     /locus_tag=`UNQ243/PRO276`
                     /gene_synonym=`DER1`
                     /site_type=`mutagenized`
                     /experiment=`experimental evidence, no additional details
                     recorded`
                     /note=`G->V: Reduces interaction with and proteolysis of
                     XBP1 isoform 1. (ECO:0000269|PubMed:25239945).`
     Site            201
                     /gene=`DERL1`
                     /locus_tag=`UNQ243/PRO276`
                     /gene_synonym=`DER1`
                     /site_type=`modified`
                     /experiment=`experimental evidence, no additional details
                     recorded`
                     /note=`Phosphoserine. (ECO:0000244|PubMed:23186163).`
     Site            202
                     /gene=`DERL1`
                     /locus_tag=`UNQ243/PRO276`
                     /gene_synonym=`DER1`
                     /site_type=`modified`
                     /experiment=`experimental evidence, no additional details
                     recorded`
                     /note=`Phosphothreonine. (ECO:0000244|PubMed:18669648).`
     Site            226
                     /gene=`DERL1`
                     /locus_tag=`UNQ243/PRO276`
                     /gene_synonym=`DER1`
                     /site_type=`modified`
                     /experiment=`experimental evidence, no additional details
                     recorded`
                     /note=`Phosphoserine. (ECO:0000244|PubMed:23186163).`
     Region          245..247
                     /gene=`DERL1`
                     /locus_tag=`UNQ243/PRO276`
                     /gene_synonym=`DER1`
                     /region_name=`Beta-strand region`
                     /experiment=`experimental evidence, no additional details
                     recorded`
                     /note=`(ECO:0000244|PDB:5GLF).`

DB:5GLF).`
ORIGIN
        1 m--------- ---------- ---------- ---------- ---------- ----------
       61 ---------- ---------- ---------- ---------- ---------- ----------
      121 ---------- ---------- ---------- ---------- ---------- ----------
      181 ---------- ---------- -------sdi gdwfrsipai trywfaatva vp-lvgklgl
      241 --i-sp-ayl -f-lwpeafl y----rfq-- ---------- -------iwr pitatfyfpv
      301 gpgtgf-lyl vnlyflyqy- st-rletga- ---------- ---------- ----------
      361 -fd-g---r- -p--a--dyl fmllfnwici vitglam-dm ---------- ----------
      421 ---------- ---------- ---------- ---------- ------qllm iplimsvlyv
      481 waqlnrdm-i vsf-wfgtrf kacylpwvil gfnyiiggs- ---v-i---- neli-gn-lv
      541 ghlyfflm-f -rypmdlgg- rn-fl----- stpqflyrwl psrrgg--vs gfgvppasmr
      601 raadqngggg rh-nwgqgfr lgdq
//
LOCUS       Gallus_gallusNP_001006350     624 bp    PROT      linear   24-APR-2016
DEFINITION  derlin-1 [Gallus gallus].
 ACCESSION  NP_001006350 XP_418457
  ORGANISM  Gallus gallus
   AUTHORS  Caldwell,R.B., Kierzek,A.M., Arakawa,H., Bezzubov,Y., Zaim,J.,
VERSION     NP_001006350.1DBSOURCE    REFSEQ: accession NM_001006350.2
KEYWORDS    RefSeq.
SOURCE      Gallus gallus (chicken)
            Eukaryota; Metazoa; Chordata; Craniata; Vertebrata; Euteleostomi;
            Archelosauria; Archosauria; Dinosauria; Saurischia; Theropoda;
            Coelurosauria; Aves; Neognathae; Galloanserae; Galliformes;
            Phasianidae; Phasianinae; Gallus.
REFERENCE   1  (residues 1 to 251)
            Fiedler,P., Kutter,S., Blagodatski,A., Kostovska,D., Koter,M.,
            Plachy,J., Carninci,P., Hayashizaki,Y. and Buerstedde,J.M.
  TITLE     Full-length cDNAs from chicken bursal lymphocytes to facilitate
            gene function analysis
  JOURNAL   Genome Biol. 6 (1), R6 (2005)
   PUBMED   15642098
COMMENT     PROVISIONAL REFSEQ: This record has not yet been subject to final
            NCBI review. The reference sequence was derived from AJ719425.1.
            On Jan 13, 2005 this sequence version replaced gi:50732010.
            
            ##Evidence-Data-START##
            Transcript exon combination :: AJ719425.1, BU122308.1 [ECO:0000332]
            RNAseq introns              :: mixed/partial sample support
                                           SAMEA2201357, SAMEA2201358
                                           [ECO:0000350]
            ##Evidence-Data-END##
FEATURES             Location/Qualifiers
     source          1..251
                     /organism=`Gallus gallus`
                     /db_xref=`taxon:9031`
                     /chromosome=`2`
                     /map=`2`
                     /breed=`Leghorn`
     Protein         1..251
                     /product=`derlin-1`
                     /note=`Der1-like domain family, member 1`
                     /calculated_mol_wt=28778
     Region          11..204
                     /region_name=`DER1`
                     /note=`Der1-like family; pfam04511`
                     /db_xref=`CDD:282380`
     CDS             1..251
                     /gene=`DERL1`
                     /gene_synonym=`derlin-1`
                     /coded_by=`NM_001006350.2:73..828`
                     /db_xref=`CGNC:12264`
                     /db_xref=`GeneID:420350`
ORIGIN
        1 m--------- ---------- ---------- ---------- ---------- ----------
       61 ---------- ---------- ---------- ---------- ---------- ----------
      121 ---------- ---------- ---------- ---------- ---------- ----------
      181 ---------- ---------- -------sdl gdwfrsipli trywfagsia vp-ligklgl
      241 --v-s-pvyl -f-lwpdafi n----rfq-- ---------- -------iwr pitatfffpv
      301 gpgtgf-lyl vnlyflyqy- ss-rletga- ---------- ---------- ----------
      361 -fd-g---r- -p--a--dym fmllfnwici vitglvm-dm ---------- ----------
      421 ---------- ---------- ---------- ---------- ------qllm iplimsvlyv
      481 waqlnrdm-i vsf-wfgtrf kacylpwvil gfnyiiggs- ---v-i---- neli-gn-lv
      541 ghlyfflm-f -kypmdlgg- rn-fl----- stpqflyrwl pnrrgg--vs gfgippasmr
      601 raaedqqggg rh-nwgqgfr lgdq
//
LOCUS       Loxodonta_africanaXP_003408219     624 bp    PROT      linear   28-MAR-2017
      Also  Also see:
DEFINITION  PREDICTED: derlin-1 [Loxodonta africana].
 ACCESSION  XP_003408219
  ORGANISM  Loxodonta africana
VERSION     XP_003408219.1DBLINK      BioProject: PRJNA70973
DBSOURCE    REFSEQ: accession XM_003408171.2
KEYWORDS    RefSeq.
SOURCE      Loxodonta africana (African savanna elephant)
            Eukaryota; Metazoa; Chordata; Craniata; Vertebrata; Euteleostomi;
            Mammalia; Eutheria; Afrotheria; Proboscidea; Elephantidae;
            Loxodonta.
COMMENT     MODEL REFSEQ:  This record is predicted by automated computational
            analysis. This record is derived from a genomic sequence
            (NW_003573428.1) annotated using gene prediction method: Gnomon,
            supported by mRNA evidence.
                Documentation of NCBI's Annotation Process
            
            ##Genome-Annotation-Data-START##
            Annotation Provider         :: NCBI
            Annotation Status           :: Full annotation
            Annotation Version          :: Loxodonta africana Annotation
                                           Release 101
            Annotation Pipeline         :: NCBI eukaryotic genome annotation
                                           pipeline
            Annotation Software Version :: 6.2
            Annotation Method           :: Best-placed RefSeq; Gnomon
            Features Annotated          :: Gene; mRNA; CDS; ncRNA
            ##Genome-Annotation-Data-END##
            COMPLETENESS: full length.
FEATURES             Location/Qualifiers
     source          1..251
                     /organism=`Loxodonta africana`
                     /isolate=`ISIS603380`
                     /db_xref=`taxon:9785`
                     /chromosome=`Unknown`
                     /sex=`female`
                     /country=`USA: San Diego Zoo, CA`
     Protein         1..251
                     /product=`derlin-1`
                     /calculated_mol_wt=28684
     Region          11..204
                     /region_name=`DER1`
                     /note=`Der1-like family; pfam04511`
                     /db_xref=`CDD:282380`
     CDS             1..251
                     /gene=`DERL1`
                     /coded_by=`XM_003408171.2:182..937`
                     /db_xref=`GeneID:100662094`
ORIGIN
        1 m--------- ---------- ---------- ---------- ---------- ----------
       61 ---------- ---------- ---------- ---------- ---------- ----------
      121 ---------- ---------- ---------- ---------- ---------- ----------
      181 ---------- ---------- -------sdi gdwfrsipai trywfaatva vp-ligklgl
      241 --i-s-payl -f-lwpeafl y----rfq-- ---------- -------iwr pitatfyfpv
      301 gpgtgf-lyl vnlyflyqy- st-rletga- ---------- ---------- ----------
      361 -fd-g---r- -p--a--dyl fmllfnwici vitglam-dm ---------- ----------
      421 ---------- ---------- ---------- ---------- ------qllm iplimsvlyv
      481 waqlnrdm-i vsf-wfgtrf kacylpwvil gfnyiiggs- ---v-i---- neli-gn-lv
      541 ghlyfflm-f -rypmdlgg- rn-fl----- stpqflyrwl psrrgg--vs gfgvppasmr
      601 raadqngggg rh-nwgqgfr lgdq
//
LOCUS       Haliaeetus_leucocephalusXP_010575258     624 bp    PROT      linear   28-MAR-2017
      Also  Also see:
DEFINITION  PREDICTED: derlin-1 [Haliaeetus leucocephalus].
 ACCESSION  XP_010575258
  ORGANISM  Haliaeetus leucocephalus
VERSION     XP_010575258.1DBLINK      BioProject: PRJNA269279
DBSOURCE    REFSEQ: accession XM_010576956.1
KEYWORDS    RefSeq.
SOURCE      Haliaeetus leucocephalus (bald eagle)
            Eukaryota; Metazoa; Chordata; Craniata; Vertebrata; Euteleostomi;
            Archelosauria; Archosauria; Dinosauria; Saurischia; Theropoda;
            Coelurosauria; Aves; Neognathae; Falconiformes; Accipitridae;
            Accipitrinae; Haliaeetus.
COMMENT     MODEL REFSEQ:  This record is predicted by automated computational
            analysis. This record is derived from a genomic sequence
            (NW_010972991.1) annotated using gene prediction method: Gnomon,
            supported by EST evidence.
                Documentation of NCBI's Annotation Process
            
            ##Genome-Annotation-Data-START##
            Annotation Provider         :: NCBI
            Annotation Status           :: Full annotation
            Annotation Version          :: Haliaeetus leucocephalus Annotation
                                           Release 100
            Annotation Pipeline         :: NCBI eukaryotic genome annotation
                                           pipeline
            Annotation Software Version :: 6.2
            Annotation Method           :: Best-placed RefSeq; Gnomon
            Features Annotated          :: Gene; mRNA; CDS; ncRNA
            ##Genome-Annotation-Data-END##
            COMPLETENESS: full length.
FEATURES             Location/Qualifiers
     source          1..251
                     /organism=`Haliaeetus leucocephalus`
                     /isolate=`CR32`
                     /isolation_source=`blood sample`
                     /db_xref=`taxon:52644`
                     /chromosome=`Unknown`
                     /sex=`male`
     Protein         1..251
                     /product=`derlin-1`
                     /calculated_mol_wt=28736
     Region          11..204
                     /region_name=`DER1`
                     /note=`Der1-like family; pfam04511`
                     /db_xref=`CDD:282380`
     CDS             1..251
                     /gene=`DERL1`
                     /coded_by=`XM_010576956.1:136..891`
                     /db_xref=`GeneID:104837680`
ORIGIN
        1 m--------- ---------- ---------- ---------- ---------- ----------
       61 ---------- ---------- ---------- ---------- ---------- ----------
      121 ---------- ---------- ---------- ---------- ---------- ----------
      181 ---------- ---------- -------sdl gdwfrsipli trywfagsia vp-ligklgl
      241 --v-s-pvyl -f-lwpdafi n----rfq-- ---------- -------iwr pitatfffpv
      301 gpgtgf-lyl vnlyflyqy- ss-rletga- ---------- ---------- ----------
      361 -fd-g---r- -p--a--dym fmllfnwici vitglam-dm ---------- ----------
      421 ---------- ---------- ---------- ---------- ------qllm iplimsvlyv
      481 waqlnrdm-i vsf-wfgtrf kacylpwvil gfnyiiggs- ---v-i---- neli-gn-lv
      541 ghlyfflm-f -kypmdlgg- rn-fl----- stpqflyrwl pnrrgg--vs gfgvppasmr
      601 raaedqqggg rh-nwgqgfr lgdq
//
LOCUS       Canis_lupus_familiarisXP_532320     624 bp    PROT      linear   17-SEP-2015
      Also  Also see:
DEFINITION  PREDICTED: derlin-1 [Canis lupus familiaris].
 ACCESSION  XP_532320
  ORGANISM  Canis lupus familiaris
VERSION     XP_532320.2DBLINK      BioProject: PRJNA12384
DBSOURCE    REFSEQ: accession XM_532320.5
KEYWORDS    RefSeq.
SOURCE      Canis lupus familiaris (dog)
            Eukaryota; Metazoa; Chordata; Craniata; Vertebrata; Euteleostomi;
            Mammalia; Eutheria; Laurasiatheria; Carnivora; Caniformia; Canidae;
            Canis.
COMMENT     MODEL REFSEQ:  This record is predicted by automated computational
            analysis. This record is derived from a genomic sequence
            (NW_003726082.1) annotated using gene prediction method: Gnomon,
            supported by EST evidence.
                Documentation of NCBI's Annotation Process
            
            On Aug 30, 2005 this sequence version replaced gi:57095324.
            
            ##Genome-Annotation-Data-START##
            Annotation Provider         :: NCBI
            Annotation Status           :: Full annotation
            Annotation Version          :: Canis lupus familiaris Annotation
                                           Release 104
            Annotation Pipeline         :: NCBI eukaryotic genome annotation
                                           pipeline
            Annotation Software Version :: 6.4
            Annotation Method           :: Best-placed RefSeq; Gnomon
            Features Annotated          :: Gene; mRNA; CDS; ncRNA
            ##Genome-Annotation-Data-END##
            COMPLETENESS: full length.
FEATURES             Location/Qualifiers
     source          1..251
                     /organism=`Canis lupus familiaris`
                     /sub_species=`familiaris`
                     /db_xref=`taxon:9615`
                     /chromosome=`13`
                     /sex=`female`
                     /breed=`boxer`
     Protein         1..251
                     /product=`derlin-1`
                     /calculated_mol_wt=28690
     Region          11..204
                     /region_name=`DER1`
                     /note=`Der1-like family; pfam04511`
                     /db_xref=`CDD:282380`
     CDS             1..251
                     /gene=`DERL1`
                     /coded_by=`XM_532320.5:284..1039`
                     /db_xref=`GeneID:475086`
ORIGIN
        1 m--------- ---------- ---------- ---------- ---------- ----------
       61 ---------- ---------- ---------- ---------- ---------- ----------
      121 ---------- ---------- ---------- ---------- ---------- ----------
      181 ---------- ---------- -------sdi gdwfrsipai trywfaatva vp-lvgklgl
      241 --i-s-payf -f-lwpeafl y----rfq-- ---------- -------vwr pitatfyfpv
      301 gpgtgf-lyl vnlyflyqy- st-rletga- ---------- ---------- ----------
      361 -fd-g---r- -p--a--dyl fmllfnwici vitglam-dm ---------- ----------
      421 ---------- ---------- ---------- ---------- ------qllm iplimsvlyv
      481 waqlnrdm-i vsf-wfgtrf kacylpwvil gfnyiiggs- ---v-i---- neli-gn-lv
      541 ghlyfflm-f -rypmdlgg- rn-fl----- stpqflyrwl psrrgg--vs gfgvppasmr
      601 raadqngggg rh-nwgqgfr lgdq
//
LOCUS       Tupaia_chinensisXP_006157587     624 bp    PROT      linear    4-NOV-2015
      Also  Also see:
DEFINITION  PREDICTED: derlin-1 [Tupaia chinensis].
 ACCESSION  XP_006157587
  ORGANISM  Tupaia chinensis
   AUTHORS  Yan,H., Zhong,G., Xu,G., He,W., Jing,Z., Gao,Z., Huang,Y., Qi,Y.,
VERSION     XP_006157587.2DBLINK      BioProject: PRJNA221634
DBSOURCE    REFSEQ: accession XM_006157525.2
KEYWORDS    RefSeq; corrected model.
SOURCE      Tupaia chinensis (Chinese tree shrew)
            Eukaryota; Metazoa; Chordata; Craniata; Vertebrata; Euteleostomi;
            Mammalia; Eutheria; Euarchontoglires; Scandentia; Tupaiidae;
            Tupaia.
REFERENCE   1  (residues 1 to 251)
            Peng,B., Wang,H., Fu,L., Song,M., Chen,P., Gao,W., Ren,B., Sun,Y.,
            Cai,T., Feng,X., Sui,J. and Li,W.
  TITLE     Sodium taurocholate cotransporting polypeptide is a functional
            receptor for human hepatitis B and D virus
  JOURNAL   elife 1, E00049 (2012)
   PUBMED   23150796
COMMENT     MODEL REFSEQ:  This record is predicted by automated computational
            analysis. This record is derived from a genomic sequence
            (NW_006160057.1) and transcript sequence (JU123550.1) annotated
            using gene prediction method: Gnomon.
                Documentation of NCBI's Annotation Process
            
            On Nov 4, 2015 this sequence version replaced gi:562858224.
            
            ##RefSeq-Attributes-START##
            assembly gap :: added 58 transcript bases to patch genome assembly
                            gap
            ##RefSeq-Attributes-END##
            
            ##Genome-Annotation-Data-START##
            Annotation Provider         :: NCBI
            Annotation Status           :: Full annotation
            Annotation Version          :: Tupaia chinensis Annotation Release
                                           101
            Annotation Pipeline         :: NCBI eukaryotic genome annotation
                                           pipeline
            Annotation Software Version :: 6.4
            Annotation Method           :: Best-placed RefSeq; Gnomon
            Features Annotated          :: Gene; mRNA; CDS; ncRNA
            ##Genome-Annotation-Data-END##
            COMPLETENESS: full length.
FEATURES             Location/Qualifiers
     source          1..251
                     /organism=`Tupaia chinensis`
                     /db_xref=`taxon:246437`
                     /chromosome=`Unknown`
     Protein         1..251
                     /product=`derlin-1`
                     /calculated_mol_wt=28704
     Region          11..204
                     /region_name=`DER1`
                     /note=`Der1-like family; pfam04511`
                     /db_xref=`CDD:282380`
     CDS             1..251
                     /gene=`DERL1`
                     /coded_by=`XM_006157525.2:1..756`
                     /note=`The sequence of the model RefSeq protein was
                     modified relative to its source genomic sequence to
                     represent the inferred CDS: added 58 bases not found in
                     genome assembly`
                     /db_xref=`GeneID:102493714`
ORIGIN
        1 m--------- ---------- ---------- ---------- ---------- ----------
       61 ---------- ---------- ---------- ---------- ---------- ----------
      121 ---------- ---------- ---------- ---------- ---------- ----------
      181 ---------- ---------- -------sdi gdwfrsipal trywfaatva vp-lvgklgl
      241 --i-s-payf -f-lwpeafl y----rfq-- ---------- -------iwr pitatfyfpv
      301 gpgtgf-lyl vnlyflyqy- st-rletga- ---------- ---------- ----------
      361 -fd-g---r- -p--a--dyl fmllfnwici vitglam-dm ---------- ----------
      421 ---------- ---------- ---------- ---------- ------qllm iplimsvlyv
      481 waqlnrdm-i vsf-wfgtrf kacylpwvil gfnyiiggs- ---v-i---- neli-gn-lv
      541 ghlyfflm-f -rypmdlgg- rn-fl----- stpqflyrwl psrrgg--vs gfgvppasmr
      601 raadqngggg rh-nwgqgfr lgdq
//
LOCUS       Amazona_aestivaKQK73729     624 bp    PROT      linear   30-OCT-2015
DEFINITION  derlin-1 isoform X1 [Amazona aestiva].
 ACCESSION  KQK73729
  ORGANISM  Amazona aestiva
   AUTHORS  Teixeira,M.M., Souza,R.C., Almeida,L.G., Vicente,V.A., de Hoog,S.,
VERSION     KQK73729.1DBLINK      BioProject: PRJNA294082
            BioSample: SAMN04014659
DBSOURCE    accession LMAW01003151.1
KEYWORDS    .
SOURCE      Amazona aestiva (blue-fronted amazon)
            Eukaryota; Metazoa; Chordata; Craniata; Vertebrata; Euteleostomi;
            Archelosauria; Archosauria; Dinosauria; Saurischia; Theropoda;
            Coelurosauria; Aves; Neognathae; Psittaciformes; Psittacidae;
            Amazona.
REFERENCE   1  (residues 1 to 251)
            Bocca,A.L., de Almeida,S.R., Vasconcelos,A.T. and Felipe,M.S.
  TITLE     Direct Submission
  JOURNAL   Submitted (27-OCT-2015) Labinfo, LNCC - Laboratorio Nacional de
            Computacao Cientifica, Rua Getulio Vargas 333, Petropolis, RJ
            25651070, Brazil
COMMENT     ##Genome-Assembly-Data-START##
            Assembly Method        :: AllPaths v. JAN-2014
            Genome Representation  :: Full
            Expected Final Version :: No
            Genome Coverage        :: 120.0x
            Sequencing Technology  :: Illumina; 454
            ##Genome-Assembly-Data-END##
            Method: conceptual translation.
FEATURES             Location/Qualifiers
     source          1..251
                     /organism=`Amazona aestiva`
                     /isolate=`FVVF132`
                     /db_xref=`taxon:12930`
                     /country=`Brazil: Minas Gerais`
                     /lat_lon=`19.950278 S 44.275389 W`
                     /collection_date=`22-May-2011`
     Protein         1..251
                     /product=`derlin-1 isoform X1`
     Region          11..204
                     /region_name=`DER1`
                     /note=`Der1-like family; pfam04511`
                     /db_xref=`CDD:282380`
     CDS             1..251
                     /locus_tag=`AAES_164128`
                     /coded_by=`complement(join(LMAW01003151.1:193485..193623,
                     LMAW01003151.1:195083..195193,
                     LMAW01003151.1:196330..196382,
                     LMAW01003151.1:197054..197149,
                     LMAW01003151.1:199193..199219,
                     LMAW01003151.1:201979..202043,
                     LMAW01003151.1:206632..206743,
                     LMAW01003151.1:208324..208476))`
                     /note=`identified by sequence similarity`
ORIGIN
        1 m--------- ---------- ---------- ---------- ---------- ----------
       61 ---------- ---------- ---------- ---------- ---------- ----------
      121 ---------- ---------- ---------- ---------- ---------- ----------
      181 ---------- ---------- -------sdl gdwfrsipli trywfagsia vp-ligklgl
      241 --v-s-pvyl -f-lwsdafi n----rfq-- ---------- -------iwr pitatfffpv
      301 gpgtgf-lyl vnlyflyqy- ss-rletga- ---------- ---------- ----------
      361 -fd-g---r- -p--a--dym fmllfnwici vitglam-dm ---------- ----------
      421 ---------- ---------- ---------- ---------- ------qllm iplimsvlyv
      481 waqlnrdm-i vsf-wfgtrf kacylpwvil gfnyiiggs- ---v-i---- neli-gn-lv
      541 ghlyfflm-f -kypmdlgg- rn-fl----- stpqflyrwl pnrrgg--vs gfgvppasmr
      601 raaedqqggg rh-nwgqgfr lgdq
//
LOCUS       Sorex_araneusXP_004607699     624 bp    PROT      linear   18-JUN-2015
      Also  Also see:
DEFINITION  PREDICTED: derlin-1 isoform X1 [Sorex araneus].
 ACCESSION  XP_004607699
  ORGANISM  Sorex araneus
VERSION     XP_004607699.1DBLINK      BioProject: PRJNA193513
DBSOURCE    REFSEQ: accession XM_004607642.1
KEYWORDS    RefSeq.
SOURCE      Sorex araneus (European shrew)
            Eukaryota; Metazoa; Chordata; Craniata; Vertebrata; Euteleostomi;
            Mammalia; Eutheria; Laurasiatheria; Insectivora; Soricidae;
            Soricinae; Sorex.
COMMENT     MODEL REFSEQ:  This record is predicted by automated computational
            analysis. This record is derived from a genomic sequence
            (NW_004545883.1) annotated using gene prediction method: Gnomon,
            supported by mRNA evidence.
                Documentation of NCBI's Annotation Process
            
            ##Genome-Annotation-Data-START##
            Annotation Provider         :: NCBI
            Annotation Status           :: Full annotation
            Annotation Version          :: Sorex araneus Annotation Release 101
            Annotation Pipeline         :: NCBI eukaryotic genome annotation
                                           pipeline
            Annotation Software Version :: 6.3
            Annotation Method           :: Best-placed RefSeq; Gnomon
            Features Annotated          :: Gene; mRNA; CDS; ncRNA
            ##Genome-Annotation-Data-END##
            COMPLETENESS: full length.
FEATURES             Location/Qualifiers
     source          1..251
                     /organism=`Sorex araneus`
                     /isolate=`GB8-d`
                     /db_xref=`taxon:42254`
                     /chromosome=`Unknown`
                     /sex=`female`
                     /country=`United Kingdom: Piel Island`
     Protein         1..251
                     /product=`derlin-1 isoform X1`
                     /calculated_mol_wt=28720
     Region          11..204
                     /region_name=`DER1`
                     /note=`Der1-like family; pfam04511`
                     /db_xref=`CDD:282380`
     CDS             1..251
                     /gene=`DERL1`
                     /coded_by=`XM_004607642.1:128..883`
                     /db_xref=`GeneID:101559225`
ORIGIN
        1 m--------- ---------- ---------- ---------- ---------- ----------
       61 ---------- ---------- ---------- ---------- ---------- ----------
      121 ---------- ---------- ---------- ---------- ---------- ----------
      181 ---------- ---------- -------sdi gdwfrsipsi trywfaatva vp-lvgklgl
      241 --i-s-payf -f-lwpeafi y----rfq-- ---------- -------iwr pitatfyfpv
      301 gpgtgf-lyl vnlyflyqy- st-rletga- ---------- ---------- ----------
      361 -fd-g---r- -p--a--dyl fmllfnwici vitglam-dm ---------- ----------
      421 ---------- ---------- ---------- ---------- ------qllm iplimsvlyv
      481 waqlnrdm-i vsf-wfgtrf kacylpwvil gfnyiiggs- ---v-i---- neli-gn-lv
      541 ghlyfflm-f -rypmdlgg- rn-fl----- stpqflyrwl psrrgg--vs gfgvppasmr
      601 raadqngggg rh-nwgqgfr lgdq
//
LOCUS       Tinamus_guttatusXP_010219907     624 bp    PROT      linear   13-NOV-2014
      Also  Also see:
DEFINITION  PREDICTED: derlin-1, partial [Tinamus guttatus].
 ACCESSION  XP_010219907
  ORGANISM  Tinamus guttatus
VERSION     XP_010219907.1DBLINK      BioProject: PRJNA265201
DBSOURCE    REFSEQ: accession XM_010221605.1
KEYWORDS    RefSeq.
SOURCE      Tinamus guttatus (white-throated tinamou)
            Eukaryota; Metazoa; Chordata; Craniata; Vertebrata; Euteleostomi;
            Archelosauria; Archosauria; Dinosauria; Saurischia; Theropoda;
            Coelurosauria; Aves; Palaeognathae; Tinamiformes; Tinamidae;
            Tinamus.
COMMENT     MODEL REFSEQ:  This record is predicted by automated computational
            analysis. This record is derived from a genomic sequence
            (NW_010586500.1) annotated using gene prediction method: Gnomon,
            supported by EST evidence.
                Documentation of NCBI's Annotation Process
            
            ##Genome-Annotation-Data-START##
            Annotation Provider         :: NCBI
            Annotation Status           :: Full annotation
            Annotation Version          :: Tinamus guttatus Annotation Release
                                           100
            Annotation Pipeline         :: NCBI eukaryotic genome annotation
                                           pipeline
            Annotation Software Version :: 6.1
            Annotation Method           :: Best-placed RefSeq; Gnomon
            Features Annotated          :: Gene; mRNA; CDS; ncRNA
            ##Genome-Annotation-Data-END##
            COMPLETENESS: incomplete on the amino end.
FEATURES             Location/Qualifiers
     source          1..249
                     /organism=`Tinamus guttatus`
                     /isolate=`BGI_N309`
                     /db_xref=`taxon:94827`
                     /chromosome=`Unknown`
                     /sex=`female`
                     /country=`Peru`
     Protein         <1..249
                     /product=`derlin-1`
     Region          9..202
                     /region_name=`DER1`
                     /note=`Der1-like family; pfam04511`
                     /db_xref=`CDD:282380`
     CDS             1..249
                     /gene=`DERL1`
                     /coded_by=`XM_010221605.1:<1..750`
                     /db_xref=`GeneID:104574348`
ORIGIN
        1 X--------- ---------- ---------- ---------- ---------- ----------
       61 ---------- ---------- ---------- ---------- ---------- ----------
      121 ---------- ---------- ---------- ---------- ---------- ----------
      181 ---------- ---------- --------dl gdwfrsipli trywfagsia vp-ligklgl
      241 --v-s-pvyl -f-lwpdafi n----rfq-- ---------- -------iwr pitatfffpv
      301 gpgtgf-lyl vnlyflyqy- ss-rletga- ---------- ---------- ----------
      361 -fd-g---r- -p--a--dym fmllfnwici vitglam-dm ---------- ----------
      421 ---------- ---------- ---------- ---------- ------qllm iplimsvlyv
      481 waqlnrdm-i vsf-wfgtrf kacylpwvil gfnyiiggs- ---v-i---- neli-gn-lv
      541 ghlyfflm-f -kypmdlgg- rt-fl----- stpqflyrwl pnrrgg--vs gfgvppasmr
      601 raaedqqggg rh-nwgqgfr lgdq
//
LOCUS       Mus_musculusBAE28291     624 bp    PROT      linear    6-OCT-2010
DEFINITION  unnamed protein product [Mus musculus].
 ACCESSION  BAE28291
  ORGANISM  Mus musculus
   AUTHORS  Arakawa,T., Carninci,P., Fukuda,S., Hashizume,W., Hayashida,K.,
VERSION     BAE28291.1DBSOURCE    accession AK148018.1
KEYWORDS    .
SOURCE      Mus musculus (house mouse)
            Eukaryota; Metazoa; Chordata; Craniata; Vertebrata; Euteleostomi;
            Mammalia; Eutheria; Euarchontoglires; Glires; Rodentia; Myomorpha;
            Muroidea; Muridae; Murinae; Mus; Mus.
REFERENCE   1
  TITLE     High-efficiency full-length cDNA cloning
  JOURNAL   Meth. Enzymol. 303, 19-44 (1999)
   PUBMED   10349636
REFERENCE   2
            Itoh,M., Konno,H., Okazaki,Y., Muramatsu,M. and Hayashizaki,Y.
  TITLE     Normalization and subtraction of cap-trapper-selected cDNAs to
            prepare full-length cDNA libraries for rapid discovery of new genes
  JOURNAL   Genome Res. 10 (10), 1617-1630 (2000)
   PUBMED   11042159
REFERENCE   3
            Konno,H., Akiyama,J., Nishi,K., Kitsunai,T., Tashiro,H., Itoh,M.,
            Sumi,N., Ishii,Y., Nakamura,S., Hazama,M., Nishine,T., Harada,A.,
            Yamamoto,R., Matsumoto,H., Sakaguchi,S., Ikegami,T., Kashiwagi,K.,
            Fujiwake,S., Inoue,K., Togawa,Y., Izawa,M., Ohara,E., Watahiki,M.,
            Yoneda,Y., Ishikawa,T., Ozawa,K., Tanaka,T., Matsuura,S., Kawai,J.,
            Okazaki,Y., Muramatsu,M., Inoue,Y., Kira,A. and Hayashizaki,Y.
  TITLE     RIKEN integrated sequence analysis (RISA) system--384-format
            sequencing pipeline with 384 multicapillary sequencer
  JOURNAL   Genome Res. 10 (11), 1757-1771 (2000)
   PUBMED   11076861
REFERENCE   4
            Arakawa,T., Hara,A., Fukunishi,Y., Konno,H., Adachi,J., Fukuda,S.,
            Aizawa,K., Izawa,M., Nishi,K., Kiyosawa,H., Kondo,S., Yamanaka,I.,
            Saito,T., Okazaki,Y., Gojobori,T., Bono,H., Kasukawa,T., Saito,R.,
            Kadota,K., Matsuda,H., Ashburner,M., Batalov,S., Casavant,T.,
            Fleischmann,W., Gaasterland,T., Gissi,C., King,B., Kochiwa,H.,
            Kuehl,P., Lewis,S., Matsuo,Y., Nikaido,I., Pesole,G.,
            Quackenbush,J., Schriml,L.M., Staubli,F., Suzuki,R., Tomita,M.,
            Wagner,L., Washio,T., Sakai,K., Okido,T., Furuno,M., Aono,H.,
            Baldarelli,R., Barsh,G., Blake,J., Boffelli,D., Bojunga,N.,
            Carninci,P., de Bonaldo,M.F., Brownstein,M.J., Bult,C.,
            Fletcher,C., Fujita,M., Gariboldi,M., Gustincich,S., Hill,D.,
            Hofmann,M., Hume,D.A., Kamiya,M., Lee,N.H., Lyons,P.,
            Marchionni,L., Mashima,J., Mazzarelli,J., Mombaerts,P., Nordone,P.,
            Ring,B., Ringwald,M., Rodriguez,I., Sakamoto,N., Sasaki,H.,
            Sato,K., Schonbach,C., Seya,T., Shibata,Y., Storch,K.F., Suzuki,H.,
            Toyo-oka,K., Wang,K.H., Weitz,C., Whittaker,C., Wilming,L.,
            Wynshaw-Boris,A., Yoshida,K., Hasegawa,Y., Kawaji,H., Kohtsuki,S.
            and Hayashizaki,Y.
  CONSRTM   RIKEN Genome Exploration Research Group Phase II Team and the
            FANTOM Consortium
  TITLE     Functional annotation of a full-length mouse cDNA collection
  JOURNAL   Nature 409 (6821), 685-690 (2001)
   PUBMED   11217851
REFERENCE   5
            Nikaido,I., Osato,N., Saito,R., Suzuki,H., Yamanaka,I.,
            Kiyosawa,H., Yagi,K., Tomaru,Y., Hasegawa,Y., Nogami,A.,
            Schonbach,C., Gojobori,T., Baldarelli,R., Hill,D.P., Bult,C.,
            Hume,D.A., Quackenbush,J., Schriml,L.M., Kanapin,A., Matsuda,H.,
            Batalov,S., Beisel,K.W., Blake,J.A., Bradt,D., Brusic,V.,
            Chothia,C., Corbani,L.E., Cousins,S., Dalla,E., Dragani,T.A.,
            Fletcher,C.F., Forrest,A., Frazer,K.S., Gaasterland,T.,
            Gariboldi,M., Gissi,C., Godzik,A., Gough,J., Grimmond,S.,
            Gustincich,S., Hirokawa,N., Jackson,I.J., Jarvis,E.D., Kanai,A.,
            Kawaji,H., Kawasawa,Y., Kedzierski,R.M., King,B.L., Konagaya,A.,
            Kurochkin,I.V., Lee,Y., Lenhard,B., Lyons,P.A., Maglott,D.R.,
            Maltais,L., Marchionni,L., McKenzie,L., Miki,H., Nagashima,T.,
            Numata,K., Okido,T., Pavan,W.J., Pertea,G., Pesole,G.,
            Petrovsky,N., Pillai,R., Pontius,J.U., Qi,D., Ramachandran,S.,
            Ravasi,T., Reed,J.C., Reed,D.J., Reid,J., Ring,B.Z., Ringwald,M.,
            Sandelin,A., Schneider,C., Semple,C.A., Setou,M., Shimada,K.,
            Sultana,R., Takenaka,Y., Taylor,M.S., Teasdale,R.D., Tomita,M.,
            Verardo,R., Wagner,L., Wahlestedt,C., Wang,Y., Watanabe,Y.,
            Wells,C., Wilming,L.G., Wynshaw-Boris,A., Yanagisawa,M., Yang,I.,
            Yang,L., Yuan,Z., Zavolan,M., Zhu,Y., Zimmer,A., Carninci,P.,
            Hayatsu,N., Hirozane-Kishikawa,T., Konno,H., Nakamura,M.,
            Sakazume,N., Sato,K., Shiraki,T., Waki,K., Kawai,J., Aizawa,K.,
            Arakawa,T., Fukuda,S., Hara,A., Hashizume,W., Imotani,K., Ishii,Y.,
            Itoh,M., Kagawa,I., Miyazaki,A., Sakai,K., Sasaki,D., Shibata,K.,
            Shinagawa,A., Yasunishi,A., Yoshino,M., Waterston,R., Lander,E.S.,
            Rogers,J., Birney,E. and Hayashizaki,Y.
  CONSRTM   FANTOM Consortium; RIKEN Genome Exploration Research Group Phase I
            & II Team
  TITLE     Analysis of the mouse transcriptome based on functional annotation
            of 60,770 full-length cDNAs
  JOURNAL   Nature 420 (6915), 563-573 (2002)
   PUBMED   12466851
REFERENCE   6
            Maeda,N., Oyama,R., Ravasi,T., Lenhard,B., Wells,C., Kodzius,R.,
            Shimokawa,K., Bajic,V.B., Brenner,S.E., Batalov,S., Forrest,A.R.,
            Zavolan,M., Davis,M.J., Wilming,L.G., Aidinis,V., Allen,J.E.,
            Ambesi-Impiombato,A., Apweiler,R., Aturaliya,R.N., Bailey,T.L.,
            Bansal,M., Baxter,L., Beisel,K.W., Bersano,T., Bono,H., Chalk,A.M.,
            Chiu,K.P., Choudhary,V., Christoffels,A., Clutterbuck,D.R.,
            Crowe,M.L., Dalla,E., Dalrymple,B.P., de Bono,B., Della Gatta,G.,
            di Bernardo,D., Down,T., Engstrom,P., Fagiolini,M., Faulkner,G.,
            Fletcher,C.F., Fukushima,T., Furuno,M., Futaki,S., Gariboldi,M.,
            Georgii-Hemming,P., Gingeras,T.R., Gojobori,T., Green,R.E.,
            Gustincich,S., Harbers,M., Hayashi,Y., Hensch,T.K., Hirokawa,N.,
            Hill,D., Huminiecki,L., Iacono,M., Ikeo,K., Iwama,A., Ishikawa,T.,
            Jakt,M., Kanapin,A., Katoh,M., Kawasawa,Y., Kelso,J., Kitamura,H.,
            Kitano,H., Kollias,G., Krishnan,S.P., Kruger,A., Kummerfeld,S.K.,
            Kurochkin,I.V., Lareau,L.F., Lazarevic,D., Lipovich,L., Liu,J.,
            Liuni,S., McWilliam,S., Madan Babu,M., Madera,M., Marchionni,L.,
            Matsuda,H., Matsuzawa,S., Miki,H., Mignone,F., Miyake,S.,
            Morris,K., Mottagui-Tabar,S., Mulder,N., Nakano,N., Nakauchi,H.,
            Ng,P., Nilsson,R., Nishiguchi,S., Nishikawa,S., Nori,F., Ohara,O.,
            Okazaki,Y., Orlando,V., Pang,K.C., Pavan,W.J., Pavesi,G.,
            Pesole,G., Petrovsky,N., Piazza,S., Reed,J., Reid,J.F., Ring,B.Z.,
            Ringwald,M., Rost,B., Ruan,Y., Salzberg,S.L., Sandelin,A.,
            Schneider,C., Schonbach,C., Sekiguchi,K., Semple,C.A., Seno,S.,
            Sessa,L., Sheng,Y., Shibata,Y., Shimada,H., Shimada,K., Silva,D.,
            Sinclair,B., Sperling,S., Stupka,E., Sugiura,K., Sultana,R.,
            Takenaka,Y., Taki,K., Tammoja,K., Tan,S.L., Tang,S., Taylor,M.S.,
            Tegner,J., Teichmann,S.A., Ueda,H.R., van Nimwegen,E., Verardo,R.,
            Wei,C.L., Yagi,K., Yamanishi,H., Zabarovsky,E., Zhu,S., Zimmer,A.,
            Hide,W., Bult,C., Grimmond,S.M., Teasdale,R.D., Liu,E.T.,
            Brusic,V., Quackenbush,J., Wahlestedt,C., Mattick,J.S., Hume,D.A.,
            Kai,C., Sasaki,D., Tomaru,Y., Fukuda,S., Kanamori-Katayama,M.,
            Suzuki,M., Aoki,J., Arakawa,T., Iida,J., Imamura,K., Itoh,M.,
            Kato,T., Kawaji,H., Kawagashira,N., Kawashima,T., Kojima,M.,
            Kondo,S., Konno,H., Nakano,K., Ninomiya,N., Nishio,T., Okada,M.,
            Plessy,C., Shibata,K., Shiraki,T., Suzuki,S., Tagami,M., Waki,K.,
            Watahiki,A., Okamura-Oho,Y., Suzuki,H., Kawai,J. and Hayashizaki,Y.
  CONSRTM   FANTOM Consortium; RIKEN Genome Exploration Research Group and
            Genome Science Group (Genome Network Project Core Group)
  TITLE     The transcriptional landscape of the mammalian genome
  JOURNAL   Science 309 (5740), 1559-1563 (2005)
   PUBMED   16141072
REFERENCE   7
            Nakamura,M., Nishida,H., Yap,C.C., Suzuki,M., Kawai,J., Suzuki,H.,
            Carninci,P., Hayashizaki,Y., Wells,C., Frith,M., Ravasi,T.,
            Pang,K.C., Hallinan,J., Mattick,J., Hume,D.A., Lipovich,L.,
            Batalov,S., Engstrom,P.G., Mizuno,Y., Faghihi,M.A., Sandelin,A.,
            Chalk,A.M., Mottagui-Tabar,S., Liang,Z., Lenhard,B. and
            Wahlestedt,C.
  CONSRTM   RIKEN Genome Exploration Research Group; Genome Science Group
            (Genome Network Project Core Group); FANTOM Consortium
  TITLE     Antisense transcription in the mammalian transcriptome
  JOURNAL   Science 309 (5740), 1564-1566 (2005)
   PUBMED   16141073
REFERENCE   8  (residues 1 to 251)
            Hori,F., Iida,J., Imamura,K., Imotani,K., Itoh,M., Kanagawa,S.,
            Kawai,J., Kojima,M., Konno,H., Murata,M., Nakamura,M., Ninomiya,N.,
            Nishiyori,H., Nomura,K., Ohno,M., Sakazume,N., Sano,H., Sasaki,D.,
            Shibata,K., Shiraki,T., Tagami,M., Tagami,Y., Waki,K., Watahiki,A.,
            Muramatsu,M. and Hayashizaki,Y.
  TITLE     Direct Submission
  JOURNAL   Submitted (30-MAR-2004) Contact:Yoshihide Hayashizaki The Institute
            of Physical and Chemical Research (RIKEN), Omics Science Center,
            RIKEN Yokohama Institute; 1-7-22 Suehiro-cho, Tsurumi-ku, Yokohama,
            Kanagawa 230-0045, Japan URL :http://www.osc.riken.jp/
COMMENT     cDNA library was prepared and sequenced in Mouse Genome
            Encyclopedia Project of Genome Exploration Research Group in Riken
            Genomic Sciences Center and Genome Science Laboratory in RIKEN.
            Division of Experimental Animal Research in Riken contributed to
            prepare mouse tissues.
            Cells were provided by Drs. William J Pavan and Stacie Loftus and
            Denise Larson (Division of Intramural Research Genetic Disease
            Research Branch National Human Genome Reseach Institute National
            Institutes of Health (NIH) Building:  49, Room 4A82 49 Convent
            Drive MSC 4472 Bethesda,Maryland U.S.A) whose assistance we
            gratefully acknowledge.
            
            Please visit our web site for further details.
            URL:http://www.osc.riken.jp/
            URL:http://fantom.gsc.riken.jp/
            
            clone information is available at:
            http://fantom.gsc.riken.jp/3/db/annotate/
            main.cgi?masterid=G270140F23.
FEATURES             Location/Qualifiers
     source          1..251
                     /organism=`Mus musculus`
                     /strain=`C57BL/6J`
                     /db_xref=`FANTOM_DB:G270140F23`
                     /db_xref=`MGI:MGI:3560098`
                     /db_xref=`taxon:10090`
                     /clone=`G270140F23`
                     /cell_type=`melanocyte`
                     /clone_lib=`RIKEN full-length enriched mouse cDNA library`
     Protein         1..251
                     /name=`unnamed protein product`
     Region          11..204
                     /region_name=`DER1`
                     /note=`Der1-like family; pfam04511`
                     /db_xref=`CDD:282380`
     CDS             1..251
                     /coded_by=`AK148018.1:114..869`
                     /note=`hypothetical Der1-like domain containing protein
                     (InterPro|IPR007599, evidence: InterPro);
                     putative`
ORIGIN
        1 m--------- ---------- ---------- ---------- ---------- ----------
       61 ---------- ---------- ---------- ---------- ---------- ----------
      121 ---------- ---------- ---------- ---------- ---------- ----------
      181 ---------- ---------- -------sdi gdwfrsipai trywfaatva vp-ligklgi
      241 --i-s-payf -f-lwpeafl y----rfq-- ---------- -------iwr pftatfyfpv
      301 gpgtgf-lyl vnlyflyqy- st-rleaga- ---------- ---------- ----------
      361 -fd-g---r- -p--a--dyl fmllfnwici vitglam-dm ---------- ----------
      421 ---------- ---------- ---------- ---------- ------qllm iplimsvlyv
      481 waqlnrdl-i vsf-wfgtrf kacylpwvil gsnyiiggs- ---v-i---- neli-gn-lv
      541 ghlyfflm-f -rypmdlgg- rn-fl----- stpqflyrwl psrrgg--vs gfgvppasmr
      601 raadqngggg rh-nwgqgfr lgdq
//
LOCUS       Mus_musculusBAB25036     624 bp    PROT      linear    6-OCT-2010
DEFINITION  unnamed protein product [Mus musculus].
 ACCESSION  BAB25036
  ORGANISM  Mus musculus
   AUTHORS  Adachi,J., Aizawa,K., Akahira,S., Akimura,T., Arai,A., Aono,H.,
VERSION     BAB25036.1DBSOURCE    accession AK007435.1
KEYWORDS    .
SOURCE      Mus musculus (house mouse)
            Eukaryota; Metazoa; Chordata; Craniata; Vertebrata; Euteleostomi;
            Mammalia; Eutheria; Euarchontoglires; Glires; Rodentia; Myomorpha;
            Muroidea; Muridae; Murinae; Mus; Mus.
REFERENCE   1
  TITLE     High-efficiency full-length cDNA cloning
  JOURNAL   Meth. Enzymol. 303, 19-44 (1999)
   PUBMED   10349636
REFERENCE   2
            Itoh,M., Konno,H., Okazaki,Y., Muramatsu,M. and Hayashizaki,Y.
  TITLE     Normalization and subtraction of cap-trapper-selected cDNAs to
            prepare full-length cDNA libraries for rapid discovery of new genes
  JOURNAL   Genome Res. 10 (10), 1617-1630 (2000)
   PUBMED   11042159
REFERENCE   3
            Konno,H., Akiyama,J., Nishi,K., Kitsunai,T., Tashiro,H., Itoh,M.,
            Sumi,N., Ishii,Y., Nakamura,S., Hazama,M., Nishine,T., Harada,A.,
            Yamamoto,R., Matsumoto,H., Sakaguchi,S., Ikegami,T., Kashiwagi,K.,
            Fujiwake,S., Inoue,K., Togawa,Y., Izawa,M., Ohara,E., Watahiki,M.,
            Yoneda,Y., Ishikawa,T., Ozawa,K., Tanaka,T., Matsuura,S., Kawai,J.,
            Okazaki,Y., Muramatsu,M., Inoue,Y., Kira,A. and Hayashizaki,Y.
  TITLE     RIKEN integrated sequence analysis (RISA) system--384-format
            sequencing pipeline with 384 multicapillary sequencer
  JOURNAL   Genome Res. 10 (11), 1757-1771 (2000)
   PUBMED   11076861
REFERENCE   4
            Arakawa,T., Hara,A., Fukunishi,Y., Konno,H., Adachi,J., Fukuda,S.,
            Aizawa,K., Izawa,M., Nishi,K., Kiyosawa,H., Kondo,S., Yamanaka,I.,
            Saito,T., Okazaki,Y., Gojobori,T., Bono,H., Kasukawa,T., Saito,R.,
            Kadota,K., Matsuda,H., Ashburner,M., Batalov,S., Casavant,T.,
            Fleischmann,W., Gaasterland,T., Gissi,C., King,B., Kochiwa,H.,
            Kuehl,P., Lewis,S., Matsuo,Y., Nikaido,I., Pesole,G.,
            Quackenbush,J., Schriml,L.M., Staubli,F., Suzuki,R., Tomita,M.,
            Wagner,L., Washio,T., Sakai,K., Okido,T., Furuno,M., Aono,H.,
            Baldarelli,R., Barsh,G., Blake,J., Boffelli,D., Bojunga,N.,
            Carninci,P., de Bonaldo,M.F., Brownstein,M.J., Bult,C.,
            Fletcher,C., Fujita,M., Gariboldi,M., Gustincich,S., Hill,D.,
            Hofmann,M., Hume,D.A., Kamiya,M., Lee,N.H., Lyons,P.,
            Marchionni,L., Mashima,J., Mazzarelli,J., Mombaerts,P., Nordone,P.,
            Ring,B., Ringwald,M., Rodriguez,I., Sakamoto,N., Sasaki,H.,
            Sato,K., Schonbach,C., Seya,T., Shibata,Y., Storch,K.F., Suzuki,H.,
            Toyo-oka,K., Wang,K.H., Weitz,C., Whittaker,C., Wilming,L.,
            Wynshaw-Boris,A., Yoshida,K., Hasegawa,Y., Kawaji,H., Kohtsuki,S.
            and Hayashizaki,Y.
  CONSRTM   RIKEN Genome Exploration Research Group Phase II Team and the
            FANTOM Consortium
  TITLE     Functional annotation of a full-length mouse cDNA collection
  JOURNAL   Nature 409 (6821), 685-690 (2001)
   PUBMED   11217851
REFERENCE   5
            Nikaido,I., Osato,N., Saito,R., Suzuki,H., Yamanaka,I.,
            Kiyosawa,H., Yagi,K., Tomaru,Y., Hasegawa,Y., Nogami,A.,
            Schonbach,C., Gojobori,T., Baldarelli,R., Hill,D.P., Bult,C.,
            Hume,D.A., Quackenbush,J., Schriml,L.M., Kanapin,A., Matsuda,H.,
            Batalov,S., Beisel,K.W., Blake,J.A., Bradt,D., Brusic,V.,
            Chothia,C., Corbani,L.E., Cousins,S., Dalla,E., Dragani,T.A.,
            Fletcher,C.F., Forrest,A., Frazer,K.S., Gaasterland,T.,
            Gariboldi,M., Gissi,C., Godzik,A., Gough,J., Grimmond,S.,
            Gustincich,S., Hirokawa,N., Jackson,I.J., Jarvis,E.D., Kanai,A.,
            Kawaji,H., Kawasawa,Y., Kedzierski,R.M., King,B.L., Konagaya,A.,
            Kurochkin,I.V., Lee,Y., Lenhard,B., Lyons,P.A., Maglott,D.R.,
            Maltais,L., Marchionni,L., McKenzie,L., Miki,H., Nagashima,T.,
            Numata,K., Okido,T., Pavan,W.J., Pertea,G., Pesole,G.,
            Petrovsky,N., Pillai,R., Pontius,J.U., Qi,D., Ramachandran,S.,
            Ravasi,T., Reed,J.C., Reed,D.J., Reid,J., Ring,B.Z., Ringwald,M.,
            Sandelin,A., Schneider,C., Semple,C.A., Setou,M., Shimada,K.,
            Sultana,R., Takenaka,Y., Taylor,M.S., Teasdale,R.D., Tomita,M.,
            Verardo,R., Wagner,L., Wahlestedt,C., Wang,Y., Watanabe,Y.,
            Wells,C., Wilming,L.G., Wynshaw-Boris,A., Yanagisawa,M., Yang,I.,
            Yang,L., Yuan,Z., Zavolan,M., Zhu,Y., Zimmer,A., Carninci,P.,
            Hayatsu,N., Hirozane-Kishikawa,T., Konno,H., Nakamura,M.,
            Sakazume,N., Sato,K., Shiraki,T., Waki,K., Kawai,J., Aizawa,K.,
            Arakawa,T., Fukuda,S., Hara,A., Hashizume,W., Imotani,K., Ishii,Y.,
            Itoh,M., Kagawa,I., Miyazaki,A., Sakai,K., Sasaki,D., Shibata,K.,
            Shinagawa,A., Yasunishi,A., Yoshino,M., Waterston,R., Lander,E.S.,
            Rogers,J., Birney,E. and Hayashizaki,Y.
  CONSRTM   FANTOM Consortium; RIKEN Genome Exploration Research Group Phase I
            & II Team
  TITLE     Analysis of the mouse transcriptome based on functional annotation
            of 60,770 full-length cDNAs
  JOURNAL   Nature 420 (6915), 563-573 (2002)
   PUBMED   12466851
REFERENCE   6
            Maeda,N., Oyama,R., Ravasi,T., Lenhard,B., Wells,C., Kodzius,R.,
            Shimokawa,K., Bajic,V.B., Brenner,S.E., Batalov,S., Forrest,A.R.,
            Zavolan,M., Davis,M.J., Wilming,L.G., Aidinis,V., Allen,J.E.,
            Ambesi-Impiombato,A., Apweiler,R., Aturaliya,R.N., Bailey,T.L.,
            Bansal,M., Baxter,L., Beisel,K.W., Bersano,T., Bono,H., Chalk,A.M.,
            Chiu,K.P., Choudhary,V., Christoffels,A., Clutterbuck,D.R.,
            Crowe,M.L., Dalla,E., Dalrymple,B.P., de Bono,B., Della Gatta,G.,
            di Bernardo,D., Down,T., Engstrom,P., Fagiolini,M., Faulkner,G.,
            Fletcher,C.F., Fukushima,T., Furuno,M., Futaki,S., Gariboldi,M.,
            Georgii-Hemming,P., Gingeras,T.R., Gojobori,T., Green,R.E.,
            Gustincich,S., Harbers,M., Hayashi,Y., Hensch,T.K., Hirokawa,N.,
            Hill,D., Huminiecki,L., Iacono,M., Ikeo,K., Iwama,A., Ishikawa,T.,
            Jakt,M., Kanapin,A., Katoh,M., Kawasawa,Y., Kelso,J., Kitamura,H.,
            Kitano,H., Kollias,G., Krishnan,S.P., Kruger,A., Kummerfeld,S.K.,
            Kurochkin,I.V., Lareau,L.F., Lazarevic,D., Lipovich,L., Liu,J.,
            Liuni,S., McWilliam,S., Madan Babu,M., Madera,M., Marchionni,L.,
            Matsuda,H., Matsuzawa,S., Miki,H., Mignone,F., Miyake,S.,
            Morris,K., Mottagui-Tabar,S., Mulder,N., Nakano,N., Nakauchi,H.,
            Ng,P., Nilsson,R., Nishiguchi,S., Nishikawa,S., Nori,F., Ohara,O.,
            Okazaki,Y., Orlando,V., Pang,K.C., Pavan,W.J., Pavesi,G.,
            Pesole,G., Petrovsky,N., Piazza,S., Reed,J., Reid,J.F., Ring,B.Z.,
            Ringwald,M., Rost,B., Ruan,Y., Salzberg,S.L., Sandelin,A.,
            Schneider,C., Schonbach,C., Sekiguchi,K., Semple,C.A., Seno,S.,
            Sessa,L., Sheng,Y., Shibata,Y., Shimada,H., Shimada,K., Silva,D.,
            Sinclair,B., Sperling,S., Stupka,E., Sugiura,K., Sultana,R.,
            Takenaka,Y., Taki,K., Tammoja,K., Tan,S.L., Tang,S., Taylor,M.S.,
            Tegner,J., Teichmann,S.A., Ueda,H.R., van Nimwegen,E., Verardo,R.,
            Wei,C.L., Yagi,K., Yamanishi,H., Zabarovsky,E., Zhu,S., Zimmer,A.,
            Hide,W., Bult,C., Grimmond,S.M., Teasdale,R.D., Liu,E.T.,
            Brusic,V., Quackenbush,J., Wahlestedt,C., Mattick,J.S., Hume,D.A.,
            Kai,C., Sasaki,D., Tomaru,Y., Fukuda,S., Kanamori-Katayama,M.,
            Suzuki,M., Aoki,J., Arakawa,T., Iida,J., Imamura,K., Itoh,M.,
            Kato,T., Kawaji,H., Kawagashira,N., Kawashima,T., Kojima,M.,
            Kondo,S., Konno,H., Nakano,K., Ninomiya,N., Nishio,T., Okada,M.,
            Plessy,C., Shibata,K., Shiraki,T., Suzuki,S., Tagami,M., Waki,K.,
            Watahiki,A., Okamura-Oho,Y., Suzuki,H., Kawai,J. and Hayashizaki,Y.
  CONSRTM   FANTOM Consortium; RIKEN Genome Exploration Research Group and
            Genome Science Group (Genome Network Project Core Group)
  TITLE     The transcriptional landscape of the mammalian genome
  JOURNAL   Science 309 (5740), 1559-1563 (2005)
   PUBMED   16141072
REFERENCE   7
            Nakamura,M., Nishida,H., Yap,C.C., Suzuki,M., Kawai,J., Suzuki,H.,
            Carninci,P., Hayashizaki,Y., Wells,C., Frith,M., Ravasi,T.,
            Pang,K.C., Hallinan,J., Mattick,J., Hume,D.A., Lipovich,L.,
            Batalov,S., Engstrom,P.G., Mizuno,Y., Faghihi,M.A., Sandelin,A.,
            Chalk,A.M., Mottagui-Tabar,S., Liang,Z., Lenhard,B. and
            Wahlestedt,C.
  CONSRTM   RIKEN Genome Exploration Research Group; Genome Science Group
            (Genome Network Project Core Group); FANTOM Consortium
  TITLE     Antisense transcription in the mammalian transcriptome
  JOURNAL   Science 309 (5740), 1564-1566 (2005)
   PUBMED   16141073
REFERENCE   8  (residues 1 to 251)
            Arakawa,T., Bono,H., Carninci,P., Fukuda,S., Fukunishi,Y.,
            Furuno,M., Hanagaki,T., Hara,A., Hayatsu,N., Hiramoto,K.,
            Hiraoka,T., Hori,F., Imotani,K., Ishii,Y., Itoh,M., Izawa,M.,
            Kasukawa,T., Kato,H., Kawai,J., Kojima,Y., Konno,H., Kouda,M.,
            Koya,S., Kurihara,C., Matsuyama,T., Miyazaki,A., Nishi,K.,
            Nomura,K., Numazaki,R., Ohno,M., Okazaki,Y., Okido,T., Owa,C.,
            Saito,H., Saito,R., Sakai,C., Sakai,K., Sano,H., Sasaki,D.,
            Shibata,K., Shibata,Y., Shinagawa,A., Shiraki,T., Sogabe,Y.,
            Suzuki,H., Tagami,M., Tagawa,A., Takahashi,F., Tanaka,T.,
            Tejima,Y., Toya,T., Yamamura,T., Yasunishi,A., Yoshida,K.,
            Yoshino,M., Muramatsu,M. and Hayashizaki,Y.
  TITLE     Direct Submission
  JOURNAL   Submitted (10-JUL-2000) Contact:Yoshihide Hayashizaki The Institute
            of Physical and Chemical Research (RIKEN), Omics Science Center,
            RIKEN Yokohama Institute; 1-7-22 Suehiro-cho, Tsurumi-ku, Yokohama,
            Kanagawa 230-0045, Japan URL :http://www.osc.riken.jp/
COMMENT     cDNA library was prepared and sequenced in Mouse Genome
            Encyclopedia Project of Genome Exploration Research Group in Riken
            Genomic Sciences Center and Genome Science Laboratory in RIKEN.
            Division of Experimental Animal Research in Riken contributed to
            prepare mouse tissues.
            
            Please visit our web site for further details.
            URL:http://www.osc.riken.jp/
            URL:http://fantom.gsc.riken.jp/
            
            clone information is available at:
            http://fantom.gsc.riken.jp/3/db/annotate/
            main.cgi?masterid=1810011H18.
FEATURES             Location/Qualifiers
     source          1..251
                     /organism=`Mus musculus`
                     /strain=`C57BL/6J`
                     /db_xref=`FANTOM_DB:1810011H18`
                     /db_xref=`MGI:MGI:1892825`
                     /db_xref=`taxon:10090`
                     /clone=`1810011H18`
                     /sex=`male`
                     /tissue_type=`pancreas`
                     /clone_lib=`RIKEN full-length enriched mouse cDNA library`
                     /dev_stage=`10 day old`
     Protein         1..251
                     /name=`unnamed protein product`
     Region          11..204
                     /region_name=`DER1`
                     /note=`Der1-like family; pfam04511`
                     /db_xref=`CDD:282380`
     CDS             1..251
                     /coded_by=`AK007435.1:129..884`
                     /note=`hypothetical protein (evidence:
                     rsCDS,ProCrest,decoder,NCBI CDS Predictor,Longest-ORF);
                     putative`
ORIGIN
        1 m--------- ---------- ---------- ---------- ---------- ----------
       61 ---------- ---------- ---------- ---------- ---------- ----------
      121 ---------- ---------- ---------- ---------- ---------- ----------
      181 ---------- ---------- -------sdi gdwfrsipvi trnwfvatva vp-ligklgi
      241 --i-s-payf -f-lwpeafl y----rfq-- ---------- -------iwr pftatfyfpv
      301 gpgtgf-lyl vnlyflyqy- st-rleaga- ---------- ---------- ----------
      361 -fd-g---r- -p--a--dyl fmllfnwici vitglam-dm ---------- ----------
      421 ---------- ---------- ---------- ---------- ------qllm iplimsvlyv
      481 waqlnrdl-i vsf-wfgtrf kacylpwvil gfnyiiggs- ---v-i---- neli-gn-lv
      541 ghlyfflm-f -rypmdlgg- rn-fl----- stpqflyrwl psrrgg--vs gfgvppasmr
      601 raadqngggg rh-nwgqgfr lgdq
//
LOCUS       Bos_indicus_XP_019828982     624 bp    PROT      linear   12-JAN-2017
      Also  Also see:
DEFINITION  PREDICTED: derlin-1 [Bos indicus].
 ACCESSION  XP_019828982
  ORGANISM  Bos indicus
VERSION     XP_019828982.1DBLINK      BioProject: PRJNA360096
DBSOURCE    REFSEQ: accession XM_019973423.1
KEYWORDS    RefSeq; includes ab initio.
SOURCE      Bos indicus (Bos taurus indicus)
            Eukaryota; Metazoa; Chordata; Craniata; Vertebrata; Euteleostomi;
            Mammalia; Eutheria; Laurasiatheria; Cetartiodactyla; Ruminantia;
            Pecora; Bovidae; Bovinae; Bos.
COMMENT     MODEL REFSEQ:  This record is predicted by automated computational
            analysis. This record is derived from a genomic sequence
            (NC_032663.1) annotated using gene prediction method: Gnomon,
            supported by EST evidence.
                Documentation of NCBI's Annotation Process
            
            ##RefSeq-Attributes-START##
            ab initio :: 1% of CDS bases
            ##RefSeq-Attributes-END##
            
            ##Genome-Annotation-Data-START##
            Annotation Provider         :: NCBI
            Annotation Status           :: Full annotation
            Annotation Version          :: Bos indicus Annotation Release 100
            Annotation Pipeline         :: NCBI eukaryotic genome annotation
                                           pipeline
            Annotation Software Version :: 7.2
            Annotation Method           :: Best-placed RefSeq; Gnomon
            Features Annotated          :: Gene; mRNA; CDS; ncRNA
            ##Genome-Annotation-Data-END##
            COMPLETENESS: full length.
FEATURES             Location/Qualifiers
     source          1..243
                     /organism=`Bos indicus`
                     /isolate=`QUIL7308`
                     /db_xref=`taxon:9915`
                     /chromosome=`14`
                     /sex=`male`
                     /tissue_type=`peripheral blood mononuclear cells`
                     /country=`Brazil`
                     /breed=`Nelore`
                     /note=`animal owned by Agropecuaria Quilombo Inc.`
     Protein         1..243
                     /product=`derlin-1`
                     /calculated_mol_wt=27664
     CDS             1..243
                     /gene=`DERL1`
                     /coded_by=`XM_019973423.1:199..930`
                     /db_xref=`GeneID:109568202`
ORIGIN
        1 m--------- ---------- ---------- ---------- ---------- ----------
       61 ---------- ---------- ---------- ---------- ---------- ----------
      121 ---------- ---------- ---------- ---------- ---------- ----------
      181 ---------- ---------- -------sdi gdwfrsipti trywfaatva vp-lvgklgl
      241 --i-s-payf -f-lwpeafl y----rfq-- ---------- -------iwr pitatfyfpv
      301 gpgtgf-lyl vnlyflyqy- st-rletga- ---------- ---------- ----------
      361 -fd-g---r- -p--a--dyl fmllfnwici vitglam-dm ---------- ----------
      421 ---------- ---------- ---------- ---------- ------qllm iplimsvlyv
      481 waqlnrdm-i vs-------- -acylpwvil gfnyiiggs- ---v-i---- neli-gn-lv
      541 ghlyfflm-f -rypmdlgg- rn-fl----- stpqflyrwl psrrgg--vs gfgvppasmr
      601 raadqngggg rh-nwgqgfr lgdq
//
LOCUS       Colobus_angolensis_palliatusXP_011804678     624 bp    PROT      linear   30-MAR-2015
      Also  Also see:
DEFINITION  PREDICTED: derlin-1 isoform X2 [Colobus angolensis palliatus].
 ACCESSION  XP_011804678
  ORGANISM  Colobus angolensis palliatus
VERSION     XP_011804678.1DBLINK      BioProject: PRJNA279495
DBSOURCE    REFSEQ: accession XM_011949288.1
KEYWORDS    RefSeq.
SOURCE      Colobus angolensis palliatus
            Eukaryota; Metazoa; Chordata; Craniata; Vertebrata; Euteleostomi;
            Mammalia; Eutheria; Euarchontoglires; Primates; Haplorrhini;
            Catarrhini; Cercopithecidae; Colobinae; Colobus.
COMMENT     MODEL REFSEQ:  This record is predicted by automated computational
            analysis. This record is derived from a genomic sequence
            (NW_012116210.1) annotated using gene prediction method: Gnomon,
            supported by mRNA and EST evidence.
                Documentation of NCBI's Annotation Process
            
            ##Genome-Annotation-Data-START##
            Annotation Provider         :: NCBI
            Annotation Status           :: Full annotation
            Annotation Version          :: Colobus angolensis palliatus
                                           Annotation Release 100
            Annotation Pipeline         :: NCBI eukaryotic genome annotation
                                           pipeline
            Annotation Software Version :: 6.2
            Annotation Method           :: Best-placed RefSeq; Gnomon
            Features Annotated          :: Gene; mRNA; CDS; ncRNA
            ##Genome-Annotation-Data-END##
            COMPLETENESS: full length.
FEATURES             Location/Qualifiers
     source          1..231
                     /organism=`Colobus angolensis palliatus`
                     /isolate=`OR3802`
                     /sub_species=`palliatus`
                     /db_xref=`taxon:336983`
                     /chromosome=`Unknown`
                     /sex=`female`
                     /tissue_type=`heart`
     Protein         1..231
                     /product=`derlin-1 isoform X2`
                     /calculated_mol_wt=26304
     Region          11..184
                     /region_name=`DER1`
                     /note=`Der1-like family; pfam04511`
                     /db_xref=`CDD:282380`
     CDS             1..231
                     /gene=`DERL1`
                     /coded_by=`XM_011949288.1:303..998`
                     /db_xref=`GeneID:105516938`
ORIGIN
        1 m--------- ---------- ---------- ---------- ---------- ----------
       61 ---------- ---------- ---------- ---------- ---------- ----------
      121 ---------- ---------- ---------- ---------- ---------- ----------
      181 ---------- ---------- -------sdl gdwfrsipai trywfaatva vp-lvgklgl
      241 --i-s-payl -f-lwpeafl y----rfq-- ---------- -------iwr pitatfyfpv
      301 gpgtgf-lyl vnlyflyqy- st-rletga- ---------- ---------- ----------
      361 -fd-g---r- -p--a--dyl fmllfnwici vitgltm-dm ---------- ----------
      421 ---------- ---------- ---------- ---------- ------qllm iplimsvlyv
      481 waqlnrdm-i vsf-wfgtrf kacylpwvil gfnyiiggs- ---------- ----------
      541 ---------- --ypmdlgg- rn-fl----- stpqflyrwl psrrgg--vs gfgvppaslr
      601 raadqngggg rh-nwgqgfr lgdq
//
LOCUS       Geospiza_fortisXP_005420758     624 bp    PROT      linear   24-SEP-2015
      Also  Also see:
DEFINITION  PREDICTED: derlin-1 isoform X2 [Geospiza fortis].
 ACCESSION  XP_005420758
  ORGANISM  Geospiza fortis
VERSION     XP_005420758.1DBLINK      BioProject: PRJNA217051
DBSOURCE    REFSEQ: accession XM_005420701.1
KEYWORDS    RefSeq.
SOURCE      Geospiza fortis (medium ground-finch)
            Eukaryota; Metazoa; Chordata; Craniata; Vertebrata; Euteleostomi;
            Archelosauria; Archosauria; Dinosauria; Saurischia; Theropoda;
            Coelurosauria; Aves; Neognathae; Passeriformes; Thraupidae;
            Geospiza.
COMMENT     MODEL REFSEQ:  This record is predicted by automated computational
            analysis. This record is derived from a genomic sequence
            (NW_005054321.1) annotated using gene prediction method: Gnomon,
            supported by EST evidence.
                Documentation of NCBI's Annotation Process
            
            ##Genome-Annotation-Data-START##
            Annotation Provider         :: NCBI
            Annotation Status           :: Full annotation
            Annotation Version          :: Geospiza fortis Annotation Release
                                           101
            Annotation Pipeline         :: NCBI eukaryotic genome annotation
                                           pipeline
            Annotation Software Version :: 6.4
            Annotation Method           :: Best-placed RefSeq; Gnomon
            Features Annotated          :: Gene; mRNA; CDS; ncRNA
            ##Genome-Annotation-Data-END##
            COMPLETENESS: full length.
FEATURES             Location/Qualifiers
     source          1..231
                     /organism=`Geospiza fortis`
                     /db_xref=`taxon:48883`
                     /chromosome=`Unknown`
                     /sex=`female`
     Protein         1..231
                     /product=`derlin-1 isoform X2`
                     /calculated_mol_wt=26316
     Region          11..184
                     /region_name=`DER1`
                     /note=`Der1-like family; pfam04511`
                     /db_xref=`CDD:282380`
     CDS             1..231
                     /gene=`DERL1`
                     /coded_by=`XM_005420701.1:67..762`
                     /db_xref=`GeneID:102045398`
ORIGIN
        1 m--------- ---------- ---------- ---------- ---------- ----------
       61 ---------- ---------- ---------- ---------- ---------- ----------
      121 ---------- ---------- ---------- ---------- ---------- ----------
      181 ---------- ---------- -------sdl gdwfrsipli trywfagsia vp-lggklgl
      241 --v-s-pvnl -f-pwpdafi h----rfq-- ---------- -------iwr pitatfffpv
      301 gpgtgf-lyl vnlyflyqy- ss-rletga- ---------- ---------- ----------
      361 -fd-g---r- -p--a--dym fmllfnwici vitglvm-dm ---------- ----------
      421 ---------- ---------- ---------- ---------- ------qllm iplimsvlyv
      481 waqlnrdm-i vsf-wfgtrf kacylpwvil gfnyiiggs- ---------- ----------
      541 ---------- --ypmdlgg- rn-fl----- stpqflyrwl pnrrgg--vs gfgvppasmr
      601 raaedqqggg rh-nwgqgfr lgdq
//
LOCUS       derlin-1_isoform_b_Homo     624 bp    PROT      linear   28-AUG-2016
DEFINITION  derlin-1 isoform b [Homo sapiens].
 ACCESSION  NP_001128143
  ORGANISM  Homo sapiens
   AUTHORS  Lilley BN and Ploegh HL.
VERSION     NP_001128143.1DBSOURCE    REFSEQ: accession NM_001134671.2
KEYWORDS    RefSeq.
SOURCE      Homo sapiens (human)
            Eukaryota; Metazoa; Chordata; Craniata; Vertebrata; Euteleostomi;
            Mammalia; Eutheria; Euarchontoglires; Primates; Haplorrhini;
            Catarrhini; Hominidae; Homo.
REFERENCE   1  (residues 1 to 231)
  TITLE     Derlin-1 is overexpressed in human colon cancer and promotes cancer
            cell proliferation
  JOURNAL   Mol. Cell. Biochem. 408 (1-2), 205-213 (2015)
   PUBMED   26173415
  REMARK    GeneRIF: Results showed that Derlin-1 is overexpressed in colon
            cancer and promotes proliferation of colon cancer cells.
REFERENCE   2  (residues 1 to 231)
  TITLE     Identification of ERAD components essential for dislocation of the
            null Hong Kong variant of alpha-1-antitrypsin (NHK)
  JOURNAL   Biochem. Biophys. Res. Commun. 458 (2), 424-428 (2015)
   PUBMED   25660456
REFERENCE   3  (residues 1 to 231)
            Lemberg MK.
  TITLE     Signal peptide peptidase functions in ERAD to cleave the unfolded
            protein response regulator XBP1u
  JOURNAL   EMBO J. 33 (21), 2492-2506 (2014)
   PUBMED   25239945
REFERENCE   4  (residues 1 to 231)
            Nathan JA and Lehner PJ.
  TITLE     TMEM129 is a Derlin-1 associated ERAD E3 ligase essential for
            virus-induced degradation of MHC-I
  JOURNAL   Proc. Natl. Acad. Sci. U.S.A. 111 (31), 11425-11430 (2014)
   PUBMED   25030448
  REMARK    GeneRIF: TMEM129 contains an unusual cysteine-only RING with
            intrinsic E3 ligase activity and is recruited to US11 via Derlin-1.
REFERENCE   5  (residues 1 to 231)
            E, Koning F, Kloetzel PM and Seeger M.
  TITLE     The ubiquitin-domain protein HERP forms a complex with components
            of the endoplasmic reticulum associated degradation pathway
  JOURNAL   J. Mol. Biol. 354 (5), 1021-1027 (2005)
   PUBMED   16289116
REFERENCE   6  (residues 1 to 231)
            TA.
  TITLE     Recruitment of the p97 ATPase and ubiquitin ligases to the site of
            retrotranslocation at the endoplasmic reticulum membrane
  JOURNAL   Proc. Natl. Acad. Sci. U.S.A. 102 (40), 14132-14138 (2005)
   PUBMED   16186510
  REMARK    GeneRIF: Derlin-1 is part of a retrotranslocation channel that is
            associated with both the polyubiquitination and p97-ATPase
            machineries at the endoplasmic reticulum membrane.
REFERENCE   7  (residues 1 to 231)
  TITLE     Multiprotein complexes that link dislocation, ubiquitination, and
            extraction of misfolded proteins from the endoplasmic reticulum
            membrane
  JOURNAL   Proc. Natl. Acad. Sci. U.S.A. 102 (40), 14296-14301 (2005)
   PUBMED   16186509
REFERENCE   8  (residues 1 to 231)
  TITLE     The retrotranslocation protein Derlin-1 binds peptide:N-glycanase
            to the endoplasmic reticulum
  JOURNAL   Mol. Biol. Cell 16 (10), 4584-4594 (2005)
   PUBMED   16055502
  REMARK    GeneRIF: Derlin-1 interacts with the N-terminal domain of PNGase
            via its cytosolic C-terminus. PNGase distributed in two
            populations; ER-associated and free in the cytosol, which suggests
            the deglycosylation process can proceed at either site
REFERENCE   9  (residues 1 to 231)
  TITLE     A membrane protein complex mediates retro-translocation from the ER
            lumen into the cytosol
  JOURNAL   Nature 429 (6994), 841-847 (2004)
   PUBMED   15215856
  REMARK    GeneRIF: Derlin-1 interacts with US11, a virally encoded ER protein
            that specifically targets MHC class I heavy chains for export from
            the ER, as well as with VIMP, a novel membrane protein that
            recruits the p97 ATPase and its cofactor
REFERENCE   10 (residues 1 to 231)
  TITLE     A membrane protein required for dislocation of misfolded proteins
            from the ER
  JOURNAL   Nature 429 (6994), 834-840 (2004)
   PUBMED   15215855
  REMARK    GeneRIF: Derlin-1 is an important factor for the extraction of
            certain aberrantly folded proteins from the mammalian ER
COMMENT     REVIEWED REFSEQ: This record has been curated by NCBI staff. The
            reference sequence was derived from DA800358.1, DA906855.1,
            AK124086.1, AY358818.1, AK023846.1, AF131854.1 and AA976062.1.
            
            Summary: The protein encoded by this gene is a member of the derlin
            family. Members of this family participate in the ER-associated
            degradation response and retrotranslocate misfolded or unfolded
            proteins from the ER lumen to the cytosol for proteasomal
            degradation. This protein recognizes substrate in the ER and works
            in a complex to retrotranslocate it across the ER membrane into the
            cytosol. This protein may select cystic fibrosis transmembrane
            conductance regulator protein (CFTR) for degradation as well as
            unfolded proteins in Alzheimer's disease. Alternative splicing
            results in multiple transcript variants that encode different
            protein isoforms. [provided by RefSeq, Aug 2012].
            
            Publication Note:  This RefSeq record includes a subset of the
            publications that are available for this gene. Please see the Gene
            record to access additional publications.
            
            ##Evidence-Data-START##
            Transcript exon combination :: AK124086.1, DB013661.1 [ECO:0000332]
            RNAseq introns              :: mixed/partial sample support
                                           SAMEA1965299, SAMEA1966682
                                           [ECO:0000350]
            ##Evidence-Data-END##
FEATURES             Location/Qualifiers
     source          1..231
                     /organism=`Homo sapiens`
                     /db_xref=`taxon:9606`
                     /chromosome=`8`
                     /map=`8q24.13`
     Protein         1..231
                     /product=`derlin-1 isoform b`
                     /note=`DERtrin-1; degradation in endoplasmic reticulum
                     protein 1; Der1-like domain family, member 1`
                     /calculated_mol_wt=26292
     Region          11..184
                     /region_name=`DER1`
                     /note=`Der1-like family; pfam04511`
                     /db_xref=`CDD:282380`
     CDS             1..231
                     /gene=`DERL1`
                     /gene_synonym=`DER-1; DER1; derlin-1`
                     /coded_by=`NM_001134671.2:302..997`
                     /note=`isoform b is encoded by transcript variant 2`
                     /db_xref=`CCDS:CCDS47915.1`
                     /db_xref=`GeneID:79139`
                     /db_xref=`HGNC:HGNC:28454`
                     /db_xref=`MIM:608813`
ORIGIN
        1 m--------- ---------- ---------- ---------- ---------- ----------
       61 ---------- ---------- ---------- ---------- ---------- ----------
      121 ---------- ---------- ---------- ---------- ---------- ----------
      181 ---------- ---------- -------sdi gdwfrsipai trywfaatva vp-lvgklgl
      241 --i-s-payl -f-lwpeafl y----rfq-- ---------- -------iwr pitatfyfpv
      301 gpgtgf-lyl vnlyflyqy- st-rletga- ---------- ---------- ----------
      361 -fd-g---r- -p--a--dyl fmllfnwici vitglam-dm ---------- ----------
      421 ---------- ---------- ---------- ---------- ------qllm iplimsvlyv
      481 waqlnrdm-i vsf-wfgtrf kacylpwvil gfnyiiggs- ---------- ----------
      541 ---------- --ypmdlgg- rn-fl----- stpqflyrwl psrrgg--vs gfgvppasmr
      601 raadqngggg rh-nwgqgfr lgdq
//
LOCUS       Pelodiscus_sinensisXP_006137562     622 bp    PROT      linear    3-NOV-2015
      Also  Also see:
DEFINITION  PREDICTED: derlin-1 [Pelodiscus sinensis].
 ACCESSION  XP_006137562
  ORGANISM  Pelodiscus sinensis
VERSION     XP_006137562.1DBLINK      BioProject: PRJNA221645
DBSOURCE    REFSEQ: accession XM_006137500.2
KEYWORDS    RefSeq.
SOURCE      Pelodiscus sinensis (Chinese soft-shelled turtle)
            Eukaryota; Metazoa; Chordata; Craniata; Vertebrata; Euteleostomi;
            Archelosauria; Testudines; Cryptodira; Trionychia; Trionychidae;
            Pelodiscus.
COMMENT     MODEL REFSEQ:  This record is predicted by automated computational
            analysis. This record is derived from a genomic sequence
            (NW_005871006.1) annotated using gene prediction method: Gnomon.
                Documentation of NCBI's Annotation Process
            
            ##Genome-Annotation-Data-START##
            Annotation Provider         :: NCBI
            Annotation Status           :: Full annotation
            Annotation Version          :: Pelodiscus sinensis Annotation
                                           Release 101
            Annotation Pipeline         :: NCBI eukaryotic genome annotation
                                           pipeline
            Annotation Software Version :: 6.4
            Annotation Method           :: Best-placed RefSeq; Gnomon
            Features Annotated          :: Gene; mRNA; CDS; ncRNA
            ##Genome-Annotation-Data-END##
            COMPLETENESS: full length.
FEATURES             Location/Qualifiers
     source          1..250
                     /organism=`Pelodiscus sinensis`
                     /isolate=`Daiwa-1`
                     /db_xref=`taxon:13735`
                     /chromosome=`Unknown`
                     /sex=`female`
                     /country=`Japan: Saga`
     Protein         1..250
                     /product=`derlin-1`
                     /calculated_mol_wt=28645
     Region          11..204
                     /region_name=`DER1`
                     /note=`Der1-like family; pfam04511`
                     /db_xref=`CDD:282380`
     CDS             1..250
                     /gene=`DERL1`
                     /coded_by=`XM_006137500.2:445..1197`
                     /db_xref=`GeneID:102444031`
ORIGIN
        1 m--------- ---------- ---------- ---------- ---------- ----------
       61 ---------- ---------- ---------- ---------- ---------- ----------
      121 ---------- ---------- ---------- ---------- ---------- ----------
      181 ---------- ---------- -------sdl gdwfrsipli trywfassia vp-ligklgl
      241 --i-s-pvyl -v-lwpdafl s----rfq-- ---------- -------iwr pitatfyfpv
      301 gpgtgf-lyl vnlyflyqy- ss-rletga- ---------- ---------- ----------
      361 -fd-g---r- -p--a--dym fmllfnwici vitgllm-dm ---------- ----------
      421 ---------- ---------- ---------- ---------- ------qllm iplimsvlyv
      481 waqlnrdm-i vsf-wfgtrf kacylpwvil gfnyiiggs- ---i-i---- neli-gn-lv
      541 ghlyfflm-f -kypmdlgg- rn-fl----- ttpqflyrwl pnrrgg--vs gfgippasvr
      601 raaedqqggg rhnwgqgfrl gd
//
LOCUS       Saccharomyces_cerevisiae_NP_010699     686 bp    PROT      linear    7-MAR-2017
DEFINITION  SaccharomycesDfm1NP_010699, 341 bases, D50FE81A checksum.
 ACCESSION  Rose-Cavalier-Smiths-iMac.local:42:1488884877

ORIGIN
        1 M--------- ---------- ---------- ---------- ---------- ----------
       61 ---------- ---------- ---------- ---------- ---------- ----------
      121 ---------- ---------- ---------- ---------- ---------- ----------
      181 --------AG PRNVRTLHGN GGRNNDVMGP KEFWLNIPPI TRTLFTLAIV MT-IVGRLNL
      241 --I-N-PWYF -I-YVWNLTF K----KVQ-- ---------- -------IWR LLTSCVMLSS
      301 ---RAM-PAL MELYSIYDR- SS-QLERGH- ---------- ---------- ----------
      361 -FGPGLSNRR GPMVTV-DYA YYLCFCILAI TTATTII-YG S--------- ----------
      421 ---------- ---------- ---------- ---------- ---YYPVVLT SGFISCITYT
      481 WSIDNANV-Q IMF-YGLIPV WGKYFPLIQL FISFVFNEG- ---------- DFVI-SL-IG
      541 FTTGYLYT-C -LDTHTLGP- IW-GM----- ISRKADPTYG ISPNGK--FS TPWWFTSLYA
      601 RITGAHNETA TFNNNFANVP SSQRETRTFS GRGQRLGTAP ATLSQTSGTD SGRASGSQLR
      661 SGPSNLNQFQ GRGQRVGQTN SPSDSQ
//
LOCUS       Saccharomyces_eubayanusXP_018223944     684 bp    PROT      linear   22-SEP-2016
DEFINITION  DFM1-like protein [Saccharomyces eubayanus].
 ACCESSION  XP_018223944
  ORGANISM  Saccharomyces eubayanus
   AUTHORS  Wang,B., Baker,E., Libkind,D., Goncalves,P., Sampaio,J.P. and
VERSION     XP_018223944.1DBLINK      BioProject: PRJNA342694
            BioSample: SAMN02716114
DBSOURCE    REFSEQ: accession XM_018363815.1
KEYWORDS    RefSeq.
SOURCE      Saccharomyces eubayanus
            Eukaryota; Fungi; Dikarya; Ascomycota; Saccharomycotina;
            Saccharomycetes; Saccharomycetales; Saccharomycetaceae;
            Saccharomyces.
REFERENCE   1  (residues 1 to 341)
            Koshalek,J.A., Adams,M., Libkind,D. and Hittinger,C.T.
  TITLE     The Genome Sequence of Saccharomyces eubayanus and the
            Domestication of Lager-Brewing Yeasts
  JOURNAL   Mol. Biol. Evol. 32 (11), 2818-2831 (2015)
   PUBMED   26269586
REFERENCE   2  (residues 1 to 341)
  CONSRTM   NCBI Genome Project
  TITLE     Direct Submission
  JOURNAL   Submitted (20-SEP-2016) National Center for Biotechnology
            Information, NIH, Bethesda, MD 20894, USA
REFERENCE   3  (residues 1 to 341)
            Hittinger,C.T.
  TITLE     Direct Submission
  JOURNAL   Submitted (05-MAY-2015) Laboratory of Genetics, University of
            Wisconsin-Madison, 425-G Henry Mall, 2434 Genetics/Biotechnology
            Center, Madison, WI 53706-1580, USA
COMMENT     PROVISIONAL REFSEQ: This record has not yet been subject to final
            NCBI review. The reference sequence is identical to KOH01228.
            Method: conceptual translation.
FEATURES             Location/Qualifiers
     source          1..341
                     /organism=`Saccharomyces eubayanus`
                     /strain=`FM1318`
                     /isolation_source=`Nothofagus dombeyi infected by Cyttaria
                     hariotii`
                     /host=`Cyttaria hariotii`
                     /db_xref=`taxon:1080349`
                     /chromosome=`II`
                     /country=`Argentina: Nahuel Huapi, Patagonia`
                     /lat_lon=`41.3569 S 71.5157 W`
                     /altitude=`906 m`
                     /collection_date=`2006`
                     /collected_by=`R. Ulloa, Diego Libkind`
                     /identified_by=`R. Ulloa, Diego Libkind`
     Protein         1..341
                     /product=`DFM1-like protein`
                     /name=`ancestor homolog: Anc_5.513; saccharomyces
                     cerevisiae ortholog: YDR411C`
     CDS             1..341
                     /locus_tag=`DI49_0585`
                     /coded_by=`XM_018363815.1:1..1026`
                     /db_xref=`GeneID:28929723`
ORIGIN
        1 m--------- ---------- ---------- ---------- ---------- ----------
       61 ---------- ---------- ---------- ---------- ---------- ----------
      121 ---------- ---------- ---------- ---------- ---------- ----------
      181 ------pgpr nvrtlhgngg rngngdvmgp kqlwlsippv trtlltfsiv mt-ivarlqf
      241 --i-s-pmyf -i-ymwswtf k----kfq-- ---------- -------iwr lvtsclilsp
      301 ---qam-pal melytlydr- st-qleqvh- ---------- ---------- ----------
      361 -fgpglsnrq gpmvsl-hyv yylcfcilti amtatil-yg s--------- ----------
      421 ---------- ---------- ---------- ---------- ---gypfvlt sgfiscityt
      481 wxidnana-k imf-yglipv wgkyfpliql fisfvfneg- ---------- nfvi-sl-ig
      541 fatgylyt-c -ldtrtlgp- lw-gm----- isrkadpnyg vlpngk--fp txwwftslya
      601 ritgahnapp apnnnfadvp vtpretrsfs grgqrlgtsp itlpqsddsg sartsgtrlr
      661 sgssnlnefq grgqrvghtd gsan
//
LOCUS       Zygosaccharomyces_bailiiCDH11969     681 bp    PROT      linear   15-FEB-2014
DEFINITION  related to DER1-like family member protein 1 [Zygosaccharomyces
 ACCESSION  CDH11969
  ORGANISM  Zygosaccharomyces bailii ISA1307
bailii ISA1307].VERSION     CDH11969.1
DBSOURCE    embl accession CBTC010000042.1
KEYWORDS    .
SOURCE      Zygosaccharomyces bailii ISA1307
            Eukaryota; Fungi; Dikarya; Ascomycota; Saccharomycotina;
            Saccharomycetes; Saccharomycetales; Saccharomycetaceae;
            Zygosaccharomyces.
FEATURES             Location/Qualifiers
     source          1..311
                     /organism=`Zygosaccharomyces bailii ISA1307`
                     /strain=`ISA1307`
                     /db_xref=`taxon:1355161`
                     /note=`contig ZBAI_A_scaffold_042`
     Protein         1..311
                     /product=`related to DER1-like family member protein 1`
     Region          6..>237
                     /region_name=`Rhomboid`
                     /note=`Rhomboid family; cl21536`
                     /db_xref=`CDD:304416`
     CDS             1..311
                     /locus_tag=`ZBAI_03755`
                     /coded_by=`CBTC010000042.1:205095..206030`

5..206030`
ORIGIN
        1 m--------- ---------- ---------- ---------- ---------- ----------
       61 ---------- ---------- ---------- ---------- ---------- ----------
      121 ---------- ---------- ---------- ---------- ---------- ----------
      181 ---------- ---------- -nsthnntgp lqvwkdipvv trclissivi it-tlnrlel
      241 --l-s-tgrl -v-yqfneva s----hfq-- ---------- -------lwr iftsciilpm
      301 ---qam-pam lemynfysr- ss-qlesrr- ---------- ---------- ----------
      361 -d--s---h- -------dya fylcfciiti catvtvl-fg r--------- ----------
      421 ---------- ---------- ---------- ---------- ---ghtlilt gafascltyt
      481 wsvdnanv-k vmf-yglfpi wgkyfpliql fiafvfged- ---------- nfav-hl-vg
      541 fltaylyl-c -ldtrtcgp- iv-gw----- lffgenpqyg ispngy--fg aphwikrarr
      601 dftsssngrg qklgyrteik kepaqgtasr tsvnaraaar raavlrenve dtvsgsrtsg
      661 ttakqrsssg ffpghgqrlg a
//
LOCUS       Kazachstania_africanaXP_003957626     684 bp    PROT      linear   27-OCT-2012
DEFINITION  hypothetical protein KAFR_0E03390 [Kazachstania africana CBS 2517].
 ACCESSION  XP_003957626
  ORGANISM  Kazachstania africana CBS 2517
   AUTHORS  Byrne,K.
VERSION     XP_003957626.1DBSOURCE    REFSEQ: accession XM_003957577.1
KEYWORDS    RefSeq.
SOURCE      Kazachstania africana CBS 2517
            Eukaryota; Fungi; Dikarya; Ascomycota; Saccharomycotina;
            Saccharomycetes; Saccharomycetales; Saccharomycetaceae;
            Kazachstania.
REFERENCE   1
            Byrne,K.P. and Wolfe,K.H.
  TITLE     Genome sequence of Kazachstania africana
  JOURNAL   Unpublished
REFERENCE   2  (residues 1 to 335)
  TITLE     Direct Submission
  JOURNAL   Submitted (10-JAN-2012) Smurfit Institute of Genetics, Trinity
            College Dublin, College Green, Dublin 2, IRELAND
COMMENT     PROVISIONAL REFSEQ: This record has not yet been subject to final
            NCBI review. The reference sequence is identical to CCF58491.
            Accession numbers for all the chromosomes in this genome project:
            HE650821-HE650832.
FEATURES             Location/Qualifiers
     source          1..335
                     /organism=`Kazachstania africana CBS 2517`
                     /strain=`type strain:CBS 2517`
                     /db_xref=`taxon:1071382`
                     /chromosome=`5`
     Protein         1..335
                     /product=`hypothetical protein`
                     /calculated_mol_wt=37350
     Region          33..333
                     /region_name=`Rhomboid`
                     /note=`Rhomboid family; cl21536`
                     /db_xref=`CDD:304416`
     CDS             1..335
                     /gene=`KAFR0E03390`
                     /locus_tag=`KAFR_0E03390`
                     /coded_by=`XM_003957577.1:1..1008`
                     /inference=`similar to DNA sequence:INSDC:YDR411C`
                     /note=`similar to Saccharomyces cerevisiae DFM1 (YDR411C);
                     ancestral locus Anc_5.513`
                     /db_xref=`InterPro:IPR007599`
                     /db_xref=`UniProtKB/TrEMBL:H2AVU1`
                     /db_xref=`GeneID:13883307`
ORIGIN
        1 m--------- ---------- ---------- ---------- ---------- ----------
       61 ---------- ---------- ---------- ---------- ---------- ----------
      121 ---------- ---------- ---------- ---------- ---------- ----------
      181 -----tnrni htlngsarsn rssssndati sdiwfsvppv trtlvlmlgt vt-slaalql
      241 --v-q-mgyl -v-fqwnetf r----hfq-- ---------- -------fwr iitacmvlpl
      301 ---qam-pal feiynittr- sl-elerqh- ---------- ---------- ----------
      361 -fmis--svh dp--si-dya fyllfsilsf tnmatff-eg r--------- ----------
      421 ---------- ---------- ---------- ---------- ---nmpmilt salsscitft
      481 wavdnrnn-k vlf-ygvipv ygkffpliql visfifgeg- ---------- -fmn-sl-vg
      541 ictgylfv-c -ldtrtfgp- lw-gy----- ifkkeplygi mpcgkl--ss pswfkytyet
      601 lflsikpeet aapttsskna flskftgqgq klggkktpvt ragrlv--re dtpndsgsst
      661 gtdattdstt tgsfrgkgqr vgtk
//
LOCUS       Lachancea_fermentatiSCW02837     675 bp    PROT      linear    7-OCT-2016
DEFINITION  LAFE_0F15368g1_1 [Lachancea fermentati].
 ACCESSION  SCW02837
  ORGANISM  Lachancea fermentati
   AUTHORS  Devillers,H.
VERSION     SCW02837.1DBLINK      BioProject: PRJEB12930
            BioSample: SAMEA3888429
DBSOURCE    accession LT598490.1
KEYWORDS    .
SOURCE      Lachancea fermentati
            Eukaryota; Fungi; Dikarya; Ascomycota; Saccharomycotina;
            Saccharomycetes; Saccharomycetales; Saccharomycetaceae; Lachancea.
REFERENCE   1
  TITLE     Direct Submission
  JOURNAL   Submitted (04-MAR-2016) INRA UMR 1319, Institut Micalis, Bat. CBAI,
            Thiverval-Grignon, 78850, France
FEATURES             Location/Qualifiers
     source          1..331
                     /organism=`Lachancea fermentati`
                     /db_xref=`taxon:4955`
                     /chromosome=`F`
     Protein         1..331
                     /name=`LAFE_0F15368g1_1`
     CDS             1..331
                     /locus_tag=`LAFE_0F15368G`
                     /standard_name=`LAFE_0F15368g1_1`
                     /coded_by=`LT598490.1:1251731..1252726`
                     /note=`similar to uniprot|Q7LIJ5 Saccharomyces cerevisiae
                     YDR411C DFM1 Endoplasmic reticulum (ER) localized protein
                     involved in ER-associated protein degradation (ERAD), ER
                     stress and homeostasis; interacts with components of
                     ERAD-L and ERAD-C and Cdc48p; derlin-like family member
                     similar to Der1p`
ORIGIN
        1 m--------- ---------- ---------- ---------- ---------- ----------
       61 ---------- ---------- ---------- ---------- ---------- ----------
      121 ---------- ---------- ---------- ---------- ---------- ----------
      181 ---------- -----aqpqi srsathnngl mqmiaqippi trallsgivv ls-vlcrigi
      241 --l-p-srfl -i-fssyhtf m----klq-- ---------- -------lwr mytsclllpn
      301 ---qam-pal iemynvyar- ss-qlelnh- ---------- ---------- ----------
      361 -fq-n---r- -k--v--dyl fyltfsilti vlsvmll-qi mdafnllggl vqi-------
      421 ---------- ---------- ---------- ---------- ---qfglvlt nafvgcltyt
      481 wsvdnrnt-r vmf-yglfpi wgryfpiiql fisflfddsg --fgft---- nfvi-tl-ig
      541 fstgyfys-c -ldtrslgp- iy-gy----- laskpsgygy vaagqf--ra pwwfvglcdl
      601 afgnsntqdr yrvnvpfgkq reyhgkgqrl gttraqtaer iqienprtri aepernttsg
      661 ffpgkgqrvg skkne
//
LOCUS       Lachancea_mirantinaSCU88740     681 bp    PROT      linear    5-OCT-2016
DEFINITION  LAMI_0D11166g1_1 [Lachancea mirantina].
 ACCESSION  SCU88740
  ORGANISM  Lachancea mirantina
   AUTHORS  Devillers,H.
VERSION     SCU88740.1DBLINK      BioProject: PRJEB12932
            BioSample: SAMEA3888431
DBSOURCE    accession LT598463.1
KEYWORDS    .
SOURCE      Lachancea mirantina
            Eukaryota; Fungi; Dikarya; Ascomycota; Saccharomycotina;
            Saccharomycetes; Saccharomycetales; Saccharomycetaceae; Lachancea.
REFERENCE   1
  TITLE     Direct Submission
  JOURNAL   Submitted (04-MAR-2016) INRA UMR 1319, Institut Micalis, Bat. CBAI,
            Thiverval-Grignon, 78850, France
FEATURES             Location/Qualifiers
     source          1..316
                     /organism=`Lachancea mirantina`
                     /db_xref=`taxon:1230905`
                     /chromosome=`D`
     Protein         1..316
                     /name=`LAMI_0D11166g1_1`
     CDS             1..316
                     /locus_tag=`LAMI_0D11166G`
                     /standard_name=`LAMI_0D11166g1_1`
                     /coded_by=`complement(LT598463.1:1004539..1005489)`
                     /note=`similar to uniprot|Q7LIJ5 Saccharomyces cerevisiae
                     YDR411C DFM1 Endoplasmic reticulum (ER) localized protein
                     involved in ER-associated protein degradation (ERAD), ER
                     stress and homeostasis; interacts with components of
                     ERAD-L and ERAD-C and Cdc48p; derlin-like family member
                     similar to Der1p`
ORIGIN
        1 m--------- ---------- ---------- ---------- ---------- ----------
       61 ---------- ---------- ---------- ---------- ---------- ----------
      121 ---------- ---------- ---------- ---------- ---------- ----------
      181 ---------- ---------- ----shnnsp mqmlqqippv trallfgifa ll-vvtkigi
      241 --v-p-aylv -q-fswyhvf m----klq-- ---------- -------vwr mftsclllpd
      301 ---qpm-pal levyniyah- ss-elelmh- ---------- ---------- ----------
      361 -fgrs---h- -t--y--dyi fyltfgvlsi vmsvvll-ri n--------- ----------
      421 ---------- ---------- ---------- ---------- ----npfdls nafdgfltyt
      481 wsidnrnv-k vmf-yglfpi wakyfpliql fitflfddpi --qgrs---- kffi-tl-ig
      541 ystgylys-c -ldtrtlgp- ly-gy----- ltrqpngygy lnfgqf--ra pwwfagacdl
      601 ffgnglrsdr ykvnvpirna styqgkgqrl gmkkravgih dqtteiqneq rhdtgssatw
      661 asgnsasgyf pgkghrvgtr d
//
LOCUS       Candida_glabrataKTA97158     685 bp    PROT      linear    9-FEB-2016
DEFINITION  DER1-like family member protein 1 [[Candida] glabrata].
 ACCESSION  KTA97158
  ORGANISM  [Candida] glabrata
   AUTHORS  Haavelsrud,O.E. and Gaustad,P.
VERSION     KTA97158.1DBLINK      BioProject: PRJNA297263
            BioSample: SAMN04121076
DBSOURCE    accession LLZY01000099.1
KEYWORDS    .
SOURCE      [Candida] glabrata (Candida glabrata)
            Eukaryota; Fungi; Dikarya; Ascomycota; Saccharomycotina;
            Saccharomycetes; Saccharomycetales; Saccharomycetaceae;
            Nakaseomyces; Nakaseomyces/Candida clade.
REFERENCE   1  (residues 1 to 343)
  TITLE     Draft genomes sequences of Candida glabrata isolates 1A, 1B, 2A,
            2B, 3A and 3B
  JOURNAL   Unpublished
REFERENCE   2  (residues 1 to 343)
  TITLE     Direct Submission
  JOURNAL   Submitted (20-OCT-2015) Department of Microbiology, Oslo University
            Hospital, Rikshospitalet, Sognsvannsveien 20, Oslo, Norway
COMMENT     ##Genome-Assembly-Data-START##
            Assembly Method           :: Velvet v. 1.2.10; AMOScmp-shortReads
                                         v. 3.1.0
            Reference-guided Assembly :: GCF_000002545.1
            Genome Coverage           :: 25.0x
            Sequencing Technology     :: Illumina MiSeq
            ##Genome-Assembly-Data-END##
            Method: conceptual translation.
FEATURES             Location/Qualifiers
     source          1..343
                     /organism=`[Candida] glabrata`
                     /isolate=`2B`
                     /isolation_source=`blood`
                     /host=`Homo sapiens`
                     /db_xref=`taxon:5478`
                     /collection_date=`2010-08-31`
                     /collected_by=`the Norwegian Mycological Reference
                     Laboratory at Oslo University Hospital, Rikshospitalet`
     Protein         1..343
                     /product=`DER1-like family member protein 1`
     Region          34..294
                     /region_name=`Rhomboid`
                     /note=`Rhomboid family; cl21536`
                     /db_xref=`CDD:304416`
     CDS             1..343
                     /locus_tag=`AO441_001110`
                     /coded_by=`complement(LLZY01000099.1:272265..273296)`
                     /note=`Similar to DFM1: DER1-like family member protein 1
                     (Saccharomyces cerevisiae (strain ATCC 204508 / S288c))`
ORIGIN
        1 m--------- ---------- ---------- ---------- ---------- ----------
       61 ---------- ---------- ---------- ---------- ---------- ----------
      121 ---------- ---------- ---------- ---------- ---------- ----------
      181 ----agnihs lgntahrngn gpssegpatf ssfwysvppv srwlvtccit vn-tlchlhl
      241 --i-g-yqhf -a-ftwfqtf q----rlq-- ---------- -------iwr mlfsslilpa
      301 ---nlm-pal megynlyvr- st-ele-qg- ---------- ---------- ----------
      361 -fyysskris ls--sh-nfa fylfsclvvm ttiagfl-fg t--------- ----------
      421 ---------- ---------- ---------- ---------- ---mvplylt saftacltyt
      481 wslyntdk-k vmf-yglipv wgryfpvlql ftgfvlgsr- ---f------ dfyl-sl-ig
      541 iiaayiyn-c -vdtwtlgp- ly-gl----l iktnvanygy eprgkv--qa pgwfikiynl
      601 fsgettpsiv tdgnilkstg issilktggq rlgtrtegds pspslagqsa sirssssvrt
      661 sgasrtqtsm gsrmfpgkgk rvgdd
//
LOCUS       Rhizophagus_irregularisEXX78264     623 bp    PROT      linear   18-MAR-2014
DEFINITION  Dfm1p [Rhizophagus irregularis DAOM 197198w].
 ACCESSION  EXX78264
  ORGANISM  Rhizophagus irregularis DAOM 197198w
   AUTHORS  Lin,K. and Geurts,R.
VERSION     EXX78264.1DBLINK      BioProject: PRJNA230015
            BioSample: SAMN02422737
DBSOURCE    accession JEMT01009329.1
KEYWORDS    .
SOURCE      Rhizophagus irregularis DAOM 197198w
            Eukaryota; Fungi; Mucoromycota; Glomeromycotina; Glomeromycetes;
            Glomerales; Glomeraceae; Rhizophagus.
REFERENCE   1  (residues 1 to 254)
            Pang,E., Cao,H., Cha,H., Lin,T., Zhou,Q., Shang,Y., Li,Y.,
            Ivanov,S., Sharma,T., Velzen,R.V., Ruijter,N.D., Aanen,D.K.,
            Win,J., Kamoun,S., Bisseling,T. and Huang,S.
  TITLE     Single nucleus genome sequencing reveals high similarity among
            nuclei of an endomycorrhizal fungus
  JOURNAL   Unpublished
REFERENCE   2  (residues 1 to 254)
  TITLE     Direct Submission
  JOURNAL   Submitted (14-FEB-2014) Laboratory of Computational Molecular
            Biology, College of Life Sciences, Beijing Normal University, No.
            19, Xinjiekouwai Street, Haidian District, Beijing, China
COMMENT     Reference genome assembled based on the reads used for genome
            assemblies in JAQW00000000, JAQX00000000, JAQY00000000,
            JAQZ00000000, JARA00000000 and JARB00000000.
            
            ##Genome-Assembly-Data-START##
            Assembly Method       :: Celera Assembler v. 7.0
            Assembly Name         :: Rir
            Genome Coverage       :: 60.0x
            Sequencing Technology :: Illumina HiSeq
            ##Genome-Assembly-Data-END##
            Method: conceptual translation.
FEATURES             Location/Qualifiers
     source          1..254
                     /organism=`Rhizophagus irregularis DAOM 197198w`
                     /strain=`DAOM 197198w`
                     /isolation_source=`spores of a mycorrhized root culture`
                     /host=`Cichorium intybus (chicory)`
                     /db_xref=`taxon:1432141`
                     /note=`reference genome Rir`
     Protein         1..254
                     /product=`Dfm1p`
     Region          19..207
                     /region_name=`Rhomboid`
                     /note=`Rhomboid family; cl21536`
                     /db_xref=`CDD:304416`
     CDS             1..254
                     /locus_tag=`RirG_016590`
                     /coded_by=`complement(join(JEMT01009329.1:5567..5869,
                     JEMT01009329.1:5959..6081,JEMT01009329.1:6343..6507,
                     JEMT01009329.1:6584..6757))`
ORIGIN
        1 m--------- ---------- ---------- ---------- ---------- ----------
       61 ---------- ---------- ---------- ---------- ---------- ----------
      121 ---------- ---------- ---------- ---------- ---------- ----------
      181 ---------- ---------s rqqrqpqnem vswykdmpic trflftsfil vt-vlgn-tv
      241 --i-r-phyl -v-hipqftf y----klq-- ---------- -------iwr lyts-fflyg
      301 ---lsl-sga fqlyflyty- sr-dveidk- ---------- ---------- ----------
      361 -fl-g---r- -t--a--dyv ffllfealti livgwff-gf ---------- ----------
      421 ---------- ---------- ---------- ---------- ------slfn qslvmaiiyi
      481 wsqhhrea-i vnf-mfgirf kgvylpfvll ifemlqvgg- ---i-pw--- asli-gv-ft
      541 ghiyhylq-e -iy-patgg- rr-fl----- ntpqwlyywf ptniss--as girtsfgtil
      601 npgrnaprte stsrnwgrgy rlg
//
LOCUS       Rhizopus_microsporusCEG81822     609 bp    PROT      linear    9-APR-2015
DEFINITION  hypothetical protein RMATCC62417_15976 [Rhizopus microsporus].
 ACCESSION  CEG81822
  ORGANISM  Rhizopus microsporus
   AUTHORS  Linde,Jorg. and Horn,Fabian.
VERSION     CEG81822.1DBLINK      BioProject: PRJEB7410
            BioSample: SAMEA2796391
DBSOURCE    embl accession CCYT01000306.1
KEYWORDS    .
SOURCE      Rhizopus microsporus
            Eukaryota; Fungi; Mucoromycota; Mucoromycotina; Mucorales;
            Mucorineae; Rhizopodaceae; Rhizopus.
REFERENCE   1
  TITLE     Draft Genome Sequences of Symbiotic and Nonsymbiotic Rhizopus
            microsporus Strains CBS 344.29 and ATCC 62417
  JOURNAL   Genome Announc 3 (1), e01370-14 (2015)
   PUBMED   25614557
  REMARK    Publication Status: Online-Only
REFERENCE   2
  TITLE     Direct Submission
  JOURNAL   Submitted (14-OCT-2014) HKI JENA, Bioinformatics/ Systems biology,
            Beutenbergstr. 11 a, Jena, 07745, Germany
FEATURES             Location/Qualifiers
     source          1..242
                     /organism=`Rhizopus microsporus`
                     /db_xref=`taxon:58291`
     Protein         1..242
                     /product=`hypothetical protein`
     Region          19..208
                     /region_name=`Rhomboid`
                     /note=`Rhomboid family; cl21536`
                     /db_xref=`CDD:304416`
     CDS             1..242
                     /locus_tag=`RMATCC62417_15976`
                     /coded_by=`complement(join(CCYT01000306.1:27217..27480,
                     CCYT01000306.1:27541..27828,CCYT01000306.1:27877..28053))`
ORIGIN
        1 m--------- ---------- ---------- ---------- ---------- ----------
       61 ---------- ---------- ---------- ---------- ---------- ----------
      121 ---------- ---------- ---------- ---------- ---------- ----------
      181 ---------- ---------p pvnraprnel iewyssippi tralltlmit tt-tastlgl
      241 --i-h-pssl -i-lywpgvk q----rlq-- ---------- -------lwr lvsc-ffvnr
      301 ---lsl-gfa fnvfflyrn- sl-qletev- ---------- ---------- ----------
      361 -fr-n---q- -p--a--dyi ffylvtsglq laaasfi-nl ---------- ----------
      421 ---------- ---------- ---------- ---------- ------yvls dglllsaayl
      481 wsqhyrdv-p vsf-mfgirf kayylpwami asdfimsgge ---i-pk--- asiv-gl-ls
      541 shiyhylt-t -iyps-qgg- rr-yi----- qtpdflrrif pspnqp--rn nhtnvfgrha
      601 wgrgrrlds
//
LOCUS       Lichtheimia_ramosaCDS12549     627 bp    PROT      linear    8-FEB-2017
DEFINITION  hypothetical protein LRAMOSA04743 [Lichtheimia ramosa].
 ACCESSION  CDS12549
  ORGANISM  Lichtheimia ramosa
   AUTHORS  Horn,F.
VERSION     CDS12549.1DBLINK      BioProject: PRJEB6289
            BioSample: SAMEA2519541
DBSOURCE    embl accession LK023357.1
KEYWORDS    .
SOURCE      Lichtheimia ramosa
            Eukaryota; Fungi; Mucoromycota; Mucoromycotina; Mucorales;
            Lichtheimiaceae; Lichtheimia.
REFERENCE   1
            Horn,F.
  TITLE     De Novo Whole-Genome Sequence and Genome Annotation of Lichtheimia
            ramosa
  JOURNAL   Genome Announc 2 (5), e00888-14 (2014)
   PUBMED   25212617
  REMARK    Publication Status: Online-Only
REFERENCE   2
  TITLE     Direct Submission
  JOURNAL   Submitted (12-MAY-2014) HKI JENA, Bioinformatics/ Systems biology,
            Beutenbergstr. 11 a, Jena, 07745, Germany
FEATURES             Location/Qualifiers
     source          1..258
                     /organism=`Lichtheimia ramosa`
                     /strain=`JMRC FSU:6197`
                     /db_xref=`taxon:688394`
     Protein         1..258
                     /product=`hypothetical protein`
     Region          19..206
                     /region_name=`Rhomboid`
                     /note=`Rhomboid family; cl21536`
                     /db_xref=`CDD:304416`
     CDS             1..258
                     /gene=`LRAMOSA04743`
                     /locus_tag=`LRAMOSA04743`
                     /coded_by=`join(LK023357.1:1773695..1773868,
                     LK023357.1:1773932..1774096,LK023357.1:1774149..1774271,
                     LK023357.1:1774322..1774636)`
                     /db_xref=`EnsemblGenomes-Gn:LRAMOSA04743`
                     /db_xref=`EnsemblGenomes-Tr:CDS12549`
                     /db_xref=`GOA:A0A077WZD0`
                     /db_xref=`InterPro:IPR007599`
                     /db_xref=`UniProtKB/TrEMBL:A0A077WZD0`
ORIGIN
        1 m--------- ---------- ---------- ---------- ---------- ----------
       61 ---------- ---------- ---------- ---------- ---------- ----------
      121 ---------- ---------- ---------- ---------- ---------- ----------
      181 ---------- ---------p pqtppqrnei vdwyqsippi tkaiftisva at-vapalgl
      241 --i-h-pysl -v-lswnal- s----klq-- ---------- -------lwr lvtc-ffvnr
      301 ---lgl-afa mnlffmyry- st-qletev- ---------- ---------- ----------
      361 -fg-g---r- -t--a--dyi yyhlvtgvlq laaarfl-dl ---------- ----------
      421 ---------- ---------- ---------- ---------- ------yvls dgfllsvayl
      481 wsqhyrev-p vtf-mfgiqf kakylpwvlv aydflvnga- ---m-pi--- pslv-gi-ga
      541 shiyyylt-t -typs-qgg- rr-yl----- stptflqrmf ppsvqq--rg fttgggmwpg
      601 rqqqqqtrqt tnlfgghswg rgqrlgs
//
LOCUS       Phycomyces_blakesleeanusXP_018293965     632 bp    PROT      linear   22-SEP-2016
DEFINITION  hypothetical protein PHYBLDRAFT_132081 [Phycomyces blakesleeanus
 ACCESSION  XP_018293965
  ORGANISM  Phycomyces blakesleeanus NRRL 1555(-)
   AUTHORS  Kuo,A., Corrochano,L.M., Marcet-Houben,M., Polaino,S., Salamov,A.,
NRRL 1555(-)].VERSION     XP_018293965.1
DBLINK      BioProject: PRJNA342701
            BioSample: SAMN00189023
DBSOURCE    REFSEQ: accession XM_018429464.1
KEYWORDS    RefSeq.
SOURCE      Phycomyces blakesleeanus NRRL 1555(-)
            Eukaryota; Fungi; Mucoromycota; Mucoromycotina; Mucorales;
            Phycomycetaceae; Phycomyces.
REFERENCE   1  (residues 1 to 267)
            Villalobos,J.M., Alvarez,M.I., Avalos,J., Benito,E.P., Benoit,I.,
            Burger,G., Camino,L.P., Canovas,D., Cerda-Olmedo,E., Cheng,J.-F.,
            Dominguez,A., Elias,M., Eslava,A.P., Glaser,F., Grimwood,J.,
            Gutierrez,G., Heitman,J., Henrissat,B., Iturriaga,E.A., Lang,B.F.,
            Lavin,J.L., Lee,S., Li,W., Lindquist,E., Lopez-Garcia,S.,
            Luque,E.M., Marcos,A.T., Martin,J., McCluskey,K., Medina,H.R.,
            Miralles-Duran,A., Miyazaki,A., Munoz-Torres,E., Oguiza,J.A.,
            Ohm,R., Olmedo,M., Orejas,M., Ortiz-Castellanos,L., Pisabarro,A.G.,
            Rodriguez-Romero,J., Ruiz-Herrera,J., Ruiz-Vazquez,R., Sanz,C.,
            Schackwitz,W., Schmutz,J., Shahriari,M., Shelest,E.,
            Silva-Franco,F., Soanes,D., Syed,K., Tagua,V.G., Talbot,N.J.,
            Thon,M., De vries,R.P., Wiebenga,A., Yadav,J.S., Braun,E.L.,
            Baker,S., Garre,V., Horwitz,B., Torres-Martinez,S., Idnurm,A.,
            Herrera-Estrella,A., Gabaldon,T. and Grigoriev,I.V.
  CONSRTM   DOE Joint Genome Institute
  TITLE     Expansion of signal transduction pathways in fungi by whole-genome
            duplication
  JOURNAL   Unpublished
REFERENCE   2  (residues 1 to 267)
  CONSRTM   NCBI Genome Project
  TITLE     Direct Submission
  JOURNAL   Submitted (20-SEP-2016) National Center for Biotechnology
            Information, NIH, Bethesda, MD 20894, USA
REFERENCE   3  (residues 1 to 267)
            Villalobos,J.M., Alvarez,M.I., Avalos,J., Benito,E.P., Benoit,I.,
            Burger,G., Camino,L.P., Canovas,D., Cerda-Olmedo,E., Cheng,J.-F.,
            Dominguez,A., Elias,M., Eslava,A.P., Glaser,F., Grimwood,J.,
            Gutierrez,G., Heitman,J., Henrissat,B., Iturriaga,E.A., Lang,B.F.,
            Lavin,J.L., Lee,S., Li,W., Lindquist,E., Lopez-Garcia,S.,
            Luque,E.M., Marcos,A.T., Martin,J., McCluskey,K., Medina,H.R.,
            Miralles-Duran,A., Miyazaki,A., Munoz-Torres,E., Oguiza,J.A.,
            Ohm,R., Olmedo,M., Orejas,M., Ortiz-Castellanos,L., Pisabarro,A.G.,
            Rodriguez-Romero,J., Ruiz-Herrera,J., Ruiz-Vazquez,R., Sanz,C.,
            Schackwitz,W., Schmutz,J., Shahriari,M., Shelest,E.,
            Silva-Franco,F., Soanes,D., Syed,K., Tagua,V.G., Talbot,N.J.,
            Thon,M., De vries,R.P., Wiebenga,A., Yadav,J.S., Braun,E.L.,
            Baker,S., Garre,V., Horwitz,B., Torres-Martinez,S., Idnurm,A.,
            Herrera-Estrella,A., Gabaldon,T., Grigoriev,I.V., Nordberg,H.P.,
            Cantor,M.N. and Hua,S.X.
  CONSRTM   DOE Joint Genome Institute
  TITLE     Direct Submission
  JOURNAL   Submitted (22-JUN-2015) DOE Joint Genome Institute, 2800 Mitchell
            Drive, Walnut Creek, CA 94598-1698, USA
COMMENT     PROVISIONAL REFSEQ: This record has not yet been subject to final
            NCBI review. The reference sequence is identical to OAD75925.
            
            ##Metadata-START##
            Organism Display Name :: Phycomyces blakesleeanus NRRL1555 v2.0
            GOLD Stamp ID         :: Gp0019242
            ##Metadata-END##
            Method: conceptual translation.
FEATURES             Location/Qualifiers
     source          1..267
                     /organism=`Phycomyces blakesleeanus NRRL 1555(-)`
                     /strain=`NRRL 1555(-)`
                     /db_xref=`taxon:763407`
                     /chromosome=`Unknown`
     Protein         1..267
                     /product=`hypothetical protein`
                     /calculated_mol_wt=29750
     CDS             1..267
                     /locus_tag=`PHYBLDRAFT_132081`
                     /coded_by=`XM_018429464.1:6..809`
                     /db_xref=`InterPro:IPR007599`
                     /db_xref=`JGIDB:Phybl2_132081`
                     /db_xref=`GeneID:28990370`

:28990370`
ORIGIN
        1 m--------- ---------- ---------- ---------- ---------- ----------
       61 ---------- ---------- ---------- ---------- ---------- ----------
      121 ---------- ---------- ---------- ---------- ---------- ----------
      181 ---------- --------pp ppqpsitnea mqwyasvppv tkalltlsiv lt-vapalsl
      241 --f-n-isyl -i-lywhgv- a----klq-- ---------- -------lwr lvta-ffvnr
      301 ---vni-sfa mnifflyry- sn-dletqv- ---------- ---------- ----------
      361 -fm-g---r- -t--a--dyv yfhfivgfiq liaayfl-el ---------- ----------
      421 ---------- ---------- ---------- ---------- ------fvls dglllavayl
      481 wsqhnket-m mtf-mfglrf kalylpwvlv aydllssga- ---v-pw--- asla-gi-ga
      541 shayyylsgs ptggssqgg- rn-yl----- stpgwlqrif pgvnrg--tr gfatgsmggi
      601 htpgqqrqqq qqqqqqssif gnswgrgqrl gs
//
LOCUS       Smittium_culicisOMJ09419     635 bp    PROT      linear   25-JAN-2017
DEFINITION  Derlin-1 [Smittium culicis].
 ACCESSION  OMJ09419
  ORGANISM  Smittium culicis
   AUTHORS  Wang,Y., White,M., Kvist,S. and Moncalvo,J.-M.
VERSION     OMJ09419.1DBLINK      BioProject: PRJNA311769
            BioSample: SAMN04489870
DBSOURCE    accession LSSM01007056.1
KEYWORDS    .
SOURCE      Smittium culicis
            Eukaryota; Fungi; Zoopagomycota; Kickxellomycotina; Harpellales;
            Legeriomycetaceae; Smittium.
REFERENCE   1  (residues 1 to 269)
  TITLE     Direct Submission
  JOURNAL   Submitted (20-JAN-2017) Ecology and Evolutionary Biology,
            University of Toronto, 100 Qween's Park, Toronto, ON M5S 2C6,
            Canada
COMMENT     ##Genome-Assembly-Data-START##
            Assembly Method        :: Ray v. 2.3.1
            Genome Representation  :: Full
            Expected Final Version :: Yes
            Genome Coverage        :: 27.0x
            Sequencing Technology  :: Illumina HiSeq
            ##Genome-Assembly-Data-END##
            Method: conceptual translation.
FEATURES             Location/Qualifiers
     source          1..269
                     /organism=`Smittium culicis`
                     /strain=`ID-206-W2`
                     /isolation_source=`pond close to the Middleton Canal`
                     /host=`mosquito`
                     /db_xref=`taxon:133412`
                     /country=`USA: Ada County, ID`
                     /lat_lon=`43.7072 N 116.505 W`
                     /collection_date=`Jul-2013`
     Protein         1..269
                     /product=`Derlin-1`
     CDS             1..269
                     /locus_tag=`AYI69_g10678`
                     /coded_by=`join(LSSM01007056.1:2393..2566,
                     LSSM01007056.1:2690..2854,LSSM01007056.1:2984..3454)`
ORIGIN
        1 m--------- ---------- ---------- ---------- ---------- ----------
       61 ---------- ---------- ---------- ---------- ---------- ----------
      121 ---------- ---------- ---------- ---------- ---------- ----------
      181 ---------- ---------- agtsfqdsel arwyngvpii tryllssiai is-tignlhl
      241 --i-n-pftf -l-lswpsiy s----nfe-- ---------- -------iwr lvtg-flfik
      301 ---fsl-ngl fnffhlyrd- sv-dleeei- ---------- ---------- ----------
      361 -fa-n---q- -t--a--dya wfltfcaivm asisffy-pa ---------- ----------
      421 ---------- ---------- ---------- ---------- ------yils dgllmsvifl
      481 wckyn-eaki inv-mfgfkv earyfpyflm flefiikggy ---t-py--- amiy-ga-ia
      541 srlyyylk-i -dypa-hgg- rrqfi----v tpqlylrifp qsasas--np skdssnpgft
      601 afapksygls sssknssfsn pnkgghlwgq gkkla
//
LOCUS       Absidia_glaucaSAM05119     630 bp    PROT      linear   19-APR-2016
DEFINITION  hypothetical protein [Absidia glauca].
 ACCESSION  SAM05119
  ORGANISM  Absidia glauca
   AUTHORS  Ellenberger,Sabrina.
VERSION     SAM05119.1DBLINK      BioProject: PRJEB13349
            BioSample: SAMEA3923633
DBSOURCE    embl accession LT554419.1
KEYWORDS    .
SOURCE      Absidia glauca
            Eukaryota; Fungi; Mucoromycota; Mucoromycotina; Mucorales;
            Cunninghamellaceae; Absidia.
REFERENCE   1
  TITLE     Direct Submission
  JOURNAL   Submitted (08-APR-2016) FRIEDRICH SCHILLER UNIVERSITY JENA,
            Neugasse 24, 07743 Jena, Germany
FEATURES             Location/Qualifiers
     source          1..294
                     /organism=`Absidia glauca`
                     /strain=`CBS 101.48`
                     /sub_strain=`RVII-324 met-`
                     /culture_collection=`CBS:101.48`
                     /db_xref=`taxon:4829`
                     /mating_type=`minus`
     Protein         1..294
                     /product=`hypothetical protein`
     CDS             1..294
                     /gene=`ABSGL_10985.1 scaffold 12038`
                     /coded_by=`join(LT554419.1:57574..57678,
                     LT554419.1:58014..58175,LT554419.1:58234..58398,
                     LT554419.1:58460..58585,LT554419.1:58648..58974)`
ORIGIN
        1 m--------- ---------- ---------- ---------- ---------- ----------
       61 ---------- ---------- ---------- ---------- ---------- ----------
      121 ---------- ---------- ---------- ---------- ---------g dikqwssrqy
      181 rrrrryrrrh rrseskverk mqnttiqnef lrwyngmppv tktlltttav lt-lssavrl
      241 --i-n-adrl -y-liwpfvy r----klq-- ---------- -------lwr lvts-fyths
      301 ---lgl-sfa fdlyfmyty- st-kletdv- ---------- ---------- ----------
      361 -fq-g---q- -t--a--dyv yfllltsgvq llldglf-qn ---------- ----------
      421 ---------- ---------- ---------- ---------- -----llvls gavvptimyl
      481 wsrhyadq-q vtf-mfglqf kaiflpwvia gyeyvasggq ---v-py--- stly-gi-as
      541 ahlyyylk-t -inpg-rgg- rh-yl----- ttpgflqrlf pssvgs--hr apgvgyvwps
      601 nqqqrqqqrq sqertnfmgg hnwgrghrlt
//
LOCUS       Mucor_circinelloidesEPB83335     626 bp    PROT      linear   22-MAR-2015
DEFINITION  hypothetical protein HMPREF1544_09925 [Mucor circinelloides f.
 ACCESSION  EPB83335
  ORGANISM  Mucor circinelloides f. circinelloides 1006PhL
   AUTHORS  Cuomo,C., Earl,A., Findley,K., Lee,S.C., Walker,B., Young,S.,
circinelloides 1006PhL].VERSION     EPB83335.1
DBLINK      BioProject: PRJNA172437
            BioSample: SAMN00103456
DBSOURCE    accession KE124075.1
KEYWORDS    .
SOURCE      Mucor circinelloides f. circinelloides 1006PhL
            Eukaryota; Fungi; Mucoromycota; Mucoromycotina; Mucorales;
            Mucorineae; Mucoraceae; Mucor.
REFERENCE   1  (residues 1 to 258)
            Zeng,Q., Gargeya,S., Fitzgerald,M., Haas,B., Abouelleil,A.,
            Allen,A.W., Alvarado,L., Arachchi,H.M., Berlin,A.M., Chapman,S.B.,
            Gainer-Dewar,J., Goldberg,J., Griggs,A., Gujja,S., Hansen,M.,
            Howarth,C., Imamovic,A., Ireland,A., Larimer,J., McCowan,C.,
            Murphy,C., Pearson,M., Poon,T.W., Priest,M., Roberts,A., Saif,S.,
            Shea,T., Sisk,P., Sykes,S., Wortman,J., Nusbaum,C. and Birren,B.
  CONSRTM   The Broad Institute Genomics Platform
  TITLE     The Genome Sequence of Mucor circinelloides f. circinelloides
            1006PhL
  JOURNAL   Unpublished
REFERENCE   2  (residues 1 to 258)
            Zeng,Q., Gargeya,S., Fitzgerald,M., Haas,B., Abouelleil,A.,
            Allen,A.W., Alvarado,L., Arachchi,H.M., Berlin,A.M., Chapman,S.B.,
            Gainer-Dewar,J., Goldberg,J., Griggs,A., Gujja,S., Hansen,M.,
            Howarth,C., Imamovic,A., Ireland,A., Larimer,J., McCowan,C.,
            Murphy,C., Pearson,M., Poon,T.W., Priest,M., Roberts,A., Saif,S.,
            Shea,T., Sisk,P., Sykes,S., Wortman,J., Nusbaum,C. and Birren,B.
  CONSRTM   The Broad Institute Genomics Platform
  TITLE     Direct Submission
  JOURNAL   Submitted (22-MAY-2013) Broad Institute of MIT and Harvard, 7
            Cambridge Center, Cambridge, MA 02142, USA
COMMENT     Method: conceptual translation.
FEATURES             Location/Qualifiers
     source          1..258
                     /organism=`Mucor circinelloides f. circinelloides 1006PhL`
                     /strain=`1006PhL`
                     /db_xref=`HMP:1544`
                     /db_xref=`taxon:1220926`
                     /chromosome=`Unknown`
                     /note=`forma: circinelloides`
     Protein         1..258
                     /product=`hypothetical protein`
     Region          19..208
                     /region_name=`Rhomboid`
                     /note=`Rhomboid family; cl21536`
                     /db_xref=`CDD:304416`
     CDS             1..258
                     /locus_tag=`HMPREF1544_09925`
                     /coded_by=`complement(join(KE124075.1:40516..41115,
                     KE124075.1:41177..41353))`

..41353))`
ORIGIN
        1 m--------- ---------- ---------- ---------- ---------- ----------
       61 ---------- ---------- ---------- ---------- ---------- ----------
      121 ---------- ---------- ---------- ---------- ---------- ----------
      181 ---------- ---------p pqqppqrnei vewynsippi tkalftlsia tt-aistfgi
      241 --i-s-pssl -i-lywpnir n----klq-- ---------- -------lwr lvsc-fffnk
      301 ---isl-gya fnlyflyrn- sl-qlenev- ---------- ---------- ----------
      361 -fq-g---q- -p--a--dym ffhlftsglq laasslf-gi ---------- ----------
      421 ---------- ---------- ---------- ---------- ------yvls dglllsiayl
      481 waqhhrem-p vtf-mfgirf kalylpwami asdflmsga- ---i-pr--- asva-gm-va
      541 shiyyylt-s -iyps-qgg- rr-yl----- qtpeflkrlf pansra--fr ggfgrqdqas
      601 gsststnnnt nmfgrhtwgt gqrlgs
//
LOCUS       Allomyces_macrogynusKNE63872     631 bp    PROT      linear   31-JUL-2015
DEFINITION  hypothetical protein AMAG_08936 [Allomyces macrogynus ATCC 38327].
 ACCESSION  KNE63872
  ORGANISM  Allomyces macrogynus ATCC 38327
   AUTHORS  Russ,C., Cuomo,C., Shea,T., Young,S.K., Zeng,Q., Koehrsen,M.,
VERSION     KNE63872.1DBLINK      BioProject: PRJNA20563
            BioSample: SAMN02953744
DBSOURCE    accession GG745343.1
KEYWORDS    .
SOURCE      Allomyces macrogynus ATCC 38327
            Eukaryota; Fungi; Blastocladiomycota; Blastocladiomycetes;
            Blastocladiales; Blastocladiaceae; Allomyces.
REFERENCE   1  (residues 1 to 266)
            Lang,F.B.F., Roger,A.J., Ruiz-Trillo,I., Young,S.K., Zeng,Q.,
            Gargeya,S., Fitzgerald,M., Haas,B., Abouelleil,A., Alvarado,L.,
            Arachchi,H.M., Berlin,A., Chapman,S.B., Gearin,G., Goldberg,J.,
            Griggs,A., Gujja,S., Hansen,M., Heiman,D., Howarth,C., Larimer,J.,
            Lui,A., MacDonald,P.J.P., McCowen,C., Montmayeur,A., Murphy,C.,
            Neiman,D., Pearson,M., Priest,M., Roberts,A., Saif,S., Shea,T.,
            Sisk,P., Stolte,C., Sykes,S., Wortman,J., Nusbaum,C. and Birren,B.
  CONSRTM   The Broad Institute Genome Sequencing Platform
  TITLE     Annotation of Allomyces macrogynus ATCC 38327
  JOURNAL   Unpublished
REFERENCE   2  (residues 1 to 266)
            Haas,B., Borodovsky,M., Guigo,R., Alvarado,L., Berlin,A.,
            Borenstein,D., Chen,Z., Engels,R., Freedman,E., Gellesch,M.,
            Goldberg,J., Griggs,A., Gujja,S., Heiman,D., Hepburn,T.,
            Howarth,C., Jen,D., Larson,L., Lewis,B., Mehta,T., Park,D.,
            Pearson,M., Roberts,A., Saif,S., Shenoy,N., Sisk,P., Stolte,C.,
            Sykes,S., Walk,T., White,J., Yandava,C., Burger,G., Gray,M.W.,
            Holland,P.W.H., King,N., Lang,F.B.F., Roger,A.J., Ruiz-Trillo,I.,
            Lander,E. and Nusbaum,C.
  CONSRTM   The Broad Institute Genome Sequencing Platform
  TITLE     The Genome Sequence of Allomyces macrogynus strain ATCC 38327
  JOURNAL   Unpublished
REFERENCE   3  (residues 1 to 266)
            Haas,B., Borodovsky,M., Guigo,R., Alvarado,L., Berlin,A.,
            Borenstein,D., Chen,Z., Engels,R., Freedman,E., Gellesch,M.,
            Goldberg,J., Griggs,A., Gujja,S., Heiman,D., Hepburn,T.,
            Howarth,C., Jen,D., Larson,L., Lewis,B., Mehta,T., Park,D.,
            Pearson,M., Roberts,A., Saif,S., Shenoy,N., Sisk,P., Stolte,C.,
            Sykes,S., Walk,T., White,J., Yandava,C., Burger,G., Gray,M.W.,
            Holland,P.W.H., King,N., Lang,F.B.F., Roger,A.J., Ruiz-Trillo,I.,
            Lander,E. and Nusbaum,C.
  CONSRTM   The Broad Institute Genome Sequencing Platform
  TITLE     Direct Submission
  JOURNAL   Submitted (05-NOV-2009) Broad Institute of MIT and Harvard, 7
            Cambridge Center, Cambridge, MA 02142, USA
COMMENT     Annotation was added to the scaffolds in July 2015.
            
            ##Genome-Assembly-Data-START##
            Assembly Method       :: Assemblez v. 20080826
            Assembly Name         :: A_macrogynus_V3
            Genome Coverage       :: 7.31x
            Sequencing Technology :: ABI
            ##Genome-Assembly-Data-END##
            Method: conceptual translation.
FEATURES             Location/Qualifiers
     source          1..266
[truncated: 494,087 more chars]
