# Supplementary material for: Kingdom Chromista and its eight phyla: a new synthesis emphasising periplastid protein targeting, cytoskeletal and periplastid evolution, and ancient divergences
Source: Protoplasma. 2017 Sep 5;255(1):297–357. doi: 10.1007/s00709-017-1147-3 (PMC5756292; doi:10.1007/s00709-017-1147-3)
Supplement: Supplementary file 3 — (EZDRAW 2631 kb) [file 709_2017_1147_MOESM3_ESM.ezdraw]

<?xml version="1.0" encoding="UTF-8"?>
<!DOCTYPE plist PUBLIC "-//Apple//DTD PLIST 1.0//EN" "http://www.apple.com/DTDs/PropertyList-1.0.dtd">
<plist version="1.0">
<dict>
	<key>AAAA_CurrentOSXVersion</key>
	<string>Yosemite: 1154.000000</string>
	<key>AAAA_DKDDocumentVersion</key>
	<string>6.7.0 : No</string>
	<key>AAAA_EazyDrawVersion</key>
	<string>8.3.0</string>
	<key>AAAB_Build</key>
	<string>8231</string>
	<key>AAAB_Distribution</key>
	<string>Free Market</string>
	<key>ArchiveMatchStore</key>
	<dict>
		<key>Archive_Stores</key>
		<array>
			<dict>
				<key>Class_Store</key>
				<string>DKDLock</string>
				<key>Match_Hashes</key>
				<array>
					<dict>
						<key>BinIndex</key>
						<string>10</string>
						<key>BinMatches</key>
						<array>
							<dict>
								<key>CenterLock</key>
								<string>YES</string>
							</dict>
							<dict>
								<key>CenterLock</key>
								<string>YES</string>
							</dict>
						</array>
					</dict>
					<dict>
						<key>BinIndex</key>
						<string>14</string>
						<key>BinMatches</key>
						<array>
							<dict/>
						</array>
					</dict>
				</array>
				<key>NHashBins</key>
				<string>16</string>
			</dict>
			<dict>
				<key>Class_Store</key>
				<string>DKDGraphicStyle</string>
				<key>Match_Hashes</key>
				<array>
					<dict>
						<key>BinIndex</key>
						<string>8</string>
						<key>BinMatches</key>
						<array>
							<dict>
								<key>DrawsFill</key>
								<string>NO</string>
								<key>DrawsLine</key>
								<string>YES</string>
								<key>LineCapStyle</key>
								<string>Square</string>
								<key>LineJoinStyle</key>
								<string>Miter</string>
								<key>LineRGB</key>
								<string>rgb 0 0 0 1</string>
								<key>LineWidth</key>
								<string>3</string>
								<key>MiterLimit</key>
								<string>10</string>
								<key>StrokePosition</key>
								<string>Front</string>
								<key>WindingRule</key>
								<string>Non-Zero</string>
							</dict>
							<dict>
								<key>DrawsFill</key>
								<string>NO</string>
								<key>DrawsLine</key>
								<string>YES</string>
								<key>LineCapStyle</key>
								<string>Square</string>
								<key>LineJoinStyle</key>
								<string>Miter</string>
								<key>LineRGB</key>
								<string>rgb 0 0 0 1</string>
								<key>LineWidth</key>
								<string>2</string>
								<key>MiterLimit</key>
								<string>10</string>
								<key>StrokePosition</key>
								<string>Front</string>
								<key>WindingRule</key>
								<string>Non-Zero</string>
							</dict>
							<dict>
								<key>DrawsFill</key>
								<string>NO</string>
								<key>DrawsLine</key>
								<string>YES</string>
								<key>LineCapStyle</key>
								<string>Square</string>
								<key>LineJoinStyle</key>
								<string>Miter</string>
								<key>LineRGB</key>
								<string>rgb 0.51765 0 1 1</string>
								<key>LineWidth</key>
								<string>2</string>
								<key>MiterLimit</key>
								<string>10</string>
								<key>StrokePosition</key>
								<string>Front</string>
								<key>WindingRule</key>
								<string>Non-Zero</string>
							</dict>
							<dict>
								<key>DrawsFill</key>
								<string>NO</string>
								<key>DrawsLine</key>
								<string>YES</string>
								<key>LineCapStyle</key>
								<string>Square</string>
								<key>LineJoinStyle</key>
								<string>Miter</string>
								<key>LineRGB</key>
								<string>rgb 0.14118 0 1 1</string>
								<key>LineWidth</key>
								<string>2</string>
								<key>MiterLimit</key>
								<string>10</string>
								<key>StrokePosition</key>
								<string>Front</string>
								<key>WindingRule</key>
								<string>Non-Zero</string>
							</dict>
							<dict>
								<key>DrawsFill</key>
								<string>NO</string>
								<key>DrawsLine</key>
								<string>YES</string>
								<key>LineCapStyle</key>
								<string>Square</string>
								<key>LineJoinStyle</key>
								<string>Miter</string>
								<key>LineRGB</key>
								<string>rgb 0.24803 0.50196 0 1</string>
								<key>LineWidth</key>
								<string>2</string>
								<key>MiterLimit</key>
								<string>10</string>
								<key>StrokePosition</key>
								<string>Front</string>
								<key>WindingRule</key>
								<string>Non-Zero</string>
							</dict>
							<dict>
								<key>DrawsFill</key>
								<string>NO</string>
								<key>DrawsLine</key>
								<string>YES</string>
								<key>LineCapStyle</key>
								<string>Square</string>
								<key>LineJoinStyle</key>
								<string>Miter</string>
								<key>LineRGB</key>
								<string>rgb 0 0.23529 1 1</string>
								<key>LineWidth</key>
								<string>2</string>
								<key>MiterLimit</key>
								<string>10</string>
								<key>StrokePosition</key>
								<string>Front</string>
								<key>WindingRule</key>
								<string>Non-Zero</string>
							</dict>
							<dict>
								<key>DrawsFill</key>
								<string>NO</string>
								<key>DrawsLine</key>
								<string>YES</string>
								<key>LineCapStyle</key>
								<string>Square</string>
								<key>LineJoinStyle</key>
								<string>Miter</string>
								<key>LineRGB</key>
								<string>rgb 1 0.37647 0 1</string>
								<key>LineWidth</key>
								<string>2</string>
								<key>MiterLimit</key>
								<string>10</string>
								<key>StrokePosition</key>
								<string>Front</string>
								<key>WindingRule</key>
								<string>Non-Zero</string>
							</dict>
							<dict>
								<key>DrawsFill</key>
								<string>NO</string>
								<key>DrawsLine</key>
								<string>YES</string>
								<key>LineCapStyle</key>
								<string>Square</string>
								<key>LineJoinStyle</key>
								<string>Miter</string>
								<key>LineRGB</key>
								<string>rgb 0 0 0 1</string>
								<key>LineWidth</key>
								<string>1.5</string>
								<key>MiterLimit</key>
								<string>10</string>
								<key>StrokePosition</key>
								<string>Front</string>
								<key>WindingRule</key>
								<string>Non-Zero</string>
							</dict>
							<dict>
								<key>DrawsFill</key>
								<string>NO</string>
								<key>DrawsLine</key>
								<string>YES</string>
								<key>LineCapStyle</key>
								<string>Square</string>
								<key>LineJoinStyle</key>
								<string>Miter</string>
								<key>LineRGB</key>
								<string>rgb 0 0.23529 1 1</string>
								<key>LineWidth</key>
								<string>1</string>
								<key>MiterLimit</key>
								<string>10</string>
								<key>StrokePosition</key>
								<string>Front</string>
								<key>WindingRule</key>
								<string>Non-Zero</string>
							</dict>
							<dict>
								<key>DrawsFill</key>
								<string>NO</string>
								<key>DrawsLine</key>
								<string>YES</string>
								<key>LineCapStyle</key>
								<string>Square</string>
								<key>LineJoinStyle</key>
								<string>Miter</string>
								<key>LineRGB</key>
								<string>rgb 1 0 0.35294 1</string>
								<key>LineWidth</key>
								<string>2</string>
								<key>MiterLimit</key>
								<string>10</string>
								<key>StrokePosition</key>
								<string>Front</string>
								<key>WindingRule</key>
								<string>Non-Zero</string>
							</dict>
						</array>
					</dict>
					<dict>
						<key>BinIndex</key>
						<string>9</string>
						<key>BinMatches</key>
						<array>
							<dict>
								<key>DrawsFill</key>
								<string>YES</string>
								<key>DrawsLine</key>
								<string>YES</string>
								<key>FillRGB</key>
								<string>rgb 0 0 0 1</string>
								<key>LineCapStyle</key>
								<string>Square</string>
								<key>LineJoinStyle</key>
								<string>Miter</string>
								<key>LineRGB</key>
								<string>rgb 0 0 0 1</string>
								<key>LineWidth</key>
								<string>1</string>
								<key>MiterLimit</key>
								<string>10</string>
								<key>StrokePosition</key>
								<string>Front</string>
								<key>WindingRule</key>
								<string>Non-Zero</string>
							</dict>
							<dict>
								<key>DrawsFill</key>
								<string>YES</string>
								<key>DrawsLine</key>
								<string>YES</string>
								<key>FillRGB</key>
								<string>rgb 1 0 0.35294 1</string>
								<key>LineCapStyle</key>
								<string>Square</string>
								<key>LineJoinStyle</key>
								<string>Miter</string>
								<key>LineRGB</key>
								<string>rgb 1 0 0.35294 1</string>
								<key>LineWidth</key>
								<string>1</string>
								<key>MiterLimit</key>
								<string>10</string>
								<key>StrokePosition</key>
								<string>Front</string>
								<key>WindingRule</key>
								<string>Non-Zero</string>
							</dict>
							<dict>
								<key>DrawsFill</key>
								<string>YES</string>
								<key>DrawsLine</key>
								<string>YES</string>
								<key>FillRGB</key>
								<string>rgb 1 0.37647 0 1</string>
								<key>LineCapStyle</key>
								<string>Square</string>
								<key>LineJoinStyle</key>
								<string>Miter</string>
								<key>LineRGB</key>
								<string>rgb 1 0.37647 0 1</string>
								<key>LineWidth</key>
								<string>1</string>
								<key>MiterLimit</key>
								<string>10</string>
								<key>StrokePosition</key>
								<string>Front</string>
								<key>WindingRule</key>
								<string>Non-Zero</string>
							</dict>
						</array>
					</dict>
					<dict>
						<key>BinIndex</key>
						<string>10</string>
						<key>BinMatches</key>
						<array>
							<dict>
								<key>DrawsFill</key>
								<string>NO</string>
								<key>DrawsLine</key>
								<string>NO</string>
								<key>LineCapStyle</key>
								<string>Square</string>
								<key>LineJoinStyle</key>
								<string>Miter</string>
								<key>LineWidth</key>
								<string>1</string>
								<key>MiterLimit</key>
								<string>10</string>
								<key>StrokePosition</key>
								<string>Front</string>
								<key>WindingRule</key>
								<string>Non-Zero</string>
							</dict>
						</array>
					</dict>
				</array>
				<key>NHashBins</key>
				<string>16</string>
			</dict>
			<dict>
				<key>Class_Store</key>
				<string>DKDParagraph</string>
				<key>Match_Hashes</key>
				<array>
					<dict>
						<key>BinIndex</key>
						<string>0</string>
						<key>BinMatches</key>
						<array>
							<dict>
								<key>FirstLineHeadIndent</key>
								<string>0</string>
								<key>HeadIndent</key>
								<string>0</string>
								<key>LineFragmentPadding</key>
								<string>5</string>
								<key>LineSpacing</key>
								<string>0</string>
								<key>ParagraphSpacing</key>
								<string>0</string>
								<key>ParagraphSpacingBefore</key>
								<string>0</string>
								<key>TailIndent</key>
								<string>0</string>
								<key>TextAlignment</key>
								<string>Left</string>
							</dict>
						</array>
					</dict>
				</array>
				<key>NHashBins</key>
				<string>16</string>
			</dict>
			<dict>
				<key>Class_Store</key>
				<string>DKDFont</string>
				<key>Match_Hashes</key>
				<array>
					<dict>
						<key>BinIndex</key>
						<string>0</string>
						<key>BinMatches</key>
						<array>
							<dict>
								<key>Name</key>
								<string>Helvetica</string>
								<key>Size</key>
								<string>19</string>
							</dict>
							<dict>
								<key>Name</key>
								<string>Helvetica</string>
								<key>Size</key>
								<string>12</string>
							</dict>
							<dict>
								<key>Name</key>
								<string>Helvetica</string>
								<key>Size</key>
								<string>16</string>
							</dict>
							<dict>
								<key>Name</key>
								<string>Helvetica</string>
								<key>Size</key>
								<string>15</string>
							</dict>
							<dict>
								<key>Name</key>
								<string>Helvetica</string>
								<key>Size</key>
								<string>10</string>
							</dict>
							<dict>
								<key>Name</key>
								<string>Helvetica</string>
								<key>Size</key>
								<string>13</string>
							</dict>
							<dict>
								<key>Name</key>
								<string>Helvetica</string>
								<key>Size</key>
								<string>13</string>
								<key>Traits</key>
								<string>1</string>
							</dict>
							<dict>
								<key>Name</key>
								<string>Helvetica</string>
								<key>Size</key>
								<string>12</string>
								<key>Traits</key>
								<string>1</string>
							</dict>
							<dict>
								<key>Name</key>
								<string>Helvetica</string>
								<key>Size</key>
								<string>14</string>
							</dict>
							<dict>
								<key>Name</key>
								<string>Helvetica</string>
								<key>Size</key>
								<string>11</string>
							</dict>
						</array>
					</dict>
				</array>
				<key>NHashBins</key>
				<string>16</string>
			</dict>
			<dict>
				<key>Class_Store</key>
				<string>DKDTextAttributes</string>
				<key>Match_Hashes</key>
				<array>
					<dict>
						<key>BinIndex</key>
						<string>0</string>
						<key>BinMatches</key>
						<array>
							<dict>
								<key>Font</key>
								<string>0</string>
								<key>ForeColor</key>
								<string>rgb 0 0 0 1</string>
								<key>Paragraph</key>
								<string>0</string>
							</dict>
							<dict>
								<key>Font</key>
								<string>16</string>
								<key>ForeColor</key>
								<string>rgb 0 0 0 1</string>
								<key>Paragraph</key>
								<string>0</string>
							</dict>
							<dict>
								<key>Font</key>
								<string>32</string>
								<key>ForeColor</key>
								<string>rgb 0 0 0 1</string>
								<key>Paragraph</key>
								<string>0</string>
							</dict>
							<dict>
								<key>Font</key>
								<string>32</string>
								<key>Paragraph</key>
								<string>0</string>
							</dict>
							<dict>
								<key>Font</key>
								<string>48</string>
								<key>ForeColor</key>
								<string>rgb 0 0.50196 0.12992 1</string>
								<key>Paragraph</key>
								<string>0</string>
							</dict>
							<dict>
								<key>Font</key>
								<string>48</string>
								<key>ForeColor</key>
								<string>rgb 0 0 0 1</string>
								<key>Paragraph</key>
								<string>0</string>
							</dict>
							<dict>
								<key>Font</key>
								<string>64</string>
								<key>ForeColor</key>
								<string>rgb 0 0 0 1</string>
								<key>Paragraph</key>
								<string>0</string>
							</dict>
							<dict>
								<key>Font</key>
								<string>80</string>
								<key>ForeColor</key>
								<string>rgb 0 0 0 1</string>
								<key>Paragraph</key>
								<string>0</string>
							</dict>
							<dict>
								<key>Font</key>
								<string>16</string>
								<key>ForeColor</key>
								<string>rgb 0 0.50196 0.12992 1</string>
								<key>Paragraph</key>
								<string>0</string>
							</dict>
							<dict>
								<key>Font</key>
								<string>80</string>
								<key>ForeColor</key>
								<string>rgb 0.51765 0 1 1</string>
								<key>Paragraph</key>
								<string>0</string>
							</dict>
							<dict>
								<key>Font</key>
								<string>96</string>
								<key>ForeColor</key>
								<string>rgb 0.51765 0 1 1</string>
								<key>Paragraph</key>
								<string>0</string>
							</dict>
							<dict>
								<key>Font</key>
								<string>80</string>
								<key>ForeColor</key>
								<string>rgb 0 0.50196 0.12992 1</string>
								<key>Paragraph</key>
								<string>0</string>
							</dict>
							<dict>
								<key>Font</key>
								<string>80</string>
								<key>ForeColor</key>
								<string>rgb 1 0 0.35294 1</string>
								<key>Paragraph</key>
								<string>0</string>
							</dict>
							<dict>
								<key>Font</key>
								<string>80</string>
								<key>ForeColor</key>
								<string>rgb 0.14118 0 1 1</string>
								<key>Paragraph</key>
								<string>0</string>
							</dict>
							<dict>
								<key>Font</key>
								<string>16</string>
								<key>ForeColor</key>
								<string>rgb 0.14118 0 1 1</string>
								<key>Paragraph</key>
								<string>0</string>
							</dict>
							<dict>
								<key>Font</key>
								<string>32</string>
								<key>ForeColor</key>
								<string>rgb 1 0.37647 0 1</string>
								<key>Paragraph</key>
								<string>0</string>
							</dict>
							<dict>
								<key>Font</key>
								<string>112</string>
								<key>ForeColor</key>
								<string>rgb 1 1 1 1</string>
								<key>Paragraph</key>
								<string>0</string>
							</dict>
							<dict>
								<key>Font</key>
								<string>128</string>
								<key>ForeColor</key>
								<string>rgb 1 1 1 1</string>
								<key>Paragraph</key>
								<string>0</string>
							</dict>
							<dict>
								<key>Font</key>
								<string>144</string>
								<key>ForeColor</key>
								<string>rgb 1 0 0.35294 1</string>
								<key>Paragraph</key>
								<string>0</string>
							</dict>
						</array>
					</dict>
				</array>
				<key>NHashBins</key>
				<string>16</string>
			</dict>
			<dict>
				<key>Class_Store</key>
				<string>DKDDataArchive</string>
				<key>Match_Hashes</key>
				<array>
					<dict>
						<key>BinIndex</key>
						<string>12</string>
						<key>BinMatches</key>
						<array>
							<dict>
								<key>ArchiveData</key>
								<data>
								JVBERi0xLjMK
								JcTl8uXrp/Og
								0MTGCjQgMCBv
								YmoKPDwgL0xl
								bmd0aCA1IDAg
								UiAvRmlsdGVy
								IC9GbGF0ZURl
								Y29kZSA+Pgpz
								dHJlYW0KeAGV
								lrmOI0cMhvN6
								iooNLF33EU/m
								bDGBH0CwsYHG
								wHqCff396yDZ
								o5bHvVAifCKp
								n0eT/d1+td+t
								w6c5G5399y/7
								p/3H/v7y7u3t
								3fr5eb/h9+io
								2zeYkV/f7+u7
								s/fhb+72m1r9
								/ZuNhXKLKVlf
								KFTnG5zP7G4T
								AqZc1SxFchGO
								xkcKsVdvmdhO
								2fkUir09YQi1
								PW2mWqLHf+/g
								JlCNoZSuCoTc
								njDRKVZMNNIz
								v7uNkBB88FY9
								kR/SySoKlZzE
								HNJhpileIdBw
								igUN/I9SQFEl
								veB8tOyaj/nE
								6pnfN62geL5Z
								jICjYn6sWXp5
								HUOCz+sL5s3P
								r1+8/RJdoBBC
								tHU0zztMHcYk
								NmoOM1FDQeP6
								mDtmRhgSTYFi
								aWqGMlPI07FT
								rS7BhAlqkF2r
								GB1mpjIbocSu
								UkhjUjg4ZijU
								ilCiiglCbWYq
								MyZI6IKfWo3R
								gYQU8zEW8ssZ
								CUYWFYVoOicW
								N9EEmSDSJ35D
								A8cPXEBRxb3Q
								DJloHQ6tkGqx
								FftpB29YGUzV
								882+YilhVii6
								3BqGBfsHc1fw
								YHVbqeW5AuY2
								mcwIQwKVSu2+
								qB105Dw8C7WU
								HMZFSEbMvU6Y
								GWGIxZ4JXWi1
								YQQ4egSBZ1Zd
								QlSrESbqPyHq
								Z8UKGjLlgM8h
								VqKSAzaMqmIi
								2hHrxJhohkyw
								mbQOJz9oYKYV
								ZFVSeclQyCEf
								YWcrJtrDORRP
								uo194u0fF5dH
								SHiMUDuPvvHy
								AMP4b4asYqfu
								/IFFPLF40Acp
								5EtB4gsgVKXE
								y0OMNhsFEtbQ
								HB+PwTsIRMw5
								X7I2QYEwYW3J
								erCChP8k6gdd
								22qkU6mmisFn
								FpFFW+mIKiGa
								z7bSHA9+2+pM
								hobHWEPDYoi1
								C6iidt0PKW+i
								6Wh3TlbmRLDH
								9/L40Ne9PAhd
								/LHPzP9dHLMv
								TvUBChy2RPFj
								ZlKjPlFc6D73
								0qfHa4XqFKef
								pzpmZoTCu9BA
								mJOORuGNaay4
								C6Hq8gueYl+q
								MDIsNFXvL4cK
								WGZTVaA8/NZF
								9Vto+ZVQaGp7
								SBBlm7VKfkQP
								l1XBr4xQIVEP
								J1W1/UqtOt4f
								Vgczd7DSTDBk
								PGZSq/XysW4K
								Xj+wSfGelLHO
								o30zGNwHhrGu
								FOdNETs0AUsZ
								N8WjmuOojFux
								CVqFoxIN5vqR
								oSzKHOG6VVwj
								jg7967KJBiYj
								Futidok88cN7
								+rjo46bgXZP/
								cdySWQlRJWTn
								M9+b2IpzxGXY
								fmx1JtBwsoIG
								YbuCRlRplTln
								IYd8hEllmDzp
								4b4pD53ld1Rs
								iguPIp6fuWnw
								YpT0qnxkyGts
								33lV2G4ch7TW
								ML6UYg5gb4hR
								IjHabJRIWKDO
								V2UFx1tch4i5
								FpeETUabMGMf
								2QUyRuzkN9LB
								CVhXZf0jCHbZ
								SkdUCVnaZ6wH
								dvTbGR4iaR00
								+o41NEisWcCD
								KKmxSGdyTGez
								Q7HYSlNmwlfl
								Y1/XVfn6E6vJ
								/A0KZW5kc3Ry
								ZWFtCmVuZG9i
								ago1IDAgb2Jq
								CjEwNzYKZW5k
								b2JqCjIgMCBv
								YmoKPDwgL1R5
								cGUgL1BhZ2Ug
								L1BhcmVudCAz
								IDAgUiAvUmVz
								b3VyY2VzIDYg
								MCBSIC9Db250
								ZW50cyA0IDAg
								UiAvTWVkaWFC
								b3ggWzAgMCA4
								MC4xIDMwLjld
								Ci9Dcm9wQm94
								IFsyNS4wMTI0
								NCAwIDUxLjI1
								MzM0IDE5Ljc2
								OTExXSAvQmxl
								ZWRCb3ggWzAg
								MCA4MC4xIDMw
								LjldIC9Ucmlt
								Qm94ClswIDAg
								ODAuMSAzMC45
								XSAvQXJ0Qm94
								IFswIDAgODAu
								MSAzMC45XSA+
								PgplbmRvYmoK
								NiAwIG9iago8
								PCAvUHJvY1Nl
								dCBbIC9QREYg
								XSAvQ29sb3JT
								cGFjZSA8PCAv
								Q3MxIDcgMCBS
								ID4+ID4+CmVu
								ZG9iago4IDAg
								b2JqCjw8IC9M
								ZW5ndGggOSAw
								IFIgL04gMyAv
								QWx0ZXJuYXRl
								IC9EZXZpY2VS
								R0IgL0ZpbHRl
								ciAvRmxhdGVE
								ZWNvZGUgPj4K
								c3RyZWFtCngB
								hVXfb9tUFD6J
								b1KkFj8gWEeH
								isWvVVNbuRsa
								rcYGSZOl7UoW
								penYKiTkOjeJ
								qRsH2+m2qk97
								gTcG/AFA2QMP
								SDwhDQZie9n2
								wLRJU4cqqklI
								e+jEDyEm7QVV
								4bt2YidTxFz1
								+ss53znnO+de
								20Q9X2m1mhlV
								iJarrp3PJJWT
								pxaUnk2K0rPU
								SwPUq+lOLZHL
								zRIuwRX3zuvh
								HYoIy+2R7v5O
								9iO/eovc0Yki
								T8BuFR19GfgM
								UczUa7ZLFL8H
								+/hptwbc8xzw
								0zYEAqsCl32c
								EnjRxyc9TiE/
								CY7QKusVrQi8
								Bjy82GYvt2Ff
								AxjIk+FVbhu6
								ImaRs62SYXLP
								4S+Pcbcx/w8u
								m3X07F2DWPuc
								pbljuA+J3iv2
								VL6JP9e19Bzw
								S7Bfr7lJYX8F
								+I/60nwCeB9R
								9KmSfXTe50df
								X60U3gbeBXvR
								cKcLTftqdTF7
								HBix0fUl65jI
								IzjXdWcSs6QX
								gO9W+LTYY+iR
								qMhTaeBh4MFK
								faqZX5pxVuaE
								3cuzWpnMAiOP
								ZL+nzeSAB4A/
								tK28qAXN0jo3
								M6IW8ktXa26u
								qUHarppZUQv9
								Mpk7Xo/IKW27
								lcKUH8sOunah
								GcsWSsbR6SZ/
								rWZ6ZxHa2AW7
								nhfakJ/d0ux0
								Bhh52D+8Oi/m
								BhzbXdRSYraj
								wEfoREQjThYt
								YtWpSjukUJ4y
								lMS9RjY8JTLI
								hIXDy2ExIk/S
								EmzdeTmP48eE
								jLIXvS2iUaU7
								x69wv8mxWD9T
								2QH8H2Kz7DAb
								ZxOksDfYm+wI
								S8E6wQ4FCnJt
								OhUq030o9fO8
								T3VUFjpOUPL8
								QH0oiFHO2e8a
								+s2P/oaasEsr
								9CNP0DE0W+0T
								IAcTaHU30j6n
								a2s/7A48yga7
								+M7tvmtrdPxx
								843di23HNrBu
								xrbC+NivsS38
								bVICO2B6ipah
								yvB2wgl4Ix09
								XAHTJQ3rb+BZ
								0NpS2rGjper5
								gdAjJsE/yD7M
								0rnh0Kr+ov6p
								bqhfqBfU3ztq
								hBk7piR9Kn0r
								/Sh9J30v/UyK
								dFm6Iv0kXZW+
								kS4FObvvvZ8l
								2HuvX2ET3Ypd
								aNVrnzUnU07K
								e+QX5ZT8vPyy
								PBuwFLlfHpOn
								5L3w7An2zQz9
								Hb0YdAqzak21
								ey3xBBg0DyUG
								nQbXxlTFhKt0
								Flnbn5OmUjbI
								xtj0I6d2XJzl
								lop4Op6KJ0iJ
								74tPxMfiMwK3
								nrz4XvgmsKYD
								9f6TEzA6OuBt
								LEwlyDPinTpx
								VkX0CnSb0M1d
								fgbfDqJJq3bW
								NsoVV9mvqq8p
								CXzKuDJd1UeH
								Fc00Fc/lKDZ3
								uL3Ci6MkvoMi
								juhB3vu+RXbd
								DG3uW0SH/8I7
								61ZoW6gTfe0Q
								9b8a2obwTnzm
								M6KLB/W6veLn
								o0jkBpFTOrDf
								+x3pS+LddLfR
								eID3Vc8nRDsf
								Nxr/rjcaO18i
								/xbRZfM/WQBx
								eAplbmRzdHJl
								YW0KZW5kb2Jq
								CjkgMCBvYmoK
								MTA0NwplbmRv
								YmoKNyAwIG9i
								agpbIC9JQ0NC
								YXNlZCA4IDAg
								UiBdCmVuZG9i
								agozIDAgb2Jq
								Cjw8IC9UeXBl
								IC9QYWdlcyAv
								TWVkaWFCb3gg
								WzAgMCA2MTIg
								NzkyXSAvQ291
								bnQgMSAvS2lk
								cyBbIDIgMCBS
								IF0gPj4KZW5k
								b2JqCjEwIDAg
								b2JqCjw8IC9U
								eXBlIC9DYXRh
								bG9nIC9QYWdl
								cyAzIDAgUiA+
								PgplbmRvYmoK
								MTEgMCBvYmoK
								KE1hYyBPUyBY
								IDEwLjEwLjUg
								UXVhcnR6IFBE
								RkNvbnRleHQp
								CmVuZG9iagox
								MiAwIG9iagoo
								RDoyMDE3MDMy
								NzEwMzU0NFow
								MCcwMCcpCmVu
								ZG9iagoxIDAg
								b2JqCjw8IC9Q
								cm9kdWNlciAx
								MSAwIFIgL0Ny
								ZWF0aW9uRGF0
								ZSAxMiAwIFIg
								L01vZERhdGUg
								MTIgMCBSID4+
								CmVuZG9iagp4
								cmVmCjAgMTMK
								MDAwMDAwMDAw
								MCA2NTUzNSBm
								IAowMDAwMDAy
								OTEyIDAwMDAw
								IG4gCjAwMDAw
								MDExOTIgMDAw
								MDAgbiAKMDAw
								MDAwMjY4NCAw
								MDAwMCBuIAow
								MDAwMDAwMDIy
								IDAwMDAwIG4g
								CjAwMDAwMDEx
								NzIgMDAwMDAg
								biAKMDAwMDAw
								MTQxMyAwMDAw
								MCBuIAowMDAw
								MDAyNjQ5IDAw
								MDAwIG4gCjAw
								MDAwMDE0ODEg
								MDAwMDAgbiAK
								MDAwMDAwMjYy
								OSAwMDAwMCBu
								IAowMDAwMDAy
								NzY3IDAwMDAw
								IG4gCjAwMDAw
								MDI4MTcgMDAw
								MDAgbiAKMDAw
								MDAwMjg3MCAw
								MDAwMCBuIAp0
								cmFpbGVyCjw8
								IC9TaXplIDEz
								IC9Sb290IDEw
								IDAgUiAvSW5m
								byAxIDAgUiAv
								SUQgWyA8NThh
								ODdlY2Y3NzY2
								MDBiMzNjMzQz
								OGYxYzU0MmEw
								MzU+Cjw1OGE4
								N2VjZjc3NjYw
								MGIzM2MzNDM4
								ZjFjNTQyYTAz
								NT4gXSA+Pgpz
								dGFydHhyZWYK
								Mjk4NwolJUVP
								Rgo=
								</data>
							</dict>
						</array>
					</dict>
					<dict>
						<key>BinIndex</key>
						<string>13</string>
						<key>BinMatches</key>
						<array>
							<dict>
								<key>ArchiveData</key>
								<data>
								JVBERi0xLjMK
								JcTl8uXrp/Og
								0MTGCjQgMCBv
								YmoKPDwgL0xl
								bmd0aCA1IDAg
								UiAvRmlsdGVy
								IC9GbGF0ZURl
								Y29kZSA+Pgpz
								dHJlYW0KeAGN
								UEEOgjAQvPOK
								OZtQurQFe9bE
								eJOTZ0NQTKgK
								6P/dFgTiRdND
								O7Pb2Z1pUaCF
								RExKGLuWBg6Z
								The4CdhIKbRM
								0XDv/K6XPyOH
								I27McIfRvgtd
								Fahk1xMuPZIN
								32UPCqcvwYXU
								F2bNMD2aJ3zv
								sty0QY3z6peB
								6G8DbN0bIGhr
								g1m/jBTr3ExU
								EBupmFKhcyUt
								h0Ic2IzqUccH
								oSa1TxiHqiur
								x/N1aqLuyuFn
								yg4zQnJEA5gU
								OTGHZO8I2zt7
								Ld4AGV0mCmVu
								ZHN0cmVhbQpl
								bmRvYmoKNSAw
								IG9iagoxOTgK
								ZW5kb2JqCjIg
								MCBvYmoKPDwg
								L1R5cGUgL1Bh
								Z2UgL1BhcmVu
								dCAzIDAgUiAv
								UmVzb3VyY2Vz
								IDYgMCBSIC9D
								b250ZW50cyA0
								IDAgUiAvTWVk
								aWFCb3ggWzAg
								MCA1NTQuODM2
								MSA1MDAuNDAy
								XQovQ3JvcEJv
								eCBbMy4wMjA1
								ODMgMjE2LjI2
								MzcgNDQ1Ljg2
								ODUgNDc2Ljgx
								OTNdIC9CbGVl
								ZEJveCBbMCAw
								IDU1NC44MzYx
								IDUwMC40MDJd
								Ci9UcmltQm94
								IFswIDAgNTU0
								LjgzNjEgNTAw
								LjQwMl0gL0Fy
								dEJveCBbMCAw
								IDU1NC44MzYx
								IDUwMC40MDJd
								ID4+CmVuZG9i
								ago2IDAgb2Jq
								Cjw8IC9Qcm9j
								U2V0IFsgL1BE
								RiAvSW1hZ2VC
								IC9JbWFnZUMg
								L0ltYWdlSSBd
								IC9Db2xvclNw
								YWNlIDw8IC9D
								czEgNyAwIFIg
								Pj4KL0V4dEdT
								dGF0ZSA8PCAv
								R3MxIDEwIDAg
								UiAvR3MyIDEx
								IDAgUiA+PiAv
								WE9iamVjdCA8
								PCAvSW0xIDgg
								MCBSID4+ID4+
								CmVuZG9iago4
								IDAgb2JqCjw8
								IC9MZW5ndGgg
								OSAwIFIgL1R5
								cGUgL1hPYmpl
								Y3QgL1N1YnR5
								cGUgL0ltYWdl
								IC9XaWR0aCAx
								MjgwIC9IZWln
								aHQgMTAyNCAv
								SW50ZXJwb2xh
								dGUKdHJ1ZSAv
								Q29sb3JTcGFj
								ZSAxMiAwIFIg
								L0ludGVudCAv
								UGVyY2VwdHVh
								bCAvQml0c1Bl
								ckNvbXBvbmVu
								dCA4IC9GaWx0
								ZXIgL0ZsYXRl
								RGVjb2RlCj4+
								CnN0cmVhbQp4
								AbzdaY9tyVXu
								+w/GFcLGopdl
								hMG4RNlAlYED
								HHouHC4g+vYK
								sMuAcNlQVtkG
								ywIkMAghJCR4
								x6e6v7X+O8eO
								ijlnVqabO17E
								HjHiGc9oZqw1
								IzL3rvrt3/7t
								P/zDP/zTP/3T
								P/mTP/n93//9
								3/md3zH+v3f5
								oz/6oz/4gz/4
								vd/7vd/93d81
								0iGNACy/fReK
								aTCYp0tUsfHC
								Q0S/YpAMl9VL
								XGAj4x//8R/L
								n1BKBhWJNhgk
								UdlgrLbE5Y03
								3vj4xz+OYQJR
								II0p6SWA55bK
								maAS9zd/8zd/
								67d+q+iUX/u1
								X7sHPxngiYXK
								11R47oTOaEmS
								cf76r/+6VXpp
								G2F+4zd+Az89
								iQfm/nx++8G8
								/wmWqZxKQ0H4
								C8HyZ3/2Z2++
								+ebnPve5L33p
								S3/xF3+hOWh/
								9Vd/9Vd+5Vf+
								nwdBEkOZSAaz
								jkmVThSCsGS4
								Wz2Ve8UvkGAb
								MgsSVCEjYc8i
								nCaQq7hgzxKx
								kCtNT5Rj7DFV
								yHGchKchtVQ+
								v/zLv/xzP/dz
								P//zP0/RkEFS
								SFST29TVEnv1
								XtXV6nG89/5k
								mECbEj8edqGl
								USFRxJ/LlvAp
								D6+oAt/q/J3f
								YbRr7B9LlXls
								41ja9mAcheDC
								fZpQVk8Z75Ff
								NHnIEaIqwwCF
								YGwXHUfgpKCQ
								K1hRhBcMQq1r
								K5rWH0p4OdCt
								aoXPES+EME+p
								ZcUcM8yyYlb9
								nuDJ0BNZs5Wh
								EurVJC/n2K7i
								Zr935fbBXwun
								k9wDAMd8HKVY
								Z2oOPIx8Nvep
								BKAlISBLG/4e
								82SwRKa6QcQz
								+eCUpEym3hKb
								3KR3Kv/nQVqF
								J2Wbnv0B9X98
								J7yrDJhyBT5N
								5mtoFPeXfumX
								/u+7UGSiHM1h
								MCUAjFP1L/zC
								L1hiZKnwkr9K
								KZ5I6hhyDwUe
								uS/Pn/3Zn/Ut
								CmbV07nHvA0s
								v3gXEQmGpKVZ
								FT15WH/Sn1ym
								oh5iu4K9BCj1
								IdgaIsBVvdt2
								GkfK5I+BzoKk
								sVg2rQ08X9E2
								rVX9+cmf/Mn/
								dZcf//Ef1zHu
								Gghpw+sYjD4Z
								cU5bYIbZ6k/8
								xE+8/vrrr732
								2o/92I/9zM/8
								DJjQPYietRA/
								+IM/+OEPf/j9
								73//933f90GC
								YbBaRVd1XbW7
								ZyfQVFqfv1b4
								2PRtHlDME1fo
								6bNCyh+GfV3S
								yamxHvICKO16
								KIRABAk7wEQx
								tcr+0z/903Zp
								eEaASCa9aNnB
								OjOAPSLhkRSr
								eo2yJdImnr7t
								8VM/9VOerw3i
								IfooycFSXoW7
								fX4eRJ5c2PGL
								Xi1tKlO+ibg8
								sA3PpoDBB4Os
								WMZgRUNLkJD0
								xodcbn/CGwHs
								N0LJKDESPy85
								BzDSyY10of3f
								d9EBf6qRSykZ
								CzEkVnVMlCym
								JNo4T8eruk7B
								jDWzveFx9NH2
								maUzAkjVh5H4
								UJe2zCU2mciQ
								VGy1yxMgYUEi
								qxpFMWVUVGJK
								xr3pcZRngoG7
								ZHxR/NAP/ZDE
								2k7xy0Rc28wo
								DTwsXIxFqYcY
								ejTlMKu8ekBl
								WCw6maIGkH0b
								wZLsswEezPuf
								Wu2g7lbokO8b
								1dThjZ7Fkmnf
								tPQufGNc7WDP
								EiSkqxNHVMkV
								SXeQriGrIwZT
								l9P7lf1WhelK
								EoCx5I91BfAT
								gFkKjGruv/Rk
								7kFlfhz5et3Y
								xt5KKpJJm3lN
								6VSv/Nvh7C6+
								sjBQA1vFE21G
								oS3RGX1YhhPy
								TvDijDf2TQlT
								UEtTSCdAqyx6
								8qlPfertt9/+
								4he/6P6rP7Lq
								i8I3GF1KYEqu
								ahaZ8DWlJ+UM
								mRT3OAYTfWDl
								1gifvfSAK5OR
								xVQsoX3hP4R9
								x/0rWL5PHHHy
								EqUCjbpkWhpX
								ozzHxVaxZ4Tz
								MqppvtCiXcuP
								qiqqa0qzVLYV
								eNrPq3KmD5vy
								OF4ggKpoV0zQ
								lqxOwqdUEy78
								NEpRljobWDIl
								s3pU2q5hBOLC
								3SMe/icqR+Ys
								qMqwZ1EIxisB
								ToobrAOGsVMH
								BQah5FsyrUsU
								LgEo8B14KKZW
								n1jOwErgOA5g
								U8rwOPZE1mzX
								jtWWNT3IR0Q+
								xeVCxp2evYQx
								3NdPBhlKaW0O
								Ei3d3KeQNWKt
								Lv8T6rvpvu9u
								35DBcjHGA5JF
								uDKZYptObmV4
								HDsWGi0Bk0l1
								ZRjYldJxwpEj
								wLBd4Y+ZfG0t
								4krG91hCr7Ty
								NK6pCu1IA8lY
								5sYYrrJa6425
								zsMj6YDkBIXT
								qodljKqGwJDS
								GL1UHaLI9K3V
								J468ilJKnqCs
								6OwlTDFlnLpY
								JgGYsW/Kuhks
								8cpxlEiaBjAW
								y+Zso9rDXkw2
								s4bAO0w69c0Z
								0tlPB3i1Aykw
								Oglmac6HpvqT
								r4NrJ22rks9R
								uD4UonsEAD/8
								wz/sCvzRj370
								R3/0R0OWG8BV
								XZVzHIXuMVlS
								bDxIjsgsz8VX
								gsQwk5qMCs9Q
								zbaxWv4AZdUS
								e7vR6pBYgoG0
								Su70Lz/yrep2
								AhlGUC7yMWVs
								Gm3MObJz9FCA
								H5fwUfHCTKpa
								zjZGgs1Dd3dw
								c/GUXQNYMHM5
								FWDRp0BIOhej
								iKbyH6NdcUrC
								CAZP4Usopozh
								MwpEkJD0xlYb
								K3CFYSiZOgDW
								6rq36Rut7ap2
								nxFCAeCIh5Rk
								JMHqEgbTcaEP
								beTreFXXill1
								4STAq7b07Dw4
								Hzr7wZK4Hhlx
								zaR3+ZWYNPDk
								DjbCQixJMqHX
								q2psKVjIAcdp
								ehTpedxtUWwy
								+ZEf+RHfA0a5
								cSyENAS1+hD8
								9ie2wlkdZpZy
								5khaUlfX2x4N
								DOaEBS15/P4L
								AEnymjQyHkdf
								oU5rLiy+SOm+
								6JwQTOcyaJUl
								jCN9V8LwXQ0c
								8hkBniXD0M2C
								byeTKxJRusBy
								HF/gciixNbdg
								uZShVXJVFySX
								0jDSeQFzoZAA
								0RrL9jha8j7q
								9VTfdNVmPiKz
								AJP0alcR8a2F
								hG8kJUZnCR+Y
								7pFBNg12Y3w4
								4I19U3qjxQZc
								AvEzEjn4he9f
								/uVffvazn/3b
								v/3bT3/6034d
								7INpX9mBdqai
								6knN4csCIJl0
								UzqZWGizHMcw
								xnvwW42bZB9Y
								q4ws2MTqe55C
								4g+8OQ7D40ok
								fNVSV4t15RXe
								qsS0Tmfu2+32
								txEYfa356tAc
								ejyTf9NpyFTN
								3lIRb1Wd1TX4
								TRnCTYntOEZe
								eqhUXeH3sM/o
								5xUem0x6L1PK
								9pjGWO7xX9xT
								GLnE/NxxCFPq
								qrHPF+NkIkRb
								6HS0mpRAGA+U
								YpzzhlXkkm+J
								S3EpIQP3HjH2
								vrP03LpK4Dhe
								8ZTh6SglUg4l
								vG48lq3k8Ns4
								mQTmtclGMvhN
								QSvJPi8Uqxoo
								n819CslunHDT
								8LGsSl+D6+5C
								TsSNhDu8uEL0
								ma3Ssiox9itx
								tCOt9nAn1ZRh
								CHk13k9kt6Mm
								QDzSkNUV/iqf
								r5VdXOefjppy
								6yykIhZiSiY3
								QR1pwFjolQwA
								eZXPSjJ9UzI8
								R2ydl3Cy9ESM
								09Lp6i2PuyCs
								h7fT1f3S8bBy
								+3NSXY2rPoAS
								xp+ISLEamGKa
								MWSOQ5XxOObC
								d/Na446OLVix
								+LYZ7Afvmnk9
								2cBgqtYrh1LX
								HG9q72tTHajD
								ToCOiM7SVjtU
								wzCaMoZ3FsXT
								Rw+nT4cQAlEk
								YHXwqJwwWZCv
								rTjWNQ3ZlJ5R
								uWEQly/ZYDN9
								Lj42Yw2clsZj
								FDopRM+FvgVi
								bwkPEgBeMJQ4
								4y8cpCU91/kO
								/9P/AMAALXHX
								6o0WXldJWT0y
								lkbheG1pzCdF
								FBgPyyP2rEnP
								nXGTuiF0OVfd
								1MsIX9VGOqRC
								2E8lR0u3Yh44
								GQNn1KUahSfL
								am91YjUFKI2y
								pRciHmXa9t19
								cJK8Gk2tdhWi
								tDr5rAx9dgCA
								tasPiD2fF/tR
								hkeGE+4IG0v3
								tQi5cFeLonzu
								bBW6KmCC0Sdt
								OhIh6lV9MNaK
								umFpMJNYBZZb
								Oky9kkbKcUTl
								EdjY9qrEOPr2
								6O+KuALrDJfy
								N1oVDm19k7xV
								FgwTF4yUVaMl
								MC73cm/XWPmM
								jN2DIGPflPEd
								92oxPZX1JNDJ
								gcV33dU9sb9j
								PJfBzvmMnSue
								PgqRPNGlS9bE
								XX3pbhmWVrld
								We8X8+68ypEk
								MQXjUlyKKaSq
								nYRvJ6H7BZOd
								ce6/41KsLrmd
								nLexpc5sQsBj
								dqDaYDOdiLV9
								CukwVjLxFJoj
								5Eg8YNNGS2Nk
								H+SmdCbsiU8O
								HNMjVP6f//mf
								//Vf//XnPvc5
								V+C/+qu/YreL
								bHjfn74YcUq4
								PksPp+/b3pjx
								r1GKZfVUJu6q
								rIWs9lVHK8pw
								XsUt+tPHCoEX
								SxpF6UhwStKB
								RHRgz8KGmY1n
								Kj2+Vst8FNPY
								WCphfQRrmQAj
								awLbY53pgDdl
								9V31YCzVK42o
								ympWA6yJbfoa
								buXXBEu3M8T9
								7z9X5grYdIDB
								xDmP+FnK5DP8
								JdzjYCwQBZLx
								inx4AkCSNkmK
								umbz45z9UNzI
								GTufzOhVcm/J
								7W9Bf11F6Efk
								Xs2tdnlOo+pJ
								WQWo0lMeS6f5
								X/XtlISxEJ0S
								jSwYPLI1Dcaa
								ZjwGLeLRnqXv
								yfZ2j779UGiY
								3KUhusfEnohV
								VvPsHleAS/KB
								4PZnlpgfd3eM
								IQ4MYLzkU2KP
								e31dV33hd76a
								xBQiw1U6LRth
								gCnTNDCWqwwj
								gQ8w3aMwcuyM
								FEOrw8wFJplk
								IG8dvB+M+ZqS
								iRKY4+A35SpP
								QVsaBtMymXzW
								TK54tu00LpQI
								A9AlJvMAjSun
								nezN6xVMOnvY
								ZmBe046C3XON
								dAdFJ1JjdsdX
								0j0oCxdHUOHa
								b30WfAkI0Vve
								S40+Hw1IJ1ic
								hGIqsau6rJ6K
								B3R/Mi9+pTil
								nYIZn4sfwk25
								7YyH0CXQWP4F
								CkDXz/W5l9ua
								NkD87QEkfO06
								/aw/lDahpwPD
								14Oo+VrHgmFo
								b5k97NuMj4yo
								VjweMsnIZIQR
								0nXA9cGj93t8
								v77vYxVDFRmF
								S9/iMnZnCWOV
								I0vVRbWNKwYM
								mAtjMFPCTmoU
								e8axt8RF0Fml
								lIOR4JylO9nt
								94ZdfKb/2YEh
								GQG6EIVkJIUu
								Yu4sgTXN56iP
								Esdoj+PGE9UR
								NhYfPWzlwChc
								DH3KZMsyhWAb
								Hdh08DWhPqyF
								wASDTLLMWCbR
								TtOabqMQsvK6
								9CbyOGRuC732
								2msf+9jH/KV6
								/YEXQvQeMR2m
								LxnMjPb5xjl9
								KGdTSA3hiJCY
								JhmP9of1F39y
								gSHwZFabHkff
								bL7TOuoYHQk6
								IXy9779FmdF3
								eDKWTfH17uuX
								SJgcwVkAbm+C
								h5tvd5Buvv42
								L7EEAxw/xRRM
								4R2EpgnZ6wOY
								LtUc0S11djqO
								kIxIsNGBBaIf
								kVlaQg5WMvf0
								/6hk1tXiQia5
								07dGsQzzI3E7
								TcmzVFdkofHI
								5I033njzzTff
								euutf/qnf/rC
								F77gV8A+Bb42
								/eTHHvMpEL1G
								SY+jD4j3ZrQz
								FqsR4FTkXNyn
								jIGP/FvoNe6A
								n6hIMrbyQcXi
								5bVyrrolABZ4
								PdGNNqH9U2fE
								lbauUjBHS4+E
								JTktn+Oa9hoX
								4ams+GfpJSBi
								UlZFjOc0wzGu
								sdY87W1LukTY
								w6+ATR+esT90
								6Hl/ttn44Fnz
								72GxVCYFgPGK
								fUsj2mrhQnHM
								MNJRqY4+IYac
								cc4nHUtYkqu4
								Xyt7CT8yFmjK
								TMk4xT4ke/Ln
								aZ514FlUXLBr
								TidJOmYN3DKZ
								Q90ad61uta+6
								D0tPvB2IOZnH
								J1t4cTuUTqmT
								0naQPk7LvAzH
								fZTsYY6+Y/HV
								Skwh+UpJYlId
								wP/PijRElJJj
								DPEW6Jjdfjbe
								8305AEz+fAFY
								OF6lPTwB6k9j
								cbkTnJBZ6Bnv
								Gd0OwGQysLTa
								y3llKNDgN6XV
								41h09smNzrg9
								1q2cI8+2ncLL
								gYLZE++DwFHO
								lVY5lRwS2Jaw
								n71inGG8cXzN
								2th2CxIYR1BH
								Pod2V60ECaNT
								6BwF6Y6djJaE
								m9AyNI0fbccS
								gXyC+uyIIgGO
								uUsM/qqurb0z
								nXKmIpx4BrAp
								z8WjOpV41rH2
								lr+g0+01MbmV
								zzjOalHaFUhi
								0BwXjfrjIfIC
								qGkO6s5RxDlq
								9u3QFt1YuEdG
								LoHbJIOsjbIq
								JY+1BwrsidsS
								QjvFdQ+SJ/d4
								yiGeIZ/E1MIF
								MgulGot+HGMI
								w5GSb0hTUg6Y
								yTBkz2iUD0er
								gSmmjJNhq+x3
								yl9w8emqFUNe
								xngo8xEIWdx8
								JyUwtKaBb/ex
								+/XKZ2cS25SV
								p6AbYJtizgJc
								USIqqocl2yqy
								Wm5xzrRwg2GP
								rdqVtnmN4/Bs
								+LkwbgpCicmq
								16VNhcHWvW/h
								H+0fTdhUvNjl
								I3OhAbb7L8sm
								dZXXdAaJDmef
								NFhy3OwDSGnV
								CNxXXPb04+h8
								7sutl76vNbqv
								OOPV/bev2TCB
								O+dvt7B3nXZo
								D4YnQXvlKIp7
								FoEh4Qc8bJYg
								S77EJGxKugXH
								wJGLcfAITTsa
								GWeJFx7TvvN7
								17AU8TjigZm3
								knBZMDwuYLfC
								7pIXPP5SogQY
								o3zKkx1+yMdl
								Eo5hG9vGkVia
								QujjiPbjH/+4
								X/t+5jOf+fKX
								v/wP//APfhcs
								kK3Vj328UvGw
								aAgwkg5pQ1IU
								RuJ1+YhMekXP
								cR0nq5DrUvyN
								q3uWgq74p+i8
								uGOrFi4dSNZY
								Rx2Miz7oiedC
								2jyrHQDV5ICk
								DDu9j71CTttS
								3LwGsCnD80Sl
								cMexKEWMakts
								i9tqyDVP+9qS
								tzBhp8PU5GCP
								j6XxFYxF1Nti
								CVqGLCKalj/F
								NONTMulhIR/H
								CcS9SifEivFe
								cCbxHpnaKZDP
								Le0qySueEj6O
								V3j8LeVSddJO
								OY6Tz+rF99TO
								/ZhJFu4UgeYk
								GclKyx0gyZ4X
								5CQW23H0LJKt
								QGxlNQl4TM6Q
								QwhQSh10r8ZJ
								O8I4J43Yyjzk
								1Rgmktyr9Ap/
								lc/Xyi4TVJ0e
								O6HRO2MbExbS
								wdhI5yJhIwAv
								56Ln5pN7DEju
								EV5GwRltxzzj
								CphVcdPLCk+J
								IR/8pkyfS7gC
								S8BodR5ixnle
								OY5XynGE35Ar
								uSfe/oSRs7qc
								4joq09XCCE/a
								YLa077H1Je4F
								xIIEAzxfZ0Lv
								654j987M2GpO
								+c/+5IVcT8oE
								VW+0aPsKtSHV
								hTwGYC5XdW3t
								vZreSrrLFWCz
								P8BfbowrQI+g
								nhuD6UPS9jCW
								v9UsVumirLQP
								Trc/WwVY+Wsy
								Y82pyYGDsTuK
								9xtYFwT6yple
								AmvcUx04pKdA
								hueYWI9Y7TD2
								g83g8tLtoK3l
								DlKqeLiDUVjG
								LlBIdnqhA7Cc
								SiRzu6GAZaTw
								zX0AU0t2dyIR
								CTs8WNN4Ap+O
								fV6Au1XBJ+qC
								p1taa5/k7xm9
								HDxE2ZqH96Tm
								kzj3tVWJJ/8i
								rqtHfSJxlJhY
								Sf1nWQmBJ89R
								Kn+NNaVJFYyX
								1UJTIgk/di55
								HW+IWaxy1A27
								yLdEuwi5u4Br
								r9//2kvdgn3P
								FFdEvl1FuQMr
								avjXyywM+9pY
								eBYYxqQpCzB5
								MO9/SoaEAZ5w
								V4oLjptLX7a+
								Px3XCYsLI8Wp
								1Tde53k6Oxnj
								agd7lsx3Na9u
								CmhjPuUpq6KD
								5RISle9n38lG
								dhdel1aYe7Lv
								+HWwovLlOMlj
								Zu9ez32W6Bi6
								/wJ7xeiSEBi4
								lMDpCNP7KKSR
								e8lcjTBk2ORQ
								/1kqTXUlzGI1
								o5GOU/KUBIyd
								9JK6GsMAE44T
								OsfJ32/M/Zev
								3nzzzS996Ut/
								//d//3d/93ef
								/OQnfYf3Nx/8
								/NBnQQjJSwNP
								tJSJW986vBn1
								8FTKZNLmlSNw
								eoQAIVeSACsM
								OPeJu2KeqCMp
								lpGOymFgCDel
								wif/sjXWiqrA
								0xRPObDHw5Jc
								1TuET6xr8Jty
								VfsGm2np1e18
								W5p6N2Uctzzt
								EEudr7DRAZS8
								tfFrPu2lLy7m
								eiu0nIVuWv5l
								m7Fir8Yy7GGh
								HcdKG1rT0VeM
								N4h3B5LSEL3V
								5xb+eHrPZbvC
								T5nKmU5W6TZW
								hayi4hhg8hx7
								S2M/KgBi6RKh
								mE56dDLJWF2X
								ilieIR8ZV/AW
								ixcS33Le18GK
								GKwT7NVYztxz
								PCZwjBvtNtaW
								adqkscFmepXP
								18quIrE6PXbi
								otvM8VMIy8Px
								7eUvannB5OgE
								9dx8psB4Jso9
								4DuCTlZiEZlk
								2Q6KlrhJA6Gi
								7tiTwRIpKHBx
								o6Wz90QopmJt
								j/Vdy4x85S8E
								R0ueex8ouioc
								U91WnOuc4pwq
								O0lWAq8kR9vG
								V4q3jCMKcTDw
								XvbekR4evrO3
								pz8UdbHDlA/C
								yE0Ju9X5nMot
								EktgwNM++lVd
								g9mUkl9JNsA2
								fS4+d15SJXKW
								IZmI04f2iSUY
								Xm2emgNMORXI
								Uhr+QmhaUXih
								MoZktERMnd09
								VuK4HuYYAuxx
								iZ97+Zf2RORb
								ehSJeXAeX9Fd
								MbomGLspsNgh
								3YzgkdC7YFii
								+/ya0ikTiG5p
								PmWbAsYCgDly
								04wUvrkPoHJa
								yiicoGDcKV1k
								KKaMk0bKNLA8
								q6i42EihWSy1
								ikS4K9ErfUNb
								AhwJnpTjGA8w
								uQe8ROYbxpjL
								pLFO0wu61btN
								uQ845mO9MIwT
								tzTqxrT3eFsM
								j5yvbthU2lJn
								MPhq8o8i/VLM
								jcBF2HU4wkaA
								cV/TY5+4fgqE
								RAKQMMZWWRIp
								2aWkTftg3v9E
								krSr4Y+1rBbX
								Gd+Tvtx8Lnxt
								unYRlkanVsbO
								7d1xjO5K3Qgc
								4SimwSCfLr6l
								+RIuMcR/xSCl
								Lo9gpPtaYCQd
								p3Gy+853a1s5
								OXJP8uVYaFN4
								xXLpqssx2hj6
								K9PAtUigQpTM
								cbQqDS8vo9Ve
								QAgf4u9/AhBW
								4EKLRfxNY1lJ
								LzaEHZhZsGVk
								iRmynI18rRKr
								jwhYLoIStEQO
								7LwKx64n/gmw
								/wr0W2+99cUv
								ftEV2K+AkdtX
								troN72tfZyDL
								P1pUk0DvcbuL
								+Po1PRWO5Jb3
								PXOYeeFSTGXV
								ashtdThzrwSY
								d407jpuCRyAt
								UprRFFuvjzi3
								sc5XwkTnQq9w
								ulVsqFhMk3gw
								E1+2GY/1XtX1
								QLP/Ke6pbGXO
								FP+EWB1Lb7Iq
								MYCewnEcEkhe
								U53tYWlqbNU0
								wHG8teOwOoRH
								/JXFV3RHDmzc
								y79MmtLJ5MP4
								uBTont3teWkF
								vCldoHLGZjoR
								h5zR58XIRev6
								ABb9Kv8r+1WS
								V/in2ystfHql
								qY7QT0WNlclx
								vCAnz40w/HGE
								h+R4f7s++/4r
								wxxPk8x4r+MF
								rFOrsX1S5kYY
								r3iHwOEZ5nE5
								VSI35oiqwqf8
								NYcBHxW7wtaq
								peUzDTmCWU6T
								+RoapS0BPemA
								2imoQ3VRalfn
								T6uW5owE0HHa
								weYqpapbV7kP
								gwIDsKASRT71
								YXVsFSCMNMgc
								KTv4WQITKPc7
								9mQY8lIa5jn7
								9RynJ+tjXVNa
								K1r1qWj4C2Fq
								yaegLxa6EhwF
								/cC5/3ONA582
								ylgUq/JRV8dL
								SBaOvY6dCvx2
								4xOf+IQzjDey
								HShEHy5RON66
								cxc6R4Ro6QTA
								rrP96lWxYILl
								DjyrLOUfAJ4l
								Y/aTFt9NVpMr
								wGZ/gL+8dG+A
								0ymv8plCJqhi
								a0L7pPyRTGfo
								wE2N9/a8HFpd
								+QtRn+mWSkkC
								prrqAfl0A2Dx
								NDvPP8Kf+9W4
								5d8mnzzHi0UC
								gvatokwWt4/+
								eqorgzTcC+TD
								aL+hRUXvxmGJ
								bpuNMoG6rdS9
								4ygKI0fuMeQY
								km/u3XeKW0XZ
								uXTD6TYkeu0q
								DUb8Ca9VKoQ7
								DOkDYiwZlls2
								94pYOApXSjNG
								23NsA5SSkdxZ
								T4bcwxT0BLSY
								SqNxzHUj96Gy
								CrbWSH+o/vZf
								Gkw88TDTFinx
								nTaaAkReoJiR
								w2jsqUgDuDwp
								othCmmPEZpP4
								V8D+d0j+52gu
								BfQunpg5imgs
								yppkGdYxt+b+
								IgTyLLmUdonh
								JG2AsW/Ki9vv
								8itgLqcVZez+
								1cXHeczU16br
								mK/Q243oficy
								DdaNjNEq6fzW
								GdhFCQkLOyWG
								vsP7vIPNSc/L
								4s79jAEnWR3u
								KdxilY/Q65mh
								3I4jTCfPybOS
								lVaNXUULBDMK
								HVvFGoNlZB+2
								R+zr0qR6xV/T
								Yi5K3WNfl7jr
								AOZjpVniN07+
								eMjw0KchMOkT
								N/dC+FvQfgv8
								+c9/3m+EAXwW
								PvKRj9hFvlc5
								aiBY/TGN/+nj
								nIS3xJ7OsDrS
								Ozr6hHrjkCv+
								7J26A3eSwXDv
								0zuaoxvD08Ge
								S16P5zlRJlCN
								Oo4Fje3oVbh1
								LI1olSl530gE
								85EKYRFniSWG
								xyOGKZ+QV/xX
								fcj3OK7518mq
								UMjtsT1cHzbY
								2oH0DZAvkgo0
								7bFSIEuDcmo/
								JskyfdsIdXJa
								h7BkijIpnSqD
								LAdHI9Kzm1TX
								9OhcUJ2mN8aN
								NkLjc/sZz9Uo
								GYJz+Cf/LVDt
								whMerIPoaU8Y
								h3BT6sm7jve8
								XuR2Ct5oZ/pw
								fNj/LNvjeEr+
								iPHIkEW8FJlw
								L3/t6kHbXX3Q
								7LF62FcrJEeH
								EP2EBHNmcJxw
								FGFE2F4CMz2V
								SVXcnl1pnILH
								ONnGz3eqKB/I
								Tl/jsilgp7LB
								ZooNXqDZP5ZU
								OiRrsYpao9M7
								ejlTEQcqFvjY
								2tsrPs4q2trS
								ktDeejhhelJg
								GDBbWt1rqVVG
								o1hy42VqybQo
								A5vHUWORlx47
								C3AnT6NjpATw
								WIJBfiU2hte0
								swHx5moLybYc
								uFcCBYMxhV5W
								ZfiVjUIQPam9
								RvqpgAkh6CRT
								vY61FduDm+3d
								KpeV3344Jc94
								S+XhU1ZpdWwt
								M8wjJFdLa3ow
								BcKcvsVlX78P
								a3W1XPX5Kq52
								ccevM7fN/fAL
								RBbdsCHbJGjb
								n0a6RywBO8Fo
								8yDhqM/uFG4f
								pF9GO9RhaKmr
								B0tPxP2i1Z4s
								GLsrBuVZIj2S
								yy37h9+oyl/J
								ldCNSTj8LOEZ
								S6mrUPaQfTS4
								6zNmnOUGScr/
								HvYkbpuNF0JC
								iROVvq0pFd0q
								EQIh/Ozw+I/j
								8Fcy33Irq1Yj
								vPViuQNWCMst
								3v2+PyWMkbsM
								eyKSGQBf/IUA
								Ni1VSNNTWX0D
								FJde5gHwRNW+
								bR96Un5M5xb8
								6quv+mGdvcTC
								PRcjhpJMxynz
								MizKcSwopCXg
								wec1Y0uNGds2
								XZZtWvm0vek2
								g1UwePdW9z5v
								Ve9Q35auMIQy
								Fx9T35/dDY3Z
								jVzASCfDrj+m
								7LnEaZVxvOh9
								+sayKQCEb/ao
								+gLfkAOglIxY
								kft0x3M6ApNx
								XwsUiLC0OrC7
								x/n9t/IBJlWK
								6WYfQkuyatV4
								Ze/kU9zY+spS
								IJlV7sKR00oZ
								hz9AcbkPT1St
								CmSaBZJxEvDo
								/UPgt99++623
								3qJ43Pa///+X
								TW5LA7NoXaly
								jP/po+qSLbGn
								Mwzygenlb5B9
								1Y9x48/uqEB6
								I3gpzGsCeBpS
								i5qyr458J/qV
								MnhRSDzHcR6Q
								pahyzOs4rpm0
								2kECz6Q6GFTD
								v5JP/pNk3Zhw
								pqTVHCfz4QnT
								9DjmexzzMq7J
								345iD8ez7Bts
								EhtlA9QEJCJa
								6pnGaVoaV/Zj
								kiz1U10b4VSa
								/ZjPJLYpISdP
								h5lbze+sGmYz
								DslpkoxH2g57
								G/PwTMLPUta0
								43dOOA00bekR
								dJzoJFZp2xjJ
								cdxgj0/ncR9h
								R+YsEjuV3u/H
								8cj8uOXIkGXy
								yb3GGu0336W+
								db2gt3e0j57H
								B58vBd4JhOBk
								zOKBgmU/joWL
								pMLL54jM4nxF
								6MG4FL2p0VKY
								Tjjpx/F+bjoZ
								jshhwyxcCVNM
								hWiVTkSvhFYz
								jrtgc2ZjtAo2
								bV+zjaqKAOJs
								Opwd5xhrMgxO
								/DEPQ76ReDoe
								hJEXWL7RDmwe
								Bzsv4B6fsWfU
								ibHToIoEArNq
								vBKrdlEnBHvJ
								NxVLeXIRIqFL
								owSiMi29r3ic
								dtXeeV6ib1LH
								Jp+SYewoq9sd
								vNsxeErp6fzC
								Bc5xGl6gqXQI
								t/TedTqXAhkW
								q0A5TujiGvvi
								ncdaAmBXrb5K
								QP5cNGQ2BqWN
								YZSVabQwpqUn
								nIcu+iQQg267
								KTjLzR1h7X+3
								jy4g3Rp6KGhb
								YqwPTx+lR8Ij
								iUcI0rRxCOVP
								uIQU0RWGMMKM
								O4CO6UzGYOt9
								5xb1LhO6oOql
								MM6qKeM8zQJl
								RJuXuPCWtLEn
								lftxHP7ickcy
								t/JWGas6WiRV
								MdUBDHNLpWGM
								dsaBiRI5Eqvs
								ZTuBNiXHyNe4
								weIPg4e0w406
								AKMiV+CPfexj
								rpnEpqrGSuOe
								FwY6o9xkSKaQ
								TZn0Ag8+r21c
								V+0NoUlX4NsP
								dx5+vMNolS+8
								a4vvxk5T3XeM
								87XZ3ep+KXxx
								BWaZKxXHLgVG
								POxNw5t6U/f1
								y9INuptaL3fu
								R+lcjccSMEfM
								kRd3G8uQEZ4X
								Zgy+6svkOCIc
								l7xyLOdtdWKV
								Z/xCEEirY6GY
								RnJqz8sIGduQ
								U478K4ZLLy8v
								qc7bahyqeGBO
								ZZitTg41uXGM
								ubcTRNlWleZv
								UvnfAbv8vvnm
								m/5StK9QP1Tx
								9xbsTN/qAB6T
								3oqIqjyfPhbX
								OAVW49MZQsqq
								V4xx5Vx1yKku
								+7yVbi+G+89F
								N5JJY9oYw9iv
								lBUm1tBmP451
								7xhlHDdlGEpg
								yvRYt9AtXeFX
								90LUisYsMYTc
								yCerSeCJyjgW
								qCNZh7H0NQHg
								NatVv+KRrUwg
								46SYTrFH+1Xa
								6o2qHOQW4VBx
								LIeymnyulGBT
								7xQbftIoinEA
								OQ5gUzZax6Rk
								Y5iswj93nLQf
								6F9GKeEAxgLh
								p1uC68hnPJWN
								cKbRHsfJ5Lh0
								ahnCTTkFM54m
								yXiFv7Jf8Wz5
								T1b2lY+w7/Z5
								p/SJhtfMHrre
								mmJ2/MhR9ACW
								YJDM+WRTJk+O
								5dZJb4Mdp8HW
								clbHq+P62DtB
								HccBHBU5CFeB
								FQvjuJWEnzwB
								TvMZwJF/ZZjq
								TtsC6Tzm8IYN
								QA+FY3SoMxZi
								GMoZpmfhuQBA
								SjuMEWZgPZGM
								wHl5iH122LmL
								UtV0jlxqy3G0
								isQG6LXu66vd
								ggEVvFUSQzlE
								QicwRJSU42jp
								VEK2NNnKmX4q
								kFyErnyKKaSj
								aSdhW0XD61ut
								m7gR1pBT8ozh
								S6zqTisFe4Tk
								amnuAtVYOZUw
								0dfQx2/CKedU
								uYpbttrSR2nd
								gRnbpUJLbMWw
								TPl0bdcTLrrt
								XtAV2LnO5cUd
								wW6POU4YtNgo
								HlDPCCb+Z431
								LZfuOD3u9cZk
								teia0FM2LQEu
								4ddpmeTCbirD
								7kHGsrVKJnqh
								jV3BRJwl/Iw9
								FNF5WYWs9qKb
								wlvq6cuzio5j
								0cceuYZ3C2uV
								cfIZZBELCjbp
								AQQuEzxRRWK1
								xLiQzSjhCbQp
								V3GLEjjyMum5
								KHw2JAywZNpO
								/eLVY5VGjoUA
								Y7lnfftRRvyP
								jLcyHvBVuk7j
								mREhkUAiuo1N
								5kpuNRJvVZ8C
								DfFl6Ozt/tI7
								t0uisffvjGNf
								b22+Y/vVMDY6
								8ExxzkucnQ7g
								25j9VDpP4rEq
								1vwAfMAYyKQx
								CiNM3/alkb6N
								fpbumoaWIzxk
								J9uV5x7hHUPR
								UcEn8BAs3AnF
								NJJTe6cRSO7Y
								IKdL8Ed+RjJR
								tMUD8sVVf+JB
								JW6+L9J68h+3
								pO/JbB7ekqTz
								1cSClIm+6Z5/
								UuT+6+9Cy98e
								9qMeu8sWkomu
								EmnT8336WMS6
								xOue3a1XT2cI
								qUteMaQqMmK7
								4s9+L/odw5C8
								w3r/l84arkBS
								60r1Ks9WjQGE
								i/AK39MsxMq/
								pTHTSWN7jqZr
								YlP+ZHKawNqN
								OrD2odXNcVxC
								TqAnKlNI7h4f
								6SyUviYA3PQ4
								XvHIVibww2Za
								Caf2x9MuSmwl
								ueInh68gz/GN
								sAw9rKKsDamQ
								Ne6q15kwvDrq
								GOnTAZgJF/65
								4yn/muoWbsM7
								cW3gmU7CmzKA
								TYnZOPYcZ7op
								G+1Mh2dTOjAf
								x3F8onJkyJI7
								3VdoZ61OvM4V
								zgne0b5dO4s6
								GzhyeKFTID0y
								z93Il4sxKvUq
								YR4o2lOZtvAq
								k1PYuxrzNUKu
								+VfFcXTSOJUj
								cixoS2ON1blr
								xgGrS0WTDIUX
								S3ZUXLRxjnA5
								lnngomxtmdI4
								yt80Wi4YcBqH
								ZHiQeBB9likA
								HRqBYVbYPI6M
								nqBPaJ/rvkxY
								YKwiKRYd/5W0
								KiiS+Q7EwL2l
								9jmLQoaq2k2r
								JbDpUQawKSEz
								1pmeEf1UCqEK
								mRglAMalk7AD
								Rk9qSCbcKdup
								MZcSq8CaNsVa
								moRPGR4xtpnb
								AGCVg3ASXo3s
								lVmlE3eKOipX
								ofELPTvZlK+K
								jOw1jV4mpmsn
								S6lY9oYNJh8M
								eu7rxTXBnYX4
								5uEFjMQolmn8
								kN0v3EGQ821j
								P3fkS9CSnrgE
								5m7CiHA6XMlN
								J9DKAN+0VXpX
								pCEUInfjYG6x
								7/dfYMoQ5qtw
								cQvNxeod/iJb
								OiM2AEiS+3HE
								JvrY6b7bFdst
								rFXGyNc0GAlA
								MgyUAVPmZocQ
								3mqJ3b1vQ5xV
								bRz7psQPnP0h
								7Is/MxY35JRv
								Y9h+fbJscnaZ
								+JWrCwKxnXpz
								5YsHIwDxdMiW
								xkzXBMI3jn2M
								8WyjoEn9saVN
								w+QoZ0Z5yt8d
								x/3FNccdx+1m
								FUtJxnQ3nTmu
								s9Oduh3I6Xhg
								6I5wjJYC0/vE
								WToVq+OCoXxc
								uwLH08XwmB57
								AnZKzoiKlF4J
								i0joyQPHO/5s
								ibv8E8uMdNlO
								whP9aO91JpAl
								jlPauDCu/KaT
								ATtH7zL76pbr
								cj0sGYDSeHwM
								fDXmK89S7b05
								sSYfrfMr4Lfe
								euuNN97wDvW3
								HWwtnwW6NDwU
								pcn8nuYzht71
								W1CpPoPiDtUl
								cqziin9FDoaS
								fR1j1geiUlIn
								69tVnkdMUa7w
								p+RCrLmt+jzN
								UpqRfU1sXE7j
								QmYPVtXV27h2
								aWWA38Brx1Z9
								EtiUwRRoTmW2
								evqaAPCa1apf
								8VTaOFLkP505
								2rf0Zhr/mqT0
								JJm9ccCUNbdV
								H/xKtfJEUpPl
								aelU1lirvtH2
								PjIieVY/15yP
								+jym4R/Llm12
								49hzWXNe9SHc
								lHHflNN6vdQ2
								2Ew32plOnpsy
								gE0R4lmyuc+0
								U2hnp/s568V/
								0sQp1L8u+d7v
								/d7v/M7v/I7v
								+I4PfOADr7zy
								Csurr776+sP/
								e71UUa0HaXpS
								eg+z/c+1IY8j
								d893zitkGCrH
								WEXH8Z3eL2dH
								ZJYhpEALJKLk
								r/CWACYBLqYa
								ZZ9QeHlVzeHK
								YWz4I48fkkxR
								loJx77xHYUwm
								VpiM+SIRt88y
								BYA7GfeBzePg
								zljCvit4VRGF
								0dKEC3nP9GQA
								A7DAvX0ST15j
								BGABLhNj0zUK
								y1GUcCohucfQ
								lp7bwdEFjMsU
								QAfWIs/I0/Gw
								6HO/iHMluYW5
								y2rc9AAlVpmF
								S98S3nyfNV0D
								bYXPUh3+6oPi
								7xJXi0yFQG5k
								z0ivn6bdO6al
								8EoD8Irx9Wt3
								8WUEcDtwI3Bh
								ca5zy9D/YkUC
								xjEYJAA7ANhX
								IHxJufWppM/H
								c+44pRG/6hJB
								Sb7xrFQwpqjm
								ftSOyiuGCPOt
								FmxNKYIyvgj2
								cF8el8mWBQZt
								W6V8jiM2LpFP
								Yu5i0qvMIVx9
								MwaokHV12Cjd
								7yIsUInRx2Xw
								lmI+joGzr3Gn
								jRUytDgLpHx7
								wxeLby07qk0i
								K/9daC8sf03U
								G60mY4jNNJH2
								MZMsE3dTtgyH
								B1XywP0yxGof
								Nnm6nvs3yx5i
								lzIXHH/T1Ui6
								Y7In7jVz6xwL
								o0O7qbO3T5MR
								xiXayO7L31Gc
								sYP9fNzmoH5U
								IEm3v6KgiiQe
								xtKYDJs25nKk
								zSKxcgMThVFK
								ZPD34C/vnqWR
								EWauG+xNe7uV
								XuBTuy0BWSBs
								lSD/K35InMU1
								0jHYWrdcnyOl
								V2h+k3/1znQo
								RSFHPIA0ZCvz
								T37yk/4r0G7B
								8re92lc+CN6z
								MD2FiftEpbiF
								XqM/0X2DxdZd
								w3c7ueIP0+qQ
								KHb0lQp49kAd
								G9iVcoqfZI5K
								T2QSOAI2S2kY
								c+yxFnTNcPMy
								LeFxbxps7Vvd
								O3ZpCC2F6ZQV
								8jgOflMGuZL4
								FiURrglMrIzr
								eMWjLUobR4pp
								vTq1b+nNtGSO
								45pe4Dp5RGa5
								yrNVbAHWuHXD
								uB7bBrAp5RPb
								uHB8bj/X3h71
								I38W45btIMee
								MhtvU+YkvCmb
								+0xrlwwLzctb
								2KlvAJuy0c50
								g73rVJRnyRWh
								I2jSkXg4nRb8
								tzRde9/3vve9
								5z3v+ZZv+Rb6
								93//93/4wx/+
								6Ec/6nTqoAIc
								rSo6fTU+UN7+
								HMJNmXzqmNUt
								gQ0/02ATYhoY
								YFbXfFZ98Juy
								YlZdoJlWjsw9
								7kfykYPjqFMZ
								4StQG5iLQ46D
								U4cfincWzrXw
								NautojJZz7os
								JHeB1mm+2GRr
								i/qQ2p8Auedi
								XGE9EZa82s8w
								mHlZtYShA3zh
								Aq85jw4QplgF
								ahx+IeiFsBSy
								KnI3ZjyOA9iU
								jaRs53awgeOf
								Kii1yHPpHN7p
								OvcSm/L5ZjEK
								emQeS7ASmw4o
								PH1LeLyeqEwO
								o0TokZHTbCGf
								SP4ILBIhtIhQ
								gMsho81vKhk5
								hDFOVxmt6oCP
								xnyF2mPh+c59
								ygHP52VuPcUF
								QNUdhFIC4j5d
								MJASK6vYSjK9
								z2knzDUWR4Hq
								LXsJxEaXKher
								LE0nf1NdyrFU
								YYiglRkbGIUX
								YxkGM06Bk09G
								nD0svqdSA2Mz
								xu/kXG7T3tW3
								EJbItGLiQq65
								BYAEaKnEVsKJ
								Trmzngzwp3G1
								IplAxaozCCma
								YP/YRTYVRa+A
								vcj8jqz/KZJf
								sz7Q3P7s4tBY
								0OPY6hoap9DV
								BU9nic3PbcjQ
								rl7pq6VCZOv+
								65Uq/+50DiSu
								MK42Cb0bZTe1
								MWbP2LXIqZuv
								0VJ3TLchU2PX
								PSO9E2lH0OO4
								hYMnneeBV7Y1
								kxe5Ln9Angr+
								QpR55JBlkgtj
								qxIe2JoGcFP1
								dtytcMYrO8CE
								gIl2xrvfyzIh
								e2kWqFU6kpHi
								vus4x2PIfEuj
								PCs8+xRiGsZq
								oY3yka0G64n/
								n8KnPvWpT3/6
								0/4VsO9DO9DG
								9oVpwyPRXk//
								XRPbAGuelibV
								Dfau054gd4Ry
								7hXvZXfF35d/
								q2vceKbnxQWb
								XuWSu/EqseE5
								Uk1Kp0rMndxU
								ccU/viXfg2uc
								VC0NDG16hDCB
								m7a0hi6BLKvj
								ICdDSZKmxzH8
								cYzZuPL4UiIr
								4QY78m+AfJHU
								dnEDUKZkytF+
								zDDLPaOXWcW/
								1osfsjYaB7Ap
								V3l2KN2qVib3
								QgMQJxZvFnKV
								59bGvIwb85bG
								sZ+PWyoK5/Cf
								xpVtyW8j96v8
								h3BTNoaZ4lGL
								6DVq+jOATdlo
								Z8rxVDb3mfYU
								nj6O46ZIgEXy
								qrBtbNe+dTF7
								xTs2/MAP/MD3
								3cXNl/7aa68x
								ess7cvjuzR3D
								afKPGCcNDMGq
								5cqlRlkN1jHY
								kS+ebRWm0+Bx
								zP04HpFZonKy
								8nJhkUC9MpKJ
								PiVQwDTH0UgD
								eeUCKWd2xx4H
								JKNVZ57JBKwq
								jpwwfAnmDs+N
								poxWC3qHvLgO
								s5B6K08P11gt
								RiGMZGAFNXKZ
								BBDK0OvVsY1e
								E1gInaUQpb2N
								p3kWEfLWu7vQ
								8Sjkns5taDqV
								jn1TVv5VD4Yk
								nllCeCrwUwUd
								RnUdbjtUe4JI
								2BECrIT3IC8a
								fkqecYVNwxWe
								viX8CM/pUu7r
								WDhpJyU8mUz+
								o7Q00005Dcoo
								/7qhXRo1vRJd
								3Kb0MKaMIfXW
								VBTltw9R+f7s
								5WXsu7Rd1+XF
								/aVf3vlM4eFb
								VgUKSX+WSKZ8
								JNPj7u7jszmX
								FMx9igHGmIVv
								4WCq6M53+7Um
								pK9HSbJYAkiC
								rd2OIce+EyYc
								pS8KXjlOxB4Q
								ALGUfXqS/TjK
								gVGxCX2+iEov
								l3u029C0JUhS
								B7IbYVCVvPGB
								+MWfp/Yhp8R8
								HK/irpfK8slX
								D8WKkK/wWtHG
								M1oC8zhcELy2
								3DTpyRCmTF2b
								MuDZAKLjFEhQ
								YDoLkgfi259x
								cinVR0YvXD9M
								9qNmhbjm2P8+
								DkZXmLlgrtfA
								MXaLnCWXIy9u
								R0pjNyAjo5EL
								tvmLx4wCdeo+
								jsWNHAwbDFpC
								6Wwg6NCWzzpi
								IJCnIvqpxD8h
								wkx1Mplkyrkp
								r068FOHuqFvO
								R/uWTEhjgcYx
								cqOvJl9EyDkO
								Jmbkw1/0R8YO
								un255Tj5C4rQ
								NHskpqVaStMH
								b0vd6P+GrNtu
								vu6/RJL2YT/h
								sRVNwTzrR1I6
								XZJh0uqkegp+
								xNgjUwKMZHpN
								+CQ+0L/j956K
								XfvDRdz6o/D1
								oUyLhidHIYjm
								XKVUM499Hp5N
								2Wg7Cxmv+EVf
								S5i+bY91olyB
								4w+25nCv72UI
								gJBhjAE6TbVp
								s2zjJLApVzyo
								4lwTmHAbuekV
								T30QNABlHjHl
								aN/Sm+k8iJRy
								2zIErjmYN/xM
								r/JcD2bHECx2
								MswctCaxTakz
								8zh4JRi2bMvk
								2MmnWI78x7hV
								NIUfi4pkGx/y
								3f/ceGaqfIWI
								jodxWjSATdl5
								H+a+Ik5lc5/p
								PIgnKuO4KZK3
								Z+xS3zZear45
								/Z/f/fsj37Es
								Vh3YfK86f3Z+
								8E439ZXrfS1h
								9UY4T+25/dSA
								nlSFPPTj/M9p
								r9CdJIseeuVp
								9Th2ejyOR2QW
								WVE6qfISQqU9
								9PW5S6Mc4MH0
								p2OSAxiLnljF
								w95JyWpHtaou
								8ximorWc9sYk
								Wf6m7Bgg05tm
								YUTIYpQzWnZT
								dtMtbkFn5AIg
								igOe45yn3zmz
								U98cMgtR2tvI
								t6ZN68oNTJQ2
								CQUDO3D50Ell
								VmP249jqcdx4
								BjCt2xR4OSR0
								eNWp2kg8Pvkz
								1l6Apqslho12
								nVYUWEix6tUE
								ZQ+zej1RR3In
								fjlEJfNJvmwj
								nMfB+BS5SqMt
								LZYodjWpYyxC
								1Dq6tEQxxZO9
								JVNNQMIIRvEt
								1FmlNyZanxHn
								Oj9w888u/C1W
								+9A3D/dcFF50
								ML/7eEotK+bW
								nYdbW/l38RGx
								v3rti44FhpdA
								XWq60bQ9LMlE
								SsHoLHSY8mHB
								DBCmFk0/0QIQ
								XsTXwny15mXK
								iDBHGOBKQMLe
								0thjzn4cy0H3
								EgB9w2+8J3ir
								goiVNG0JRjJJ
								PCFR3VK/JyZ6
								uU1FD6Fe/vnA
								ffsT56lcxdX/
								HkGNGl9BJcBL
								epVDF7LPgwcn
								Hzn7BrOF7KV4
								1pEXKe5xHCSM
								EOLWEyFUAW/K
								aDWkR58y+HHJ
								cTJP8ZJVAl3C
								jm3eKeUsbd/S
								3sLexd16ug54
								R5+KTw2BcQHh
								5QbKy6u8qde6
								qZEvDKSPm3CE
								7nMXuUtHxuwt
								zQ1iMGBoCbZZ
								3ZQubsdxjTU8
								sZ2OClGOQFYl
								wF1Wkx59ky2N
								d52WYaVFHuE4
								mtaTOVqzwJct
								JYCHRTw+Z4PS
								w2A1r+M4/Jvi
								nYgHQ+7I+aI1
								YtOKHqW/If/m
								m29+9rOfZfRN
								aG+/8sorvrtE
								lxiGEuOFij7Z
								TritLhhiNfsk
								XEXxWIKpYwPY
								lFLFA2aUSd/S
								vuEtVVc5FIiR
								SLsQtc4SPF8y
								q5NDjpAscxKr
								7dKbSgEYnysT
								tLjcK5DCIqvO
								SJWzkgcTlMhw
								vGJQssQ8vtWO
								kBRxpVr18E8f
								sZVkBy1TvlIq
								1oSDCTb2TeHI
								Ui3KkRK8nbbB
								ZrrmvOrTLu5x
								tkpviiFLNWY/
								jkKTDk4r53QG
								CS9LYLbcHX7D
								sxQ6TjARq72l
								EoinTCoqfEE3
								pLa0GvIp+Yd/
								+jh1bYrQLGsV
								apzO1J91lHnJ
								b/1H0sO1M9uu
								cptGUQjHoVoj
								RljfuOOhD5hC
								PIKkF/E8jm0a
								2DiBNmUAm7LB
								ZiqQEF6pHZbo
								HKWnOorVDipG
								6VmdqjXBV+sn
								7+Lb1b8u8R/b
								939ap/fjXEhR
								6kNeEVaREDoG
								MJWaMo4lWD0R
								fRI+KjFs+KbH
								ERhDzaHgV7jD
								SQVWI6/J6siQ
								ZUsjvLEa8dCr
								qEr1wZT9fgB8
								+fec25y8Onc5
								83gWpScQcOcl
								Zyd2lh4TfZ4I
								o1hldRzXiqZw
								mUwH+MJgw0lM
								SUgw4tkRzGBh
								KNxVZA9YgqmT
								2ujI5+joRkAx
								LTry0i5QxjUK
								EhjSUhXV4c1S
								2kUMcDoirxVF
								xHzsTBaNlac+
								Kw0YmxD4xz2G
								Cjfe0zzPEzJw
								mHcdwxfo1vR7
								2ws0UWACVCa9
								EPrZRjLSSbkN
								56SKaozc1cuF
								kS6iJb46sDah
								EBgg0wdDibBM
								woBRIBkJAEtH
								/cJZLUOYe6G3
								uGOkkC3PLBMr
								L01gGaNYNY3d
								bjSK6zbhXOc3
								d854fgRXXewl
								kLsxSzkjKe17
								IrdUecmcUHKE
								P5XXX39dLIH8
								xrBrETz+480o
								C865BPmMyNYN
								iCAvEAA7oZSP
								cVLq28D1B8nk
								1iqjBLo0HaOz
								j0v40uhvQgpn
								KmIy7k0FIpWP
								h9EUSTymkY/X
								qsBwZAlD1xwN
								r6hWGe8Rbj33
								RAhMS+yM3FWH
								IRJTxmRiWYJR
								iCYQjU1hWX0f
								/PY/hZOSuKJT
								LHP0XOyi9pKv
								NSHYsbEX95bQ
								Q1z4XKxu0blM
								npsCeQRPIa2i
								FaWeu9n5gpKk
								U0Q3F0tys8ru
								EjH31u4dHe+P
								o3NIdxNLOLsC
								e3HzYmlqpHdi
								mWNVpyDf/OyE
								ciqW8BcizgLd
								nU6Gsj2OQYcK
								SZLlOMqZqAiV
								Ve7Sm5yPqZ6k
								8qgp2pgjj3Oc
								CidiHSs0fKVR
								Avi+SgYWcvq8
								KcO/KV5VDhjA
								2ZHTMVMmqI75
								yYa/Av32228b
								Afz9Af+Rlg9+
								8IP2s8SmXbwI
								Kr5kjcUuQ1Ji
								Ey57RqNkRKdA
								WkJS4QPYlElV
								ksCmfTnYzE4F
								pvEU1zR+Sjyt
								CgScTAIBLJHc
								WTgSGGJq6Vbn
								w094GAM8fVyD
								8ipogbB5Ogoh
								PaaVNqTEyGQY
								wJL2aojnshJa
								xVnElWrVB/9E
								BVtJenvK0xSb
								lARKCgcT7MG8
								/wnGJOi9oNtP
								EuBx7riH+Zrz
								qt+79fIGGhyg
								NIrCyFKBY98U
								ocnGBsOrcEiq
								qLf/FR54kOtz
								LHqrABMdW3GR
								n+bJeGofhq9M
								KZ+rca1CeiVZ
								yds4HZO/TMp2
								Er59lu6fJoRW
								gcsWmJgO20TM
								YjUS7pKkD7iI
								t7f+XTrUTYam
								qyXw+E64UQaw
								KQPYlJ6+976X
								PhGLY0VRrFpK
								ZGfVEgaKinxv
								uAL7gTNx/yWu
								wP6mjal3kI+w
								SusDr/pTOO46
								wIKKhVBq0Vhg
								SD2RQLDjeIXP
								/TgWq+bwxe/k
								4/AgRLFyKRDA
								kSGLpVXWxNin
								h3T8zjz9NrzT
								suuhE46IVtsV
								Rgxl4inQdSOL
								NxR3R0Tpsdyf
								0m3YEr7Kk9dU
								VMLVjipptdqN
								YVYkfE8KEqC4
								AJ6ph2sJABW7
								VJ05VefQ6BDo
								YKYi9uoyTjKo
								ij7hwMgArLZ0
								tGz5xzNjXqZT
								V8xNj6PGSmz6
								WWJIxr2S17aX
								Z4kVF940KdxT
								xvAFGp4C5Q4w
								CQtRUYxW5Uwk
								f4qHnIQpgRtN
								MQBMG00ZPbvY
								TIkQOabz9Rkh
								FEuMJTOZUGqd
								kY6qfTu0HAtd
								RRjiNya8CDuB
								EQsJmbQDNA5M
								GkRz+ka12ibs
								hzAuwjYh8Qli
								jzPCLR+OLMJJ
								hgIJn0tIlmRN
								CVgI4tPdb4HF
								gpfeds2ZqVWC
								BDkjfJedaBGy
								3+5Ry/03vOiW
								wnefYrE0CVvi
								NYE2xSoLF4EI
								pega5ZI1hGUV
								EiZhHMFDZ7+V
								8dCoyLeITQfT
								VGit9nzv3rc+
								kDWK1SpiF4gX
								ciLDlHgmn6bB
								YMi9eS8G01Ov
								cR9FOCmJ7tm1
								GSzx7f7rCuwH
								BdgYxZo+R36L
								+hD3eJldE5hs
								R1nxaKOKrVt8
								ACT13BW1A/P9
								rftxX78Sc51B
								qKtOF/f73+3e
								SrrXdAHZxgDH
								0Vvba33ApsL1
								HvdtTzpidco1
								huQC2dEoQDxD
								VSD5sJ/KRNyU
								AW9UYp2KEEQ4
								PGtWp2DG4X+i
								gjOBj7NWjDtj
								lvpgZOEyjTLN
								uMLqrTHjcRz+
								TfEW9tUX4eRj
								KiIknh6ZXeHm
								+/nPf/6LX/yi
								/rz66qvf9E3f
								9M3f/M12ji1k
								U/WAtqbhmXBb
								XcXajPAVQhHa
								KvdqP1aUBQZA
								dFmJziifvtIp
								lRYtnWUaxUiG
								Vh9qBdjksALu
								8BfpAQQeAIUj
								4/A/UeGVwBei
								lOhF6T0bc8aY
								V3BtnFUKi27o
								ybC1+hDt8p4e
								7dNHhHKTpHeo
								cfKcQCxE5wnA
								2DcFhqUmGOnw
								vZc3ZNOacBzv
								cW7DPezL+1f2
								MY5jluN4ypOX
								BOABejSSJOnG
								NRAYl2oJYNV0
								orda9ByHypQ9
								sMex0q4M+X71
								45rSqs+2EUIO
								a8n3uvfhqg9T
								SBtSCITAZV51
								pkMHHyBLSEbu
								+bL3MbfEfU50
								3mLZczTNMmB4
								MoE2pdXjuMFm
								ihZ/L/1OJpa4
								S4kySwAloARG
								72IHBgCfUx9S
								35+uvcTvf41v
								vPGGnzf6yvW1
								Bk+m+VyKyFgI
								U8JuyhiARRRS
								WzqWpG/jFT73
								0xF5/eGLzXFL
								LRMil1tO96xO
								GRgDhMEzghC5
								XaczqsbsYOw/
								1+k/i03e//73
								+6HrRz7yEUZH
								qcD2AzAXjixl
								ohVNOyhKUlAW
								CoEJBk+uklzt
								JbzmufpOOUIM
								hrLZTeOkQPYE
								wRhl5QzWb0xe
								e/hH3yy2SodG
								CsxwxlMO6zj8
								hW5qbDq5NX1k
								3PiHZ1MKXT/X
								cXVnvzX9LmEm
								4WFbfekD2Ozr
								NEwMU90Ajqsw
								wOwwcmljrDCr
								05B4gtmEPQUP
								IkzPrmfNBYml
								HlCExnwpqMSy
								SuaOwDfHAoGZ
								Mm54LqLzMiK0
								Wr0U05as0gkq
								9sTOkVJyj/zi
								4jbhgsVmtBVJ
								WaHi7vrgctcv
								41wiuly4R1gi
								E44vqgrMnj6h
								Sy9HxgqRRqGL
								0hW4KxJmu/RF
								6oc/xOILgxaV
								0oLUCnbTLm+U
								DSY9aXRFsrr2
								lm7VkvFUWsql
								uGCM+qMESoTx
								iCK9NUNgxiRk
								AHhT9tOgjFMj
								fRx1gD2JwVIM
								jFlM0UqsblCK
								Hgw+aRo4PCQZ
								ezCcyYPfyZ8A
								Gi63tlaPaX5u
								6RHLZCUpRFkV
								tD2WvmY76WVc
								R81PxrdVU3b7
								llBwylhznIq9
								LLxb/bTZ29Zr
								wqvEC4WXtL1E
								ush0oQBzuTgV
								b20SuFsPWDcm
								RxQhkjl+r2eq
								dLFIJDFwgWcE
								6OKD0xIpEPDc
								pzYl2HEsjcDD
								BlZix1GgSCqH
								44tKLv7Y0njX
								6UY7CYxjTagP
								9w7d7mhWOebb
								Unpg7fIcO0kO
								4aZcpP/iv7sl
								0IaPvwOVb0VT
								G+YLX/jCP/7j
								P/obAv6FyHvf
								+95v/MZv/O7v
								/m67SwKa5uk4
								yPWMSqnnWGlb
								XWu4ylzHVrnk
								K/qKX3VLhW4j
								wQuqFb1NKErI
								4uvd9+oaZXSE
								YCPwI5YGtiox
								cwmZL+M4bsrq
								u+o5Amec0kwZ
								Ed7fS7erUJih
								XfE93FINxqIz
								NvNKGOdEHKpV
								ifbpI9+StEmI
								bPFzL4rRaoBe
								r02P4+BTckF4
								RGZZc151UU5d
								auOsipLXKZhx
								RQ6YC92qxOYk
								WdXDP44x58II
								FvLIVrgYBhbP
								gFvNCD/2onz1
								49rDo17Va4bl
								+fg4OadIEnNb
								CyEj9zIf5ulq
								EQF8kNfPclsL
								HnKWTOcgxxhJ
								uWUPyT4JT6Cv
								Uom/N77RdLLC
								bNoSo9DyVJeD
								gbez97I3MoyP
								qm8wr1pfnr5a
								3XyJ3wt3/z3t
								D7YayH1Ki3ws
								a2IiXskVPvfT
								UUReyjECdMjE
								X6W5TFanDCsm
								tghx4lFyr2AV
								ebn4EeuHPvQh
								/0Hsb/u2b3MF
								/p7v+Z5XX33V
								scqJxRkSlVbA
								912HQRpI7DQ8
								aCerQmx9aNX4
								SJ7rUnUZVU2q
								uhKEJqKQYOOI
								Xy2tbktNjTAO
								h3aF35h4vfqN
								iduHGm2Sjn8U
								9Q4/ctHl0EF6
								Yj2uTLjHYU9f
								nXLkP/k4Z8bA
								OPZ7w1785KG+
								tdq4ro4dCeSV
								BCtQaWhO4Fk6
								1msJpnBaN4BT
								pQSAu1Z4QIWb
								cdg8I6sIWayO
								PYW9kz9FdMY2
								Q8hcJM84jpCC
								JunjO5xWGZOt
								gQ+u+5/TTCSr
								iN4XiA8OxZL9
								5mvKnZR0Ee4u
								7CNJhKsQyPqj
								A24ZdPkoljup
								J4yW2swS4qjw
								6oUpSr8CpgNb
								unufDFaJEBU2
								gUwZLUWIh2Ja
								2yPqc9T1iqWl
								GVkAQqaHlzaZ
								/Icwow+sWPQh
								zOuW5dKKwCtJ
								Tw0bR6u8TmXC
								lVhTxa72HJEM
								D6Uy5dbzKvQA
								YjOuQW/+DxL/
								OtbwFb/q/LDB
								qNrD9Wnq+do8
								vtD8QM+oVwgr
								vATWzEt45Zwk
								KQ957X+qTo0k
								91lmsSRim9YU
								Mx7nBzu8+68f
								NdPB7D2Jydlp
								uVePsevMTDel
								60a3RSdt0lWl
								83aHHGNTr/ix
								jCI0iQd5DJC5
								YLuzfm3uv2jn
								JoVWuKIcx4KW
								DBeOj0u0zx3j
								LHoNGQZLq12L
								ABhLjGLKWIaB
								TTsueuOznMqx
								0ix8RzAz5o6f
								gradbOrv5vn9
								77/9279RfB9+
								+7d/+zd8wze8
								733v898St+eB
								PcpObmopH8yP
								1GW12tdx8pwq
								YpjppniUNuHs
								ImAMCPs+1xBR
								SsbLpR2+hht9
								mhCeSzKAVRFi
								YEKQwCvJpq/u
								qx4sS7VXYFWg
								HX6Y4p66KJwj
								jNWQHpnmDFuE
								Abbc1inAc0WS
								ne50mCJhhDVk
								8mcnAJVzHHNh
								H2TKEZllzXnV
								T/GFLj16mDI8
								xTMWPXDIolhq
								I/mSJ7YZS8lP
								sStnS2sCYBu+
								WGjJGhdPoY3r
								avwtrbG+Gn0C
								XSmRT3pXSnke
								x96GSPArn4Kh
								7qWb8mJJBuAz
								SxgBcjdCMuq/
								kW4pPSTwJHB7
								SA930tVelOOI
								4VSOyCwrP0fT
								TpVWZ8poKu2e
								u+Ofd673slc2
								MLtPXG3xafWx
								Teg+s0pLpqLi
								wrMXRSCKKeNY
								Sqxk5tB7VK7w
								uR9HhJUjH750
								nL7/jcXKpR4G
								OJKslpKvOiUg
								0SXf55pgSZf8
								8teF98Mf/vAr
								r7xCMXVc0UCH
								GUcpcTXQK8CR
								xncghlLSitkn
								k4woJWncWrGm
								9Ig+7kqeqtcS
								BpAyVPP46hsX
								SzBGXWrV1CHN
								u9VZ0a9LHN7U
								6GDW8a96q4VX
								bdeBDsMT6HFl
								0nsc9vRVyRNZ
								YZZS+UgphsKV
								6nRs63xTjgPg
								NQmcgjNGHrK2
								yCRjDGNkB5ul
								3AsXxjgRU3oi
								lZbveE3PPZGR
								zv+WwGIQjt7I
								3lUiACN+QVsN
								ZspYlEYZFqtH
								3OWCC7E0RgoY
								mQZGGNK4cl7p
								clZs30J9jWCT
								s01IfAyJnUnu
								F+IfL2gRhYbU
								AbcMlqZ1hr3E
								rHYBMZVDxfq0
								mrIL0S0bA2Y5
								167jOA3nRea+
								M/kAICEUyYTf
								wL54MQ9VCguS
								IrIMeRcrhD3i
								AVQvOwDwuOeo
								LhLhyjYkAXhZ
								ZSzD4zi5TdzY
								sofnXpLbeOvC
								c+6/scUs85Iv
								7ozHDLMIXWm8
								er4erm9gCfgF
								6+t3sXmAPRSA
								KSd3vknR1+qG
								f6uu6b3Ed1x+
								w1f4bF3vC3hL
								HaG9XFxV/MDZ
								J04sdvtftuxd
								aZ2cvYP8FNp4
								Kr2jj2NvbS90
								bzGjcN5K2Ixk
								PY13ID8yZAFO
								4UtkRWRypzkZ
								gh1HUUhxc4s2
								y3FcqY+rR8uK
								f4o+DCXWXUOv
								xhdgW4JhDECp
								t0cYkpVnCFPi
								PI4l4BuPcC+W
								FsVvaldY0nzX
								3rfffvu///u/
								P/vZz/rw+s3v
								/3WXD37wg7Yu
								mOb7S/X2Ffe8
								hJs0toTvAV/8
								Dq64ZVKGwJsM
								z6bME++xWuWI
								xKdvKsJMZ/EN
								Px0o3K1ld1mn
								5aYE8rD+4qo+
								7pRog3ExZRz8
								pqyOqw5W6IxV
								XRVHfqtDu3nN
								I4sQGxLGqOoJ
								Y15DclQCPGtE
								ogm+SbTXSK+B
								axs1n1hNOY5I
								4NmRJI+AwY6Z
								Z5nQPZcJhBPh
								cM5TSzmOD1nc
								vCIZQksdKox0
								ETX2NDqXqese
								/EYFn3EIGVvF
								dswki6VhgM+I
								6gr/XPv0bVOu
								eOrJ6VieRjkT
								Rx3i/WJkRFja
								AeKPZ1x4sZvm
								uPqyAwMwjp3l
								FuN+DbTEkcQ5
								sFZbMoKdyp3m
								ZDgFM9oDpRGA
								7uXuFY+CbpXQ
								JeOh2ydqZ/GF
								6QXtzUvnKB8K
								PGX6w8W0Kiib
								4LHEt1wppoxj
								wUbQEimlHMcr
								fO7HMSpBOeaL
								syNN5LlMVkeG
								LAOOSnVTqS75
								Vtcub5nb4fv+
								z+s6Lq6joMXV
								MV90XDjiiR9b
								HSvJ8jFanSao
								hcRzlefY88rF
								OCQBht+5zglQ
								nmhhqk4OYOlT
								Zsmwy3P2hikG
								e8NpjVIUbLaK
								KaUEyrlu3M6p
								v/iLk0D5bOkx
								ZjnmP8hNiWej
								zbiOAeJHLrGy
								CjNBS7ieMB6r
								yAvAEgD3mCfh
								oxJ5gQLrc77j
								zpIENm48kNtS
								qUZ7HK3qtsfR
								R7hDOL3TtSX8
								ea20qvP45gla
								krAR2xSece0A
								C7bxRd4qY2nE
								yU6GxxKpIcYt
								GZzRRgKZoyk7
								fO3KkUWIKdYV
								2C21v6us5NmT
								ZegSwRhhXgNg
								TJcnHa2sisUC
								XAP1cGgr7Th2
								uwHbpA4UqDuR
								iKYbbKZlWM5G
								4HIrH9OWer4R
								9ogttWra5xQS
								G8d8c1wzz6VR
								AhSrtb00GHld
								SfjI6cDiAlfL
								mmH5ZDmO4YtS
								MsYJOpY189Jb
								YZEcxwmHUKq2
								k43ku47u7ulv
								s/gVsJ0DxuK5
								TJQhX9PbquPV
								IziOE3d1x8ku
								rneHS7d9S6k5
								rrSOxN4URi8O
								yQDbkF6dLH6I
								6lLssuNt4rIJ
								bHoqGIhzNa/e
								Pt1PO3Jb6ght
								lR2tkaAFCNNR
								fyPprt3PckNy
								Ibl/xfffopRt
								CUd+HMvq6SO2
								Z8lUPS3y7iND
								AmBpVj0Xq6YB
								KKYZb26H29Pw
								bMrVjaZACDt3
								gXHUcMwTlMUe
								cP/9m7/5m//8
								z//0t6BZ/Iy6
								XwEb/X0tX2iM
								/aNyXUWIisKY
								bHUJV8RqKT0R
								Tzu/ZvLA9+LP
								CTH8wKTOULKb
								CuekET97EdlJ
								2Y6lbtwTfPHr
								KpgtQ3FRMQIT
								iinjne9kuOV0
								JkNrsdzWdpUb
								fkqAod4c6wMM
								+4DX5iAvfo7D
								symtPn3EiaHe
								+sbTYV9682Rl
								Xhvn1JdyHEUE
								5t6b10jne0Rm
								2dJep3jIxMVD
								eq2nxxDgauwd
								3Wu6N3XVYTD1
								9e795WucUWiP
								bO3qGt2qqYgT
								2pRx0pulMrzK
								57n5X/F8ve1b
								OT1NbdQxoyoA
								5BDMtHxMx1Kl
								TcedooF31K2T
								RzvLsUXwghKr
								AXoKxsDHMfxx
								PCKztE/oMXO0
								K7xVKZZmVZl2
								iM+gpy+TDj9W
								73m9OAk3jQdh
								DJPwqqirTQUW
								AyXjWCrhlsH9
								FB3sOF7hcz+O
								qkOIh2O+8Xd+
								pucyWR0ZsoSn
								R9WTrUs+TRrF
								7kjjGCOKt78j
								gbe/F1M9ZBSr
								ZPj2zcZ94m6K
								QOVZdHpTDEn2
								44hnXORMwse/
								rsbZKcuZyiNm
								kWfPxZQvvKk8
								jR6oVeSmilKd
								MhXCfo/z4r/u
								BYnHjiJCOzem
								G/sKKh9UZM0n
								kqMlfNkex7zY
								q5p7zMfOTFsi
								yXHGdZWxoMYB
								Z+mDUEXpwEUv
								9BAelagmz/CT
								52TeB2dzz9eY
								XTJrJpo81wR6
								fQ6Jn8LY5rQ/
								ITtvz8l/cigK
								PAYuhGJaXEEV
								np1iaqkRg/zJ
								+Aox7puRfW0g
								BjKh46w649iD
								ZS86fXh4ie7R
								615pSMCFwv3X
								375wnelCoeSJ
								ToFBiyd9cs5Y
								RMxEGnUpjLhF
								N+3mUibHEfOp
								xCAEhm5JFFNs
								SfejGeEBeohG
								ugQkVkQhZhWb
								wgmenrUliikj
								35pQ/hxNhzY8
								46RXLBZ4MoEg
								T2XwJQYjH81n
								J5U2GZZPS8aV
								EDJ7RiUkAzOV
								DCmQaci8uNfV
								psdxAGBWkXjE
								bSE89ow7giuD
								zDErvCjClcak
								OuEivPX9fo0t
								+nEEI3mtpTHm
								ePsrCz9xuwKb
								cvdvfr1KfM36
								1rU9GPnK00vH
								N7ALL+lFY3Tr
								yXIcO8Xh8dXt
								mN0bCrM3lCm7
								172RHm3vLzpk
								mA7njoIdDIak
								WPJhIcCEF+HO
								firBjmPn0vKU
								6vhGeBwhE+Cn
								yBA+UYlTiBJT
								fjLuACUQYO1z
								S/CMHh9ZVzFo
								1/BsSmzHEScj
								nt7LdI7aiFwa
								FD0n/mGanfOZ
								z3zmn//5nz//
								+c+/8cYbvhtf
								eeUV/xWs97zn
								PR/4wAfsJfju
								v7wQmnKcNLa6
								CjcllBgXsFVY
								kuE5KvAwU9qD
								x41qwIzVGHkY
								LjWzbGNY2ytJ
								S4TRal4x2Dm6
								zWKJUEwZmx7H
								vI5jQYd5EoaM
								fBIwZRzmzVHP
								+cKwwxiBh40S
								YYAwQ7Uq0T59
								jNBz7Dhn7MmW
								ttESYSQdRU5H
								EYEt9Vr0jUTn
								eApmXHM+6sVd
								g3aK64We/Z7X
								5XB/S99e02RS
								KitTu90XuBGh
								zNsJNU0ya9VN
								p3aKVcYCT4aT
								3jGhMANQe5Yj
								8utheW6stSLt
								qnV1TCdZAhgV
								oqirPgSAvz+B
								m2OF54Ww55Id
								ydqfkDGXABiB
								sZQMflMm4U3Z
								YDMtDZwlzMuu
								8FqnlDkF2EP3
								SfExpJgyyicv
								Cpd4LE16MDZh
								0xmne3jo8LfC
								7qWZRp6FOykH
								PJBXcorP/TiW
								ahERUmCuPiwA
								R4YsudCjknzP
								S4t8mnxAnJEc
								TpyOTN98881P
								fvKTXjr+cpGD
								hK8yYL6SMfLt
								A4VKvUbtKgqd
								0NlFhG+6WhjF
								Cn8cr/DzmACG
								HFUHrTkBgnko
								vhk69eHvMfX4
								rHKn+/Z27PGS
								9ca0T1QHxkul
								Rm0sSeOc8Xz/
								SJtFXRLo4W7Z
								Wtos8IRj/b8a
								EdYK7jEfO5Ml
								wnh4JQNuajWY
								cbVIg3QSbjQF
								hsFQ3KsMg4UE
								lmepFnqmSHpS
								G09pGOtGaayn
								8c7M3fI8TY+v
								hvfIeAF7FmOf
								Y79A5VMmQrDg
								hydTIAaELD1Q
								imnJwFeLkTsX
								UUjuMMFMM1LI
								NHAAFVUUyAJV
								uBCRDIaCRKXd
								JkxFbxP2rcJi
								SVvcYl5//XUX
								YVudBbMQVsmU
								gIqdUNjFmrhC
								ryIiDIt2wdB9
								6pFXznGsOuNK
								Qi8HdkG7JVFM
								ZbiKcAk8AN2q
								MXDdtlT+rWKT
								EukRQxJL2dc9
								oFKOLFbDIzdF
								WML4iwV269fT
								7r8xAOOhi1vn
								q2vSs1cJwEip
								Nlam6K3O0mqR
								lRBELDBLhOMa
								oqDHETKYHCjc
								kajX5kHoN7/u
								v7aN/QM5gSik
								ZEos5jWiYgnL
								qYTHudXFDs9R
								REIpMbcY/+zX
								N63vVQ9FdBuP
								7lvXly3pBeQL
								mcz10Ney947r
								MOl+OkubYpUF
								oS8KXz69m2Ju
								jN9LrRBGemKJ
								BBPxVMIEkzMR
								i6x2DGNv1fuR
								BJOeWga/KQ+5
								XF4kN/xW2qyu
								9qfo0pMzJAaj
								VHtFehWuS9Vl
								aezw0z2OAKcC
								fyqohj93U0b6
								tILisfrvX739
								9ttf/vKX/+M/
								/uNf//VfHUh8
								E/pvkrz3ve/1
								K2AbzBP3yDxQ
								yZdDzNVS9InF
								eCoBKsoIwxFz
								u0UmJck+eRYr
								Nsbkqq7Vjn9E
								5shRcQ8jkNWV
								fBKGsbElBslY
								r2TYzh/YU5QX
								6R7+qF34SYux
								jaWp9ERP1lSH
								7yqHATxdEVpW
								Cu8M0PtdaHFn
								qZ7gBLsSGIDJ
								Nt/yLJlqrANg
								sxSyHFo9jp2a
								ZCg6PMLc4xxm
								q5Be8Sz0Thq+
								D4mXae8pet9g
								AALhsUM8ZSnh
								7/3LUYj6DwBm
								iVCqcSpiwUMG
								wPJ0iWfYppwr
								hgFQVl8JK0oO
								MuFrqf7Ek1f4
								7PCby1XE7Hmt
								eWbfeIpuKftx
								zOvWr4ebck82
								+3Gsq08fYzuO
								EzeqAbCz2PM9
								d4opY5+C48gx
								hkqYhDMaAao6
								33adjdd0bVcu
								G94U2BY1CuHB
								GXlduZfGRjX4
								Y/4tIZdYR68O
								Kkdkltry9FEm
								ejJpC0f3fesr
								1KfMqgOMc4uz
								kw+X40oHD6NV
								jvBEUfpwKnKe
								zzIkDE74RzJU
								bAIjrgOVHOIZ
								qmlvGCc3SF5C
								GIG7Fzj9OpJZ
								AuNymmFGq7Ly
								laLw3p70PoY+
								ShqiXh1op0lD
								RA8Cs1jIBcVQ
								gQgpZchu9RGB
								TAb/uEuwp49C
								y1aesi3helhP
								hEbFUhXHzC21
								CllikISxkimR
								9wiEQ6JLN7e7
								sEAGfiTt9RMB
								XNoIPEFHGk/T
								sbkQqrAlpiLI
								9rC4dHYySU70
								ONnvbXh5/92Q
								k+GL7A9/iFLH
								SmMO/F0KTEsS
								baHZ7d5g9d8S
								Vquncpq8iOIm
								HgR3HdAW/6LT
								b/Ree+01/+0X
								95o+pwAaol6B
								xNVAIgfRWawS
								hKLjEa6GVCgj
								RwIQ0qqKEmAA
								afik0E8lvLgi
								khpSiNMxkpaK
								0gVqxqi0cQph
								IQEeUnvxO9PT
								EKfGmqDSmoAH
								p4SjvUd4ceXs
								yWqdVFENspTu
								Vd6GydBGJZ5O
								bUfIxRj/JLwp
								eRl5oUJYDng2
								4xDGGe1El2F5
								YkAF41E6BtgS
								lvonwP03/SxB
								qqvSSrJCsAlq
								RD7hWqoDhS5E
								mbNknHy4k/Jf
								S+AF42+xkjfe
								eMOXbe8RY+e3
								xr5yO+l1pO+b
								2Z2R3C7A9ysw
								91OxystXt72q
								diP9EX7hVhE3
								EfRUBozTm4J0
								4uLVUrFaagSY
								Ex0MWpkPz6Y8
								xH/q/bcQa4Ff
								mS5DVHzlY5Rz
								ZwPjLLHDmM6S
								KXw553gV3VM+
								lSv+MplueKy2
								zVtvvfUv//Iv
								/go0+dznPucj
								/MEPfvBbv/Vb
								/cc5/YTHhtdb
								LvPEpVrzhbYT
								CKVy2E8ll6Kr
								CIaLjWRTYa5G
								VbPXh3qSJSN7
								S0b2GkLJWL2Q
								sxSgzAc2vpCn
								UjM3thI+xV8Z
								BTqVlR9g3EUs
								aEYJk6mRHnI4
								x3FTBvBEpXx6
								iB4H6bVY/6UE
								0PMtvVuWZ7Lu
								gbKFYlzTzq+I
								k7Y82TM+Msqq
								9GDgea3MFRtP
								tRjhbV2vpN7C
								vYLtbVS55+Xh
								+t6wT5TMCwze
								64wOUC2CTvSM
								xrWcwsE8UsLp
								UiTH8RTMeERm
								KT1pkHyzD09T
								ade3nvJ4DexK
								mW5vtBo1VGv0
								jMcx/pBFD3MV
								N8zTx2PELEU0
								rkElLy5L+6Rz
								mikjy6lwIXFG
								tdbCYilM7usJ
								kKUlmHyPeEsd
								ooyYddvIK7ZT
								95JZg1bIaf4Z
								ASTWQcUJhFyB
								IU+F+6lIQ1F1
								lS43O8eXvJOJ
								v0Tks+Zc5Lzk
								teKw1FLnDUu8
								xr1yjuN6ro6/
								Tp4myRiDNCim
								SnascmQaHlWw
								T3vX/k8hVjtG
								OmjpFRJejMf0
								xoITlY+bupRv
								pCuQ0QOdj6Hn
								y4Lq/hD2+y+7
								VYKWTtDWdsqp
								TAKBYU4f0xjv
								rM8b+LZzOu6a
								8qeLVZ56a8pe
								MrFPJnW+aTzT
								T5VGrhv2Sa2O
								Ni8jAAt5POm1
								D5C5GHv6XSUk
								WaqMRRSURRpt
								4OqqTEkWfRLI
								dx6cKf5gK7I8
								WU6l3Hh1X6hq
								nHYakViWcsAw
								dpgxSulKgh1L
								6FNjK1L0SgJi
								uV+4WfhsugL7
								pZ6fEgg3gZBI
								ZkugxoouNwBg
								GIIwYS+3kDAD
								A7aqAxLIfhwj
								FNRnllCQM15J
								DFbvWbz45bjS
								Robqfp16eTEM
								kNfjIU5D1wEl
								T3UIxYqWQiqh
								uGueLbG3LQdm
								SroPfmX3X+5T
								Zt3bpkJPZ0p4
								kikfxVYRO4vR
								c+xbi91PSHyZ
								k7bKWlRsgsZT
								JoXT3qIw9qQG
								PPWWFVjI0jbW
								DTBiWq+Mfvnr
								IuO3wN4yznKO
								bcS3bkdoCplb
								jy9kGNKrZ70C
								p5+OvHD6Zui9
								7OUV+YSIHywk
								sKXishTxnshj
								A5db6g8H/jhz
								KFCrAbxHepVY
								EuKR++8Wclqx
								2Wc6UVI6/m0l
								l8/jo/QwwGA2
								YuhIY5wldhjT
								vnWNYPBTO8Ak
								vCl4ruTIDylQ
								zFXqQfuF76c/
								/Wl///m//uu/
								/ud//uff//3f
								P/GJT/gO/K7v
								+i5/Bdr/pcIW
								LYF8OUoPOTY7
								4fZ6vr/Tpc1o
								6VRawpPAcOei
								nDJhZwQjlkyF
								I7Flb8nIHg9l
								jIOh8Lo53//2
								8jCjnaUVnLFA
								MKfS6tPHjX+m
								Qz5ByzN7sIli
								6aoPg9mUCfRE
								pfeg0aMknkhS
								XFmZZqc/wgkG
								IJnKgcyx9HKs
								xviv7GGO47yv
								C4SwWMYjOYw9
								6a3a6cI3Nr0q
								jPBtnnKw/foa
								tBUtcezEwkVQ
								FslUSwwsHCfD
								yrGUNH3uOGyj
								XDEMYJSQpiml
								cfpYYSSfnAKu
								grI/+L3oBkuB
								bh/+5Tb3ogvX
								f5zmieHKY/J8
								onJP52SIP5KW
								PV/CbkqZh27K
								2PQ4dopbwbFN
								erENoXPR5mIJ
								5grPjpyXURr6
								nGUibu4TqCgd
								NXPP5XQEhnH4
								7MDm3HIKY4z2
								OE6goyIlOdcH
								is+az5fzCfG6
								Ecv/lvFDH/qQ
								v2XE137oW9qo
								WF6qZkRyKutx
								GgCeiHIKZsSZ
								oDXl3ulr0q60
								Kd8+h8Rp9DGX
								vBFDRzvtKgFe
								XK6CFgggEqVF
								Ik+OVsvZao0y
								PeVfQ5Th8UFs
								llIa8JR5pWzu
								M43hOEqVEZs+
								1ApTRp3h2yq7
								coySGYaYJ43q
								7SoxvhoClvt6
								E4mNnWCIaphP
								lTDGVmuLkUU4
								5DhRWTVKw3nb
								KdqhmsLiuRB4
								4KToJQBA6Egq
								oQwZgTdkmYxx
								U3JBUr2UGKI9
								jmAZg93yuDdk
								o53p2kaO8kw8
								KQVqOKlSefJC
								qw/9ItjogkO6
								3egMBgCChM5S
								oLEIx+jOUpIT
								8e50GwrBvtar
								hMFvygTqplMO
								GTfkNi2TkpEP
								JaGT2BqztLq1
								a+N8ZPpAf/t5
								xSbHuC5ulQBp
								dfJZL3T0+yXv
								K7z/5ouETLEC
								TW5rVnWgccD5
								wle1VZb/j7Z7
								69XtuMp9/2m4
								IOIkRSghEQGR
								BJEQgm2I40N8
								g424XF9g3S9p
								a985ARFmQizH
								OChBoA0BFODC
								HCQkvtT+ve9/
								jDZrVu/vmGPG
								We2iZlWrpz3t
								UNV7rxpjelpr
								sewZj4YU3Eb7
								z8ZtFbOQZVRS
								NJOCDmbmk3Kz
								xTNFSIl2DY8h
								fWIqTm2aAvZf
								0Li2vPvuu9r+
								rrJznRdvl4tp
								5/bUke/YXn4N
								fCZur2wR+kB0
								jtLvGFnLReSX
								2+/1N8Xe+QVA
								P3dtmlOZCLEF
								YE5QRRtg9QgG
								IB4tfV5WwLEf
								SYRa5ON367Cd
								OC9xXIWvI+fD
								GiZ4YPBr0aie
								/TNhr3rfWe+l
								ZoEn8elP5NPB
								dkvGNXMxGEJq
								Yytf6+IHJn5y
								8td//dduvv/z
								P//z3//93/q2
								98svv/yZz3zm
								a1/7mh89MQx/
								Wdrr4sYmVAED
								F7b47yp144+1
								pBiIYBJTjFJy
								Rxk4pvTaUjA1
								VqM0JQAhER16
								tkMSDGYT+uTo
								aNgQNvvx27zz
								GFXhaUd/H87d
								n7fqcCuSzfy5
								w9auT6F8hcEE
								eX4NK8JMTcBb
								ByDD9Po0aIuz
								MMqRnqRZ9c3e
								audjDcAKbY5Q
								WR2zsw9DNpzD
								DwxDVmwZyk4H
								ktAbzvsNIVuG
								zgNe9ZdYl01V
								eGzTb20bb1M+
								PGSyWsWvvWV1
								BMQgpKwMJTXp
								NzsuYCDJ6Gfq
								lsf0WU1gY34t
								4TNNUxPnaSfO
								kBkP4dZ5hvoR
								A4mfypg2a9sT
								q7wOU6Zp5xxb
								WyKxPZrNauVP
								0yxwB+AVzMUt
								vPSZs4KHUSjt
								5ms1j1zLZM6i
								zpm5u9WGz6Sj
								6S3kLT3bU3Eo
								oq8CWun4cDhQ
								+KvOPjTuv4J8
								4403/A9/v/71
								rzvMiASmt0TJ
								GtpsD/tlFYCL
								1utW277V2odV
								UoQOVxiSzRGk
								ALAVlTeD2AS2
								wZ47nDrgabfz
								XpBiZq5Krde6
								avpVVWzPdfEw
								AENU8dc/tndV
								OPxxi7wsih+b
								jqQoeamvtaOk
								n8ZwlfEz52Sd
								tqtCWaPCpuks
								PWfystByGslK
								e+yHD9wmESTh
								xTB9kRsCO0u7
								5TnMa52oBQBD
								dMh4n05TBSkF
								HTDKATyyw0qt
								qoa2bSNB5hfH
								9zfNcQSQHoC7
								qWfKY9s9AvMm
								2aqb9EcM1cdU
								1XCp8XuQd955
								x/+bzCFQWYSR
								Ie8IrY54SOGt
								d5bNnSEMYc5W
								B5i5Vj+Gy/RB
								mgr8GHwE3K3B
								ZJhmqCiJpOo0
								O2EfAnmOoutY
								bKgm3wgjzxEM
								WeNc9c1qLUEX
								PS9Jcuv3vzEf
								2+HZOu2Qtar5
								Oo3BFGahwusI
								CQyDDWOrWEdD
								m+SP//iP/TBT
								kJJdedYU9GOD
								QQUmOyZFPlZg
								xNSpvqnKcgU+
								bZzfiPtsv7rV
								74w3F6XuL9PO
								zfdq97Q5u/te
								dG49qHA6PXb4
								1MemTfTzdb0h
								3f23oqbSU+aj
								U+uxncCYNNs3
								Mba8hxl3OjA+
								WMXDO9iReTRj
								GDLm8bt1YMbd
								Gk8kj2+Fxxwe
								m1aoXvJeMsW8
								6n0l6e0rb2kY
								VkwmDJ1TwX8q
								GOhzzYuOISWJ
								uXi0FtfPTJ48
								efKjH/3oo48+
								8itg/y9gu+j1
								11//tV/7NQeV
								t99+24ZHIgDb
								xjpiIAg7sfRZ
								F7yhvB4WVgEi
								qR0Ts0kxm23q
								Xv2c+6/S9TIX
								kmAkO4Y6hhVZ
								qMmKmRh0sgqf
								yTr7cfoxx1Du
								MiXjkdNVTK0l
								Cqa9FcMAHtlp
								7dRtSoGZx/yK
								pPRntmCOLSSP
								E6qhCiMvzoIp
								L1SxNczwudFu
								65UjQc6ruBe7
								z6sniF8ZadfN
								IJK1zqb6CniN
								69vb84QKj4Ye
								ICret5jTXDL5
								eCLOZHWhGrdY
								TU0ZmdxbX94Y
								hBVliasDGfIJ
								OGTtLS9H/YpH
								RVbmCWM6q5e1
								PzshF1EN25j/
								1B25n0qETVnc
								iqPVJ6tJmgFs
								HRsscfJsKvwE
								jGplAF6P603B
								3MIrC0zkMIbA
								m6/VPHItR3Ys
								6UHYwt6GWd1l
								cv1jAzx3uNqu
								fY+M4VRACh46
								XxOfGOKn9Nb6
								rbfe+sIXvuCf
								mHjzzTcdrgQj
								TZvElNSIzq0A
								Jt8AOdJmeGzb
								ez010SqRIMdw
								cyRgGilo4Ytq
								5R/DOpv5DK0C
								R6IFa62LDaEh
								fufATp5ax7+1
								huU4VC/ayTzC
								y4a4ysr/mP4t
								p4KXiNlIdAzL
								qEy1cresWpFs
								PBVN2/lWqw6W
								AxKJbTDBixoJ
								QFW6S2O59G3M
								23CyRshdQXJR
								/dPo96Y1dBR3
								1/MfvRKdTuAC
								GL/T6fkyLE3x
								k/IdTJ2Qg99m
								ByN9DFMKhRXz
								zDIHwJ+sbLOO
								8DCnco3umabK
								r2CcOVVDX0m1
								4svVwp3L7cb9
								118C1DG0UYHF
								pkVqWFTjIPJy
								OSrp2XKdbTt/
								A49VHY7Cx0xp
								SHlXjsMfWQWe
								WxVHadY2ZDFA
								Dn/6A/FzFPaP
								PaNo+ULCQKiZ
								Ga4hcZeXo555
								gqqLHmbyovff
								cl8rEG31FFWu
								KbtD3nld/hiG
								EoFv0tB+a+/p
								C8z91ybpLwmM
								VeDIK4spRRi/
								smtHbUFmspYL
								1fBsnUqk7ern
								cbaBHeQMtfo6
								c2+iIb5HpPvv
								3Hu7DGrnXrx1
								sh3zSNahfo6i
								Gvx0ms3w2A7M
								1JyixV+EcXZG
								DakfspSZ0FNm
								e6tlEgxhzON3
								60x9IPObO+0L
								ifAEwwS/VkZ9
								Ukc5ei9/7+de
								1/qt46R8yyn+
								U+ndnhe2OmC5
								jplfSiLBuQL/
								3d/93X/8x3/4
								r4C//e1v29L9
								K9BOKd5ag1SZ
								SQenUJ0TiA5+
								5KfCnL4YgkUS
								+JhCMWeVYZhb
								ecEIwIesB9Ob
								vO/pBJZrGHow
								LVlni+Rn1Yr8
								VISRi2alSazF
								ZCdBQSbCMxsy
								q2BDcox2AI/s
								VIHcVdsM81sw
								a5UeoBXMhMpQ
								edV5DZuS3Cd3
								+TNNnCvy6GWN
								IUeXwl3vvx6Z
								+SDaqJwC50gM
								nXz4wik8rSl6
								36bewN6oXuP0
								aOPUAbCRYHoe
								DSfamLlILmnc
								J9JUmke2ohXh
								BImBCOaWefHD
								AJQd21IWD82q
								jDzlFi2eoYrt
								lsf0g4knTq4b
								juvxPvqtk99c
								xxzgUoIzydHj
								2zOOZ3Rq0lHZ
								yhL9qjRhDCDY
								1o7VGMY+ERpi
								GJIOljnKxBTM
								LbyamA0PIyp4
								JIVx4X3W3LCp
								AuvtN/imjm3g
								tT1i0lwdnjTj
								aOt4EtFmgEEu
								niafGB8U/3GW
								v2jkF8GOc1/+
								8pd/67d+66tf
								/arDj2dWphLX
								MmFeu4Y3/aI6
								tichXlWVWhnx
								a6stjzrJhBqn
								oVkPfhgh0cgx
								2NZimMC2DnNW
								lGhzhIoIg8Yh
								UBGcGP3lUm8h
								RdjMM4Qc/YS3
								xbANw7coYiBW
								hGzL9Nxh7o6t
								XCiZR65jWB1E
								IkEtd52Zm42k
								OCuFFqCTsFYf
								W+bFz0SHuYVw
								Em6TjMfBxHza
								htGu3rno+cpX
								L3ytl5swrIXL
								r7uek4++UzfX
								YiC51l5reWn0
								xVYKnerbMxuS
								Mhn91kFeuVAR
								pYj84uNFJPNj
								e+//6UUsDH1L
								ME5FolzezFaH
								Z3p5KYJd6rd7
								fjPeFdjnsny1
								JB5UD0gew4MZ
								WtAuMjoFEObY
								3qrzLXcYcoSZ
								zC0spXZcxAAQ
								MsA2e8vLUZ8j
								VLkAqPKD3AKb
								eLZOPFr16XJ3
								uf3evv8W/LEd
								2qaGln7AKVuI
								2oGtGJG3ypQA
								GGwP62K32DMM
								PS/91KjZcT2d
								2Awrrw6kpDxl
								TY3f6WQ7sxNk
								gIbVR4vKj1id
								7mxdryAdlzv3
								FN+dxDWqm1QH
								PO3c7yBhBlDn
								2DJxSieDbDiE
								M5VH/MNsCkxU
								XjVZPdCGDAzf
								LXWoeM+2TjDP
								rA5DSia3BIYw
								BxMkTkHeiqR/
								DdvFUGFX75Pv
								IzsTG0dMxOZl
								60MsEsO864D1
								dbajvLH1IQcA
								BnAqt5LlBT4v
								eHQMKW0Pnfxm
								a1aCXYHff//9
								f/mXf3EF/vDD
								D+1V/wnwZ65/
								BVofGExZFIR5
								NSlytATtrWDo
								BaAF8wHS6iOx
								CqxOpZizAh5M
								jo55wXS08Gx6
								WpXRs6CM8tVm
								pdX37fPkmiVm
								iwc/hqpURwAi
								bKuIk/KFBNWp
								RNIUF3nhqARF
								SIQkTiI8gMAZ
								Th1uBTOAR3bw
								bK55J/mdYGj0
								IS/xncmalz6I
								4JU6/amLq587
								2mAPtBv4Urjr
								AuXIgnau4JFG
								xcwWRmXU0gsj
								vdh8mLx++6Z7
								qdoMXDC0FjD6
								HsN5z8NnjsFU
								nJQ6E1iAho9v
								eRFzWzG2h3la
								gomBIfNIdAgN
								EVuyDvHngvm2
								LgU8s7fivxI8
								c8seQ1M85m7C
								aLi241eaZByt
								mLV/n8dj/1xt
								j/1rhS7lsmFG
								DLEXiU6z2lOJ
								IeZiWmtCY2q8
								YOhUyVdsY57t
								Ea8mlIF1kDOx
								tx8wL5jV6bjL
								am3LetU83I/2
								2MrrlgBXhMJQ
								WA/UN7/5Tb/8
								9f8a+N73vud1
								6rz0yiuvvP76
								604ynjKZgrGS
								qSEpzmN7K9oj
								Mg0qcbJCPtU2
								1G9YqNEyETx8
								VqbUX0svMHod
								yBKMMC+32mhD
								opIjZkc7bx4X
								CuI3IL6tRRh4
								2jhNkfyuro8r
								kgYyk96H3CUp
								j22wYzthHDtI
								cHa81zGE4bc0
								hUEpqb7Cx8ir
								fAxewpArOLap
								MHNIsIkQgJIc
								A1s1U5+UmWgF
								WbTC8Lb3fSc6
								VocXn4O33367
								v8xpmaTAhEci
								AJGQSVxH5B3U
								S8FscV6BFyTO
								ZOLfOgUDH5U2
								fB0McQqgFO75
								9j8L49heY9+D
								Z8yvKeSlIyoa
								RVMWjoq/rEXi
								IbVXuwX75bjd
								69LBF56QxxZh
								yikCHuJTi62b
								i86QHCNPEw9H
								meeRUudUspp7
								U+44omkKT4Yl
								DhB4ZsfRKf9j
								lDGvLato8/JA
								K55kqnS5/b74
								/Td3Wr7WasSm
								nSXgKF91eF8L
								QonEUkqH3lAr
								HRobhhi6//qp
								ke1h9lZ9wEQy
								RYD06rOR7tN9
								5s/Aa+TwyeAM
								S6GM/FjVV6an
								3hnDJYWGdE/x
								xfGYd7QD87zP
								/dfUzALcElbE
								LJ4Vn36mmgXo
								5sgLjVkhdXIz
								PJXxCyw80klJ
								/MklyuWers8k
								GGbgYsjqVgs/
								KVSB8bt1/MdK
								vtcK2I0PWBic
								8vJCIjZOmeDX
								CswJx8s2kpzq
								g/Wp7UWkT5NV
								mMth8UxuZQo7
								rvGIwZDS+00n
								TrZhrIj1kumT
								J09+/OMf/+d/
								/uff/u3fiuHr
								X//6pz71qZdf
								ftmGBFYEBYFk
								3o8FGMaMB0D/
								VjxNOQCg1YIh
								UdI1JyQjxTyE
								o7+VF0LMXt2e
								U8+gMnoWaPoo
								Z6Wlofdi186x
								pNni56iO8Cy3
								lGUqZcoXEvGf
								SiTyIgAthLYE
								RaI4RJydE2AC
								Zzh1uBXMAB7Z
								iR8bfN5znX40
								QqpKZk8FQxkx
								1IfvpFGcBYOB
								XNK73wY6NGaD
								YahzbK9Gd+C1
								dNwxV6tefdja
								V3ZmUwzNFrN+
								7w1D+8Qb2Ndc
								66Vq54Dxy7Dl
								QNjHt6ni5AsJ
								81ZnaNfZQn1k
								20eEr4JkFdUt
								cwEAmC0GhjHY
								0uLUp1F5szHo
								J2sRTE2phzDO
								rG615YvqnvXy
								QwOy6gXwgLSy
								nOa3XDAM4dap
								zo9vN/N1WFSV
								S60SdaPBf83j
								7leQKUNuLcKC
								KeWstBMhwOqo
								deErnqaGhNWG
								VxDKwDq86PdR
								0DmaT+VXKrAY
								jm1Zb/oH8MI7
								FXmdCmZ4weAM
								oG/Rey28++67
								/nGJv/zLvzTr
								90odaRylYNSQ
								Ur8z0ik5JQxZ
								4591PDVxiPI5
								yLDASkfdOCWG
								Q4iKBjm8FsZy
								aAG8LsRmIZqK
								ytSp0zAFyRY4
								KnvemU3i/sZg
								9yxD4HJfk9Jf
								89Jf2UrhtJ14
								hErELHIy+q0T
								7NhuwcyQOTDC
								Dro6hpQiLE35
								tohNbZFfS37Z
								1UzAkLTcOlPe
								oQLDabiGl6+h
								ncC2To6Yiwe4
								sPGA1TflHdjZ
								0jvfd4HGhvRF
								sEC+COJhmGRC
								Q+RF6gje0Yjo
								pCzUK/CCnATX
								FNY+p0KigezA
								rx2pLKXcRqpc
								0w7yVgf5aQq9
								sqpG/CJR8IIR
								PyWNMjI3dP9t
								07Zv3Vx4pF9z
								YbKJWZhLve43
								jA0/VzDVjoTV
								rfhjmDJWkMql
								f5R4WhSL2BtG
								S9OU0rEqJLHB
								BJ7ZantkflhT
								HRAm8U+bbcxr
								hPXXVjyJmNf7
								nVOKoSlgPFph
								32NP/hyPIQfs
								Jzy2N0HYLZgj
								9vmqvxaEhjtJ
								yYU+QJo2JH73
								X//DLNvD7KR8
								X4m7P8HIVABS
								AMLYQs+1NnxD
								GPiEJhPD2Uuo
								PMK+Mna1d6xn
								ueuMtlsbTec6
								nyHiwU8aOu+Z
								TTKh6aACps98
								Ot0ItHHqkM0L
								k02TIyR5AZgw
								chSb2W3K7eNU
								wJJhjkf6OpQz
								a0g5L95KRFkF
								BA+ZlY6wxcCc
								xtsArF8E02So
								9U0kmURiFvJU
								1oyYMMQQMytZ
								X+t3KWYkbSrR
								giGkFBUSGlbj
								1FRstaYmwWJj
								+EIiAJn6+2n+
								K2C///3oo4++
								/e1v22n+F0gv
								vfSSfwDB1sU8
								VUUu9wmjpMRw
								WgRKtmTiZzvh
								6ZuKQRtsFiIX
								2jEZv5RIFAfY
								JtEKL/z48j7v
								xU5DFKoPoveV
								qSkpK7N51zmN
								cwJeO0xOZVaw
								5ZvAeCSbSR45
								PQpf8i3lUgsT
								Q2x8yTE5MqQJ
								eWy5PpUtwhli
								gzdExa9iKiOp
								JuIM0GxFGNvH
								dMoxfiR80SBH
								q3OtxMUF5r7L
								3rc68DA9a2CG
								ACQGeIZFOPsE
								M0OvUy9hP7oE
								ZpUvyCHxmoXx
								NfGNlixCsCqg
								83i5X5/LiQJJ
								PA+Yc5GEyeSS
								0g25h1+WhsAP
								UN+sIhCdph7A
								M4SJZ2DtQEqz
								chlMnONx9oMt
								gUQZAfIIox/t
								rTZkLqqYfmKI
								fPi3WYZJzPUZ
								blbXrfpMM+Qb
								Mv5jexfN4Q97
								KV4RsmpeGKNc
								9WaPzGmYmAVG
								SHQMJ50MKaMN
								YEhOCekH2dG0
								4ePbjfbq6tJ0
								3ju2jjspuRNe
								juCl4LHy41O/
								CPYfAntX0wA/
								PpKQ4imGhpca
								XW83t/S3+Le8
								Zhg+FynVnKxO
								V9e3+H0uVUCO
								NuSYI3RWTLxz
								HNu8vsx6TPLF
								y5A/vF6YL2Hd
								7/DNKtu1XReF
								F+4yp1fAhvSG
								Tp5eepQ4B2aq
								OsdzbFdfa7/A
								mJNyzG9lwYnK
								NmCSu/DHli1l
								MQDrICx9eiQd
								vHUMgdcY1n77
								cxhKUDF9oIVE
								H48Xvte+A/Yx
								0zS8BO5Ij3ZC
								akpbpvQ45/CP
								2RCeoJqM9FMW
								QP0wawxoDQvP
								8QxthILRobGp
								iI4h5Wo7LtCa
								KmBlLMLyjVMM
								lIqjJn07lIi5
								gti3NnD/ibTc
								S7Z4MNCwHUc6
								OQJL8NtdXYGx
								5Y65vrDpaaqP
								1Ci1megzNBS8
								2HQIj2QA4Wl0
								ROiqLtTjJQt+
								hGsyNRdwglwu
								TdFMFiGvRs/8
								Sjf9rfaIb9vU
								Nrtick0zgZWm
								vBLxD0aoU9JK
								lCHAFEcHjH4q
								jwcYjykyBdk6
								K4mpSCyBwKqJ
								DirXagXXcqFc
								FkgLnEkYfWxl
								pGPIEOZUbAZR
								AUOK2c9bRGvY
								JtEnzA2tL9ee
								304atqt+d0Z3
								K/ca4mTY4bBD
								oBYmaSqYr5L7
								LyvKDjydGxuy
								Auu+FjO9Diuy
								esEcYeSG45cm
								vzTIiZc/iSGS
								AcDEcNqusKhi
								05oqAJ2UfYl6
								lrmjRG527vtc
								XPO4/LthYEpd
								Ya2OVwRzJpJV
								5Gu8d0fxSPCk
								PLblC8acLWav
								lN4qwAxzKlp9
								MO/M01DT572M
								Yqtl0stWpxxh
								XkjUoX8I+gc/
								+IH//vff//3f
								33vvPZyvvPLK
								1772Nf/HCpvQ
								sIUQJ4l/kuKa
								lN2xBUtknWEk
								sjY0xSRz8cMo
								C18w+hmCZRKe
								0hRNCzf3msHr
								kD5w1SQvsrCg
								3sa93mGKRwds
								kBfj+33CS5hj
								e8x0NNzBS3DN
								cWa3Tjke2/FY
								PAAFmfm15E8P
								QjI6MqTJ6vHt
								Ft4MC8CQa5Xk
								sWJWIkEGaBZg
								DB/ZWfmRCBgn
								8kmf0tu1t2Lv
								W+9hykqtxTDe
								Y6BhbgqPfdK7
								i0Z43uTew96i
								EgGGDBaPmL1m
								vYd7q/ceEBLY
								I9MZGP6EU47I
								TJ12ZqWazYTt
								LQl/BHPKtpiF
								rWNIeQsff+5i
								CzkFAWCuhQGI
								U8eQss3QUYem
								2fQN4zy2ZhNg
								Uq2wNUxjSIYc
								fmanE/NQDU9W
								xzbDIyzNsR1H
								WyfmImQ1s/Sj
								XPVH5jQlxcQm
								Jzqo1kzBIlw9
								0pwS0gdD5TEh
								DR/fbrS51nZK
								fKDl65rB0yuw
								zeDR629V+d5J
								ivnjIwm5pZ8L
								vm7pb/FPIltn
								8PTl3lKO/pGd
								rhhsZe1V4yHC
								Jk6/JXGDcGDr
								gKcCMM0WCf5J
								amqYZm2LqggZ
								FhUAk1sy5oFz
								55wDT1MBxePA
								46VHr8+kOuQC
								kvJUbjnNlzYe
								Xorc6uvjx1at
								wgx+6wDThGey
								BUYj4GKO51Y8
								fAGbxQA58ThF
								WAWaZgEgfWUM
								T4U5DI8+DWRS
								6LNiipWUS1Yn
								mJZJMZzSjhJm
								ldFPYN1ZtIJE
								C6D1LeuCo5Ny
								DNcOZjxSSAwt
								utuEWwbz9ZNX
								MVVJChi4s2/7
								HWJIXgTQFUan
								JSjIPOoTjlAR
								SCRcJPoYWHUb
								EgNNJdLhgh6S
								nkxSeKY4wMXA
								O6kP6fT+zlVE
								iwHbqYxVYeQa
								ObBQI0wpHYno
								E2CSbbmnv9Vu
								4Jgz39qCHMDV
								z6Whn1JIR7/Y
								tMBTIp1s85gV
								sE54Ja2YkTQ1
								MMNNWI1rU8gx
								q49MW1Z9hIrs
								bwh4rcEwMavl
								ok1ShE1dkrmW
								zrBozR6l1yOk
								KSTdfw2Ln23C
								tSlr7Xzi02+j
								erHo+764QXQH
								7M6i7SjuEEgM
								m+3+5cOUdP81
								BYNnzo06WcFD
								Rj4k8JuXo+bi
								9f7eXV/LRVIY
								0RZYhIPcOs2u
								GcUDRomhdHQM
								KX2G+hKBGWZe
								kJFw3R0KzMPu
								Z0e/93u/53+A
								+6Uvfekb3/iG
								OissQGFkMinj
								UZ9TyTsrfgGQ
								e81aKWw6lEiY
								l77OJcp7ARjx
								ImViBslKFSfC
								3rQ6gwF7vEjN
								739dgZ88eeJf
								wfrJT37yV3/1
								V5R2tb/b8Oab
								b/pwewNIR5Bo
								q4POBFBShXFs
								wZJCylxbfcTM
								PCl+XkwBGyqC
								dnW6KgvJcjNB
								yItZEl7R0BrS
								02ix0YgwfTEU
								Ru6u1hc8oXlY
								ZoG2Dqth1seZ
								0w1GmeT02Oa9
								YMyu5hlKkFRw
								j/+R4WHNSrj2
								7+Pa/5wYTHDK
								I/G8iFOQzZqa
								kHb7543FMOZI
								DNGqZDWk8db1
								6vOm9XcS3nrr
								La9EGjGEFADz
								2X7whqboW81e
								Cx43zx0NZB81
								n1QkwMF4zClf
								3v+82PzSRIhK
								MJAvJJcyXYVH
								JORhczEnwTKZ
								vI4d4FMkn8Cm
								hs2Q8hZ+mPMY
								J7CyaCnLQlsK
								Q2sYsyopZrXK
								xND5h0lsp23u
								8p4LDGTioUyD
								jWCOZ/ULEE/K
								I1sMa5uvjbxo
								Z2rtTDxbR0hD
								Gz7AqkxThCvn
								2i9yVh1NdVhN
								OiGHk9PVVn+m
								pnMp1v2Vak6h
								KR/TDs/myFNz
								Ktuhtyw4ckxC
								ZRd59DyDHi5J
								/RTxTI4FH79I
								bulv5Th5bZ0J
								Kf1kfYvnlr7A
								kHhXdK6wjs5y
								vqdOaw5+vbgA
								2hXDk6G28s5w
								60xgxTnmp4tC
								CTaYIacXhqWh
								CaDvdee0470n
								2k65p4a3HG16
								zJkX54Qta5oi
								6WYRUnsqDPEg
								nw1mWMzw9CIn
								OoYht0gawqzu
								MBSSZWpDgqUs
								vNwd23HalWdo
								vZR4V1Xnf1ZD
								dQnuKlFNbJAE
								iUlT9MV/hz78
								0c3C0ligrjDW
								y5AtntbO8s03
								K4Kcrm0B0CBk
								7lrRFcbmdKFw
								++jmgkcimLPN
								e15gunroCAaM
								r8lLf9yllBeZ
								+JHwmxWkDk27
								ji2YPuakWw8A
								PRJVVeQr36WZ
								XPCULzYmftDk
								1CovfbYPiEgK
								huFlPa4/SRAA
								k/Q0XI9cIc/c
								f9M80GK+Orn7
								nbXhJs22prnO
								e3qtoVmLq9Vn
								Lh6tKXhKomNI
								KRItGA0ZfLCQ
								6U2RK+qkGZIh
								x9wCKbtVUHNT
								iqzaXm5KjSUr
								fTskzZibIhNz
								3o9tVmUtZUMM
								hr2a4PUJXzQ2
								SUcyG8OLxVem
								q5lT/dzR9Ffp
								wtXHyPuZuPkm
								+p0PfaRQOe8R
								HS6wjaE+wuGv
								My5GP5o6l2Pl
								s4KWDO3W2cxn
								6LKzehxKAFO+
								sNec7n7XQ5kX
								MH2GMByBeel5
								ZZnV96NpomPo
								N54uv5/4xCd+
								6Zd+6fOf/7yT
								tlVTBIarTLSm
								TqXA8g6gkp0Y
								LRPXhqbEUzBi
								3pBiAyODRwIz
								VHUGptNi0b+Q
								VDep2QPf/e53
								/+Zv/ubDDz/0
								16ER2l3uvwpi
								s+EUrQDgS42m
								pCBJ2R3b8qqd
								xdLBpkXSgVZb
								TeJPP8oMkeSR
								HoCy4LWmimf0
								kMRwDSCGlJkL
								gzmhPEq0Rz2N
								GE4FYZyTnUX0
								qS0e7VhVt9Fv
								nXGanlX4zOtf
								N8jdFXgzn+GW
								/gxjeHyLcFy3
								Le1MMuEV4Uw9
								nnmQ2aoVWmwq
								oIYC1qf07vUm
								dP/9oz/6Iz+Z
								MfQepmdeYOOa
								uf7oi7AHzTOu
								Y4GQA0D2VV09
								Xhfw/1zf1pev
								CUfe9gjxiGei
								fWRHhElRFdgD
								tuWiDQNP2N6S
								Iyx3fRHMRqiD
								gfIWfoIEy2nI
								IsmWOZjZprQh
								zY7TAeh0LFFh
								gDHZOqaSYeBF
								we/VF2aalPTt
								w1w3RcnFRDKG
								dbI9tps7DEn6
								x7fDvJnQpymM
								wtNusBmagmRV
								GDqGR/y4izbz
								USrFz1CGdk2k
								M+dz2/tyXv6+
								oicIg4XzLGsl
								hflF48RQPBnG
								3xvgVP+i/BMw
								wwjLetXP1APx
								WxcmkL4pfqrs
								L37TOKo5EHp9
								ObiyVQFCrz/8
								daawnp1TKbZj
								AGO4dcoiR6Zw
								Wo7Oz1qaCkVp
								pUTooy/aVs3s
								hLfRPnc4hlO0
								iYTG7MYw+K3T
								ugMXuRYgho0k
								w412hhWzYQwF
								1np5z6sGfUGa
								Cn9sc0qvYpt0
								vEfFSxECDMNE
								UkeF4fu+hLdG
								vK/MQiIwBJ6s
								F5buDlw02x0G
								xnANbAug+AF4
								t9y2pctLt0Xf
								Vv3EvcaUzQAG
								zKotZOhKYvad
								d96B1OeRCylM
								Zcbj1ilUDERe
								WekYrmHLi9/u
								411/ACaGrYwN
								o9IHU4cuZVo8
								mE+lcmnnSnUJ
								61qTpjb9ZSXu
								1yJktJe1uS2Q
								wVosbbajN9uU
								h45YETIBFIOW
								Jr0+byLZaENS
								xjx4mvAAm8SQ
								r2OLB37jaQXV
								2WbQmlVkm4cI
								Hj7v+nNvjXl1
								fdSssxUhjP4M
								S78EJ0ezjmSO
								KB4cD7KPy/Us
								f7mh1Jm2Q512
								Lm6Ogl0Vu/z6
								JaAOjasQq86H
								3tJ9tmjo2TZ7
								5B9HW2f8dvBm
								uAnCVdbwRHiU
								AWPOV4RFCH+8
								/wKYhWeLP05F
								kxrNu+++69/l
								+OCDD95//30d
								W+uVV1751V/9
								1U9+8pNf/OIX
								/QrY6jhuTWBb
								Z+4pW2cuGun5
								Sq6fvssB0lBg
								AhCPypdFJwSx
								9X20pqRVwGNW
								yxCgvk7nSZ0B
								5PGRbQFoybe+
								9S2XX/8hsF8B
								K4t3uH/ezRXY
								u8gGEyGnlb3+
								BCOGbd1nWF7H
								Nh4MIieS0scP
								GS3O9JSx6ZR7
								1QMDNjUmMdDI
								RX8kWnpOt0hS
								wsMM/jEdkZyK
								7YENLRLxC7UV
								x58LVpeE7xfu
								lISyGDZwiafU
								J5G3Q06p8nts
								M398W8wT9rhO
								H88EY9M+njkk
								k84evcrQitli
								aeWF2efVs+lh
								9Cb03jO0P4FN
								jS/9npciSV+E
								8/hvC+RNTgqY
								Ix4hYbzefVW9
								8Ik+R3gsyvh6
								ZGdNao3qlnnR
								agNkIrxbEkAb
								IHcltRYHwJD+
								YTxMPAMTxtgy
								j1N4A5jATBFD
								U1oL5Mvrg6WA
								DG/lm3m2YNY0
								WWnpZ6r6FBUM
								w6YGP50ijPnY
								XinvaIVKrHIL
								fQTnZUzWzgae
								qfQFUyRVYMPP
								sKIxLxgdtpQb
								4YaHoYG5L9vP
								/k/kXEwihfdA
								Wxmn9cDaBhW2
								OhTziwZampNp
								AURbiSIc/Yvy
								F3DmbOPUjj5C
								mpbgFr9VbsqL
								q39FU75eWdXB
								lCL0dOMxjP/Y
								Xl88J81Ufgvg
								yJBmisOwF5q3
								KHGGxE5ZYYEt
								kyDderxddWAo
								czed8T6dvNxq
								gwl16jmGOqzW
								d+wpyYQnWiFp
								57IDv7GdMqRk
								lTQcQ0rvqE7X
								bVSAe+zJn6sL
								00XVi66SyrQP
								tE41PGG5OoVn
								iAFnJZJs4KEF
								ACNuBBalO8u0
								LVOYlJCG/CZ4
								CM7JWlRypyzr
								bppuMc547r8u
								Mn68TN5++219
								v9rjFyGrXl9s
								OWXl/mvWblE6
								TvOyZXrxfS8M
								zYoKG9EpKvOG
								GGiqvL4d2P23
								rQgAZhaJ2eTC
								skizWrPCk1E7
								eWq1dbphrVWN
								Nr0ck7GqnjkM
								2VT9W22YqGLG
								MOb0E4ZMiWKS
								NQZgJAPTx6Aa
								bNcAxpFOtPEY
								ihx+jTBw7TBv
								HfiNJ79aRe7d
								BaDOdoINo2+q
								JS4GDIaRIL9m
								9jS1zd0MwdTB
								9XmqQdMQBnOJ
								6MTptOZU1pfF
								K9eQzCHfOZyk
								1DqZ1+p0j5sL
								Zv/ck4sYDYxH
								2Hu7Zxl/JJnr
								dy7tgKp/8XHv
								JderJo/AyRbb
								LXzX2GNb2CKZ
								YPJVGJRlpENP
								KXh+my0SDGGQ
								+7XvkydPfvjD
								H/7TP/3Tv17l
								O9/5jqzfeuut
								r3/9637N5CHy
								0DHPr/bi+CrY
								CP4Xks5vtQwF
								iUw8FYeml2cH
								PMtqFbSUpmAG
								UGp9SYF1TFFC
								vpBwrQi+1Dr+
								fZIPPvjg/7vK
								9773PbF5C/n9
								rzehh4gXAZT1
								1JavcrkryuGP
								wWciQoIHkEYn
								Bq2+qUmw9216
								yAGn59RUKUcy
								w+ppSIpNBwaD
								KfEUAFuSnlIn
								SX+1/mmaLa8J
								4JL2NXH8BTYJ
								PuwGQ8ie8QHf
								0g/g4U5sxzZf
								x7ZE1naN6vE8
								R+Y0nXM8esSe
								58hytGRaRQMb
								jA4M4Zd+jeoY
								SRrFxzO7ETmr
								plYqjnKKlr6v
								tte4DqeF+kIt
								q6RoC/gBhskl
								zBphcW7tCuCo
								Amo7UAHHo5Py
								Fn4MkeRikNF2
								3tan30q3hpQV
								mG9uXyifRdW7
								lTJkUni8AJPh
								NFtsBTD6rRPJ
								KAtDO5qts7nz
								TU/uojn8MfXZ
								OtEGnymhjrsi
								KX11OxDfKQoV
								Q+nrYKBENbRB
								Y45WnxJg6pa5
								tnKNbcPHt/HA
								Y+CiYDgd/q0D
								OZoq6akhVt+3
								Q8fssCF8fCQh
								S7NMxxdHt/S3
								+CfIrXO3/PdX
								qsy5E3lT8JWi
								atzit9CFZK29
								bbxMDDs0xlAl
								Z+E8JuRSqcUR
								ZOftY3sap2BG
								v3VKM2Ve8oiZ
								UkZtpDIVp2On
								x9YhE2yoGMZz
								bAdzq5PJVk9K
								Gi1mkVSfUwaF
								Epsp8VSNylV4
								8UQV5pSEstxr
								VwxO+TpgE4fq
								XIhnxa/9bEtK
								XxjAcyxnLhhL
								7+MrcjCAZJjh
								RyjN4kdVLvmi
								NAVmIZB3idCh
								yWRmdeqvnKPR
								2finnvDDjF/6
								DntOev7zIude
								v/joFlxZSsrH
								0W4RKlsHY/jE
								fdMlpfCmVmvW
								wpCdKZ3uL5OI
								TjnC80J0UOHn
								uq3IamS7Romc
								wANUQ50W1E42
								lbtje7V75gop
								EoJqZLUqgDDp
								g62YrR8gR0Ii
								gscw5mkou+td
								IZefcpA1Bn0a
								s1q2IlHJMNgm
								sGAhp0qU4Qc2
								AaAym9Nja3ao
								zEIytDT06twu
								0nf/9aMSuwU4
								R2KjJ4YWfUis
								JhFYiRThsTUL
								ZvXbVMwVp2Gv
								JpGQaGncyBzt
								PHFEpwtah3xD
								Mqc+J/MO5zSb
								kpX7bz+udCtk
								7vn13hY/Wtse
								DyXzmJ0eKbsv
								XJ089dLw6Bd+
								NZkYODqdEtLD
								UjDiiSpy/UuS
								93crym4BOhNS
								AMnK1H3/m9/8
								5ve///2///u/
								/7d/+7ePPvrI
								RdhfA0brSffi
								VQEdQ8FkOB7L
								tOAf37ICVlUf
								ympbzMVZSz9i
								pwmgKlV2fbN4
								DOsb6hhS6ryQ
								CMbNl7CVoH/8
								+Qc/+IG/Be1X
								wO7F9rzt7U1o
								T6oGFzBVoACY
								cyeAVuHYnhZt
								eEoBA56JH5vi
								yFprij7awDNV
								1gxJKetAWikr
								OyQKyKSpgq9K
								AGT4KQkXF7p7
								wgCRb22wYyuA
								iXOL3xQXkWMu
								kY12GwYLqSAk
								j2CmZjZHm23D
								YMc2tmOL6lSO
								DGmUN9moTkke
								UNpdff603jyQ
								rbtN6CG1cIY8
								0msn/WIwVBYA
								soVxH93dP0cT
								Bh4PL3wxRMIK
								UqsPY6VsclMw
								fbW9+b0KBPlA
								CqdTGJL4uTiF
								jbKMtGlKZ7J4
								oJMXEZIqqTNO
								ddIPwykeZqIN
								aZih9FuaqjQ8
								a2eyY+LV4fPk
								veFrpYaT4NbZ
								wuAlGdoCKIby
								0hoC5E6tLCjN
								RF7RcjQ8W2eo
								uPNBJ4IkkRzb
								wW+dod3iTL9G
								0soemdNAMpFF
								6U+CuTMkkONO
								dpHnF2wSkYv+
								GMa/hf3c4ZDk
								dxJ52LDgp5jq
								qT9DHeYRPsxz
								nC1Ntk2No1v6
								I8NqmPnaXhf/
								6VV3zEcPvC7B
								ALZO62KZKnvh
								wWzrSxObU6J3
								C1kd8eXxOZWB
								KSZY3lFdqnwm
								ka/8ofAUVY+P
								8AxNeVr5hdfH
								r4U0zNGxje3Y
								nsbJvEgmcjAV
								cFoOf2x7KPCD
								VZAqpgVGKHei
								E9UxkjRH5jRm
								ee8criM8wtEt
								PD2T6iALYFYO
								7d51/bc5Dksu
								BTQTZ2GDXQ7u
								16O70/sD/KaK
								IZOO+trC4711
								gakm2k14BNbS
								gyGcgltuJa1c
								TZWOwKTgrzSL
								3/2XuAg7+7mG
								yAXGxu7soYMB
								s5Dcf12ZidyZ
								IykvzASm3LUY
								aHSqgLYIG6Iy
								ax2LTR+bRTFb
								FhmKpJXSIawA
								RljxIgDMTQlA
								/wFBS8AIc1Jf
								29S06RtGOH4f
								6AiDFG2RY2DO
								JD2lTH0lr8BL
								OpGP3/DNas2K
								RI44gc0Wto5h
								NdFOleABKn7I
								UsuLttiOramJ
								0Oz4oreXvC68
								2fRt9TZMqx95
								hmbFWVRmbSSi
								E1sRHlu2YGjd
								eUMy6ccsNJkX
								rb66zXXV5nRm
								c5HppuYUdz3R
								391Mu4aY6gS4
								TrEi7oNJp81O
								FOL3vGCGD6bV
								R9KzMGydGM3e
								8nsL72nqYLAe
								YgvvtJVCMhcr
								TnnPnIk+0eGR
								ciVvtkS68QEA
								v/vuu++//77/
								9e2Pf/xjt2B/
								AfjJkyeUXHge
								LbSk9DOMvMRL
								6pFtJkiEwa/E
								iQ49zoYTLX20
								ArDZGkJOUkgM
								6cfEMGbKx4uH
								Aj+S3pDK4grs
								74F/+OGH3/rW
								t7wnvRK9CW1I
								DxEX1WGKUDzc
								mTqVlmmzgrSI
								lSIGLWXxC0ZI
								ZK0PjwAcUTYL
								ZjgFqQ+G2UMR
								rEOIGgIjF0Y8
								40IHg6mkFIYz
								F5iPAnMqeOjj
								F4M+j1v62ACK
								8MicBiABCylr
								ieR0xQS4xVOt
								ji2qU4nt2N6H
								c/lz9bWRjKMj
								w8OaOVHoWDVg
								a6F0NqG/lmBB
								9fmNRAxmpxQ6
								hioPMwFsga1h
								I+HChrf5Wy+a
								8DrYKPOIzbbv
								Y9R3pAAe37YD
								tfiL7WHbS32v
								EiyTLZfTIRfX
								k+DTC0LHiWEw
								lPLYbvjqH0PR
								hgxmtveDIUIB
								Dk+dvDQlcnif
								v+sX7/K/M1C6
								W1lvYfCSDP8G
								sBwAbZLctfpr
								5AWTx+HZOuWb
								L5zEx45wdyrh
								jy1fMbMSw9Cm
								NFsYd4v64r//
								LVm0yLnYaPGP
								37Ko3axgjpE/
								rIln/E4it6zW
								3KeY1j39aGbt
								bvHc0pfm6gUV
								2lv6WzzldWxb
								/fSYSQxSMEVP
								M0ugGrf4K5Rl
								gu/MDGkP2KVa
								fYSdYLGBhaEk
								44ht75xjG2yQ
								hYHqmFEajyES
								XjKcvEqnwMRm
								f7ZJim1gSBhS
								3sr3lt9b9Rz+
								lhJMeA7J4Y+t
								EpUdw6qhkwCL
								SthFbkj/cDzD
								L6mELaUqiYGG
								eTyDPHYqjqh0
								mHTCf+edd15/
								/fWvfOUrv/M7
								v+MfUH3jjTcc
								nBzRMSdgc6Fw
								7GdbqPiLZJJK
								I1mGmcwFhImU
								K50+w1ncSLR4
								sp0phLOgfUOr
								GCUqO9bqs+LF
								Mc+dt/uve42k
								XDpEi9ZC9GX0
								cfS1xcDExQTM
								r/9CYqhcBTOR
								SKSkJiN5KYgh
								E/xaJjhtSK3A
								KGFKAU/Iuf6M
								OUCCQaeS6sCz
								4lTnVLKCIVwX
								dkEW/KQQpjar
								CMX/XBEnKUcZ
								kWJjmL5LnHvc
								BLkFtuKZgBUt
								TiSiKnIdQ8ok
								X/rhlSUY20kk
								j/cW+59mJ3Jz
								yEXCnN7q2DP2
								A40N43bg74ja
								CXJhQkqKFUBR
								SdBGIjqxFeGx
								hXds8OMUhCGx
								8ZKmG3RWqAyd
								9u1eCYrK5nEC
								JDZqHVeMLiBg
								rjak4bGFN+u3
								Le59Wob2oXy1
								PSA4CV+GlJ0b
								G/YWxYA2mAeE
								wFCiIvqnIjBW
								AJBMmHtC0V6N
								LkpWV7K74y78
								mGQVLaVhEYoH
								CavM6bmQXYYR
								cqFD6b7fP4D8
								53/+537z+957
								7/kr0H/6p3+q
								CJWrSDDDR4VN
								vzeJNpnETRH8
								xBR98afXrunc
								W9/ddiM5tsHi
								lB2xCkQnF2gl
								SyYMXkZJH7iQ
								Zko6MBgsqPeq
								LQ3pxyAuHa7A
								CqJinhdvctvP
								ZoakISqQlfen
								GCKkbNbdQUn1
								ueuHKhxxQbgj
								gqkI+jxWYeYE
								7alAMpGdWbRV
								QMA6hvQAeDi1
								at1/TR3llJyS
								+ankdPWLs2JG
								Xkkrey0NQPnq
								THgrf+lrjxGm
								iapoMZBx13Br
								h/DYGaohERUl
								pJDUX2uIn75z
								jmVVW0NKVsIw
								vCVgIQMXmDdS
								39YcafNOqTKD
								x0mT09U1Kk5Z
								WdB2aRGyBetd
								B5PkcVrkYGhJ
								vkyNR/2YC6yk
								zAZotrKrjA0J
								Jpe+I1zD0whJ
								9ZCXpjDG+9Yp
								wvjZMknye2xD
								3iW2/CFlIoDJ
								a2wncnBKgMA6
								psrIFL/MJxJI
								mti0w7Z1CoFV
								+rvor3+wQkiM
								ABStHcWjsviQ
								+XKRvmIb7QyH
								PxfDH6BoYcqC
								iyO+FG7pi/DY
								jqOfbWfqKeBC
								are0kaTjHCIY
								Uz2nOoaU8tXa
								Zt63SCAtoleu
								vgjN0gDP1gVW
								ZLbFr2MYuf5q
								VQ0pfybCS7sr
								tvJ9oIbwq2Sr
								labThQ4eJFr9
								Fbn1czR5VRCp
								ZTvmKkAwk/p4
								8pKjlNr0MzX6
								rVNqmxe29BVW
								3w53JOORxrqL
								Da0EPQLEmlrH
								rUSTTp1yxwAJ
								z6ozHuaOlLmg
								NAUjyNLJXF8Y
								p5L3qs1q8mVy
								KiUlWswTlcBO
								ySlNncoD+CoM
								MMGsvmRHcK4A
								SEIzq8Ok+Fc9
								K8WPLSQMjQdn
								4oGnbPl6+rY6
								XDzd3oqWAzNO
								C12tdPpGOLG7
								+X7yk5/0T6d+
								7nOfe/nll994
								4w0XQ/+drOOT
								w7+XIfOe8Umk
								zlpDAGd7Z37C
								yqJnMjURHitr
								WqGyHcIybee0
								WyDNVk8vkCJv
								ieV+TfdSEzys
								eOyu0VWl/ZNr
								GLVNkGBAKyPX
								ELmzylDA9Eqk
								Pkww0OgIQMDt
								5wJDa/ZUTJWg
								WSbtfwWkTABW
								uWya+2dn8PwW
								JHcYtLHhkZ0W
								oEimPsN57+fu
								py4Apig3LylX
								PUIBwBP6PHLU
								fY3T/LZAkPAE
								INn017Se/sq4
								1MqFlWGae+u7
								/8AWgCZf/JJb
								PJu7WQtrygoJ
								ANExpMQjL0sp
								NRpXg+vv/y//
								qfh4AYbUAmtP
								5Zr0SXMKpkR+
								Ki4ajq899fZk
								Z2zP43qt6Fbi
								XkAud4wzgTfb
								/de/W9jlxVZv
								G89nV8eupuzM
								zKN3iDaPiHX6
								shfJhNHw2BaL
								8yQkQ+ZckDSU
								TCI0ReBNNRtb
								szSGDMUzITWF
								hFVF0EcCIIvY
								ZN19zV+E9qtP
								V+C/+Iu/cAF0
								catcV2+XmzV+
								/QIYX9dg726v
								uSsqNdmm0mvX
								dMJo8T8gwXCS
								a353OWaIEK3U
								hBfJGgk9yYo5
								kxXPkKb9oyaQ
								EleKJ0+eqIOd
								QGkze7PZrPpT
								AY5Yeb1gjgQt
								c/WpnqpnqPUT
								BlbABJLg2SIE
								IGzL9NiWV/pr
								GZ7eBynLCINV
								5p1MlbbOkTlN
								8RzbWRSwtfgr
								T/HUwutIUGWI
								jiGlUpDS54Um
								hi28GeY3TMxN
								1T+2azxrf+OJ
								RFQwpopHq2+K
								3neKzINPyRdw
								y3fasiJbeBik
								T5kjrT7zkHFq
								DSF5nK9wrsew
								oqnYMKCFubg8
								kzjDFANUyokQ
								FakyZRQTAOQI
								17aT4mDrA+dj
								580PXN3gc7EZ
								DoNOTuPnC1Vy
								WknK8Me2Rcnd
								GrN+CebLEEYx
								4TmaKR1DymyL
								AZImSX9si1y7
								GWIY8xwpqWXy
								DCqsKRXr8+Yj
								qG5H5jQP1yfv
								MFPSUzx3t/T3
								+e1/VoH/e61q
								VHOB2S3KoqXk
								UeLS0dfCCN56
								0TtXVCsaGEpD
								fWIWsjowVGH7
								UEqxAesYUq7P
								UYZh9vx/2vHq
								Asc1ukt4dY4t
								/CqFp7U97Aqd
								MdGHHMCxU8jj
								kVOSMjDzy6Hz
								WRnOkDN5Sz+A
								OnnhdBwxJIam
								VF6/fa5jgWiA
								9SXoMGkFyzSe
								aSdrmsiZKAg8
								K4SdbGOuTWMW
								odgEEIlOpcNw
								FJxJ6QygdI6t
								bdZ2Qh4tQwxj
								uHWiPbYbbIaD
								pGnViiFfHKkA
								ySPlzE4wMdzS
								q6cp5GWtY0iZ
								eWFEO9VbqUwl
								IY+ttRCAEnl4
								PYa+EY43fmfk
								xKh0r776qvvv
								z//8z3/605/+
								yle+8tprrzk4
								dY11enePaPnE
								NnUozmnppe/A
								7x7qUtk9gtO1
								JiIEsw0o212Z
								x1nMdgur2S2U
								pdkWrUTwqNSh
								oiFh1S1DAMyR
								Y1hdM6xubRLm
								MFnNFVjMNNg4
								LR1UeYxwAoNB
								fiqmgE0JAL4r
								mKg2MEwCv5pk
								NX5NCVXMvW+r
								HsOr0dOGfgbR
								jjvD+piHHP8K
								G730w6cxLP4u
								pLIgNPQECUl5
								1FeBlZkhySqG
								NDHU1zacK/At
								HshIIuQosQ0w
								THg6hpR42jYS
								RG57u/+6/Grt
								2EjoZ98WxrHN
								6bE9ItO0LY+t
								G6tDWl9brY9s
								J0ZXiaR7n9ZN
								hPgQnwpDGHcf
								f9vQrce1GswD
								bsP0sdYn89Ve
								z/CUhvwy0SHY
								CE1K+vrHtiAD
								MGGbo5BXmktz
								ZX3KPJrAWhqt
								UD3gYl6PCqZK
								ny8YT0FPPTAv
								UyW5e4/5padf
								/iqCCiiXWbGR
								kpr4DSuFthiK
								kK+EPllnIwmZ
								/h51R5Ly2AYT
								MJEaoRlmURWk
								aFd97sQDwIRt
								s6veFB4V8w7U
								AnufS18RvnMV
								Q3veO9yuVrfY
								uMuqDwGS9Ors
								7slEe91u/w9Y
								NUQODEYEUxG2
								SPCU6bG95Hx/
								DG629LWRCIkj
								TgvgWqqT5sic
								ZuLZOnkJE12R
								BDNrip5SgoRm
								HRYzZQskQYar
								SWzH9pbfk5Su
								qiNDmjXyAkuv
								b0owlkPLHb34
								+8DZDH0sKPNo
								eEuuee/3X8ps
								C0CfOdpRFgyN
								r6SPjpdq3+j2
								YeFlOymwTZBP
								MPCrMDRL02da
								xzBf2eon0Q4P
								GLn3cPlTZWwn
								WxpSbN7tfSz0
								aVpKsBjuWfc/
								I4y8ChTt+N06
								4Y/twKIaAD0N
								r0LS6uPfFpES
								TEHm9FLf40yk
								Q4Z/6+QuZZGv
								5594KrIA7CIV
								UxmRmIqZC343
								2hk+tz4FMPk2
								LKM1qlv6oj22
								5fIzbycvFdDn
								t+IITx2cGewi
								rf7odcCUqFOZ
								Z8EsjepBFjkM
								NiTqgJnAxzAF
								NKSs5lokhOZn
								KxvzhFfn2BaG
								dgKrI7XOUUym
								AkM+VtMZ8zQl
								xVZnw6AdyWoA
								wOvUSjX8W2cy
								yuNQ4dE3q+3M
								DGAtmJuikSDR
								oQkZlWQ3KYsM
								mXRS7SSp7Yg4
								Q6dTGGDuItTB
								T3Mqpma23Cfa
								MtraYiukh5lz
								F/+xPQ2Gshg2
								23EkNumTqVvh
								xT/mSDIZ/UzR
								6DO/VP9af+Dc
								rS1ldViVaxar
								fu3jBPMwegZ9
								Nx11/NLk/fff
								/8lPfvL9738f
								8qWXXvI/0Pzy
								l7/82muv+YvE
								ndid4a1ja8fv
								eC+GtcXAhQ8N
								QxeK7hFjO7no
								gCmUlsQwsyLk
								q1lKQ+VqZYWt
								Q9mOYls6GOA5
								6hunLxLb4Ep/
								5yL+2BCajTN3
								AnYF7u8K6hii
								4qXwYBDyYlhg
								+giH/7QDKZGe
								AmzEcGQeCp0q
								MCQMV+HIkvk8
								WTJv0VJrC+kX
								RviVhyZfBTDu
								KFfygdEPpsf2
								2HabKxftAObe
								N8qotmQHP77S
								RNg2o5lh91/t
								LZ5b7tKzKlOd
								aA2Vy2oqFHfu
								BVac+HsO3REo
								Lb192waYvLZO
								ER7bDTbDSWTr
								OG84Wjt7ePdq
								ndm6BTi2rQKW
								dA4/tg4tDD3O
								LtTuv1oXQFcJ
								nKTTeG2azsxp
								9PnFgFb7QsIp
								GcNO4xHqr0JJ
								jpEUD72Op3vO
								A50WKMUjd6kp
								CIANb2tpARCa
								zYsw5LvmDl9s
								wrs6v7ssFEbu
								pgKU8ZT+Guf0
								w0SVsuC1gznt
								BBM8KcFIxmML
								KtqQkayYbHO0
								6kVriLNyIVQr
								PwpQh/4rYD8Q
								8Oqwn4mnAA98
								VgXDF+9MVI+o
								s1kmXo8AXjLw
								APoVnAv9NcLi
								qS3+Y4uwCNlO
								FqhYaXnkQvqC
								LwywUzkypzkt
								O+WKXwl5JLwD
								0Iutb0FDmpYp
								E8oWSKg4w8uI
								SbBjWzx5j+SI
								WTXYTuUBW1O8
								VHYdbLKYjxo2
								Q5KXU/KUKyx3
								MU/wGCAlizyw
								lsbe8MHyXvWW
								0/FG9V6tJsMz
								+MJIj7lqx4kW
								VQLAZPQ6hpSZ
								r21Ua17jq47K
								tJ2sHR4vjV7s
								ngJDs20AnIYr
								87EfYUUAJqvf
								tV9UE/CEtHIO
								RoctjE7VBhsv
								Q5vHqjS1Umri
								NUg6Hgz+tDMk
								MXAKpp/oi8Eu
								8vR5DBWnSOgh
								p39kLq/SNJuX
								rT7Nru2RZxi2
								qfsA9z/H0c+q
								k9/TIFXYznnr
								rbdeeeUVx+PX
								X3/dgcGGZ1Jl
								bN1WodPXZUnu
								r1GmCn1qkouG
								zNsM8VBayiSS
								ae8ej4/9B8J2
								TkwT2wPE4dfN
								JkKZallN/fVh
								bvFUmUltOKcz
								mZ52BhaDdkvk
								1IryVjxzDpyN
								1YrMidH68sIv
								gCk8KzJwe0bf
								FCQ8q47TTobe
								ig57dg7RMaQ0
								qxQFxqqi3Qqe
								PqfB8LPlgtzK
								a/ADqHS3XIQ/
								trfwm37WRceU
								8CQ4OVIWxsQg
								hWQMN0Kz5RjP
								tMHyAqMCHemB
								SZxDFWyGa8eU
								kCwZ8dA5Iv7Z
								n/2Z+++Pf/xj
								/2qo3xoAuwgQ
								vxpzKZhbjEg4
								zRdMgV1W4v72
								2hRywYjNcq9L
								j4fJmJfCZBcJ
								JeYqM+5oCthm
								8+roiEhpL7Wv
								+ELbtSKNLzJC
								PHI0RQzzpZ8X
								HbQIfXfUAZiV
								I6LEvdz8QpDo
								o2WYifbCtchR
								M5M8jlMRSh8/
								qZ4zpOkONXrg
								VQRZQaTvVVmo
								QoJfYWWnLYBc
								A0TLi+UgfGUI
								CQMcyXifTvXM
								pLAhWRXt2pol
								V/o7F2mG6tgB
								WP2Gj7O+tmG0
								gjmS0ATLJEC0
								WkNtOUpTJ6VO
								O8raceEHHZe9
								fv3Pxq14P/do
								37aXJq+P2ame
								x9ZJox3YZ1Hf
								DncHcXI7leux
								/aSZ6wNbdxn3
								3wQ/6TReu2r0
								u30MY+f8aW/p
								ByBa0nDAOnlB
								vknHvNo1qlWv
								31ZXExj87vLS
								cTajtwk9p5bP
								E1H8MPSsDNcf
								Gsz9VzzCMAu5
								OSrOeGBKQTqB
								1wjrxzOzw3ZE
								rppggiQeYXLq
								l/cw8JkPbHM0
								+kptFidbeuVS
								KHvAr39/8IMf
								uAXDeEb8NNKW
								9koEa1G4YKjP
								xH1ZyxyP58Jh
								74033nj77bcZ
								WgUFAS5sbGtq
								kUx4tzq9vQsS
								hhVfU0wdtLyI
								oRW8xXNLv4U0
								w+o5VR1z7ogY
								aMzK8fJFvBYn
								TAz1t4rJQjrA
								jg36p7KZYziF
								jfLq/KTptVA7
								YB0BaIXH0TEL
								s8mY3ytO/lzJ
								K5QWJ2b8vAAw
								W4OTuLeoN6oX
								mpenN6f3rQfT
								pwpySNiyyiUS
								w6bQpjTb0Ws+
								cwCQo9cxpGQ7
								QjMSz2nLix3l
								LWpHYfAVEK1X
								hy0teGw9BaaY
								D/lpJ3dg4klO
								PVJySgp4rOhp
								RlYX2MBMsVJw
								HbPwlFqz6qM4
								I5UrZQcDuRDg
								B6SYV6qVn54t
								v2JQK0VTmYKZ
								mG+Rl8tkmiPt
								LfxRP7bbVPoh
								/L/d4Z3H0pE1
								d/o9AnaO3wR9
								4Qtf8Hcjf+VX
								fuU3fuM3Xn31
								VXuJScjOgdqk
								84bWcFu4NQvm
								XFRhHUOzrea0
								95RPeYbwp+tg
								bttk3nbi97ls
								rNhOgrIzZMW2
								yNfddWSDJ5lP
								DHEajhTb2s5U
								nSmIYbB8rSZr
								/xhJGi8r8UC2
								CuovEUPfvl5l
								zQLLa61PQ1bE
								hqlT7kJi5YSJ
								3KfWB9e78fLL
								lT/5E52+v51I
								OYpZy0pSZXds
								uSb4mYTMRVkc
								WzCy6tmSI3Oa
								Zo/tLXz82g2Q
								RmxyJzoAE0lW
								NOvyrQwBtNVn
								ytih3Rt7JWQI
								ZpksVu6ymt21
								Mm99lZGsNr0V
								9IH45je/6a8O
								ugjrePtRwnBt
								1fglE/Z0zJKj
								d4ayYCI8VwZv
								iW4TUqAR5zDA
								GEYy8bNt7TCn
								FCeNPdB+c65z
								RtJn2HXVncXW
								8gm2zdzZ9Tk1
								yxE25hxh410M
								9MVAYwrP5XN1
								/XE0GABbDP21
								WIT6lJNmIUES
								/edKhlp+VxFM
								8VhBolDdtnjX
								p6lcMNZCnDQi
								6bLmb+r+0fXf
								7NLqWyNWkIIR
								layLjdPVxcYs
								GAAmHI3Aj6ht
								IYkHgD6TwJeg
								nxWwhDpMVNkO
								7XSqDM6BbVaG
								eYj2Fs/mboqM
								tgTbbzKtIDrq
								aZdqYaSpsMSP
								ehSz/cMjWhVT
								gbusDn+YPZUD
								8DmK6+67HDKF
								VKj2pMOnayxx
								kSFdhLsXdG4/
								th6KEXi2nhSX
								Go9z53yfcoLZ
								kJLf6TMM5tgz
								JDRJvu5H+5/h
								d+3971u56JCp
								jacwimSdTTNg
								QwcDZaFRAX+h
								91vX/6SX0k6w
								TGqlUNECe0wI
								/OS1JpJr7sxG
								q9Xfwqgy5QKc
								wBDghMdTfbBb
								bbacEkGSUyTm
								MFomYVZ3RyvR
								Cok+F8CykLvV
								95vf967/GpjN
								4E1oM6ubba9Q
								wWKGt7UUmd6r
								w3597bXXPve5
								z33mM5/54he/
								yMTrNy+iGsPx
								yG8xl1dhHNtm
								QzZbLtMvmBZU
								SEeGn05zy2/u
								ykJUYJcNdL+F
								6FeA2SJfkbYf
								if/YrtllGyYv
								xza2B9pMxpEP
								Ig3mcVRsR4YM
								j/rRrMyFGq2C
								c7fCDIFpell5
								Er05vTb9E4K2
								jXev3WWWebaB
								Y1i9TBYBOuD1
								3WdLmYaXSXM1
								2WgnQmDCiuRO
								GG1v+8qUT4CY
								iVA9EXxZZRgM
								4Y9tftODXT1c
								mnG6dbYd1Sz8
								rfhNIa/gqy08
								vdnOMAqro0RD
								aKpMq9sWxgzB
								EuCQeMjwRwJT
								GOu2FxUp8iHc
								Os0e60MzyAmA
								r/ozlaH2ln6Q
								Wyf8x28LCbkY
								5FLKtoShtm8B
								jJ8E/vZv/7b7
								7y/+4i9+9rOf
								/YM/+AMnB3ow
								xbSv7CgvT30r
								1bCTBk1lP7aC
								z+msxYphSLAl
								69TH6WOLORIp
								EJGkPLYBgAum
								42XnTBqzsy76
								YOGP7X0eu/fO
								PM2O92KbYbMh
								p90SGfCtzpqv
								8EqBUvF7Cehb
								OO8x7wcd/DQl
								ohNtGuVqw1g+
								ok9jionwrDtx
								OPRu9PX0eiQ6
								hpRr6ZBnRVmO
								xzYMGBHDANIc
								2wCQTTEXGxnD
								rXOrXBtshoWR
								VcpWpNgkonSk
								jCaMwc/y1Ymh
								2cAMSbM6qJzS
								ncaVlJJ3uUiK
								IU13h878OV1p
								J+a1A9CQOUMt
								QhvAk+7IRJyd
								fDIcoWnsjYmc
								FVshMSE2Ce8Y
								+DWcmG2GNTzb
								qSvG7KtBRjUk
								hlxUBAzDzGnK
								yyr+7/8tQqc1
								ryZgZXEldEu1
								wbygXGH0aWwz
								tEWlYhiwAYtB
								W9ZaHs22kzHz
								AklkBGm7ulpi
								6ybIsO9m+Wox
								8KJzKpcaXWWb
								HWXmODGTvIhc
								fxyxNXS68O+S
								/eZv/qYX7+c+
								9zl/O/3zn//8
								yy+//Id/+Idv
								vPGGWQ8XGOZ1
								jeKnl0u0+gQ5
								EXmS8qh3WiYM
								K9qYXK0vzRgC
								rLJRDT53okqm
								LIZNhdyG4+UW
								z+bujv36t531
								1cQqEx1DJDoW
								2gbT0kiwTP38
								pB+hWHewwKbW
								1NZ+Vsd2xaz9
								SWTr9IV18rF2
								grHfcCqI33he
								LsD/79MrcPdf
								B7lT8cD25Jrt
								yMe2h4ULys7J
								OoY9QZ76kIZj
								iydHNMUGQwxP
								JcxxKndckEJC
								AjyalGNOH2CC
								weA0AiALfy/F
								f6bhFuzBV0DP
								u3J5OxUYW5+h
								6+vh0tCznZgx
								6BMwhNdP1t1N
								GUwYSZiJJyWT
								EuGXMKen3PSm
								gt1qr9bP3BM7
								aB1bwRP6TG4R
								jr7sJh4dEcrF
								jz78MNOPNIlf
								neO0G9XNs6BE
								zMsXGINFt9+8
								CT2V9v9LL73k
								pPfLv/zLv/7r
								v+6HbEzyIiT8
								DFkVnlaoyKuq
								dvRbp4BTlvUl
								z0VSjtUkuHUG
								8MjOeKikw7aa
								53qiMlWaMtUx
								RNLu6mMhzWiZ
								DP/WuZXvFGrr
								bOYzHL+5Hr03
								GI2h8PjSFgxa
								+heSIol5KwWe
								AoCpLArCHbBP
								p93is+W1aZN4
								a3lteipDVjTm
								0eZiomoHrjHT
								yIgIAHiGOoZr
								nQ3jMdXsOsQg
								MMJvALZ2rxeU
								sGlE6N3uWfCO
								BTNbqEV4bLf4
								49ROLltn1r1E
								zAKLKuYJ9ZLq
								NVSzpoAZVtvK
								oqWHEXDHkk5B
								xaPdCLcwZljA
								V2+XyiBJCq/Y
								zBZGtEcXZodw
								6wSeYHIXW8g0
								JSuAfEWYVQy3
								9Ju7GY6jj9nJ
								L1rBiKT9YC3U
								33LYNt6N3gOW
								wAnza1/72pe+
								9KVXXnnFoctn
								yNIoptejHWU7
								6UiwDTYnjft6
								73+CAVcH3nWy
								rW8oMEKZpc7P
								RIoZZ2x54W6P
								735cJMAUbOVI
								HKIUhIZ5pSvs
								2E5b4M0jZtLe
								1m6BBS4KUwOb
								zik+q7UFCzne
								85teqBba+8GK
								03RObiknYJ3A
								aZhgmK1bh4Ye
								QHjVx5awQ3xM
								Hc6JjiGl2eKp
								SmOSi9MWJpkU
								2K45rn38U8xC
								bYFOmSmnnlvn
								Fj5fxbOa0xjy
								3sF+0ryFH3es
								1uwmeIb0eCzH
								lE5GPacKnjsP
								GoFR2077MZs9
								lahgJlQwbJ50
								RyDSuUinw/PE
								PyYcETzjV8rY
								8is8BWdlCOZD
								4xPZnTTXPTux
								6Rd5DCJh2KoN
								efimzHb+7OtA
								CWZrdQXu8tuH
								OEJRYQPjpZuO
								lklrVLlWp+oQ
								s8rDCF7kkfOC
								WQoFrNUHwHYq
								yE+Fu8mdCyVC
								hWHqWeRFJV9T
								b775poPoJz7x
								iZ/7uZ/7hV/4
								hU9/+tPuwm7E
								jqmvvvqq/3eP
								E4i8GLYEsuYa
								M1sRljgvOcpX
								wZtNDImpYNr7
								mf3PAJCESdNc
								DC4esyEvvAuz
								qIhQK04VoBm/
								1/lnbsQx1A5t
								MOaRb3qz6XVy
								pFPAimNxLbTa
								Mhd2wftZh4Um
								tit9u3fNaxKs
								A3YqG2yGaxZr
								31PWQ8ej96S/
								Z9X/jevyKC5X
								4LmW2v+n4vd3
								HmFTHcA8xV1q
								tKseoG+6D73v
								uze/+2bknfb1
								G4KRLj6mGh5b
								ALLpcRYGF4RT
								DCELfoYMu27T
								A+j3+259hh5G
								Glc5l19/m9eF
								Dq3q+UmXRZRC
								JpBeO5500uIy
								nJhhcgfGxNuJ
								wMNgK541wnJJ
								z4SAAbMl9KNM
								b4roPyBhYpjj
								5Xp0FE+SMmRW
								0a5OV0dlV1T0
								wQz9rEDdSB0a
								+98Rzt5WJcgM
								q5IV9+t1GA+F
								J9Fb5VOf+pQr
								8Be+8AWvFybA
								pDSZQE5Gk0WF
								TX9smayVZCXf
								TO5Tv7tURrjm
								uPaPzA9rkE9J
								IaMSSUqtUo/e
								LI0hgDSJjiGl
								faU4Stfmyaqp
								oVo7OQIg67qX
								8rENc2wve/p6
								4srvuBCMl5gh
								fr7yYjjFPLq4
								pckk5gnAEJ6L
								vBsqhT3gefSA
								WE1WXlneb95a
								nkcvQxvMZ4v+
								kvP9744nd/oh
								xImNiBxgfHFn
								CJnfXBuGKcKN
								x3DVKEvChLl4
								UInWDm8Di8EX
								wYudiJ+tUIFv
								FWecjheE5Ba+
								pOIcE5GEZ6hP
								BGlHERowASjF
								tSSX/WZYASEF
								2eGqIwE9ASBb
								bKchrR7HKb+Z
								M7mG8/T+a8iE
								rAEzPCWn3GLI
								VispAqBfvq3L
								uDMVJoZb+lt+
								x9HH7JRvwaiJ
								2rYQPf62ej9G
								9lWiB55z4Bwt
								vB47XVgmOVom
								r1AfKfq14Gpu
								asSy6gMUf4Zt
								yMpyLB3MxxdO
								L9vucBudwLbO
								hMfEVGdLT1A8
								Zrdoby1H6zvV
								ntVvb1eNLaqS
								zS8AGbB+AYzJ
								rcqUzsAKQJDh
								dSyrVfboIbe4
								XmJWEz8AsDa/
								8aQs6/attn0O
								zEvg6mMD2Aad
								EtsPSIo8njEJ
								n4uthc8EecH3
								RGA4FVkQJINv
								gTbaGYY/tgPY
								OtWEa/ymCo95
								Qx1ZEx2zlAWp
								QwbPCiDbFYa8
								YZmyhbEcqueZ
								UiX6HlJlD2yq
								WbD8Di2qo7jQ
								+WYVXkiB5c5O
								IBbXsGUF0C9Z
								fQHwIpKuEvy2
								W1a/VbvY6Pmy
								Afo7uvplkV8x
								IMRAORXjq2Ai
								bwqMiVwK1Qao
								CHzRQ9q3vsL9
								7gzhxMNEOlo8
								bq+9u4oZJ9gU
								jd9ofSV9LvHT
								mGXi4+5KIgV9
								H80C1kqnG7EA
								joKci1XkSyqm
								kKpnMaxpTo6W
								QBguQXz97u/+
								ruOo/y/VZz/7
								2a9+9avf+MY3
								fv/3f/+VV155
								7fpvlLn/ikS0
								+NFq+TWcIM2O
								I0rRSoSSXM4B
								h1/yiqeM5EjC
								aOFNESTxzOwV
								eGkYNhsyntFU
								8CmODqEk4evP
								MC+RrMwA2a5K
								DGNeJKPRgaRU
								HBW2KywEhpRa
								i9v9V45h1PCS
								zw05vfxS3oBf
								ynIq7777riuw
								j6yNB/Dqq69a
								VpcOEVp9b2Yb
								AMD3F8Dj2Rnp
								2Nq0iQ83JGFL
								+o5rm2V4fcrv
								fv03s9O5p7n7
								c3NECxl599bt
								N9Q5BZhLNDyS
								zmy2dLtaauUS
								IYxnGUZnrsCo
								8LjzKpHf//o9
								Jk6L0lPsLYEE
								eH6AoGJmW1xT
								nGLDzxHmu3wO
								fwTDU8A80jBn
								cipFjrlMdfBT
								9lWSxeSYeQ5x
								kiIBTgAoAbT6
								DJGMU2ByMbti
								BMYXCU85AB2E
								vXh1surHCFbH
								/VcNZWdXe1H0
								KlYrGrMS99vh
								J0+e+MvSrsCG
								nhSvF3/B7403
								3uj37EotNh4L
								INcTgIA5LWsx
								FFVZlGZTt/D0
								MUz8hpS36jb6
								cZSXPB7baIth
								2gl4tY2wOs+i
								hETS10fd9CdZ
								66U4WpqodEYJ
								SVlIOoamEn2S
								1QBi2Fr4AY8X
								mFs8wwacYcgC
								89Lr01M6hvDY
								Bqxf8VWDUnZ9
								j+itvj3T8+jn
								KvqUPY/2ia+k
								NycwQrZx5lQA
								6kawJfwW1bFl
								QibyDLVpju0A
								tg4SMRSMjARv
								ZYnH1pSw+6jp
								GNJjFrYOJMO1
								aMcgH9CskUtW
								pklJMRQnjUK1
								ELeoCkaRxcME
								mBWSZPVS4kd9
								pYbMqeE49Soo
								qjAYJozYJvJM
								eKcPnCF9sjIU
								VZHEc2zH0dZB
								C8y2DaxjOCkP
								86wpv5RgeETi
								2KNlsgUp8mTc
								bRh4XiYXhHaL
								beBN6BXq3WjD
								+/T4AWxi/4gQ
								3s5JOlo4S+j4
								+nsKiI6ji9PI
								vf+7P3NUqCI5
								SjiA6iy8wWyp
								wQAHe3wbG6rM
								7YSy6DQ1xydK
								U6oKv5aIFeFu
								eHJNWeRZ6dMU
								vMq3CXXGKk62
								F7ozab2O+FuZ
								Cli0E5iOYUqd
								qSpXMYhTnxc7
								Snj6lq+TsCI0
								NbsLuDqsYcdJ
								Q4qzmNurNEja
								FZhjQHgr/tiO
								bfUsBYSZ83iL
								R/Ccljg8pKiE
								hBmVqQBTq6EC
								hqEnkMdIHtZk
								qAVDRYqwyujT
								mMIstsIbk7Xj
								qVGugiz3COsP
								/9QhW7MEbQky
								j4GGHmbiASAF
								gBmPCjwg8UPq
								sBKeTeKcP0cp
								0eZFG3kex0Qk
								rOI5tqySbLXX
								2O/iR4VnqMza
								Qj4Nzif2raQi
								x7/KXDS8hSI0
								m1KHCeW92/1P
								AE5tmD7iAvY2
								k6xPfOKW1K+z
								SxwAHgtaGl66
								AeWFI5rrG/Fy
								P5VIelazH2g4
								LQ59JAh5dxz9
								/ve/71+w8R52
								5nccdS51zQdG
								my/MpiyHRSk1
								PGZJVJSk3GnM
								MhwroRomwWg6
								GJTFsR1aU2hZ
								RXtEpumVMkiB
								iUGCrE6lsqhP
								oTLEg0TNpWnI
								6prf0/8uQPz0
								WrTM2QLQkEvy
								ywNFjw3MO8GD
								aYhZNSiR9yvg
								LghsTaktDI/I
								8aRsNScvytWc
								PqE0Ra4h3P02
								vD6l2eQvrv+z
								2nfffdeRUlRv
								v/32a6+9Zq35
								lYtN7lvsFER0
								Ovw/3K4nva6Q
								NCQrH/ck5bE9
								JWcyeiYi6fbX
								IaGrlj7JYwBt
								fpnbz3OwmTNM
								tBF6rgH0kUh2
								qKqMQ0i3M2Vp
								w3tl4QGb+6/q
								WXp6HVMTc64N
								bwmnws6jfg9+
								0Z62AMVcgvFz
								2odPIryTbKfs
								YCHpzQbTT2mI
								QfDj8Qp/ev+d
								+m8dSUFGGKch
								ZT+X0Cqg0ul4
								+bTDFVBfyn60
								Yu3U9r333vOe
								+eCDD5z0kHjW
								/MTP685OvlXP
								wtNOOgxJ+rK4
								VOH+anwLL9QY
								qh68IeWtutGb
								JbnONqucbm1R
								3Wov8d2vVBFa
								WcJL/GbZiq0P
								pU740ZvVB56o
								mmo/BC5ItpRJ
								yWYLQ+5nTv4c
								8BFvinL05R5h
								+nFqiNpq9oLV
								ltHElhe2cqnI
								RcXEqxLMbvdg
								2k42DHE1UCgb
								yZvTVvHi0jHk
								CDjvGDr/HNuT
								PK+qCbvIx/AW
								fgBbp3SwlZHV
								kZSAPebC86Lo
								Jex9gtmslr6l
								L3Gaqd4t70f9
								mBSP6nVUwymY
								SYrSEpAjQxqr
								oOCiFTYNJKqK
								E89Q5WhVwlPC
								k9gaIrFAcidF
								FcZssAzHdoJk
								RXnUFxUSUzGI
								igjmCj9pxtHW
								4QuarUIRHUPK
								C92zD05FMKvT
								TgMToXbiNysq
								GiJIMu6amtk6
								YfRxqrxtUPG9
								Nn2X7fnEzxIt
								h3gU0M5xRCGO
								B/aSYeeQ+fob
								mnLYuNb77l5Q
								SFq+TkUiRDwh
								YQSchE9fwJBD
								+MjOUGFgLjYR
								ymI9qJSaKQBO
								V4/5pRmemQUm
								a7IFP5Wf1RlO
								tlkd26w2L/k6
								baXAtampkmHK
								EuFiqppfSEtp
								xfky62zmaKcO
								Vg2S0qwA9GM+
								9VuERRtb+1Nr
								iqFiEp3cnZIU
								z7EINAyT4l9T
								OKXKnTWFB+C0
								RKJSEICplQgj
								QUs2d4aPl/sw
								T+6/YuAlfoGR
								WZexmk5PTUFC
								0ouB7QAa0hR5
								+ivr3f23CnBB
								0ocpF4tLpgjD
								hvBUIhkvbPtw
								bNfAktrCZkXP
								RFIxHNtrmE+v
								bIHhib7ZcY2c
								cl5QXlNtMC5g
								rhaXZq4Y4iSs
								8FA21DEszlxv
								rVlsmDmyn9Wn
								58KhsdOju7BL
								qKH7C3db/BNG
								Xjhi3iuRBpu2
								pPQ50qeBgSTF
								T+kT4MX73e9+
								9x//8R+dTn0H
								BSNlHUdWrazD
								d42SHVtUSWGg
								LetChc/K0FlF
								VAAT8AqO87TN
								KdpmWfFIeQqm
								5EULP8gqdh/p
								/qcICQxOcxPV
								BJy7pjCDweho
								WVVSSZU4ZQnm
								JjCMd4Ilhhde
								zBbUstrV6/3X
								FIZkKskXmbwq
								BWTbo9uxNgBk
								hrMi2DK50vyv
								733ve67A5Dvf
								+Y6PrIfaYfLN
								N99sgwnVujue
								+Rx35dQ5Fd/l
								pG83zIqnJAE6
								qKc5ts3ekz39
								M+S4jlxrKyar
								O7Cnls/2rqeb
								k9/LOMl08BhO
								HTyeAjdcrbOH
								GKxjf83DSxUV
								TH9LHFKhvMF6
								25uSSJ51MJfX
								sQ0zeRkCMxfP
								LQEAqyDhIXmf
								D9/kSD8eWZHh
								DG+Ykq3IJTWA
								K/zp/Tc9JcK8
								i1n6E3DeuYah
								rCxam8qtVg1t
								eHvynes/kqCM
								eJzu3GL8XsPl
								91//9V//+Z//
								+Yc//CG8SGxX
								D4vdiDbOEina
								NPUFVr4FQPlC
								erQxKAhBZZiv
								8TiETV097F5M
								nUqxTVuQ06bP
								MFqlI1znFCDw
								7KtgTEwJWIeG
								ybYfBh95YMqR
								a7pP90xf82ML
								vyILOLZT/QAK
								O4zWEJUN1lee
								I30aeFMAOTIs
								HRnpNKXVt9/c
								fz2JLr/+toBN
								ZXcx9B7zyvKf
								AHtl9b6CJ6jk
								XkZ82X65aFb/
								VJotbABWCYZT
								uZ8//xNDuReM
								LHw9pYaqb4HW
								h5gxDUxLL4bo
								KstpnLeUq0kk
								hT3bAHmYnN7i
								gW9TiRlGGeHL
								JYYhmVDH9eqX
								7QwtvWSJZZp1
								ER7AhDHgwg6W
								95lK2UYK1lQk
								wiBpju042joT
								RuZm2aZcSXJX
								C2nJtOIRDGW2
								2sgzDDzuoqWc
								1DLXxqDyvXk8
								0X2M+nms/U+j
								+HzZNl6hWkcI
								HR90rXdmH3dD
								nQBhHGmUvSAF
								IJiiOrZVVVt4
								A9jCDoZzzeIx
								/ZUHSZtBeB1U
								hC2LNfLCzt3K
								P4GlDKC1tZhk
								BcMdaTXrZzhW
								8KcSWLvh1xjW
								/lR4mMWQ8hrO
								pfik2QITVRvG
								EFLuvo9aSwY5
								YeuLEEBbXkhi
								gJktZ2MQG5K0
								hXQAmGTIhMc1
								5rVfkMe24qS/
								JHCV1XDr25Ak
								j6bKgt/CkIXZ
								csEkJJg70uXl
								kPkxmAc0xZnh
								GiQX42ViKIAx
								WTvr3ltrHqYA
								JmDBjy0wuWZ/
								V4GmNv26w6cU
								Q3LsFA+SYevZ
								7/dxnhrPSzzj
								SGcKpQ8Pc2RO
								Y5bwQnqBiLAX
								iKGpMjKb3oLa
								V32n7L1qS3lK
								gid9ttt7ydRR
								Cr69EXmrBslc
								1u6/zpDazuGC
								JNfwn16rkdBU
								Fh2GCoUBlXbK
								PsVpUaLSZ8K1
								t65f3Hz44Yfd
								jBw8DP1FUEdW
								Nw5bGgYhtrzX
								TqY55ddDTfhV
								cHhOYXrdMcmp
								lpKwSgBOBQ8w
								TLM6hnhOwYMB
								Qx6yCqwxP6Yf
								wyCxIZcXTh33
								Ta3ZqhH4ks+z
								918A3i2u6tkz
								SsHK1dXJjbj/
								Wta5/zZ1Ld7d
								f92Mdpi74aYJ
								aT/0gxFUOEmY
								GMRJCokVk8SP
								OFxA3H/9rv+D
								Dz5wtvRQu4YT
								PJBWzT73RfYt
								7kN8f+N85k9P
								ROIb3W0OPmk4
								5/N74Pmfffq1
								M53hPdkznDGf
								to5tJDZUkUD2
								dWgqPSXSkMfg
								Xdxc05y0dWDU
								UFmU1OZHxdYs
								weCjY1n7BumP
								95gv0ZzJpKkD
								CcK2IHWOEkec
								KzOTTbKN88zz
								05ss1wDMLfR4
								XB0BTF4IVUm+
								lt9+KGxWedcB
								oFQxR32V6f7r
								7QFg//s9nauK
								zalWzP1UwQ78
								0Y9+9F//9V8f
								ffTRP/zDP/iB
								DCtgHsVQjrWG
								OTI1cY7rAijs
								ZtMAP4DHHEMH
								CSaG4y62tY15
								bfOyak77wbTF
								U7va5mVcI2l2
								kDQwFVzHrJjN
								6hiOoSGl8prV
								L5jAlKuUcq39
								fCrwASYMVLGl
								eUyLAUzrpef1
								QviKGZWpiUpf
								wHJZ91Uaz5ot
								109UvK98lXyP
								wLxRvTN9E20q
								L6to8WBWFi/b
								3HFdGPQIx+PW
								YUhK2RSr5LQ4
								ZbExNAzPtmGu
								MXsoJKIjMB8L
								wRMdQxgBEx3m
								bHVOyX8KJdrZ
								CZPgA/yBWbXW
								WxYMs72rzvP+
								kM512e9+C+MY
								0HCrEi/D1NS0
								BdDssCEZ/Na5
								VaINNkOc9Y+O
								ZkrHMtljPtxE
								n4kYaKygFkBt
								kylRSU08TMDI
								FASPPo0pVszV
								nFgC9fcs6FBi
								gOHFW7RjgJ0j
								DO0cM64f+UvT
								SaPTSBuMIUcY
								8PCS98e3p2HP
								Ov50POIhSMi1
								opemmCXo9OKJ
								NqQEqETVjdUt
								j1eyp79praqC
								TwwJ26vnSzN+
								t84t/HP9DnOR
								TDz0k4IYZnvo
								w0jTqsnawunT
								0ItBy9DaWUSy
								lqJ1bMOse6Yn
								10vGzqFHUswR
								Phz/GvNpf7K7
								xSNC0bItX97b
								+cNmdgDDpjOA
								n64T7cq8RZiL
								YAU5JmtHkdWf
								TCKn8Uzkqy2T
								kXFHgw2tlbXE
								ncAvj+jykF4d
								njfwsyVyKh5O
								5/zfLC9FUgdm
								Asj1GufaL7Y1
								PJswyfVMuS84
								98IrrH3V1uLF
								0Cqfpoknc1Qb
								J/2pVO0i1Efe
								PueCUgzuOL71
								fuLthuLKQ4N5
								Qp30KwsTGqUG
								4A6hYVLiYBPb
								dU3uFoih58jH
								2nnDqaMTr+H/
								z9u99GqWHeW+
								/xA0aCIMDaBh
								AcYG27IRxpuN
								udi4sOvmLHEk
								+4Oc/m7aNCAL
								uUqFMRYXSwbR
								MEKIHqLDVzq/
								d/7Xihw15nyz
								VlWxTzRGxowR
								8cQTMca8jLUy
								qwhd7b0ZccOQ
								MzRQEDptnUdJ
								6xUOJeUsqqRr
								anyGUk1bR1Vw
								Zmk5jJyzrG6b
								fkC+OP8GsqYe
								ffrJgidPJAkl
								qUz4arQJuQnx
								oHYpS6Wxx2pg
								R9ErfbCaHkd0
								bmKtI7Ggc/5l
								l6JXAIfZ7QOb
								JbZGlxB8Bxod
								0IioAvOMgHAC
								WUjieOIM4tjr
								GPKjH/3Ijzsc
								VXBTDgdRFs6l
								zdD35/sOvcuF
								D9HkfIR0ViLC
								TZHc+lw/j/YV
								yc6zELE2nuMS
								kfOMlts63sPp
								7VAK/pAPdg//
								TnktIbtjr9RO
								ZG4EURqin3qo
								J+4CCM1iJdZH
								S3lnVEiYY9kU
								s3wYETu+eh6+
								fOJ5HnPO32xo
								jGfP0LZ041/h
								aE9LYzI441kJ
								igVo1qWqNadY
								etlLNw46dizX
								7Rd2fmhmj3Gz
								4T27/N1m+9y+
								Equ9b7/9to33
								b//2b37/++Mf
								//idd97hDD8+
								fNYWDb3STdKx
								R7vLZjGP/ISM
								M2XI90HCJ+O9
								vg3IKCvaWYdP
								oJkqJD6NWYpa
								mY8zhzxZOICa
								ZUK4x4hxvoLG
								2FtDeOAUU32K
								XI4rq1UPZ/Aj
								PKxWTzq38dym
								hgC2BCwH3Ipy
								mVH4VFrT4k9X
								eBvPD2D9/tfz
								yujucye6Hz33
								jB6tNwaHyKhd
								ZsmAS8cO87IJ
								sYoSjFjd6D6e
								WUJbx4dkpz/y
								KXbN5a5x6yEm
								AltvFo8UD2S3
								BufhVvga+BH0
								lZSSgScKTDjc
								g+XJJ4TVefRi
								K/Dcn7PddwJR
								ctLldGloTOCm
								bA4FAhm3LDOu
								ta/6OGxKOKsx
								ixSMZaf4evEZ
								YMlsNopVawVd
								evW7rD/TugJB
								rfzLUgcAasia
								ZTzRDo2FQ7m8
								lL2AvNkpCHiK
								GmUnWM0XCzvp
								u8VIFy6R1JEp
								+9NHUSvtFhH5
								pyPkGcgZqo6p
								FLKK1Ogd4Sel
								6qqxwmdF6thl
								6oiNw5pukuaD
								PDn6dDFMoCyr
								/2XSzSfkYZLC
								J8yqqF6WOLRS
								LaiVYpxEwl3O
								ym7rOHsbYHd3
								D8zeyywcZu2k
								G9hNifN5nCq2
								qS18LnMTxSKd
								1O1n9oFK2QAn
								8CWzlyEZtSVx
								GcJQmryb52PE
								+/6crTBoRW0g
								GY3vC14uJlcr
								a/l6aBgTlsSi
								v0Ta/1ghsFZ0
								u+EPASKcg4x8
								KFjkbKQjwGeh
								tqtChiRILyNC
								wTNwo8uePM4F
								LssVeNxqRVAc
								xB7sbg/JwgfW
								ZUbKWcLBh0BT
								sv3TNqYLRMC7
								3ik46YyDm3TQ
								ikIMgSHG2NQl
								yYgZhQxbit3r
								VvLVYezm6iPE
								u5uljxN2O1yf
								S4EDepeCErfu
								d+CxxVDSTepJ
								3TuPMcRWlk52
								and59twsZZmG
								b0nnMvL1k1E6
								pZFW1iUj5Gka
								wNkY7GZNITaA
								q8JBH6yCpdSK
								+ia8o6sHvh9r
								9PvfUiAzh1n6
								VApz1l26CPA8
								H34rxxgNsCEL
								SRxSOlr6quwI
								7ADiVOKxaeMh
								GVULbSf4crsn
								ZhMP3nw6P/re
								I+nsZhO76FJ6
								ettdZgFyFiXc
								8dORKqouGUuX
								Z1BDQFT6eeRf
								iKkBj2GYa152
								bemE2/nXBtBw
								+8G2ryfTwMJL
								LcUUUqIuz6NZ
								zvO12Y12dhsL
								euOfc+Vkp5Oc
								17chS1M1ylhX
								h7yWYs4+iVZ/
								JLMz8llbd69e
								yFIQffPTFUda
								UTa8p5bzr/9/
								h+1nj+mw3+K9
								++67/uazn71Q
								/G0ER2bh8bmH
								r/bKV+Zwi7Mx
								Sx3Is3HtyRTI
								mb0PidDu9YGd
								2wCuaGU8j6om
								AmMlZMIpK0J8
								ssw4zsM2bmj0
								ANFSd+h8ZlBc
								Mrp5+cCZVrjM
								aEw4EzhkMm4K
								T4EkJtusy+z5
								rOPZn+Ux88Ph
								Vy2MoqJhpMOc
								Xk26aawQe8NP
								7eyT/l49i0DP
								N89V4TzDFGtq
								pbTqw2RTop2n
								KcjJ5jaXK+aq
								j8Om2M+JGvl7
								HXgge194pFi4
								ssvYU3eL/VCX
								kQlwLWolSb+H
								qXum2lqtCBDE
								VigOD915/B1T
								tNtRTbG8RMZz
								aIxFeMaVcJaQ
								V8904+Rao1Z9
								PDelWoS7dwgl
								AtxMVTXFHvPG
								751ry1k1b4Re
								qew+Esp15pnF
								CLbUUZ3vgak3
								ByMZHJSAy9UP
								yT1F7RmXwnG4
								vdSPbw96gPOl
								5zJhOSp7+IpO
								P4/TluiNAzIr
								7ewwc3v6OPib
								Mg9JDUTYF4tv
								IW8KitLUzr/u
								yTWsKKUetHtM
								ODQ1zJF/idzz
								v4fPDhkgqoQS
								t43hsaq3QZlG
								bm2hQoAMpXg2
								5saTm+YMOP8B
								1Jz2XnvVY9Bt
								S2c877pzFZN3
								U6praJhtO50R
								suSZrofRQyD7
								LJNLOJVTRRU1
								4RuND7yMVVAD
								ciY/OON/TxnP
								lDNUgVNCqTmX
								nd16Je7TOXfQ
								z/LoePEnZ1aw
								CNS9mLCvmNLJ
								yyEadG5EoHDO
								98ocNw48YXZS
								oJS6cEYfbG5G
								p4w+gGXkwM6T
								DxxJpcsejjs3
								nhRRhBKy8VLW
								vtGn8HhKgSdM
								UE5A8/s+Om4Y
								wo+SkWcdqzQk
								oQ0CByBCbrQO
								YmDXJsguKYRC
								TBGWbl5bOuFQ
								k6WuRTEZ5MCh
								wRHOWeGMCKBk
								TKYbaBBol2Kq
								cFm8AsgUfun/
								CL//eenMGNqt
								IwdDYdJJ2rrQ
								J7ApJbAolmRx
								idWUU+KJCqdu
								6KSG8OTvjdb5
								l4KDqGA7597q
								fKy0XPbhLDqL
								EJfOv+NZIabW
								WqLBEojRAcT3
								pLePp6WD3ve/
								//333nvPt6Uv
								TKdg5xf2nque
								qLdP+Q8SX3fH
								uefh96rwkw6t
								pubzr0/6bZRO
								IkbfrlLxF0ic
								Q/Hpt4ougZjl
								wzn/CWE3y6dc
								uZk9ewYePU0Q
								Ms4Us6acxSR1
								iCPSWTjr1V3g
								5cKNj74RSoCy
								l04tlKDKfh7N
								8gHlbrIfjPSz
								21jyn0WZFOzo
								kanUVFIsO+HA
								k9CNqNYldm5r
								6sP95k+OiOtB
								eGiTxSUjKVZj
								HX4tH7u+2Z8O
								v2+99ZZnl0eB
								KO11kCEOwnad
								hnNmtBwhYMJN
								LUYg7DBRTbLH
								dsbIVP6j47W/
								FIG3yUNjTDE1
								fZCaWKD5zAi/
								XPdGHSYCpwo8
								IAz5LdHGdi7D
								D4TRVvE4tRs9
								fnsg5wnZJWM8
								B5xiKqORcMvT
								opCKOo88M4Zf
								ycGmT94D9WEQ
								svojz5mFPUCX
								atGWLDExmg18
								TVpgnmZF2R42
								lZ+r2C1uPZtN
								yU2ZlU5IKba2
								wy/XA9HTH9Eu
								e878CbRLyf/l
								Y2iNuNld7Qq6
								znvUuym8Yixo
								Pmqht4gngk8y
								hFMTol0V6/hy
								ILEIuEONcYYj
								vErDX/vDE2ei
								IiGkXLe9dV/G
								c8hslikkxZhn
								4JOlKHnigMy9
								FbnHpVqE951D
								kaJcoHTARqII
								9/z33rRqfVDx
								p1g+yvARSy9X
								lKbApmbWLVyT
								p66qCGqiGLlx
								9itR4mzodY9J
								2ZHpcyVKIfA3
								u3LIwkhidR6n
								sRMoimy0C2TP
								7emjujYpYx3u
								buWgNF84voiM
								uq0uxlafIvtB
								6uGMKTtjOB/I
								ZGLrg8BLGZzN
								f+ybAoQFJqqE
								4jJjnvQYzkJD
								5mntWkezbjFG
								UnUzssT2PJoa
								/DVFuYyTjr7y
								KWrGybUpOdw4
								HayGwAReKhKR
								lYNwnvEx0kHV
								qDDlPZI8lLPR
								+MDLIfZynFIY
								x39T7iWqzML5
								TJRbMr1ADnm2
								rFbWk4Hc9sQh
								/D+UAIdc61pB
								KViAwINfCm75
								jL/+s+SJQCTP
								Y/dUKzKw/COZ
								P12WziOOFfSy
								cKtMTEpXYyNm
								SgifYjuGsETY
								7KU0CyEClBCM
								6NnM7hHPYYlA
								eQZ2BO4Xfy5J
								JyDgSKqLcA4N
								Qj2Bho9aiMcL
								vaLMcjYrnEX2
								nqssKxN6HeBc
								0zjDkTo0UehV
								oCkCQUhMTHGr
								FasbHwKcXDaH
								0RQ0+HJNvaq4
								53/PLu+lQB5Z
								HcrLYtaIg5aq
								iOCcZ+RlxId+
								K/vxxykFimXn
								wK5vvdMhsDv2
								eqmROf9y0yVy
								W6RDWtmqtuIU
								5vFx2csi/lHa
								ys/IoSjj7eT2
								f/6Pt49y7C6f
								lO+8845/W+c3
								cc+fP3cS8alm
								v6Fq43k9dSQ5
								jz47E/7H6efi
								/NuZ1CwfUJci
								S69CKQByFkUw
								IQ6h2LqEYJYP
								/zWkKFOOSA6k
								eTLC5KYQSfOJ
								JwduZM6/sSo1
								u8/s4+x7+/e/
								jFbNTui2ggaK
								z9HC21/PvgE9
								/v3Gg9etYyVC
								4FJg8tFemJ4h
								lgDspWfG/Pn0
								XqsixgSf+HOO
								QKNLdrMkTxnX
								RPQITOpwJqRV
								m7az55DdZYGU
								6pUlS2tX9zxe
								7D3fb8+ePfNt
								415QBQQr60RT
								Gymc9VwnQckC
								Bz1CYdFns/Fn
								VCD7sE0pdbUf
								oe87cq7+MecJ
								kITGWGyeLkl9
								q+08g82/dJdj
								/RELgQN/gWv4
								IMT8RuIRvBTG
								IRMCB53syZMz
								+xQePp6mBpzi
								MmNKyw0nsfcu
								ZUIiE5MVtnRh
								1pw15NJTCMIa
								YjULnNRiC0Ev
								NA75RJgu1qay
								Bxx+ic1jwzBq
								MruGa4UUcCit
								GsWlWCDq9Roa
								qptSmbeUR7v4
								J/AvJf/zKN3I
								OgsWjsJR1QHg
								3gUe7L0RkOGg
								GxjiuXF7+uWN
								/bGLcIj25SrL
								fg8TZyFeCkYI
								2mjkXy3hi605
								Rg9GEm0hSmiK
								ZYwrh1XnOTTa
								CVnKsnUvz8Bn
								FBWgXDFZo1Y9
								t/MItrbf3uiP
								f1eNEQc97PbX
								AYGeWt6b3gJy
								RaCkwiWK/0YG
								pSlQyOqjw2ZZ
								ymU2NAj0jDjQ
								WUz5XxP+2Z/9
								2be//W3vensG
								VUy85T1XjdD4
								QOMM1qxAwhIs
								B/5KqEvncfy3
								EgIJOSbDM88n
								jhBGyjWjMnW4
								mxe4cnze+M4x
								4iyKg4ZQSo08
								pbyMw5y+kuEz
								bulVfVvmx/4M
								h1FCOPuvyKsu
								0CVAVAnFZUYK
								SiTwdoJLPlbQ
								J1n3vs3jLuMs
								KYZmSVQ3Ghax
								dZRodRBLjlS3
								n1yJcjkVpRwu
								F0M45xFa3isr
								2S8gDlPZGye1
								kiPTfjbyVZ19
								COoo9H2/1BZ+
								ZvJySyB1rHbF
								cItqyjj+mzIO
								W+C9PtxW4vRL
								eandj1bWHra4
								yrRS4zbIW+rL
								S3ygTSfpwoMy
								Qg5frCmNNVtI
								hHPmdgnO6OFm
								4/WEEZh/Gzgo
								Rm4s85Bx2fpS
								IBNMMNwy8tcB
								s21yDaknETZ7
								KXzYI1CBLB1z
								XGLr/U5w5sPu
								/LuJJwYBgp6G
								EJ2hC1cRkkas
								wHrthkxnYa8K
								nnFDNRz9kdo4
								UOxCcOBcc0B5
								JoPqkMWhSnOj
								R4BzFRn5tEnG
								2SwZAuybmAUl
								ds6/zn30ze0l
								l9GDcCkCczDm
								0FGxVrC4NFW7
								dMP2QEkUh5hT
								+HAgRa0ZeQJh
								sSIWUVeBMPp7
								TQ6/3/nOd5x/
								hbOQYciivZ1w
								W1/jdv7VBP0v
								V+Gyk5hkGSYA
								E6cJ28n7HZO+
								c5w7+vWKb0sf
								lvTOhr7Z+pi8
								HPtCMMUNoK87
								Aoqkz3jbvscR
								WIiM3X1tMJel
								A+I96JJP34rs
								I3NQ8g0sPNow
								pQg5GgLPApBs
								PAWuITd+jxJ/
								OPi0/23OWurS
								LFZ8zRIg+MAv
								mqKrrTLlLKaE
								EJ4hqCUZo0uB
								PKVzL4+SLhB5
								DeGPJD3CCLDA
								5A+Bm0tCcclo
								KmMtGrtwsS7j
								I8Qlo58DyJJb
								sVjNquUMmb/d
								4kiCHgeXYgUa
								JRJuH9qljsA+
								5HzF2eHIcIg5
								Nz5VWriRQC6p
								WZiEf02esUKa
								PY/58zEFCiBY
								qfEkMtJJuZo1
								TjpKxp7853E6
								kFvgAAWSZmcM
								ualthOwhHKW1
								cHqXRmy5eYB4
								4Bz0L4ajmtue
								IabnBXrPXkWT
								WlSeF9CHqdkZ
								jzy3YSyb4ilH
								ZBGdW+Ws+EOS
								wtnIU6/W9WL0
								nurVZjXbMEC2
								dDcqh9y6dkgO
								bGU86Lz4Ll1p
								XOotK5AQFBJC
								WdgnS5Z7/TTL
								U0VtUYpYGT2o
								FVVU3yHwYyIk
								/Dz5cJhe8RkO
								HEIwjsOqbICY
								ZDFyK7a6xr4p
								crHEAQ2KS8Yt
								3BSxUgnMKFUL
								nknMIawkL/Xu
								HasgMA5lzBKl
								mLO7TMIXolKe
								hAUTntxcWgU3
								oNlJKnCiBLo0
								ntdLbN2DlhTI
								mUCInkR1oIac
								x3KdR+F9BbnH
								zfaUkNFb3heC
								Hx56+9swJaI8
								dvrh3CRWIKkn
								53H8N+XsmUWi
								Wjp1sSsn43m8
								538PHxRkXa1S
								PWRRhe8ilbo7
								BMIk3CZ1C6dM
								rxXOTRmJcPaM
								YDOex3t8eLas
								OUAjW6/WS86y
								eCLZKjz73Lot
								wMGBJxxdUhc3
								Pogpqu9JzhxM
								2Y0r5qpb4ks5
								08ttjV31h836
								+Pg6ynpZXRwA
								qqIvSbRlrDmV
								024Hy813kQUy
								esU7lfjC5C97
								lEAJ5CAQCEyF
								b/zzNPI0JRxa
								qRlB5X8eeRbL
								R6IcYrXaZwp+
								KViECL8t1fGD
								i0v/Pvk48CSR
								EYgb4xCjuGSk
								EG4uxaq0b+/A
								A2mKM/F5b4we
								n1KogpFbl9lD
								Y0yCmjH8Gcc+
								fALJDkEKU5Qb
								ieXXlIOQMjjb
								+QKZaKxuLOwD
								SD+LvWHza0tu
								lO4FdikYgZRU
								rEu6FKhqkWW1
								dnaRvWT71SVP
								ic5Qno0U5yMt
								FZu/EAqEFGgw
								JSUUbsOHXkWN
								Mgoxshs9cCQ1
								Veycp4Y8t0uR
								Xbi8ZsXmjyFl
								BIeRjHPJM1EC
								EATCQYDnuFFc
								rmsUz3VsVtVk
								mMxpmqUpUO5i
								AlC6NcWqx/M8
								winRjPnE0Cz+
								CtEWy6fDqrNk
								Xm1GPhyIkDXX
								x9E1X+skxScc
								4PTt/Ovt46Tg
								PDK/WHG+e8r5
								t885o1dARxI4
								l9IsN7m8C3p+
								Gm0tl8aEZZWg
								fO7i0+8HWSBM
								3k2BfykT0iwy
								IRc+xilBRrpZ
								3Nxx1qs9rJlu
								BFPTQLHplPzj
								L7BKKX3FDYfh
								zEKa5TaeLF1O
								T7ixTGc4SKcE
								PEewYswTSbHc
								bgmOFC7HiADP
								CjQLuZGPFEaX
								1ajnqqsubhC0
								wnYaAmZtG6vj
								8OuwXCxiGc1G
								ya1kq3tG+VvQ
								fuBjE+qqFDz5
								5CY2hrLT64BE
								hKWmQUumhykc
								LoUzB1NAAIJV
								oCw9RSnVO+lS
								+A9sUfwv5WD3
								gBx4a5T9PPK5
								FI+CebZzkHSQ
								06PBR//bhMif
								pezZEeaf3LOX
								lw/novK8LJax
								2RmHwFg2xVOu
								B134ZqtuAjeF
								MzLc1qpd4qlw
								TzM4lsa2sUYv
								4VOTI1MKziQy
								a9XZNxpzWdvh
								sPAUeKvn8Zs8
								/DXLihzIzKJk
								TdulFHaAHsVu
								DaURy0ooQ4mP
								qDzrwMNyntbL
								bDIOKasR7NRV
								CiO3fKpr7Jsy
								5R9Mn3T+5QkT
								uBRrK5TTZdk3
								wtvlvXVsXSBE
								3kiPZAq97oXg
								kg8+8MXaQi3B
								pFujariRZ+tF
								yXgvr9mKAlgi
								5duuQ29TpLsU
								bHnaBqhiaJ8T
								DzHvbieL7fwL
								vyy95UV5SSWt
								5nls+c7j2TNL
								JOtSdbELvyQ/
								xrP/PfxapHuK
								JRRZGH3Wekeo
								BVSNZa9YltZC
								vd07LW7Z+TAK
								lDE0gWe5xwd4
								zjnUqPqcvo38
								LRnmOEjaV5/3
								I0Gj23nN3sen
								bzxK5NGGsMHO
								JYRLGf480SO5
								pZ/H4SAw8LPP
								ZgGIYbXQBSqW
								j3BoNYrORy0W
								69vf/vY3vvGN
								r371q0b/gtt2
								9XVtqrXgT4C4
								ZNxoTI2VM3k5
								y8j5nkxgxITn
								ec+OA/J8SgSf
								SLf6r1Cm8slh
								prSFfbhRXDKC
								HeSqUKzlLrxc
								U11TjPFhv339
								P/7nmEoxgS6b
								4naW4b8qkFfZ
								poAAtHAkZM7j
								swbSOWBL0Ch7
								DvnTM5oluaVv
								YzicC6dwZvR8
								c+/QmzKGM1lq
								dRvPIrprNI0b
								8p4VNpszFKH7
								zgQlXOyUs/I0
								JWO3Kn+7VEhN
								QCARWy5Z3Nqe
								wG5SRhlJ3AK5
								te/4PTLjWdCW
								WqAp/jxVGsMI
								bGNntHU84B/+
								P3crQkfXPPMJ
								is9LJIZq5DNk
								8HFZ4QDn/Mt5
								ZbLqZXz6KJaz
								LDB1wz2isTqs
								CidfP7iwdnQl
								xGrN9XF0zbde
								8gJRJolJv3rz
								cresxAN8zjt+
								u+o4w8HBivHy
								uNHpYMZ8OCde
								2Y/qiz+PN/mL
								/9qSdxOR2heF
								7Fphm/W9YaRr
								kUbxsdXbgZ2w
								EOOPZIemPkgK
								lCwm51Gll2zH
								LmTIo1rt9cft
								hkydxBMlUOXi
								iQ9i8WFXUXWJ
								hYlYgjMLGRop
								Gc0SnrfFOISe
								0chHImiU8cmB
								PSam8mcncSi2
								KaiMOklhmXop
								mPAs0EhnqQma
								XOrchNtONioo
								bqYckP3MxMm3
								JggvViDBjUWU
								54BNaKs7/Nrt
								9qF+snPgZr9p
								OFbVvpFxaSqh
								X8rj/P5nzjhM
								+X0mSa2EpKR8
								cjNCmdXJ+Oi7
								/3mLOSR805DJ
								o/nhz+Fc9vPY
								I72tDgSaSFHV
								ExmXpnj2TC7R
								NsYvIzTOyT17
								s8Nn0MayKePw
								RKWnnCxwhFRa
								vart25gntxqX
								p1g4PTOB6Ind
								yOElHAqEk89U
								4f5NShQrPhuN
								7TIczqKET/8H
								dnA4kLGvDCtq
								25Ae+N4I7gXS
								u8mdEoJYIdMB
								eXXggH9IETgf
								MvaUhyKPEGyT
								KZzPMKRnz2fs
								myIXSxzQoLhk
								3MJNESWkwORZ
								upVtOgRTL5eh
								sYbriTYaIwAh
								Mvpw6c/OM/Kc
								BdpC7Z/JHgK3
								WzcfXzo8Zx+a
								4uOSkQItmcAc
								ALIrvA6YvZTH
								6P1PxMLHwSb3
								cvFsJB6ePkuc
								fz1CPYHDLEUN
								70PLLvLSJK3m
								eZyQTTl7Zpn+
								RHTcLotivOc/
								gZuiFswF1urp
								rY+xqmhFOCDA
								k1AYCQWajK3X
								bdmOG6EmmMon
								5tu40ZjLli9k
								xrok6dauuZRC
								UiNLX1nzmVdp
								gUBwqSgvvm55
								FlOxmkQDOwq3
								SzkzvHQb4yQa
								PjN1T6mNaFsI
								PrGls6/0WPh4
								rb/66qtf/vKX
								P/e5z33xi1/8
								gz/4g9dff93P
								uqu3pYyzcP4r
								Agvhk5jtSUgp
								r0UZ/00pthJm
								CtXsRlPZGcn0
								gdHUmlf2QRuo
								EFb8cHDjP+AU
								l4zNruCMpNLy
								cVmBRjpnBQp0
								2cd/W8huMRsl
								gWZtsAI7qqxj
								+DmvI5+yDFSc
								2aHNWcOedMk4
								PDdFeLIlGrdm
								o/fyUcjWN/5z
								1wQIjRGlSdpC
								6FWLuC5Q4Z2C
								OxXSCR1sHVBg
								1UkNiu4cxMfB
								2RPVo5UzSx0u
								OyaQGY1ucI8g
								9vLOcpsCVRT9
								LHLBmXJquJui
								bovdBA2zkvJs
								UfIskN1sNeKM
								eZ45r/6iLmXI
								yMtBiNjCWfCn
								awtwyCzGSzmC
								Lgb0Vlljecso
								BQ6zjmqxBJ4e
								RDlihbQWa+xH
								1qWTNMzbnnj8
								cYdX6pw4PMC9
								1n1jO4x44RJH
								ErOdrTpe9QV+
								Hr2jV+GcnI3Q
								CHvfHt505fUl
								AzYCkkrNx2NK
								u3QGYS/973zn
								OzrD3zGzv579
								ve99z8lLLkY7
								0wjW5Znhyy2i
								CB9JhWOIA4kq
								bna+O667xmaO
								sxD+fLQRH2QI
								xWWnOYo2woHJ
								kwiB1ueT2jPG
								7cbg8fTa+7SP
								gTqT56DxNNv9
								2Ms6ej1S+pAI
								zSgWgThkFCK2
								bjdrrHxjPkOy
								RPwp+ZjSBNvJ
								pnJTQ2O/7ZjH
								/z8ay7SIs1hb
								vQ1vK1pEP+dx
								/rWydHefGtHT
								LkKpRcZLQQ84
								wSeRIrn0Z8yt
								qJqmRUg+Arz4
								MxzXFInURSgu
								M+ZwOXKYFLKQ
								wR3/GOZ2HrEi
								xZqdjDi0AVom
								aGZ5nhFWSzjc
								VJo0e7bfsr5f
								xuf95ocraGMf
								tsDTz6MbOQKi
								Vv/6szVHi7hB
								m/LpLBB670Bj
								EdXKArzHhxsp
								Y4SjsfIZStyG
								yaZsOAMiJGIA
								wwytXOsYh3Cm
								rsniFeM+coO4
								O9wOxKU7OjRR
								QowuZdGECFT1
								ilzGoXeQenEK
								q3tGyMkwFDLO
								pgZ/U6o3DnAo
								MdzCS+RZ9Jjn
								xfk3/8t+brnW
								SzhysUz49JCC
								Vc5m6xVlpP7M
								GHmjwPYPz8lF
								zzOG22VTjBZO
								OAVOMp4UApB9
								yp/smzIrsinh
								V4t73xvEg9Fb
								z1PXA7Mnpz0j
								hVwlmp7PS4rz
								EPiYSjWuFQU4
								fduUe/73aNj2
								sdUfjSVqp/OH
								TJnlYFEgoai9
								fo7CzZp6XEMQ
								WDgj5UOJ2Eoo
								anp7D0QKHMy6
								bd281iixRm5q
								drMw0e5j0oel
								DxslV11T3fKX
								KY6KL4a1z0Py
								wu/RNOCcs+FA
								Huf3P5ttNCcq
								hNERQH7EJ6vf
								+X7ta1/73d/9
								3d/5nd/5/d//
								/VdeeeWNN97w
								TWtK7QIHoe+B
								UpaCJeFJ7Ao9
								MSVviarxPAYy
								4zgMf1MZpwMp
								jKa27DhkCXDQ
								RhmQ2E4WSpbZ
								PIWsKVR0KTzb
								JEAqn9t6WIDM
								oid1Jh+jb7DE
								xiu7cShVQg6c
								IZhljNgaHmA9
								N6bkH+xgjhK4
								kQPPs4RzHuVi
								jEnhLhmVgGpT
								YcYwBPjDpNQu
								FdLesCgudcxO
								c17wbenI4G8j
								ODV4YLL4XjVy
								gCMKAnDOvkXd
								j8Ss27aXb7A8
								Obz55pt/+Id/
								6K80+ElOH73r
								5olnDO+N41ON
								OMAhLslETQMl
								xYRDGyAfsy4T
								Uxy4kYpix5zM
								WovKshnZ8YkS
								TNlZZgvRGV1C
								1pMacuN6JY90
								9j8PXg8DBDLR
								XGeJNVknLR8H
								q2CxSItVXRP1
								MRUdgFBF/aBD
								01yuv6/sLeP1
								4YXrTDdyOzg9
								iqlLeZzff/Hq
								TUSE9PXOLVgW
								9t7yXlUl5cNh
								fg/onaJX/q3o
								66+//vWvf/0r
								X/mKh6qfKL71
								1lsWyCfBd7/7
								Xf9vWedNmEA8
								PYSABXLLeiUr
								+XUeAcISB4Dw
								MaEIAW6NuuOM
								Vq1Yztw6jPvV
								J3n+/Ln/lDFW
								f/mXf+n/J0X+
								4i/+gt25GNvO
								7A6JYMVCRpWS
								Xk9CVoik+hMr
								U3xqjowVyCdW
								drKNalltoU6U
								LFZTVIHSqaVy
								ytUTA0L4ksqV
								MPYqB2Lb2Jm2
								SnvGcii/p7Ql
								sKM8YdqunONs
								P3d/9QDJuUeN
								cHk9PO1/mNj6
								aY+nkz3PWb1K
								85lnRBsxgljK
								NvbZ046tUchv
								PuslbskEIkYe
								i37xJ7SESfaj
								hS/26gu/92uF
								rCnCLx07hyJW
								Vmd96AX1QOX4
								RRUm1p1YQcRM
								VX6el2NomMz3
								SW5n+1ii/YGj
								dSRgp8yQ7wVG
								YGZLZyyq5tQN
								pRH2MeobTwi2
								ls1jhLMWYvYe
								n0lU6mjEfCU/
								TN6/qi+uNhxo
								QbFHrIcDbi7P
								zlN4tLeq1dtT
								xehl5LZy07lH
								FCswbrohyiXy
								bpayG3PIhwOl
								XKZ44rOJ2FVy
								NuY/IZRLCd9U
								IJQIbOHNKkf2
								weFDylgHoAXY
								1EvGqgDFR4hw
								DaknLhnLAryp
								spxHzjzRM/K0
								wMZgyy6ED2En
								IazEsgiUnV5e
								Y4Gr/0whH+Z5
								XNdi1WUMMCZ2
								iGe4Fwe7Z7JH
								LvE4hcyNsf4Y
								gbQV+0Yd+8dU
								htuGMzVuyj3/
								LXwuvU28QUSp
								ZZqv/3XsWIqb
								XqUVyFlSxraB
								KRbdsDS9PvI3
								skyiJyrQqij/
								ymk/XyKUi5u2
								u4UtTS8497JL
								ULfNehzJVWrW
								+9oIUKDqpBPo
								vXkJzhiB8yiQ
								DNVxqEXncaCa
								apMYz55ZLEqz
								kFdu5W2Lqsuj
								W8+9mCimPLt8
								GLz11ltOvs4O
								3/rWt3yW+Npk
								BxsOZfJGQy6i
								P8Qm56x1LIVU
								Y6zO473CQ54S
								1iq2kDzLfhB5
								2RF4CKzM16jp
								VVnGP/xtFKhS
								PvpJxEaYYv9o
								RUcSbgJ5dpne
								pV5xIyEPk/Li
								wIEI5M+HQym2
								y2HLM+fVoZAw
								K3zG8m5jdUE4
								y9TVlFzIM0Yy
								hoWzmDroXJwT
								eeJgb7iPah2L
								EHefLefb0onV
								D2Q6VbEQ+xCa
								KPg83YmepV64
								JFYQANrVtjRM
								s1/60pd+6Zd+
								6Zd/+Zf9SMd/
								uAa42FWEJOdK
								V4u8lePel4u4
								JOzcQgiWA1H4
								NlsfwjHFYZMb
								3CMgzMHhttof
								+d62UxIyf5c4
								uNQQzVFsVC/H
								8M+jKH0mdVVs
								PimYlMV+s8l1
								26wjhmVy3PPo
								kLfwy6QfzYgJ
								VrIkMfTLU29V
								C9273i6ap1kP
								NM800oe3kfFS
								vJ3Hp5Dc5pvW
								ZTg8iUvv9L4i
								jHSzTTn+UARa
								BXvP4dePE7/8
								5S9/4Qtf+PSn
								P/2pT33qt3/7
								t1999VU9FOJo
								qQQhoQ2Uy0sZ
								8s1GzyjQyBhJ
								gE6LHVSFaIuV
								6mZvycbNX/f9
								8z//847h/B1y
								neDwN7I/f/68
								KadgMv+XH7Sd
								hcWuTYvbRqzL
								oS0vYUTYvelZ
								ZCPZ23aOO73/
								Oqi73g6xr/iQ
								KUquiW3XQejT
								gmITMnb3wbQh
								7RBbMVjvsv6L
								VXamW6MbRBYL
								5Axr5O/FZ/PA
								EY4Ype3EGFVR
								+MiYjx0u1n/O
								1PvR5hSCqh6S
								dlq1N7ZSR0G3
								ATIBBdxla8dz
								HDaF20glNwoJ
								2VjIuLk0O4vi
								0tQGO5emAoyY
								eomGpGxU5ZoF
								3ZSV26pXIGcr
								aHQpI9hhuykb
								mT5XjPfs0TZG
								OPLDf4yj2CrE
								OuZTgcAn0aZM
								4Chl7LJwJehn
								ldZYOqlSudx6
								tpC8EjGKjYDL
								g84FnzULSvyT
								jUZt2Xq4Xq44
								E0thB2vrduNQ
								XOa8hdQQmHI1
								RVFma0qpIi+m
								HtRuLjdaKXgW
								6BJ/fQjNmAPA
								SpikpnhqC+fx
								r/Z61ZTwJP9C
								TOV5HuHzZw+W
								4pJxC2+2h0Ag
								HFY5s11nz/oK
								EuEq5RkZuSQd
								PvGc0nIzK2/+
								Rj71XL2TsXJM
								xdBlsTVNlEvG
								WS+WpMDBSXmc
								vHXpUsZhU2qd
								kHDwsU+8kuT1
								dO0nhz0z+Zgt
								PJL6IDzJch63
								dHN59szyiLf/
								Em0CN+We/z18
								71YhrWAdrl1K
								I+nsskDgNqMp
								i8hHeJ9VlOkJ
								N1FmhVzKPT7l
								Kl25hEPeypzL
								8U9xF/vK8ur0
								LvbG9HCwnTzK
								MFEpnt593tr0
								6MGhW9kB3JRL
								8ozCk/wrJ6rY
								niWc7DKSeXCd
								nVnM8hE1fOqG
								QhLNV5f3tbe2
								XwT4Ob/PHl9B
								vqB42qJ9IWiC
								B5oC4wyNcuR/
								GKLRZzk3Leoz
								A4eV8yVJxlkj
								zvms4PTBmRZd
								wkodh/gMyOTN
								0qyxdJSJKtH4
								pwwO/GT8g1Is
								H21Bj8Ul4aOB
								+tbGLkS4KbDD
								hP1wv52tBhwI
								h8jAfMh69QdP
								bnxspNlF63EJ
								fmhTBYWFRMk4
								wFmaNY59U6pL
								lphTlMk4lYYg
								isW3pXGkkMa4
								WQX8I9+KCIFm
								1znw2oGk3w25
								K33WDqCkLvmw
								0IksqrO3fWjZ
								0j7jTX3pS1/6
								xCc+8XM/93O/
								+Zu/+c1vftNX
								a/xNVQKeMdnK
								nMtZIP5k0lEI
								i7x8Bid9ws9K
								gDMeqDeQwSlE
								RZcpJnBVxHIW
								qAPKoWsg8bA6
								enMxBH4ehawt
								ipVc8XEpiyWe
								hTNlITwt5/xb
								+EXKj2oCKIVy
								2gMV5Qhmlb1b
								PZ97y1B6pnXu
								6PNsjmkuL6Wj
								a259oufmfU08
								IaGxc8jTLMvM
								ujTlmekRSrzo
								zWoOkhrifORv
								0fjrB7/3e7/3
								+c9//rOf/ez/
								+l//y3FMD5En
								/WYTQqnFyngp
								seKQTwSMSjYy
								DpOQsWXUGY+I
								bkms3Gjs2Dp6
								O9L+1V/9ld/2
								oi2jbeNee/MQ
								h0fLyp8MMqo8
								td0R2GsCzjRt
								7Rt9LsWSysEz
								sUxooGTnW1l3
								tyOwnuiVE6U7
								WnM80HqsuZ35
								E0pGdgKhS9Vh
								jq0oSmKXQrZb
								VARQCmJFzBYu
								yp2CgC1JQXh+
								nIKwuvSQRbFK
								1i4WzxNGVasC
								ebvRRwLOndnR
								45bD0YDbWY9M
								+a2X2CqisOgM
								n/xz+MBx9kbg
								4Q94HXbJfkv/
								uFfZa+O9ESvS
								faSxIyxChi3Y
								ewzvIRcrMBHO
								E2xUz2M4w2eY
								fCi77VEt57Fd
								3RYyK1HIk2hT
								pi0blBSEMzuE
								ylRdC6RYCqNZ
								GXss8+fAKIrR
								pcB7fCZdfG7J
								jm+M7PUn5vUw
								y3kcnFXJDSBi
								bhxCcckeZg5C
								Jrsspia7Quxb
								t0NPMJcQuuk8
								q71WeIY2gfAV
								G6Axh8kIvKSm
								qpSz+zSjcSXD
								ISYZXZJu7Xtj
								CNxqOCUCpZvw
								ZuUdnikcksv+
								bM7r5cqT/RHm
								9ndydMyTxEPJ
								6NIUh3hWV/5V
								JK9L9FzymUvG
								pHKaMhtCPQRO
								4cbYDqQMkwLn
								8hHv4c+xb4qo
								S2kjIYCJED6e
								Qh6eRlOewx6Y
								dgjdFLeBVdc0
								H+F76zj+m3LP
								XyICkNQ9nmL/
								p/zPUBHTvpQt
								EWOLQtEibt5W
								XlU+Tb1TvJLc
								jF5nxMbAvJ6c
								xw12Lre8Bao9
								MueRg1hr4Xnl
								qUX3xvRe+8Y3
								vuGlbKU4tJ2Q
								6WMVNzu2QP7A
								XZ6RswyxTWnz
								tMl4zuxtna5E
								usy35Xw8xXTj
								XLnfvgq4gZVC
								LiOdZxkzuhfm
								Xe+n/c+fP/dF
								5BTsySaddVGv
								R5l6CwzH1EHh
								BQ25yPEcvQ10
								/lVEQZJxQjYl
								N5iE8zbrkrHZ
								AWQZacpY9oPI
								7XlCgko3xvC2
								sQ6pG+wFUmAy
								jv+mCNpShF9p
								Yik+sXw6usEJ
								3eug/RwrDkBa
								6yl2neLgUl7I
								HKp3qii8Rdn2
								4Yppvcxyi3Bo
								QCpnTcdh3Eo9
								2fmzXErgpgYq
								SqULweiSp8/L
								qJ5HfEIwSqdY
								u8sDQSdbUwof
								4EA005044nIs
								o3ADBaSPVX+B
								0zZ+6623nDv8
								9s254/XXX/cL
								Zc8Za+QehyYE
								viiJLotl5EDi
								32lRFLG4hMLI
								ofL5o123wbqs
								yefyx3LA3wae
								RIhAMuA8V/sE
								bgoaYktNV52H
								qifqQfZiqJbz
								WEXApyhk9Gcq
								lcVl+9PGk9GU
								ljrFOG7IC1P4
								RcqPZIImblaZ
								4hJ+519L7OHc
								M61Xv2fafIJ6
								53KwH3yn0S/F
								scUs4cY5Hy8C
								n21B0QeEM4c+
								bpt1KZDd89OT
								09mwd73OWDWL
								aAmIs/Cf/Mmf
								+EsI/iL0a6+9
								pkux8vXo0NQ3
								JKiYX45DbLL3
								3Ts8hwlAHFTE
								0+1ggVpBS6ZR
								7NL5He7bb7/9
								3nvvGflze/XV
								V3H7tV/7tU9+
								8pPO6f7VwBtv
								vOFAahfpuc1g
								Y2u1VvB3Nry1
								bDkCR884dvpK
								tTeONZLLzY6S
								lYVslEJ/nj17
								5oXr9mTBuRuB
								Ii+pCsaeio3s
								LG021ek5/NpC
								kZEbxSicQ/xb
								aDxNMVpH3fDi
								0wqLqDSnez8c
								cOkZYvTr7xa3
								9dU9gZJ6yHu8
								EPylBqszdkL4
								NUQH1ibghsO6
								ZLO10LiU2QxB
								zTj4OYit8MC5
								jUNTOF8KPqQp
								S9OtZFTRLNkQ
								BnsJwhjOOo7n
								hKNKZ5eIcikh
								FLvyebodcyL2
								UuwZi25L8FHg
								MJ/CN2Wq2NCA
								hFOX0KscNbZG
								FWuWW/tZxpaY
								ggYOou7xmXQQ
								+BP+JPvQnh6O
								/8uVKYcC05P8
								9tY5PmhdDmxu
								oCa7RNhmMasQ
								W9dud+/4GRFd
								mR53XqwedxSe
								oU0gfD4Akxwm
								46yv2YrVGVKB
								ZnkKIRM+l/wL
								qUWXY+HccCAU
								4Yylm/Bm5S3L
								jByS4RngONxT
								xp8DBNykgK/z
								noEeX0mvVA5g
								Bzn/yoEDQazL
								Yb7yzCh2zcjf
								3iMU4WZ7GnCu
								HGOBc7kVIvBS
								biyvBCXmNn/I
								node1kZTnX/t
								EJS4oTp5K7Nc
								PLs8jxu9uTx7
								ZtHYowEvfqPE
								Lun/lL8acQC4
								dQk+i0ISenk5
								01FyKdboe8Zb
								z9vW16n++DZI
								3ETeMo8A+58C
								LyUyU2CsBE+j
								NqW9YSG8EN3O
								KOHgE8U/13IE
								Rsz+bI16ZXtW
								sNTVKe0l+Jck
								GSUikQk/z73O
								03Wr2e2D0mn+
								wWBqmmynSQTf
								3DTEJbtntRe6
								J5jnmLe8d71P
								OK9Os8L592x0
								iW04EGZTDY2H
								2/j4eq+lLQHd
								lM8nyqWsKyVd
								PoPvcjjjQFyu
								UjnGlYDaB4FO
								zCoEDWJTkaBM
								sRMKWMbBodwi
								HyW3jMAHP8Vo
								G/si8pMTX5Lf
								/OY37eE2cOBg
								4tCiV7WMChRr
								ltuAM6roVu3j
								TcTCB/mOA5A7
								CIiqRaDgQOBA
								FBhg9AofDkcb
								HvrALU+znMcf
								1D3hOUlD5hlI
								CBxc4tBR5dbu
								Q+LWWGBMhKvX
								7vLYdCd6RPf9
								RrFvYXJTspb6
								1PSG7SVbB1aL
								JBpr9/oQ/dGP
								fuR3W2CfPXvm
								d3Bvvvmmj3kf
								q0bPGSvVo0aI
								7FLcKzbmjcNf
								XT2j4sCO4a2P
								jz/fmOVgN8uf
								54haRupAsXHQ
								PcJBlFipzZpi
								xJNxZPik8Cmv
								kHqlOeO8KVvs
								eim8csrYWgvn
								wy4LGu1P3abw
								773m/KvGwrd0
								H/kSmry6Uffg
								hO9ZTbxVfSCh
								QSg+w+wfG4m0
								kfpIsx8olwKB
								mLJt5sPVPsxi
								B8IhwOns40YR
								OA/PH/zgB3/7
								t3/7d4c4V3qW
								mhLCjUBQhY1n
								N+qSBTVFALbV
								Dxa3c7oodclu
								avWJzxhFsfTO
								gh89IE6+TnCe
								53ThVqed40ki
								JGSHu3fffdfh
								7vnxb355Wtav
								fe1rn/3sZ3/x
								F3/R35dwCnZU
								93cnvvjFL379
								61//34d4J9pO
								ll5vhWByKShF
								npub17r0jlOy
								Dlg+CiNuR2Nu
								PUSMc1QxacWN
								Fl1GW8v9bvVN
								yW43ttbCJxGL
								S9X50Pre976n
								+Ua6bji0Os96
								uxGvNpceC061
								ZllM5e/Fpxvk
								r94vPJN33nlH
								06ysvolSu0LQ
								s6YO70ii59mu
								HJtN3rYcNyTp
								BEOtsFIjrW9j
								3dCKusqY27H7
								Hraf2aqe/he7
								eq6Yq77ilAIa
								EcstC91CaKa1
								aNXO44q56uGf
								R4CM40nXJSny
								jHmzcTgjZBF1
								KcdL8mK4dGYs
								43k8V5rlHg67
								0qoOwwFUhXJc
								moKg0l7iVXFE
								vPhVJod7+B+W
								j6RSiKoXFJeM
								CJRFaqxYMLTu
								9/hM3q3A7BlD
								Dqqt7tazM826
								Q7ttvYmElJF/
								jXI5S7USM1sf
								6o9AOxCUZxdF
								iFkgwoOKRiGc
								a3J95l/ImogD
								PusUC6modcxu
								HEobvudPsgHi
								JoTz0Ah/6sKc
								cEuEe716aHgq
								etYpVqypob0p
								kYSZXS0QCIWx
								hsTZZUYKKXDG
								DXYux+GJymMd
								txUh064yxodP
								m8SWQ8kD02Pc
								l4l6Mc9zmnlU
								82IYYh9TqUWy
								h3PryGNP0rNz
								IJzvpbvXFiBC
								BFpBohw4LHpi
								zEhpG3C26PrA
								TU96KeiGl4j3
								rL8n5sjph8B9
								qeqV+7S8ZYET
								yeF5I/24E+51
								kvMIZyAEYMgs
								lkkifPqiQNVr
								2nncZ/Of/umf
								+mtOlswuxVxU
								BYrlZgTF4j49
								UC+GSf0/q9zK
								PqSqjfCzROJe
								uj6HqkI5qjj2
								7//rlUp0oFbo
								SfZ7/b+HP3zu
								KU/kqYpZI4qo
								dg7+UwJjbhzs
								IuJ5QmywfIRs
								NNqQbdRtqssP
								W5dcWmTzYOI7
								zfnXh6LT1vBZ
								2QJ3KTulxaK4
								ZNzIDA12Dgrh
								I5fqINuNlKDC
								MQrhTDFOr8Sy
								6E84QYUmnJhl
								hGzPe3ORwCev
								KRmb7Ss0DtFg
								T1ZuQHrQ+UEf
								tEvBIZFdrmkI
								qkkbr+eGpys3
								ImQSlVcut+ft
								SHz8Shc3FYny
								fesoYRsL4eAX
								lD5T3ctG4vzL
								0qc1khwIzqhW
								F1h2DiwSTUW+
								eMvlFEM4kCxG
								szwhSNoKUlxG
								sin8tR1PsC/p
								JyiychNORNVP
								sAQOaY26DF/e
								OtZUJRTOjXEW
								ZaaQIUeSh0Sm
								RoRIVAr8LZkN
								b43YtU4z/agQ
								Yf7Dhw5QCRUS
								OGMpbskef63P
								ZzOyJENgUywu
								8cjqG8+esdYu
								e2o1mvJV5tvM
								i8aT7VJ66Jni
								6dHX08/t3DnO
								JRDIvcf5jJsp
								UTg4bNpszr//
								8A//8NOf/vQ/
								/uM//v3f//2f
								//mf/+Zv/ubt
								QxydiENTu9G6
								YAswTDgw0SCS
								EgoLDjnQYz7G
								sfNUHYQYuvQ5
								ig+hs7txLFMr
								xYcFvlluMNPB
								ouT968zr5Pur
								v/qrn/vc5+j+
								tfJv/dZv+XWw
								QzH5zGc+44zs
								DrJSVt9ddiky
								2hWm+NiE7UP6
								bDm5rI7UOBDH
								TWdPzaHjrGo8
								Cc5rlHCXjGpH
								WNsd84koUCyW
								AIizrfPp97//
								fSPdSd/x1rHX
								LGdjR2AH5CP6
								ZulcLJan07GQ
								SwFoEZ1/jQjL
								i6QybXt/88Ej
								xdPA3eHJg88Q
								q8mc+9TRHPwv
								RQlWh7TufI42
								3DZewk7y4dxl
								U3nOnn+MeN+f
								UpN8+A9m+qDx
								sTn1Oczz+D7Q
								5SLk81jSceSg
								RVKMZyk4xGHs
								m9KL4Dyieiln
								zyznirL0ujmP
								93DYbw1dWjqF
								UJA3xadmYlg5
								R8T/lfOvpMDx
								rxsUl4wI0GOL
								A0utvsdnOrAV
								eA/HbvcIIm5e
								yN563iwe3W5z
								THCYpU+JXmgR
								K1F56cQsHI8O
								d71bTAhj5I2V
								eTi++P1RsDmn
								b+N8YGSXgkyx
								o2Q33sP3FEo2
								wIgJxCEJPxyc
								ST23BMRsNfa6
								hMnCYaM9lzHk
								k0UK4YTCKEsp
								KC4zUsiUljKA
								m7K5feBlVVTR
								pJYdbEkZ+fTI
								8rwypca+piwr
								5ge723fpUcet
								kChl3+h95Mta
								tIFX3ZqIA+F8
								L1HO5xGUEIGz
								K1xyY2f0pWQb
								Q1Y+Yefm1jCl
								M94LXmSMPoT8
								1sxh0+gE8frr
								r1O8VjgP1YhF
								cuU5liFg9p5w
								JjGMJDJWymvF
								q8pLyvvRvSyp
								F72DjF/kOZv7
								fvPSVwt74RRR
								VSRXN3sMt/Ee
								k49pP+q4DVVt
								BJgxAvfwUR1n
								nrVXIb1/LYrH
								lH3b7czOQaMI
								5/DvIWcfPpvy
								lNgVuaRlF4u2
								u6ZPd0r7agrh
								0GNkpvruqtiN
								ict79gBXGqML
								uRSJdMn+QdU2
								tm38AMeeiU88
								BcKpAyzrJbvL
								jPfwpeBAVEcg
								JywDBae6LBO9
								EM4Udqmb5c9C
								DrzbEAGeHk02
								uVMGRZ/HrYws
								PbtK7TJLRlEh
								A9z88zyP4RsF
								4kYwSWpU23i2
								QTuhTch5CsEn
								5ppPYedpA3u2
								eCPbxizoOZz6
								QPWxmjivdXrt
								0Op9ndIpGJRb
								nkNn5A65LrMw
								kkekF386UxNQ
								Man5shNlQtZe
								DBE2pSFYsdzr
								JxCzpBURWA+z
								bMZpb+Atbh1e
								cxXLmRFgEg1T
								Mq6ypR6epbAE
								1kKr5RJVQ/QQ
								Wg4VaEpDnnL+
								FZgMEx0jj+b9
								z84UntUeWWgQ
								D66+wXo1G1k8
								1nyhect0hLw3
								cks6XxiFCORP
								n5e4y9XNJQKY
								OO/41eEPf/jD
								f/3Xf/2v//qv
								//7v//7P//xP
								+k9+8hOH4n/5
								l3+h/9M//ZNz
								GWdocUNvkDEn
								ZZSCvVn6Zq86
								s4g1G6BROHzH
								Wy8yusAI59AL
								S7i1syL2qlZ3
								Q1G8cx1v/Wf/
								yR//8R/729r+
								CrR/NfALv/AL
								P/uzP/szP/Mz
								FL8OfuWVV/x0
								2o0wW25T7Dpb
								wh7ITnHJKGkb
								0h2NlY515PT3
								NPygQGccV51A
								nUY7meKvOmyt
								rBCje1nVSivW
								GdZBtb+TPBar
								AMoR1fj222/D
								BOiQW0/E1h/+
								9Esxxf8scgX+
								7rvvxhZ/sMrU
								TD158803Pflt
								eH2GLFFbyEhn
								UbVyrAVRyCZt
								s3W2hdYEUzM7
								UWfPvkXHYVO8
								pBL0SM5GWXgO
								GksNz3IeN9i5
								HMBNKdfqhoYF
								PVi8OBGsDhtC
								l4/09z97QZzH
								3e/xuq6eR1Vf
								ymPcxZ9bCYMZ
								YbNiYMZtjGMv
								3QXuYbokw3jP
								Hz7kSUdxySh7
								UV1GUrfv8eGc
								SCSkqHCCygJn
								lszGtsntcA8c
								UV4untvuCze+
								FzoLZxsp/7ox
								KSoH5tgpPgC8
								NHtz0Vm4DWE6
								yyPNF1+nfTDc
								GzG5/K4o7wo4
								yCk5DKznWLIB
								KiFisjQVZgUa
								OZCqaBUYq1Sx
								MKVgmUSbMjyz
								V0ujqcGnuGS/
								rMLUBjuXm/8H
								XiphVkRd8iZT
								u0s+Hly2h41h
								A8Ds7aDeqULh
								a0gtEjj1bsoQ
								fqKyLVNoVZc+
								TDSN8z3YjcZc
								ghIidi2EkcX+
								dxfYxmDXjKaI
								hnh9eD25d9wa
								fXD6mnTsdQR2
								/nWU8IU2iVae
								wtlXixRPkSPz
								bZgy0cMNGWuE
								jDemV6qvGi8y
								p5g33rj9Gyiv
								e3e0cqyOvPwp
								xBLTQUk9gJvy
								FFZP8Rnmm3M3
								4zR/Stvc5nJw
								NqVb0paeuur8
								lDP+A/WhlEGD
								IxDhzgX3QNow
								tZezZfIFbFHs
								qD6w+6zq0cGh
								jysjyxjLsl6y
								vFzu8TlQLwZo
								OuY21zqUbGOn
								AN/88Sk1TFXX
								ST6MWWqFS8ZV
								FDui2OplySdk
								RpcDBZBuSp/B
								YkVf/Vk45DNT
								HPIErrE63Jmo
								23Y4pBxEbme3
								FD5kzlAIgCJS
								gJ2Q3M5jVRgP
								Ug9HYOGbBWxy
								b3+aLapalN9T
								t+9ni6IbMBHo
								BOVGvhT3eL/J
								bQXpznTOCB5H
								t2PtIZ5Ot6Pv
								IfwJldEkN+LX
								QMKJDSCLjPqA
								Hg5ZHDR0rG5Q
								crjs53SsWWMt
								dQsQOKSKWoLN
								jXOrT6n2CXHJ
								WFQcmgp5yIfP
								udTGoSTcqilK
								tylo6IMmaJqo
								QozsMBUeZrQZ
								13StBZ/AY1Vd
								uaWfR+8O4t3h
								1us57CXiGe7S
								w7xvLUonRM9z
								yhMFAvE5Jwqg
								KJdGepsqS0YW
								npg44ziROcr5
								za/T7k9/+lPK
								j3/8Y38p2kj/
								x3/8R+cmByvh
								0TNiOODhu1z5
								+3hAQ5kUU0L6
								6rDJCw/NpSie
								aJCYi0LMgY4F
								uEDrZe1sVD9q
								7iRraWzjt956
								69mzZ47Aft7r
								ldc2bgP4L3d9
								6lOf8h9R/43f
								+A0nYm4tdLvr
								PPYE6O62N9ye
								klog9BCgoI2Y
								V63zI+mUqnV0
								RuJH0KSzMOY6
								rHZl9h3FoqIc
								vKlz09VWQTgc
								xtDYW5pWE5Q+
								wCH0LrPAJzps
								iiXJx6ifcIDj
								ifD8itkvr/m7
								Eex/Xyx+h64/
								9qo3gpACFUtc
								8my5W2I60Y17
								0hMPE4Fx48nY
								BljD88x+D23e
								p5ZgFbFCoMXK
								JfKc7+Hcs5f9
								PEJjnCi67LYE
								e1JINLidEbKs
								nFcd1KWsPqt+
								D3/6sylr7KZv
								/FuFx7JenAhE
								wSxvs1lKtGHO
								5UZjLsdhUwZ5
								7FnWQJZooHqP
								z+Y/Ib5e9Nks
								/IwtmUubxw53
								g7jL6G55D3OP
								dOKZ74HjBonM
								cDsrLSJ8Cn8P
								EG8ct1JvmZIC
								oXCITCHzgZqS
								MR8W4QlWKaub
								dC4npNrjNsb8
								Z/R8SzZAUaGx
								NwUhQGOYNaHO
								9zBnhzwhk+Xp
								iqIkgjMddslY
								xgjcq2XNMlSf
								qGz7R7oCe+ZD
								ZnE7e3B5gvWk
								tWHYFWtEyaiT
								0yv+MIX0LBrO
								myLqQ0n4GlJU
								aGtbsrc34vah
								8EHBFL4WYi2U
								Zuf7nnEv6El5
								IZtKV6l3mVeV
								d4oXmRbplVlR
								3iYOv84RXq/3
								yARi5DDkcfhA
								yXlG6YC0Ul6s
								zr/4uJ3hIOAn
								upj4QnAvI2OB
								LFM7zdiix+Ee
								zw/k80SHKbNW
								i3q4Dx//YKmo
								mNyDbb1CC8Tq
								kG1LBDWY0657
								sB9o1yuiV6BQ
								llE/Nf9eYHyM
								qHL2MPQ9ZhX6
								TnZJhAPpW+ux
								DQ9/DuyttkPG
								oam53JQJ3JSy
								nEf07IqeZvSK
								4hYskFkUtRMO
								6Iyd4rKoijJW
								o7HjAGUtlj/w
								ag8KCIukcFpZ
								lxtsFsZK4JkU
								Ba28k7Gkk5dz
								gTxzHp6FrMir
								D7dLCa1R7EjO
								IUxSbusru73U
								DmlTqZpor7Xw
								/PTF2EcjvXvW
								VD4lAlj5Q3U9
								FNtmzgVufwc6
								9/6ci/l0iLMV
								Wx0vaDr7hHTi
								E9VhGQ4fRUGj
								8+TP0oMRyBDg
								45LUz21syhhP
								WUhQ0Eg4xrXb
								/FmMHDjnn3Hw
								ZyrMlScfaBD0
								ShRhMTJqo42t
								q0ZG9TpVeW6j
								l4MRMsw6YxzC
								MSld5Zgd2gJJ
								9CDcE4cRpxtv
								EAvdo9ha957t
								sOCSzPvXHfoS
								4bZJJybvbnaB
								xt7j7SsW4EZG
								RxvOFG8NlLw+
								/KKwI5JfRHqh
								ODGx+AWi2c5B
								QLxxSCCBhx/y
								zPIUAjka7oKK
								NdrYLiEYiUCe
								GsIZFH9KRzav
								V682Rm767AD7
								5vHP4W1I4vD7
								J4c43n7lK1+h
								cnBzOWM631li
								l87F3Cycx4j7
								yE0n+6Xgg7xE
								VRd//cGkLtUo
								PKOKM+moyGHO
								tv6OsU46xrKw
								qyVPgDWK5Wzn
								w54ECzkRJXba
								S9cikiXaMb91
								85G/WZKbEBkV
								YimtqZ9mWF8r
								i6EnsO8EP1Ig
								fmBuP2sONIHl
								DSEoepfnpKVu
								FE7WcJemarvY
								LTz7EXQx9Myc
								cV6vW6Ui4Yzb
								WbmAPkxlP49t
								1IkK3KYK2WwO
								7FV9RshyZpJl
								CtmUe/738Lfw
								ubyHw34mrwSB
								a0g+U2OXHD4Q
								fxw2ZQU/65OO
								0uyEdzkO9eHM
								Z/VvNs/enhaO
								Aztj68VCcYs5
								/xLb1RRnDxZv
								QDeFp4dHvfdF
								CEOAsvIHO4S9
								U7ygvQU8/HvL
								mCqQGxzGkWBn
								jD9WWbi5N5NC
								snMgoY1lOMh1
								D98DMIG5AgbF
								2Kyp8BtX5Arx
								BHD/6lWB99JN
								XfeUEk1/KDIy
								Tnvhs9wLHzu3
								DyVVsWYRLpHy
								NYGCiY3hieex
								2RNYvfmUSOrZ
								FSz8dcODgpuo
								fM7jEH6isi0T
								YiTY9HDqP+cn
								wo4b2tDmkl4V
								oPpq6mMpB0Yd
								4yM1N28oL7i+
								ELzvvFbcQTzd
								Oz6obP7pz+CP
								spUw+0eKDyVu
								tDh3F3u74WAV
								0EPAzesuxsct
								zJOxda/qGri2
								ceiN8qHIvMR5
								AFXKrbtMf1La
								dTUhz3tQNZ8P
								Z1EQOgtkCaHY
								kO/h3LOHcB51
								jOjV5LU9fFrf
								w2l9jYhhwtNy
								+Fqe72SWpIPM
								4ER7RtURZRLG
								3OIwPqsyOJsS
								znls89gw9k9s
								geM84bWCJcEW
								E7PZKS5rhXJU
								d3z+377/1Uso
								LOxmuVULwl1W
								lEtK4VMLC+fB
								zCcje00zhswt
								zwhISiHZy1vq
								AlfnCM8olkTe
								GM55hLZJyGKD
								KiQCxsf+7T/s
								sqlmq1DcnhbC
								cniEJsfH5ouv
								3PX+5W9DzrpU
								lOxHBQ9DTagD
								ujcLN3e9dWSs
								vSoComqnSI8O
								v0dzKvQA6RDd
								ObqTIB+JON/r
								Z8fDdVxPvuwd
								ZuFEdMWZEsxK
								4ZLSqXPyTo0z
								VS7POgzl4s9H
								bB0YTEYWlapa
								6/RQCgUqVsli
								cygpTJYwh3NM
								SveRz79eHA5o
								Het6LHtves96
								p/gGm/OFPeD9
								y/K4He7+2T4x
								8ifOUNAoAnoj
								zxSFJSMHbtuB
								y6WXSL+jjKRz
								UwcZo1lHP1uU
								BAKQnZQx/Gab
								Ys+o0tnwFJuZ
								G6M9zyFkHcCK
								XZTXmRfr8+P0
								jQlWMvbMEUK3
								ds+ePfvqV7/6
								xS9+8dOf/nT/
								+Pf111+H7Hzn
								N9fezgBd6oMq
								IOj59773Pfql
								mOVzO9wefxPb
								kd9K8fdyRwbD
								yowkAglw/Bnr
								W7/YFSgEICiB
								yiFok5ojdpaz
								WSOQEZcha0ji
								UiyECdwUXa2x
								dXUSlZQzTCRV
								pDN+PuA3/k7B
								eOqqr30/KHj1
								1Ve11D3imQBK
								ICgCqtWMSQvK
								SPjocG5Gl6Qp
								bjGsURmN62X+
								hY/Dpgy4RORW
								5CHsPKWQiICF
								xrg+VFd9g53L
								wd8UuUqRJ11a
								D0+YETjoPNRe
								6g2hy5w//li6
								87jWuOovybgx
								bxV6L1Qdh8hP
								XYXAnBT38Mdh
								U+7519LJSBGY
								cUWY8Iid+Ywz
								z2bz7KtmFm4S
								8edg57hDPRC6
								wV16/nsdeJK8
								9tprXg1eChCE
								h2ac1FFa7dzc
								Ox5NorxiJilP
								OhyzbrfEJZnP
								Az6VkGc++a+e
								ZgnPMXY5VT/C
								v++QKwuohMPE
								lt3l4+Ttb3wB
								jPAt02nDt1s0
								AQez/Ms4hWxK
								uYzZD8jbMImm
								nxnnMnxRIWyw
								c1nTnj4Ofg0f
								PgDpcDiosUf0
								7cmy/GMWIYSn
								D6rJyBJmO+Fw
								uRiG8BOVbZni
								WdL0cGoO53uw
								OZxHFKENrBI8
								6FTNzrmvMruC
								Dly9eRp5euq6
								ZbzmvBy98vy8
								16UQN46PRh9I
								bqLJGLEJn75l
								mSraRecxnOzt
								UmQIHVRVoN39
								y6IKN6DvWF9o
								bkNMOHfbmpVu
								UtzrWPZx+5jK
								lFkn0T7of+jz
								79qoQDqG3KO3
								Zsln7eQ5atZr
								Uy759xV9BmHJ
								v1XGGVXLYRXa
								UdsIh0MS4Yoy
								5klh5wAZsQAf
								I9735yUZxi3j
								XK63KLZT5oBu
								gAIxiQYmFJeD
								pkYfTsq05RxM
								iEvCTnKrtC4r
								ysjITWD26s3O
								Ygofl1nMTsb2
								9oAHwliWcTsr
								weYvb2zXsWMO
								t0sJf2WSm9QE
								IAFOsl8SMLVt
								s7a3VbAW6xPY
								o8bd7aae9+ym
								CASlS0NMr1yy
								r1txlrtn9To2
								ZUEhKMG5z6nQ
								o8wRmPjdaOIU
								bEpzlLYWpZaj
								3IcfgGzHw06R
								DpLT4aNPD+dT
								gXUyEFPcpADC
								opNdslBcMhY+
								njmX1OiScB63
								FBYCAXOVao42
								0hXl41+ZHpg5
								lBTUE8+//Mma
								ZTgcOffBAcSL
								w/HKecR71kJY
								X7oHuOOPI0Yr
								3oe9S7MvEW7j
								yXmOooz2DPxe
								al7iZo0DRecs
								ozHBofMXJsTZ
								zWUh0IRzIADD
								LO/EmqLnnwN9
								kur2PGQothyL
								2o3cvD2lgwAz
								i8Ojd+v8fd23
								335b0/jom3Ox
								0c7xjfpHf/RH
								n/nMZ37lV37l
								E5/4xCc/+clX
								XnkFMmd/efuH
								P/yhg/Dz57f/
								MHIhomAaL8W6
								OGh3buVAkbHz
								rGNjpVUswgo0
								Yls/6cjXNCSV
								Q1xOT/K8Ne7x
								AFj3WjKwlFVY
								9IEzt5KapRe+
								xkrRqnUX19Jx
								y9OIp5GzWvpu
								ee+993TJKdil
								O8Jd4IPfEbgP
								GHdlD6julAqM
								5xQuiw0mbw8T
								hF0S9lVqkexE
								bJc55C+QrCGr
								zn+c85x07GFG
								ySXAZs/jirnq
								YZ5HCCsrukp7
								PreB18LP4WNp
								XT7+eK4oCzKX
								8pKMBcawJTBa
								aKLA6jLLqFG5
								FWJqct3DH4dN
								uecvKU/4MaG4
								zLghdHmPzzjH
								H06es43X0pqq
								wPa2G9Yzx40v
								3JPfjeDvkzx7
								9szDHHJbK4Zi
								pxuc289Gsy6l
								81rxdKqZYhmN
								Lvtk8momdMKZ
								ncQtTzq72fGc
								EvLkAHDCu4wS
								bhM1DkVlL/UK
								OLn6bHAZmTVX
								VaAXQ5eEGylc
								Lv6XYopwa1ZI
								4ZNomhnatLcU
								okpxCc4Y2tPH
								qphCbjUcv0pg
								mR7i0Fo3mpKI
								Ww50vaIHVeoD
								5vYriYzn0dSH
								kpq29k2KLRdA
								DoTzPfAcziOG
								0KJNV7I93INU
								aQDVGAd7xpZu
								5/AfZ28Td433
								nXel15NPJn/r
								2HcjxReR2MIj
								NuTrzBQytPM/
								jzFnbwNjRbye
								jGEa3Z6YeA+q
								gvhKxMEohJtY
								FckoF4vYwtmB
								D4FNOTP5aJaa
								DFwuCDf2B//K
								MUZjmNzLMv6b
								Mv41asZqlCv/
								yTL+m7KVP5cB
								bs4vuRTYurTQ
								dM44HHXfHY41
								uR3urBrx/DS6
								rArh05+t/Lm8
								RwnIpcyWGGQK
								kHsUgZjiMA1x
								yVhpeNLRnrPA
								VMR+1PRwSqqu
								yWK2EC8ahwiz
								pioqzPAZV0BR
								zhX5ZxcIh3G6
								XTg7VmTCWcbI
								Luos7Lmdx5VJ
								szf0BafLpqou
								/OwzmkriSZ9c
								LKqwc2yh9fZp
								pWZ3WUHCpz0W
								MaPYNiF723iW
								rOZoKSU0+G3U
								8TSLjN76AZpz
								q+9hzzTiFOyQ
								aJnwvNcE1Qkk
								FqJjoAcRHLI2
								YZojUVCUYkVx
								9gXCR8jgUFwy
								hr+lkOUldrEJ
								BIkUqHbPTKmd
								f/+fx/8RjNSR
								5AzwieffR+yH
								Y/vUO/ZN6Ujl
								Q8vrw+vV49o3
								fK8SJyZHjM4I
								fdh7rcz31aXC
								bTznoARhPlyl
								oIsFFXKXovjL
								a/VZzMruJcJS
								uFk+pkipQeWc
								pbwlFSXcCyjC
								R9Atig9xqcxe
								QPN4bPeyC+k1
								CkSIFEZvVT9V
								dv7967/+a2c0
								4reWjqhOsk61
								vlTtTB+o/ptX
								n/3sZ51/f/7n
								f9751y8xwTrk
								OvP+5Cc/8S+X
								yd/93d85EcdN
								4D1xDHT+tS5O
								iLIb6d7slIhh
								hSq9ztArrXvQ
								qBYtYl+Fj0Ad
								ELXa4aCkac22
								EyAE4lK76MIF
								llR4aEZrxA6h
								1iGpb8NBuny4
								8eFJYYEgo6J0
								Uot+9KMf6ZLe
								8nHTfetb39LA
								t956y53ubuqB
								6WaBLByHaAQ1
								tM2SUke+1b9V
								8niGiozsmAgs
								lpsySZ5FnUex
								ZKLGXxRnU/gM
								JbN5nsczcpay
								n8cqmigOyuzZ
								a2lIVU/hZ4Qs
								t+7835TInMeX
								5MR5aN8W4JD1
								5WKWTe3aWBVH
								xO1dM4nu4Y/D
								ptzz90DgKcss
								h8uMK4LOJ/f4
								jLNEsc2zd988
								dpotXYXLa2e6
								5T0BPHNscm8B
								Pwv66le/+uab
								b3p6c7ZvoyfE
								5XQDWtvPqFfs
								EnmteE+tGavI
								rWSKUMi8gvMU
								C42nMnHuTc05
								t1YnTw7c2Mlk
								EV699/BLOnkH
								sFw3Wgcxl/Ax
								gRx46VgSDqTZ
								RpcxWY2jHzRf
								HDRCw19UiaaZ
								LhmrgrFWwAlh
								ADeF24eSxzpe
								nP4CbDOUfZa4
								RYmDMap4amM+
								0GQ3VRPYB39T
								yvL0UdUwSSGS
								kipNz57PB/a/
								Hq5j9AKkK9+z
								1I1g/9vJUkTA
								aGPYz304xaFR
								B3h6d3hR2v/e
								IP0np3zI9QUb
								wvCfXNKdC1m5
								rfoUqLfHJn1x
								EDBVKzDHwZsd
								f+B9JfI3Wzhj
								erVg2JenRPdW
								ZOXwcfQqlQUT
								OAjMixVDwhjJ
								mNzLVe3Gicqz
								2BmnnLIUtWa5
								hz+Bm1K6FeHl
								PDHRag13s3SP
								6ADLmncwKfG0
								HFbNupA+wtty
								ZisZbHnX2FVf
								8Vcd8qWgh1UI
								/OEPmSgZt0BM
								8uRMccmBIpDO
								vxLw9/k0Rj6r
								vbr4Twh/bxnH
								DWcH5bPDHNhw
								cl4pOa3IAi22
								soSjSyu9+jmf
								c1Ukitx6/f5f
								ZQbVmM95XJkM
								SEtmDJO9RLFq
								tqkZUSITSO/A
								qA8UbmhMi1bY
								+qNMy2dr2Wn0
								1k46UVrHMg1k
								YYdQLuC6LV0p
								BPJsd0GzY73o
								PQyBS6SQ4+x7
								+12wg7DTonDG
								tQnAWciQnEsZ
								JeoAmNHIn9Rk
								OEGxcOY5B0+e
								WWqLKZeMABOW
								poQQU9WYvUO0
								ZnLOEoJESlav
								Rzel869fflWa
								FIQnwCeef1cO
								k1QskEtxFvOV
								5RjSDVjDjQ4y
								jN4+fcz3uWVk
								SXyDEU/4TfKf
								MwJl9Plms6Ci
								2Ftcoyiwnb+0
								4iwriHAMCc44
								iOXPmNA5R4MO
								3OiSp5cjoQvU
								8zabreWy2HGO
								jCZomrVwBLMQ
								EBx7HXgd1pxq
								nfJE2a6mOLz6
								6qv+5e/nP//5
								X//1X3f4/cIX
								vvDs2TPgQLwN
								nz+//ebXCdrY
								73+hVTg+Z/EB
								TMQijIx28amu
								FLGyY+6OG3FJ
								dMYUBxKycOlI
								OBl1m0WsG429
								XFLUChYE2hh2
								aWhGzSTcCJwB
								RBICYYwAZDc+
								8KFRLIdpL/wK
								tAnfeecd/5Vv
								R2AHYSdigTaz
								e8FnjB8KufHd
								Be5TC6er1YID
								cIRvu+GQ4bkp
								2jJd4ogJhDZD
								3QAVvQJrwiAf
								fb0hPKRZ/mhq
								SzeXi+P71Et8
								UJOd9ySdvGPR
								nCTLeYTPyEev
								CMVlSS/t05xN
								eUhz+qNiyitk
								5qeus3IvLyhV
								13w6qN4XvTiG
								fBmHHrejsoef
								qWaPD8/JPsQ2
								pVfMCi4Ejc1t
								LsezFOwQMCxv
								bisfU0QhE7jx
								n0JGgcxHH9wd
								Pp7dAh4ybhA4
								3ndvvPGGnwV5
								FnnauAu4ISx2
								8JG3h92AwinT
								bdwmxVmZ8OhN
								FCVn4XwUQiq5
								G3BKztjleSzw
								6eO8iFW9Jno6
								wss9zwyzlEvJ
								Cq92VTMOGn2V
								6aRwniTPFOT7
								lujlbipMUfnn
								HOAEmgr2oHDd
								/3t5axfAQcME
								4GpZ8XM7j9Gb
								cmIIfPI+UQlH
								uFhCic85Yxab
								mY9d7bHMwnne
								EaD6TIJD8Vml
								twfqC1gdawP3
								82R3jduBD2df
								YjaVUZQU0Ah8
								s1any/OoTDT4
								FOKSMpsTlFgS
								DWNZwHoh+jBA
								gO7jwaeXt5hZ
								aD2U2GMiijKY
								5XIJlnOUKC4Z
								KZcyBJ6oXIIw
								YtWUMkHdans8
								RsmOJ2GJJJ9j
								/mXDeK4ZBZLB
								Fz/lb/h8LqW1
								g2lWSPvBI7GF
								1meWlfCafdVL
								h4zCqz1ioIAQ
								H+p9P1tEmJs/
								Z+QZKQSZLlmq
								6N4IKpnCa6LA
								pMsZpwkb/j07
								N8i60amE4pJx
								JYmAAk0pllsl
								x4o9o01rqvCI
								TUU88+HA3ywy
								zQ5I+BNeOTyL
								1VIOCUuxZXk0
								PxzfJBqZWqbb
								AhnJQA2aKYG+
								GBVC4WDsfvS7
								Kr859SY1dnuy
								H8v48LCaVqMk
								alIMOLuQYCWK
								uVlZxrmMsksh
								UfbzWO3ncfYk
								Yvat50/fJwD7
								LbAPY1/FPgz8
								7WgWo4ooNu1w
								Q8kauVwFApn9
								UzNbICP/kTUq
								5komHGaqzp/H
								cTgrslsXYgoa
								khqoRk1gVIij
								vbGlUc7h+/Dv
								lOMmCp9hwqFb
								Vfkr+aPQh1z3
								cPz+t5+XIqB8
								ffYA9/T2HnH8
								6YDga4qsh510
								nmcxlX8ftB0u
								VqMXExHIra84
								lxw6jxR1HnNm
								59x7pPedKLHh
								ZKfHtpBbsuPL
								kKdXqneTokx5
								Y3qWtq+EQGuD
								mcrNr199gloj
								Z1tHMKNlkktz
								IPSXrGweDra3
								f5r32muvfe1r
								X3vllVf8LWgH
								4W984xsWUUv7
								mNFMff7ud29/
								h9movbJMWyTd
								xCzBmegVzxGe
								0we04asimc+A
								WlHtjUKK6pJD
								yIWbYrEH3G7a
								IoUPaYSN/BkH
								6oC5Pv92XhaL
								jPu3O0usFKVO
								UYjUelgnK9O6
								OAK/9957Dr/+
								rvjz58/Nqs4e
								1l6HX0Kx5wOs
								CZExuiSQh+em
								qG56hYZZzrMJ
								o8dY39ZRVIE1
								qsvzuKWby7Nn
								Fmgjq8+kZsyh
								lV2jWPo6agPn
								sI1whHO4vd3/
								fzz/TlGbco8P
								2jzN1jFl4mwf
								2jwWmjLkuZmd
								Mqc0PmTsufGs
								k9wupagB/0B/
								ZMZZCulcTt5S
								ZAn5A/kP4VFi
								biu6O9wOnhLu
								CM8Z3LwL+ntB
								FO8L4O1VsaUW
								q16xbiu7msJi
								Ks6T4qxMUbKQ
								iRrPQKa06iqq
								KZ1hjMZ5rBtP
								H/uc8NjcEj0d
								4eWemF9K66tq
								HSAUbhk3//Dv
								9YczB+T7KJoq
								7vmHVgrdG7dR
								anKwnO/ZS4Tw
								BrhdTnj287il
								A0iAT+ATlXCK
								nSYwnjNmsZ/L
								YhPaAwJtY5K9
								DySefWTyTLjp
								DFisrJpYb41+
								BOR24MMfWgqQ
								8RdFt83q/HmM
								av63G+P4j9G1
								po1tUch8CIWF
								wtObxcuI7m3V
								V5zvQ5eRlKso
								Iyj0CCUjPZwo
								iXLJeK9voj6U
								3MPJLh0BKGly
								I/f4hc9SLj6P
								83f/5HmAPWzI
								l+BPP8Mv6l5R
								g8O57rUljGTY
								RgvIvXonVw48
								oUHom9zCUayd
								z2Zf1HVACG7r
								ughhiWp8ohSN
								y/Gg+YIn/6je
								G6cPG/4k3ewR
								6HSgCkrkx98l
								DjbknCC4uYwY
								xeWcMlwWbiwk
								JZ8CZQTOTkLO
								Ez6hM/IhHFyK
								0tsuJyRnUyR9
								G9nF8levdFXt
								MjdTpBIYCXxT
								EhGKWUWtByVn
								pe7NkAEmKzGA
								w2fDBzuUCqn2
								csWEXlKJ6JcS
								2/PYvoqSeu06
								Tw/PFnbOvoqd
								dp0TSSdfx5MU
								H8nt246NRwMe
								hpa1MYa3rr1f
								FHUpkW8KwsBe
								OjOOw1l5yfl3
								6prz7xx+TYGa
								ErBGSaLItLLd
								rflwFkJC2M6/
								A+U1obfQNE0P
								dQ+sZ4KXiFcJ
								8UF1HMUeBv59
								qfrE6sTRe2rG
								Hv6mOBDfcgkH
								UzObno/RJTc5
								xnJPKbsREyJK
								LOcujfSIGXMz
								0hGA73uyI3BR
								Y+/tyZMbB6dU
								v6h99913hehP
								bbTPOXRwc4CV
								yC7SMT+E8dMY
								/9ro2bNnLZx1
								sXUF9hq1geGL
								xVZjnRONcFwi
								cCkK4U8qh08d
								y5nRFB93BORV
								WMh0g77OpjO6
								m4AQFno1KsFB
								XrEcOrDjKe9B
								5GEoKhqmWlaj
								cjr/8oOmVz0Q
								9AE+PhLphnBR
								CudPtLcVBGiz
								+YGDX5E7Bftd
								8Ntvv+0X5ex2
								oz3s/EsongBA
								ZDGajQOQZKW6
								6oVUeE+SENZG
								1Suz5GyvUXwu
								Zc216pfOjO0N
								icC6LJ3A8Wcn
								B5fbkH2MOpnA
								uZRpeLOcxZaF
								4nKzT6JNeUhz
								+uMen5Pjg+Ee
								H+nwqQNGl4hZ
								catMKC5B5MZz
								6DFWAh9Smma5
								kRg+pD/9UdQK
								/nJ/+3leQ+HL
								taKuZCL/cv5T
								yMbZHnA3ue88
								qdwOjsDukZ4z
								XnnuTa8/yPqJ
								MCZTuEtGt4Ot
								ToneFLilm8ta
								57Lyi2LMIfBK
								M7JrguzBmqW4
								ZFxbser1+emj
								PntilEVUqQE+
								HeHlngGex4pS
								9Sxupa211JNt
								5BBaeekU/OfT
								xSWfe/00O2TK
								teJnGQfOM7vl
								rWOq4EMK4TM6
								y4p/eF0MGyxA
								AnzyPlEJp9i4
								ReAi5WGyYy39
								ke32P8KwySUy
								erf6xmNxaWl0
								lRHUWm/IOcwr
								iTMfzkYO7Sv4
								9ETa0l2OMwvW
								LYmeqEBmZQus
								IrMUo7z5m3Xb
								umF9DKBhtp6E
								bESscsxSXDLO
								/qeTfBi7PI8c
								PpRcFssIeaYC
								rEypky7j+ZKM
								q1uAK+cswsdt
								BQ92fC6zTOCm
								wBnLijNFbQof
								lqoWaKX6aPcZ
								7BvD57GRTtiH
								pJA2D0UUe7km
								dZ4vGSWy3GQw
								i12LHTTK2OmF
								FM6e22oM3Njp
								wJc8JeM4C18d
								3FkKzC27S8Y1
								VgiH+jOxLvm4
								RAA4JZnUHJLc
								oj04lRMyBxk7
								sMzBROzKIZ2/
								wGqny8je1JRQ
								IgtEaZabWchW
								07GX+Gg3dlwy
								pYSipgTGYmdk
								SfKBhiHLBNJj
								woExTBaleQgM
								zqaEdh4hME5G
								VdurHiCeb55F
								qpMdf4VUi2+D
								VRxDEj7EZsZh
								7S39UiqhvOsY
								7Ra0xboM/0Dj
								LHR3GcDa1dNV
								uCo6y1ssnGNO
								IYFDIHWsngNh
								McvnmLwNXbJA
								WOUG9AjFx5SM
								neAc3775zW++
								9tprzkH2mCe5
								T69+a2l0WtF8
								RuJjyUPeh1av
								Gx9sIywdjsyS
								zjgdc5xQcuOT
								5NkphsVsUU8Z
								ESAwBfK3KxL6
								EOAwRuCcFdL5
								12UcGNGboui+
								PJ8/f/6DH/zg
								7//+740+QTlz
								gOaI56PUuczI
								0ybXPYdfx0b7
								zT2lt3ap07G/
								u8jHd2yJvEY1
								DTHpbge/x6Pf
								vUp7zPZOV0JF
								VWkhldZXqzH+
								czlKbmZBDRoj
								3QiqWLfbt771
								rS8dYg/YP6Za
								tfrGOSl7Ha6B
								RkU5vWqOugD2
								PLQ57VK3Koso
								VUhKEQsTePjC
								WcxStOu73/2u
								5jv/6rxfBGs1
								I5D6bATOn3PE
								pCZ0RuCPNPc/
								m8Xk1oVD6JLq
								TJLR2hHNN5Vw
								I+Pz6P5wvHr0
								evhhxZ51Oc+G
								M2NfBRLJCxNO
								sYNPiVJjgc2y
								xNOoM5cCkHO1
								yEJxGdtL+5rr
								Kfo9Pu3b83iP
								z5YrwusnU+Rz
								w3z8p7TpZEnZ
								x7lKWc4yUU0J
								4fwSfzvZzS6K
								5yzi+Jfa7KxF
								+MaN/5lJliP5
								w88B7G33kWeI
								B5GHjzsLjgdL
								r2xvIrfA9H8a
								ksIOin4v0WaP
								If8IUBBm3Nwq
								0Oi9oMaK4kNx
								ybj5zyWoDyWg
								SG0UWF5oHwrk
								IzhX1NYHRpZk
								FqjOP5pvfY5k
								SekUJVijCuHA
								eRqSUsg6bg7b
								5Xjey7s2DYH8
								gUzgBnivRROS
								QwsBfAt/yqXU
								wsWS2ivqXl7O
								vSx49lFk9EHy
								mc98xkvJB4lA
								z3AIGss5TM7s
								1Rgly9RTziUf
								zhws2SzH+Bd1
								I3dHhJDCYZZ6
								fEs9aBSp3bnu
								VoIqi4pU4bkh
								1qyRMQQKBPhm
								CSXAdJe5UQgj
								/0sZPk9UZHm5
								bDg3csvRMj7G
								zW0uV4cSrbSz
								cF7dJvYpipaS
								zhfRgCnFy4s6
								zw4rSaFZJl/C
								Prl9YBgdGYyd
								LHwLTTo4bRuK
								7JedORp2dwAV
								2sRW9TDs8tyf
								0okKIYfSZKkz
								jevJJct4umy2
								E43q1N6nWlMu
								GbMMMqMXkBax
								F2gcH+CTt1n+
								iSMGZTy5ccjC
								SAYte2eTlVXt
								MitWoimcfcIP
								pPf9/tcy8fz/
								eLu339/uqt7/
								/wEKhqPGs0QM
								hkM5leKRosZA
								aUuB1dLe7JDs
								mN/V7+Z3v+/2
								3lc7yu+GtZq0
								KQcTNDEU0FDA
								IDGghlNUSESi
								EEUCGsWARGP0
								9/jM5/qOzs45
								P9+uQv2Ni/ca
								c7zHeI3D+zDf
								78/ns9YqflYY
								mMbU3Sqa43rI
								IRRMkdNHSdZt
								mpu8ioQ+ZuLM
								L1uAa4Q1X932
								bVZLCNcHCJq5
								4cxsk7GZ4Fml
								Br/rXnPYOcE0
								7v6LQc3kJnbX
								YZqRgldzCKjs
								Jp4KqC3mqUzK
								2sz37ShsGAiS
								Gv0qBt97zXh5
								FKoBErxoRw2z
								wWFSkFW+wAKv
								aBPbRaKP+XOQ
								r1y5cvtC9yz0
								+te/3v9d6+e7
								Xj3K6MXRfcQx
								zJHMW6C3P8Zx
								vbuM4UAuIBHe
								5o/0IlbLRefR
								n/JSS+dkdvEF
								ImZtle25Ns1a
								dx+2NHvrafF1
								ibCAE1Kj7N0k
								pGIIP+XyYkLH
								HdmXjy5f/t+i
								3/md33ER83Ww
								WzO5v//r0b3Y
								15ROp0bNMLn/
								ItNMzU1LLlzf
								/I73wQcfVDfn
								WLZlCrxqTBHO
								5QjHlmiX7tU5
								edHvolR25Kjg
								961lwpEEKU+C
								HglJSryy8PWm
								N73p5S9/ub+5
								/Au/8AvOG2YX
								c2oUxIyJ1kXT
								FVFwS5UmRsCz
								fKxZJaLTMAkV
								CL8kYkAYgOQJ
								qc0VWPXe9a53
								veMd71Bzmub2
								W996+v8srESB
								cWQcG01WQAht
								ehdhbv+ET6QI
								4hGhlr5HLfKI
								yHu7aU9lXai6
								rdVo9qiLytbT
								Y58z37e9fzlq
								fFOAtgRy0KQw
								YbCK5r25YUBR
								plNGGI9LQsfy
								A5eLKI/79lw8
								U8ANcy6e/Bbn
								nEmmOBM8hU2E
								k1rKLRb8xoTa
								Ia1dHCpshKa0
								ycxKGDOayjJp
								6moIrFw0kVAI
								qvhHf8NMhYGb
								zC2E9hxTnXKv
								Bm8HW3dLYEwg
								c0FnYsj7pLDx
								tX6sbjRDwwQy
								OgMSIzUmenvE
								eCTcqM0jtCdE
								1TCTiQHzhEC+
								A+WSUsnqgCm1
								Ehm50WkRkUQU
								inNixpxmwEJ4
								aqwml6nMITNq
								w2zULtw+ulnl
								l7d96Ta2Hgc2
								q307OnWFCXwM
								b5AJh3l1qLyE
								e49JHH4sMQpq
								pTUK5rlzyHOe
								85znPe95GHPe
								W8DmSr+opg1h
								AqtEhB2VyQ3Z
								KGN0EfJCs/D2
								rcXuZGXR8Qsn
								8AEZj0Ai+mJz
								JOizca8b5o4E
								DlHykhSJFgJN
								BBAIvz1iiqqY
								E9YmyeO+3Uf+
								pEgm07yv26Ia
								hQ0zmsKoax1z
								El2jtjF/3OBV
								VT2dfoWRi+q2
								wZnHc4ANKFsK
								0Jwu3AsMVtci
								hzo7Ld4IOjeb
								A9yJGezMBI+V
								oq7J6HJmY1J4
								wVYofMJwJv5x
								J1o0OD2qicoM
								eRxKuHkklBQy
								w+XuMQVMl4ix
								gp/QelQivazS
								z7WWbfoL5Om6
								h+YagtFLrZjT
								d1Reu66Gku2a
								Uxe0omIyCJWF
								vq7cFU8hEVJG
								jSxlmPHUxO8M
								6cs+hHHPMuLG
								l7uB2gQ/ckxd
								o4AZp3qBCJ4Q
								L4AyKk5qa5w1
								r+uQQCl4dzYM
								2FKzh9gb7TnN
								llpzsunBb5E0
								WKbx9dv+8sf6
								RjzIDUQFL3gI
								QppKSgEVMwVU
								po0UR4dU774d
								86yqPF+SMvP1
								GpH1/XeDML6Y
								TN2mnoHDRAxT
								LtNNayZEt956
								60te8pIXv/jF
								PmX1F1df/epX
								33zzze5BLkFv
								eMMbgLhl2NLd
								43y752BmGz+k
								02VmITeaFCgj
								B7lIp67ppYMn
								1FsXZW+Qxeiy
								JvAF6dQw1zLo
								WKLF09FCM1si
								PLUlwOu373yQ
								D4XA1hXMt7cP
								PfTQe97znt/7
								vd97+OGHMb/5
								m7/pX2/+4Ac/
								+IlPfOJP//RP
								Cd3OvO/MQFul
								e5nJZiDYKpe7
								szsyhC7OrmlR
								nwYIYyIc7xvG
								ZEAmtqlubshC
								eBudSXnNlC+T
								yOFZ4gzXdSBs
								UMTjUn/16lWJ
								mHgmw4te9KKf
								//mfdxc2PaQG
								Wagh5L26ESav
								qgBND8d1sKxM
								vxaRVSkMQunL
								ehBYRdC4oOMx
								QMqgfOri2nv/
								/ff7tMGHCb/+
								67/urKLC6iww
								y5wyQH5RyAql
								YpsSzSMvKgCk
								4wqmkmorFAmq
								V9mnpNVtdCik
								SRICF0228bVm
								Mt+3OVq3wfZ6
								TZ5Emy8g6zDS
								SX/fVlU6A8i2
								pDB7+fjaMHnc
								t2WUnEnBXNKe
								iydbc2Ze9AbR
								42S0wZzwJgXK
								iPlpwSy2Hs+Z
								D9pi9Kja4+p7
								BXBBTQDrrEmC
								yvtkcQ5w5Btm
								Bhdj/lgOJrbN
								RIsXtgXVkcz8
								t88XxowCBQHw
								7qVgdWBEVbIb
								R5vH0aywTBgm
								HM1wUtDFka4B
								z2+P+7bi3Hg7
								TjfMjSNcrtkw
								HbY8rgfXI7XQ
								8FJb17xqaMkL
								dfxWkCmU2WLy
								600tqNDWIIND
								YZxmoguNcgxJ
								vSnnbh1wjkZ5
								9Ad/Al4zo5aw
								QgHP14234WxK
								Qbj2tea5QGa+
								CW//d96wqV65
								cuWHf/iH/X8K
								jiVeTyS2fTHQ
								LLDDlgJHupaD
								2+mmaZlouRt9
								jypjaEayYSwi
								RyavG+dkrq0+
								Tidg5oiXGRRv
								OuvU697b38vO
								Cr377rtd2323
								4LNxvb0jWOFR
								pYDZY+CESXh3
								wEMYCmvXE0OM
								rieFJgxoUwou
								Aq9XW0m1o7Nh
								RnNw1gGnrGvU
								pndw8niurSbK
								IgYg42WQ1+B0
								zuEsA3hqBADH
								tumsa2vtIwsn
								DYzRR33kmDte
								MsSwIhyajM55
								TJ5+yiSTtaFH
								xUOoK/xBG3dy
								L31Q8Wqyvgvg
								p0p1dRgbHQxJ
								5KhmrmaS8lwi
								Rq4Xrz5WxOgX
								g3a8B0gTUUNM
								tOTUxF+yZUSY
								07oqhbEIZN+W
								EZAqw2qdBR7R
								SU1vavSV1CJV
								W0LxuFsZU4sa
								4Y2ysZZXCFqu
								1ylMJGvhktyj
								dWOlt/q4c03K
								DZCQgh2oNTN+
								NwwcUZmQqLJT
								ADXzRzGVS142
								MfvbTB6J06FZ
								IrKzfZnDqPtv
								FSAPmaOGaZ0g
								nnke1Q1gMY8O
								k++Miootv7mG
								yZEUGn3R9rlT
								41Kp85WJVkHC
								KZ51m752XFBe
								01LR0687Iq+Y
								V7ziFT/5kz/5
								0pe+1BX4lltu
								8Q2gN44bsSvw
								W97yFrnbz11A
								kK8yu8F16ejO
								0sbuDhIl9J4i
								Rx4jkoTdDvDk
								LjugtHhyRcjq
								kjZD+rnLln5n
								ey0+R3iATQ/g
								hEwKZto0mZBo
								6bOi1q3wwQcf
								fO973/u+973v
								Ax/4wIc+9KGP
								f/zjn/vc5776
								1a9+85vf/MIX
								vvDpT3/a7fja
								tWtAzEYLjRcv
								7qvLz3fZ6nrb
								297mVugcK868
								j0fuUNXYt9BM
								adRrWmDRpInZ
								WNWVmqx7NXPK
								i0eACOOR0Dgi
								A+qfs5bd+9//
								fryl4dt/r2zf
								/5o/lIt57esU
								9FJhiVTG0KSJ
								8BZgU1RrYkuB
								mlGmLzYxZ05I
								4pFQqNq8kAsM
								lCuwYgqvSpqE
								FrUIkTXCC2Tm
								PCJQzOFsajKP
								uuhXBIzUdGXF
								cIpGXt0Io00X
								BOZ0aFIAstTj
								7Dhmfq7NHUxr
								v7cDBuUlR/na
								hKErKtp9Kzbg
								dNYpl9GhfI+Q
								5Fzk5+IBfkjn
								4uFFhHLfb+wX
								KZ7+LAvtxDnC
								Ktab0aw4LOMa
								Kj7AbNftXjNJ
								CxxfdoW9NqTA
								OxIJ2uBM/GuT
								Nb+up1qZVO2N
								pijS6zVk6/YW
								s6wshCIhr7Dw
								uVZDy9arASOe
								YtC1drThWZVa
								haVcIqkVNpwp
								++gPePo97tuN
								u8d9HNhcT/u4
								hjeoINpzxJc0
								1+NL01CWMvyN
								QjURcEFOAKyY
								IBK9xsguUW+a
								hFPPYfY4eWRy
								I/rcldc5R4f4
								Ka/bjVqY5bJW
								e1w+nCkFpkTO
								GaqSUpjq3pXe
								m15JPkA2Fj6T
								f81rXuMi6bwK
								UyW1k2zhTZDJ
								KzKhJYMwFZkc
								PzrArZ2U9603
								l7Ox84+Pgu+9
								917rDtQUB4PA
								NltqvbYcG7zp
								rNDbbrvtZS97
								mXPUT//0T996
								662O3FxwxyRf
								zDHiWXaL618s
								EgqPxAIXAMI0
								A8/Vjf4Totxd
								0kITFcojJnwm
								bdFLUc/+e1yD
								vMEZtABHrToo
								BYWT1wt355Ka
								18QgxNCPoVCE
								Slf1Npo9bkaB
								lW3TsdnRwjbr
								bGz0fUvos4uu
								wBQYCi9DjMfx
								hUEkhX1JFnlf
								a1KWe1NUNapD
								6cCcOuSOpOym
								LU1TRfzIXUCr
								9xTQojzCU/eO
								pNwFZHA8Eroy
								mMZ1BZ7c+wVD
								GXgh4QdVF2KO
								aKbMnKa8ZCdN
								7VBLYJJdJ8Uq
								qHDKqLppPaaQ
								azwqhQHB0OTL
								urO9qDMdSUnN
								+J4uhMs/FVWm
								lKcC1CajYTZ5
								SZDk5HVR9gi5
								mQPQI8MBHJAb
								Z4qzy1qAHAky
								ZLz6q1uTp9rK
								dOrZ0FeKBojh
								JG5uz3fBFYEj
								vYhfpObjqCyK
								XMpIV4PS+Cbc
								tKOwYUROk3Ac
								eQTeVqzX0Ozv
								v3nMpDg3sB7p
								rGlcpM82pjHi
								xUpHPmu9++67
								b7755p/7uZ/z
								lvFB60033eQK
								/PznP9+9+HWv
								e51gTFr3EZcR
								X8lhmLiMdAX2
								wvJKEnzXEG33
								GvLuBZjhaaZM
								n5CmM563Bii8
								Lu+RrC5pM+SI
								bcSWPswITydH
								pj1Mra7xyIrH
								CM8cYSj0FmYr
								QZ/lehFfvXrV
								/cv3v97If/iH
								f/j5z3/+a1/7
								2re//e3//M//
								/Jd/+Ze/+qu/
								+shHPvLAAw/4
								/tS7z203Yqtc
								vkTWkvjoQADA
								IzwXEyd+T+sX
								65ovx9q9VV7S
								b0flhVMLxFaA
								MB4JJYgE5nfa
								f/zHf+wbbd9u
								q4O/yIwsECvI
								o9OIUgMcX2yR
								WqFT4ZYPIrqx
								mhseeTHHIJhd
								JqQVypZcbJYn
								fswxhMCt3JYw
								ntDQmGNK6gps
								yimvIRAqHbDC
								82IyvS0WgPRn
								Gghp4twwNJlH
								3FUEqaUmDNTo
								VL0kG6GSwmGO
								oaZ30tm4m8cw
								9y2FwMNUJXVT
								84sYr1+Bc8TX
								OjZCMURFu2+B
								E9IRcDF7JDwn
								h3lI+8jXkvwy
								vAjn9K45R4fx
								sBWenby9WgXa
								0gcwZkni1EyQ
								k1oVO03u1fFj
								817YoG1sp+as
								9ppJuMaUb4lQ
								Fna2+B57lYtk
								gzPxj68Nsx5f
								vFndFoexdswW
								+Oa8leV9wQt8
								paCp2uKBz6ka
								2uQtOgz9iXzj
								a/0IimbZ0ceU
								iDa1uio7R+f0
								N/nO49rXjfBj
								WDC8RzdieyM6
								4j+kiiDNhhjD
								L6EJidS2ghBW
								imknzvFOMyKh
								ZoAMIkkKEJhk
								Pr48hpPOmHvc
								6J/zK6mNVYZc
								ZLLBz9G+3aQT
								JvC95uWScJhX
								bUzxnLOyh5vk
								NnA7/zvf+U6f
								LX/qU5/yl18E
								7wLy5je/2bZv
								IKQDeZKd8PJS
								nDnCd3JrMVbh
								iYcOKB6hHZKX
								C79vfOMbHYHu
								uusubxyStWZV
								bQQtQ6vVu9J7
								UJBvetOb/Kbu
								h37oh57+9Kc/
								4xnPcJqCIxhq
								ow9KDBPP1Acj
								4I6sjoWYmXuH
								pZvEb5CBdkhN
								cl1wxJCvIixI
								XXRQG/VhMIQD
								Hs5Ape8R6Rq1
								SsrRKNxIImNe
								SNp1eIpmsJAC
								juaG4Y7T8c6p
								vJjYYG2hWude
								U85//KH1kXsu
								BM8KYfJYNQqD
								ZLI+l8WEMZol
								bmI0RQPXG/7g
								9MhRHmtluk5W
								vjZ/rd4cYRJ2
								PcGvSb70dWEG
								yiOhC4IieOPQ
								14swuki0lMMX
								T13B6kLMqUXk
								YpCFUsvREmgV
								dPC2AGWtFyBD
								JhM22CQNB5CG
								oMqUF4X8nuK7
								SEEXSgINvu0X
								Kex0hTxXMAE3
								gilMSYGEr2VS
								Xlnh856OR3IV
								6zqJ11sMg/CE
								GKUA0pUNAx+a
								8MjxoBovkpj1
								8pH1pNOkMl1J
								WDEXpME1q+1p
								PlS0y5neztWn
								jwN+7df0In7H
								0ToLSSEB6I3q
								3bcX/ds/aQqj
								cslLN0ASM8EA
								6d3cf3OXxylI
								EQqSZE3QaEb4
								uqaGMWzn8ivf
								D3/4w35lqmKq
								cd9999m6f+mX
								fslHlzZte7iv
								gL16QJk/3e+6
								rpq9NnxvK3KR
								94o/TbId6aJA
								TNlBjmEXT5cv
								TEe7FACSUOvg
								h7FerBrrhfly
								XTv91V0IusAa
								WRUzrNq8kLS7
								WiOs2GJMDDxH
								KEPK6ee3kHV5
								bG3yi6cvHlm7
								hbkF+0nz7/7u
								77oq+ub3K1/5
								iiuwb4HdhT36
								XtjfFFZGdzQ3
								X/qsXAa9EL3N
								MWhXmOsCjrgu
								5alq3slReiSX
								0+wtpTZJhSCv
								FoI2TR7FJuBr
								16653T/88MMO
								G+I0PZAppJI8
								CkkdYgqvMk46
								hEimsvbTL4SB
								3JtFy2PELwLF
								dsnsVHASw5cv
								kYtTq9dA+z4a
								lFaQfYzAC2Wz
								16ey1qzpzTB9
								6Zgh/GKQIHmB
								H2Z+Pe6JZlSh
								6FMuYBKYIgEl
								MK1MddEJnBAV
								7cYvORy0gSXR
								BaFIMCjlnE7d
								YhJqzWQk317c
								6pACwDEknG1Q
								hJB1JdGF5yjl
								fbsE8ugnAKOw
								iWce18EQltca
								n5BTVADyLdPS
								x4sQ6QVlG28L
								tZnbi6TJEIIw
								ICM8Ic3BIdQ7
								+LoYotn5YSKG
								h1RU+xbOIe01
								L5cE0njRLJ3D
								SBKWaWUxl+w8
								5p4Jb8pJmQ4Q
								bSkDx2Q4FeAL
								WRS9vMq9ESFP
								+Vy7Bily+Id0
								LmtlZ6iXFaeo
								ASJc4nr0RF0p
								zuFkBUSo66jS
								D6oIG+5z+jSZ
								5IuOeNRWJbPd
								t+fiGc0Aw5zA
								zllRQFKYGp6r
								/FKq63vFZM02
								5AVmi5MwhQoy
								se3jye8A0pyM
								MGNIIc09QpJz
								OPWei3PcYXJx
								Dl/uRqcXrs88
								H1r+Izz/HbxR
								M9DNaptDAYv8
								EhyOqDU98juF
								zSqQYq6lYCBs
								R5aeDd+6o9P9
								1/nHfz3mfOgk
								xlwMWlEhNcEz
								zMp7yme2DO+8
								884XvvCF7r/P
								fvazn/rUpz7n
								Oc/xncK9997b
								5iZ4JtSGZkTE
								TKid1QTfQvY6
								5h3ZJD2mpkvw
								HsF2qqy34pT+
								k9iCLWB+0eXI
								4hdYsQkP0Rdt
								q7UcASaxxSmm
								F/odd9yhdF7u
								djAm6yLwSB/I
								4vzUAElCDZ2L
								p5j3bVACCMpQ
								elMbd4/QlLpz
								uAuCgzHyYb5J
								KCoKlBnyLkFt
								BHAJ5DH306UG
								j2k6nHd/oc8W
								4KBNoUzIIqmG
								9KMpS5OhRzgY
								o0+Ix/BCn62o
								dJFrD0kXuoB/
								9M+mHBMgMAsj
								5LpSJUHUHrV8
								LKeMFV+mRh8O
								CY+s5GjhWPWC
								JNGlsKzxXHR/
								MRMcR5ksfk5N
								8HRSo3lIeilD
								bo7NNquqEIym
								+dYXNCVYccJf
								sE8xoI07UUX1
								1l7ITn92yTJV
								dMFhDhO4IsxY
								JM/vGmfN53ff
								QuYl8JDhBMUL
								5HUMeF3NMS2e
								SRLIKSuva6BP
								e2x3Znv3YjyJ
								+nSW4M4QnC4G
								y9W4GApjhCU+
								LX0KeaGPuCsA
								wjIlEbPAjBHC
								kNhpLTejQ6fI
								1Y0JhPGFD+Fc
								yzU6eb34DCFb
								rcDkhU63/V/7
								tX/7t3/78pe/
								7He8tm7uSGz4
								v/Irv/IzP/Mz
								vhF+9atffdtt
								t/kQTGCmkNdT
								ZMsydTvbm8Do
								dJY9IjtbvZRd
								NBheYJz+2ibh
								6UWy6OBJRgfD
								Yy+muvQiPMD2
								BwFLUHGUCG+d
								IoxiwrSazDoT
								Hg4rgALUDhEO
								0c8dZOuUC76E
								2reQrnUPPvig
								S+7v//7v+1za
								r6C/+MUv/uVf
								/iXmk5/8pK+A
								fXnql7rzba9b
								m7tYJ1gMOqrN
								SVZxhKQyCJNw
								AsuQ2qlMS6Hw
								exJ8lE5WWjha
								XfKK8HRkZ7d3
								T3dhl5rbvRwp
								m3hmvnlirtI8
								VXypeUylCzMX
								JLqcGUBJH2Ek
								ni+VRBMYvwYF
								6U0+0UKY9CGD
								VXxCpTMEgkSq
								KnFLRnhWqJVi
								kht6+OkzKTZq
								kLngKI9FXrTl
								stT79ObdUNGK
								gYIAmAAxi6AR
								Ui48beDk6+HY
								oFHTO5FM4hgk
								tmXpX38Lm67J
								6W+ol4gwEJOS
								qpKZrKHoFKou
								ypngpZbyYRvm
								xMOK03G0YVKb
								SPaAm3iqaq0S
								qYkIDRYEXgyi
								+YasX4+TI9jq
								AI3c0p6y5HGi
								0hvRgYaWzeD0
								L68eEheHdAGz
								/fNQ+RKhMIKg
								U60Owxhhmc7s
								avJbRyYhIQQ4
								lKlVMXXAk9Q1
								WXsjtOfbsQmr
								UgEctgVQFxdT
								wwz37bmUZ+Nl
								YpQbJvy6DutS
								nMMZj6VWdmtl
								EcJEjfLl+szh
								CEZILcztuF48
								r12s+fqThFbF
								1jp7vnrSXIeX
								4aZd14qy3mzH
								Y043OKNzEf71
								jxf2keSOfl30
								q16tx3GU5h4h
								yTmcMd/HSTLu
								MCmcw1cHe4LN
								1pz3Bnnb8p8s
								XL161S7BpCOT
								/QEOMvTncBQq
								v00Pyh4TZrIA
								nIoQoyWnYHrY
								jqw7bxyfA8vX
								Wejee+91+XVY
								8qIxw6lp6c/0
								Fh5lP/Ty6fED
								DzwgbIBOUK98
								5Sv9+PnHfuzH
								nvKUpzzzmc90
								/33L8lfJcsTL
								JpiGo7y0s5qo
								ydpatq616uD1
								V2+R4yk41qLp
								YlX6T2I7FSvy
								y5FFVWBiExVq
								7KSvsCKHBsej
								1uuYUNFe/vKX
								v/SlL/UrRDVX
								cPkyhDPFwec9
								BPLCID8XT7aH
								LSh+my0YQ+l1
								b2TxumB26nZg
								NhM6z8tirGB6
								HGQBMEGElxBM
								NIPFKgQMK3II
								skMeG/FGvwmg
								IJkQDggTco+E
								eAxlXiBQ1pUy
								+Z6WcA6acQek
								pHJxoHqpiK2S
								KppItJbSG97w
								hte//vV+EeGo
								KU2rXsF5gT+O
								8iXawZ7Ik8gI
								FWT8vmXCacu/
								BVsk5MJwyjWm
								rPK78Rh4ZeQx
								cI+mZbR3l8QF
								0PuXTrGx5W5c
								0NGVAl7XOZxJ
								fMNMyskhRFyQ
								6O3tr02TOwoK
								qxSKjNS8fQy/
								sepcbVxQ3wgr
								FFKoudhOdvBR
								1YiXy0TFiiaJ
								LraQiyTJFIG+
								2CwBw6TVa611
								/6XT0qBADRoQ
								VIXzeK4tKibr
								sOMDkVHkd7zo
								b//2b13uvH0E
								IHd7te3IZ3Gv
								fe1rbUcYHwso
								o5eUrRs5ldm1
								6K+vQjaQPZne
								iJwmfVZsIWSu
								y3sHLMJ4pKPX
								S1DLipyQ7YAQ
								0rRkFEdlDJOM
								5FspFMr4muf0
								jTLeogNSAIRg
								0T5+gIYAYdIX
								IU0f6qJex+6J
								PpH2LbAL74cW
								euSRRzwq3bve
								9S7/IrQrJGWv
								b+9QKdhOEcZN
								k+tzJLYqU008
								0pQywvco5egc
								iJjRWifbQHSp
								iYJo6QDhUWDi
								dKl0aXXSwMh9
								mfunT8YMN+UC
								A4KJTmFdBJYL
								rS45uqgimBJZ
								BzORMDQiBs5i
								1Kq2SJTIEYJ3
								hnhQhNez/R//
								o15fBAvSKNCB
								VpyWCTKNYUI2
								ptqxFYB8aSKO
								1jFwIUKUSV1r
								BTiKgygAZG4W
								qQadHJkYzLkA
								zoto8Whdf4YR
								OZ1AtI2CNloC
								vD739FLmaE8C
								QBRQJrk+BKHJ
								dX6pZUIT7HWv
								uz8W+EevP42R
								YRpfG6YI994H
								OL9ch5w5K1GJ
								rUoqZmrNCk4x
								RbuOmRW1dMjr
								IslXkYSja50I
								E/JDWmAOGiaH
								dKC6iHJ3STuG
								h2GshdKpOOan
								idfWgSeELypQ
								dJh4JEQeCXXZ
								CXudeaPZDC0K
								u6IlTLMqHSZF
								WAAT5CSS1b4d
								hQ0zK5rJzA3g
								jSlH6eeoFDYI
								PeZxHxXDFEoE
								bHROf9yBKqQq
								dq4OU4FDpnjy
								VXaHwY9w0sxE
								G8K+nVqNTrYT
								v8dSCGoQyNMp
								o3G9YULbKK+L
								sHY0ahsQj+dw
								1uabOJlw1DBh
								PFLYIyeZnbOd
								Ybbotlkgprc5
								VuSYczhcHPqd
								lEExb70MJiub
								kkXXZ8LeYqrt
								vORTVuuIWvGb
								QphJmYl3/UMP
								PeQ/ifjoRz/q
								M3Bvf8qOT695
								zWvceV2Bn/a0
								p/3AD/yAm929
								997LqeFmJanq
								GRTMqlReRUgo
								KkToVNMJx/EM
								33GafHIhsdiT
								E7LV++RSsJP+
								44JLFqkGKjwm
								ky8cpWisFc1w
								33XXXc973vN8
								YnDLLbc4fDrX
								zRGaeSAYhkgw
								aGLgaPgNs0Rx
								0DA3BC06UeHN
								QONidLyVxKMl
								0cWpsneYFwbv
								lMkhwD3FsRC/
								uTkl/B2REZzB
								BWDEVWAO8BhH
								XDociUFIM+L8
								VmFCPDlNUEAo
								F7+uQ6J2SBDo
								swUCU5uLNc+Q
								TgdvTg+pwlYu
								rX9YxkccP/7j
								P/6iF73ID03f
								+ta3ysUoiBOU
								lOEjj6jCUkAD
								XrTlUpDx+5YJ
								EE7hm2xa5JHc
								+9E9y9JmJa9S
								y8UaX+/6kTsR
								RuQT0poxT1Kg
								PDrw8dB0zYCm
								ubZd8/ndt6NT
								V1k3BMBhho+n
								QLlFhGkE1daI
								tI+p6kxdhVoK
								//+oCVIfhkpk
								GfqgAK3Dnhx5
								ybUwctHYgYVA
								jZwCW5iF5LE4
								A6GgOGITFSsx
								82tWuIZQK6Sq
								lxUohii/+5Za
								lFph5/1Q/vWv
								f/1b3/rWX//1
								X/sGUBh+fHLf
								fffZwAXgU7g3
								velNPqu5/fbb
								CZnbjU+3x4v7
								o+2ijcJeYSu7
								hCigeanNvcNu
								Y5MxHB0DtHTg
								ew25feD1tiPV
								8ohAMTGTjZoE
								BVadY5QRDh0t
								nYZbbBBYhQB5
								JLk2GVK2Rjhl
								TlMkXoXecW5n
								yC3s7ctfR3Xb
								feCB019K9e7T
								+uaX3BeUXX7d
								5gTPFoJMMYj3
								Q5oEC4xfaoRT
								zKxIBI8OQTKh
								E611AIJiWJoh
								kNAU2+mO97//
								txx9gi1BQjNQ
								MbVqS5k5AhhT
								O7GFQ42h+I2a
								+6lkyZmkxqRx
								5w6ZQkptYpts
								Roqtcz7XDJmz
								hTOwYmZbhMor
								SK1oVdhYO5yY
								lhYLKF6AT5AF
								UFm4QKBi1iWi
								xi98tjMlql5h
								sBKtUmjxwVJu
								fmZFU9jM0aY+
								E4Csza4Ib47l
								Zd0WGC+nbXoh
								mpE5fMFev/Rd
								qGzP1TQjaGVN
								c2wxY7hhLuwe
								c6g2QGvbNV+0
								uSBnXnYDm3Dk
								CojXy1AZh0at
								ADzSUQSPw3vE
								QxCPFvEVmq6G
								depGE4VGrcd9
								m8K+LYt9u9cc
								F3tlko3+PoCN
								hD6JLKqPSWV2
								tZQUROKITmli
								mloe8QpiQfUS
								N1etXy8R5O3A
								irkSLQAHzYQB
								Z00j3zCHyRK2
								RiAIKWLokctl
								xB69NRDqOoez
								cbcOKZ5hgCVz
								Tj/8fNFpUgns
								nN+9oyTZjnmT
								TXsOZ/zmmmG0
								ifNxH8/hrNG4
								uDyM/996N7US
								pAQJjVTDhKkg
								50K6mDXbP60C
								mypAhuvpew5n
								arKZdTMPMeaq
								V0ZvOqvGo2jt
								SH3W6v3iPQ7f
								0cLxj5reMhIc
								vki0Fqn3/nvf
								+16X3z/5kz9x
								C/Yig+xTWb+a
								e9nLXvbc5z7X
								r6Ddgn/xF3/R
								j+gcESdsOKho
								q5IwUOAxjbVe
								QXrfWc69mueo
								adVPOnRQEiYL
								2JPZTAFL4Rw0
								NVSvYJCCIJFr
								dZWsxO1gBvf+
								++/3L5BcvXpV
								qW+++eYXvOAF
								/s6dLwd94eL9
								7gRuFCRuFKJz
								fs/JK8u+FYb6
								G9CmlkdMm6r3
								uJngFa8lkW/x
								K7t0aJJoefS4
								pHs95VO2F/me
								cj6i9LPVDxNJ
								TYQl6JEc7wah
								Au3k2s7wetkK
								QD3xjTinGI+E
								eEwVg0NZFznJ
								IVGO8k4zooxh
								C6SkciH+gvfI
								hJqZ6a5xAbP9
								k35HBWOtpE5r
								lsP3fM/3+FDI
								X7H05ZqLBkeg
								4MhxPPLCtmqb
								LYO7jpP3Hvct
								TCbVykC3fltx
								XJhUXdAYhrxH
								ICmwGHzJihNl
								BSpSpYhOlO2o
								hb8BgXMBsP3z
								MB7CvNCGPGhz
								11NA1JKhQFma
								RcuEOaHRNH+a
								h8pbhUkUGTXW
								gYNl3i0Ys6Hx
								xR0XgsmjmiO2
								JDnV61FZPBJG
								JUhSRoVEaKqb
								JH3wCDBiwhxO
								UDGXtJuCCDWn
								DU0g6fgG0z/r
								5PfPbgE+ovzl
								X/5lH8v4R4Df
								8pa3XLly5Y47
								7jBFkR3JBiUv
								RzJkMiP7/9Ac
								aDfMXElO14OF
								MpmbwhzkmqLM
								IXe/oNnaoUOf
								XJB1QbJ3GS/j
								2NhhqqQBBZXt
								MqTX/6ULUEzW
								p+X1CygQhp0/
								4UPgsauZnRAv
								cd69H30R6S4c
								deftGkVhGAjl
								GFSJHLZlRw0x
								qSCVMZ7VnLtI
								HpfWXgaw3HVB
								5kju2tNY/s//
								KUffXPuCVfCy
								hq8O9DHMmXjM
								6WZwPeqlmXIl
								AktIXy9zj8nV
								0PCFb1zMJUMG
								mY4uLaI85DF3
								zAWm2u6/4ox4
								NI19XOOwYW5z
								Rw2BKiltEh5R
								sIuTUzOJ0Nel
								vKZNq3VWilXT
								2rckLRZrk4KY
								uQYol8hl3JTI
								KY/5ykVFAy5N
								Kc8cg6BEa0pT
								SzOayclKbEz2
								RLMZrqW/po0y
								Tb3UrqPv/ph1
								wbDONdqeF6r4
								WaUfuFAHOElZ
								lwKeMkPF12Zb
								TSgzXMdcRiOk
								oAiKH+HXCkFt
								IqeQDtsbJ/Ec
								0jmEQ2XCc/rn
								5EyKVi6KY/6Y
								SKaTR/LTG+Xi
								rzJJE8jUUIko
								KAsFLy+V8cow
								db2tzORmDpCL
								ym3/PBcPzEM6
								ly/csm4QRQWZ
								hFwMKMMw6zqE
								GqeHgdXLMEzt
								Of2Nu0E7dEo4
								CntGLqi8VDI6
								h7Pxm612D5tk
								4o8ZtXM4G8Ap
								yOXx/Ff3TvDr
								8AgNUBOukZLd
								uUjWCEqtyG2P
								NmdrwYqADMQk
								b0adw6FT17oy
								hCPXC8FO7ixk
								V7dGHBsoW1De
								BV403oaI0Obv
								GEaNSbloheER
								GsZhwI++3H/9
								FsxfjPKpOIkc
								vSnuu+8+f4PM
								/Re95CUvcYLy
								qrIw9QKRhRwh
								9FhIhChHIsQ0
								0zDWtTCEChnI
								HBrnKNupVcyY
								6hPak9gGO2U8
								h0yBJkpBPJHI
								hTdWUq7gflD3
								/ve/338uaYgV
								zbctfm3oa5fe
								7L54spV50fdS
								1l7gnf4ctEsY
								tTqkRlCFDUT1
								JzEcyMSz93aQ
								EJVekaM8UkMl
								SLLkej3fU0yP
								d/9d2wrMaKqM
								vGK0HEkHYwN3
								Efivvv9WnAlD
								JN0Rmm96S1xb
								tBM/Cav0DVA4
								+5a+t5jD27vf
								/e6HH37YWn7V
								q171rGc9q8+F
								fvZnf9Zw+6Kt
								DzpmoJvnuW5w
								+Yp0IX5z3eNh
								Kxi2hs8KiuLB
								cjSXRLChHYIk
								TEFNGEbJ2fIC
								EDX6G6jrQS/D
								mpqWCTkEyvuK
								JTkXTCAhMC8k
								+5h0eumbNl1I
								IVCjwBcrrcjX
								XUEJW5XMYCOF
								2pQUipA5kFwY
								oD25EiLyPp8J
								nH6B8QgciEeu
								teVOgskvL9UN
								Q0gHmiM9wrAK
								jTwqGPJur5e0
								FWRqMuYhjKFg
								kMd77rnHf/z6
								ohe96Kabbrrl
								lltchP2Gx2dx
								r3zlK30u51Js
								d2I75/wuF9Pa
								zQ7JhEdzqTlk
								GNpzVN4stR3R
								6WaBsUGREwLh
								q9eTG4cwmMx+
								RZMC5eY5E8r2
								LgphUgbisVHe
								t3qZiwRUSXWR
								8UbrigQN6fVI
								iATZJkmfvPQJ
								xdZjJuRiE8Ah
								cUqe36w8Emar
								7ZFEhGjkGybv
								CXPEBJGvQfCC
								kZqyYIRaVV1+
								fZTtXu863y04
								QC0QymGO0+kl
								oaDg2pBLNk1q
								kuKCo8ZU65Fc
								LoZDC9ljCKzS
								pyNIFII6G/Su
								wOK8du2aR+Z9
								WGTJW780WTU0
								teMR05f4UsML
								BjJHQmVo/lss
								Pof0zvX7HOSz
								+j7/8SK+cuWK
								mU+iJaRmsbAq
								8gIGKH0kFxKR
								QIafCxJdEhSw
								NsMYPFpMr5/3
								2NJHoHRRQww9
								Rikvdqdmvb1T
								Q5lo9aacd4NI
								eXo3zAX89Sst
								2xTC3Lf015Fs
								0Dwy4TGnBUnI
								SoKIrS7L0L6n
								xes95XPhl6Rc
								EuKptUtDi9Ip
								tgmgR12IWo/7
								dvQ3TIb7dqM2
								jxexbP8s7NTW
								Ie0jSVJq/DKp
								SiaPWepR4r0v
								9A5sZVzPk3DE
								YT7bqJE3C2Em
								QA6pTLMt2vT3
								FUiyzfPiGTh2
								3IGiT1Je9Xoc
								dxd2B3+O63VU
								8dp1GMEe6oc7
								XY/LlPu+zXAd
								SfU5iHslGqsB
								nPg3zBhNhCms
								4ycZnJkAJGlm
								ODgbZgZ9DTi+
								MMk3ahsQjxuF
								QVjDruPE02Fl
								AjQHPBLukUeS
								grxsDpaAuW2S
								yzceA82UhjYm
								e2btax0DzQkP
								b0FZIN2trBcS
								7rw+vGgiBz+X
								XydzLxfKtilE
								TXjFaYf3sac3
								0YMPPviOd7wD
								4+UiyLxAdud1
								mnL/9UWwv0fm
								5cKRjKxram2e
								DSJYYeeioskU
								Tolj9DpMIgiC
								QXN6pM+cLUny
								KhDak9gGKzDu
								8ngITiGajASG
								RK6dOOkouFIr
								ne9/H3roIdUj
								9G516bvnnnu0
								Lr998myk5vi6
								ZH+9AgEehjHC
								k+8jkoJREIOB
								wKdSjkpKqAvR
								KVldawqf1QhL
								jWQiPGTojy0F
								ZTGsJtsyvKd7
								iiI04rJ2uXAy
								GSKhxpyOgjQf
								ijwcQo/kNGFC
								o6yr6h226xgo
								MERz72BLoaRy
								cRg8Q72HpJKO
								lEbZB0Sf/exn
								fdDhauOjIb+C
								dq1wv7BM3vzm
								NxtuQ1/kAihU
								KUTkQ0lSoDny
								DUNNPCJXKyOI
								MMjgEpYjEFY0
								xyPJxuPGncpE
								TLKiAISvCrUx
								n6jqrXpaj7ke
								hQ0Tzr4dtbqm
								DqJSwK57WvyE
								V2z0yburmlGZ
								D9qMnbnXlqJW
								zVXlQkyYR7ZE
								1CczzsOnn0f/
								9//eRTj8lm3l
								1WYrpCSNy3oi
								FYaQ6ICyVTpv
								mxLQ2EqNYQFr
								5VWylA+JCVqH
								KtpGbQxH51d/
								9Vf9O1cuvD6K
								ecUrXvH85z/f
								zxLcec1Ms9Rd
								2M8VkLnqIsC7
								dwRy4N9Q57F9
								e7oD7Mi7w9Fu
								cPBtNSqP8IFT
								84Jo9lpHHl1e
								XHxslWxn47JH
								0XflsZ3S8dbQ
								RSKY3i+9bnpz
								KXtbFli+DDc5
								hUJi1aUJI2pC
								TOHBRDC5pqMr
								KuV4Jul7LAwm
								vcUW6+OGApBB
								y/C0+e4uv+JM
								vm8LQ7u2KuCR
								5EiQUgClrWIS
								9Im3y28//VLJ
								4s8LEFUqdAiI
								fJ01STUkBDW5
								p+mRUFn46u6J
								57ryTtgQipay
								3nDGi0fmht5e
								6qruK2AtNRPS
								MrFezHALli9q
								G2pAJcgcD0r8
								0jf6TCxVS9g5
								pwvv3Xfffe+9
								97oCe8Sb85ge
								77zzTotF29uZ
								4WkX+L9Of9HS
								MvSIsU5NMLmI
								XJq5ExWPFVBb
								9YSBpEANibk4
								5+ZOUh0UCgFk
								iE4DsMxwKaBW
								x2nZXExm3lET
								m7v0aVKQb737
								dgF79M674F3H
								BLWnELIqtRwN
								MpNAipCcglKU
								i0eFsu+1GdIh
								gaYdQ0xCcnwb
								8vQCD5kckU8X
								ecKR17tuIR/S
								JL5hDpUJi2Hf
								qslhSdcxrHmb
								kmjhwGySVCs6
								uqqSkCo15Fk4
								GwaIt5XXa/Ow
								qQJkk87mkUIJ
								FjMv+4weVwIT
								SAgA6QumvEqN
								JL/1XgI4akU1
								LUOkd2O710+y
								UZsA6l2342LD
								iHwdfAFo98hr
								yT6eMdww6/qM
								1eCPZKKqvNok
								oVFbe1/z8HOR
								kOY6gDGUY5pr
								2zVf774UAxvy
								xMkLycBiUlhj
								rvkxXDNA+NWa
								xlLGm9hJ1rZr
								3rTPVzjFQAgE
								wuxRJM5Rbd12
								IQi6lo32+tfN
								Vpz7r53fecxb
								ZvyWhX3YRv3/
								LuQ0wtBRzU92
								+yaLrTeCz04d
								opydnKO8NfoX
								VGZRF4mQBMa7
								mIVk5cLvUfy8
								WN10SE5n0Itv
								PGcsWDFnQqJX
								kOmEBvBJJC7A
								IsGgc8i6UivI
								tVoSEaoPXgW8
								+Bw5vM39sqsy
								ElLwMu19uj76
								ercitlHJlu/a
								y4bP6b4Vp8Iq
								L494aGC1k6Cq
								bqjUQK1dDDKh
								YBCQS+icQt6h
								FZWWpllk7sna
								XEWlzxE1/Lw9
								aTL3SIjHUG7S
								UtaVMvmeCnXM
								GXZHGHcUijmd
								S1I77FJeZ7YH
								HnjAv5PjX459
								3/veJzVntje+
								8Y1veMMbbr/9
								dq0TlzMYjxAm
								QvEjkUeHciYj
								3zBsBSzyGVCM
								uhlTQpjZ0qEp
								ZY+I/OT14uOI
								ej0WAwWakaFB
								eML0KaNNGPMI
								AT/FxDOEEPK+
								PQVxRAVJv841
								vmBc6+ZQioev
								LUKt7W6W1Rhi
								giqGsijOZlrL
								OXkJ0p+A7Xvo
								9DXwxd8UNpTI
								tpkvrUcjrqVZ
								0SAUAJzC1uoS
								fLuuKdEVmKQU
								6Od9TMgvIclW
								CgGgSkGffLoo
								mH72Zx9R+isq
								6CUvecmLX/xi
								d2Hf/7oX+wDT
								v0jwoz/6oz6u
								cREweZzJ0XJm
								f7RxVt8cw+ax
								d8q09v8okM78
								gAgdumzmqo1Z
								nJy+JUxi3mIs
								JXIm3NEnMUAy
								0usq0QVHF18M
								0/ESoaaFqbWD
								NaYYcisRZqGK
								gYmXmn1YOziQ
								+aJGGQjlYsBH
								IXAagt4C0Msk
								KzoX6ts/KYRQ
								WeDnSxtlsCCd
								zjynK9ARMS8R
								nQzHinAk5B5l
								JFRCOSomhrKw
								y1r6FLib+rDK
								e5gemeSLU8mS
								CIxO4IQUMskj
								HfjVJ5N43jHc
								BcI8zXXN6UeE
								AjbKv/Ebv+Hc
								4VtgodrKnCvu
								ueceV2Brijtq
								EY8bystsgFaE
								hWBV+kCyG+4s
								upZzy9ZC9uhg
								c8cdd/gVBHrd
								617nbMOpC7KP
								LpFrMmJumYM1
								IeWinr50LkEp
								qMmUzqNPG5BE
								XOS9/VG/6yaU
								oFeGg0FTugnJ
								pJqHM+M727u8
								muqNhUdMHrWG
								g0RghIek16JA
								bXc0kcUC85DG
								HWTBzJQYcFZ0
								ULB0Gl+jQ5nc
								btbObLPllH62
								mWiTNJHwdISU
								TuBJBInoo3wl
								XzI4+/eXJ84N
								A/mQNmrzmMd9
								OwMkfsowi/AQ
								nFAKAoaDr55G
								3IxlpUutVEnv
								wDYZ0lHSprrJ
								1qhp4agzBSZA
								zvmdqARZqXOx
								z+hxJaAGhDv6
								DYQWZT7uzqGt
								NYFU52pYGQkD
								CeGc/lpnfFE+
								V4cc7dtmkXbt
								CPhgHjKT5gCe
								8xv+GjzNYPc4
								MwFCHtjDMAjP
								4Wc4iQggzSeK
								cy5O+MAHFuOR
								8By+PUpqBjod
								wdjbkWMPE13y
								tRCsAl34czh0
								8lV9ioEQMhet
								GmhAnKPs/7Zr
								Lw4mhNObLzu/
								94LzmG2q1QeB
								XxFamPZnm7Yd
								HjKFV7/61X4+
								p/Wa8EJh6+3g
								uy0HJ/+bhrMT
								HB5LhMfZxvma
								IOWLLzXyiYek
								0dEKFU36Y75U
								69RIlpr2yaWN
								63PgBVaQ6zBG
								rpLGVJxKYdey
								d6mh953XZacC
								W5YiGJfeDrY+
								xETRFBCDSOCU
								8rlIkhfJvuWi
								ETcQYisqyNW/
								yLW6VJjmej5D
								Htd0ohGCuoSW
								bE5NOuFoSbTc
								iUdNFAEvZWq6
								MFFqPFaKHjMX
								PCEeU+nYiooO
								ufaQ6Ocic4bd
								RDBZ6V3rUAuH
								vK7q3OO+VU/H
								NovFzyT8LUvf
								9cuOifG1Ruab
								PjcRCTIPLY98
								EQpDMPioOhBu
								5Bf9j6qJE06L
								RatowMVDGCxV
								OnCabKXsUW9d
								ejfuFCeydSC3
								D48MMxmrSnQ9
								lOWPNFPTMmHu
								XoY5pPzuW6Hm
								UZy5q+b4ElHJ
								5cJ3+naGC0XG
								sEKniJf/27TK
								ZIhnyxFzkVCY
								UHWpWAVUN2RO
								tpQqpl7KTLjo
								FuzMbKNDRtZh
								GGMz7MeTWmd1
								asLLhUTYkggS
								E0/fQfqee+65
								7777gFAmF1jJ
								lqZHCJfQAvaY
								+28S7dSHX2SP
								5dGR3l79mte8
								5uabb/ZdMP61
								rz39y88+wHQd
								RvZw6aiYbcp8
								tnF5BUR4G5ct
								IvKOWFNbHE0r
								evZ8rwyPrKC5
								BOHZEmoDT5nE
								5mPnQXggvsJz
								O7BhgjUcVcN8
								pqaX7ZhDEAa5
								IUOU28fw0DiS
								OJ0C60Vz2KZA
								s14pRId5gU0T
								U+Ta8rqw2/5J
								EwlVR/F0mk2+
								b7f2F89rhGLW
								QxgCBqVbIipP
								rV6MUVBbVAHp
								CHsp/PUjaENA
								Xnht0RfOH3XU
								kMl6uvaMSEYN
								M4HtNUkMnCBV
								Jr8ug26I165d
								u3r1qssjoWVr
								ZVkvFpfp7RFZ
								zuYGwlgs7RjW
								i5usNeU0YnFZ
								m/RZdfkFYjlY
								8mZIoyY2JHGL
								HQ5l5t1577rr
								Lh9dWiP+prwb
								8a233mqlOP/4
								BIkQOI8il9rU
								Ey8Lde4rbHdb
								WbznPe/xr4Z6
								Kbz73e/2r4h7
								QfiBEP63fuu3
								PPrVUFOdlfl2
								mtz/639JWUFE
								WFlOk3sh7oQ6
								kWMiQl0oNY+H
								NCA0KVxYn2av
								R73teFo8nVGI
								WUp1akbO6uT1
								wq8uASsCwgOx
								bA0QwKhtNnBW
								53CSB0653VhL
								MsLkAzvI5GgJ
								6ux9MJwbbwcc
								LKuphqkrzSR4
								C0f6l8AqC1sK
								rJrtViVD+N4y
								aoV6fcOBRl8v
								wrdv0Dc3zrmY
								akwR1pozTNyl
								mdq+1UsHDc46
								cZge9VITLSqp
								8MlJyiXNtd+s
								eucCZ6gUWryu
								dbRrPp21l/Qh
								E6qVEs2UK7VS
								mPhD63HfZiKA
								G9TfIyQxNMLA
								l4vAkOAVpD1K
								4gIWLTm1dY4b
								XmooWGjoO8hr
								gzmP0ICLRGwI
								43Fx8ug/Wkhe
								VfXmWjDUgOha
								Mjv7+4EcreMP
								IS8zPTBFkiad
								pk3yyqhitlmE
								oVAd6vJIU+ux
								XGKEbbFYMoQU
								7D+s6jI6VlBn
								kj5Z9eLwRrDn
								91rhxfkHArIb
								ew35y78+vWTo
								zeLLAr+d82WB
								n8+96lWv8kZw
								prpy5Yo3hdZL
								x7mLufTVh4kA
								mgACgGwO6MXP
								QGwYQV5CDFFZ
								y2tI0cAiLqK1
								ZiVNYUw2jDiZ
								EAIXkkdheDwX
								DLVDok8+8eCN
								bEUwHMqu5o4f
								3nRWCklOxext
								biDQ8mL/v9cz
								p5RBbWJePx4G
								Q3gu/plmdOCP
								mtxnihaViedO
								sfa15qvqubax
								OB1QliOK0R93
								1cQca1dfz/81
								mjnJe9MmWy1a
								FsT1vzWpF+Wl
								Gu5b+VIAZX4i
								jEfCbPdth6tg
								ZVFIM6zrCOPV
								xDw3sj7ev3bt
								mvVioC00S0BJ
								6fDYfa2M9pVp
								3Mti346+kNLc
								57iRKFFXJ651
								MQwEU1dyvoRH
								eEjVWQshv6md
								q885/T14aKMv
								GDR3PaHqUjGD
								hREkiVYYmdBU
								yWUwTxfhDJNU
								Z3saSj9wLafl
								O/OBCaJGYiFo
								D0n8AlAovRg4
								PHKUudbd9r77
								7rvtttuckF/5
								ylfaDF1vuwjn
								t3wJfcfURVjw
								7tGd6gk7qHPE
								iyClWWBiQx7L
								okx7hFCaFYp+
								Bdm3H/zgB81J
								C8c+b68WpDO8
								L4VdCoTtw8wk
								wubavmT2dho3
								hz2i1mlvvX27
								vidStq7NfGqs
								etc40uNJenUS
								MgFOM6ENwUrx
								qMvnSG49Xj3C
								ILE5qLklhqFM
								skR0ajJnqwth
								+CVEeu2x0CL8
								5DLmw+gSHkoS
								gvacPE3B8Bjh
								x/WY75nwF1en
								WzmrQ9obJskF
								c7YIQ16p4WBQ
								mjkyiNQSTjUw
								0SCw7RTU6LDV
								RWfwxzuolNNP
								ftjSTEd9MBPY
								obKhpzB5mS19
								8G7Smgn2VQom
								uWViTVk+zVvX
								YV/L+pb2jW98
								oxaZzMgqc4FF
								FhcrU9rqs3ws
								EIx5Yu65mbqi
								QsYgM22mKF/U
								LLFWKKeu0hzx
								4sMiH/77KYWD
								EF5XgGWnaCab
								zxz6rNsEFv/b
								3/72q1ev4vss
								Ih3j4pHQPyr+
								wAMP0Ln//vvd
								iMVALhg4MEWC
								VK8XtMiTNOWm
								vB7JTwvg4sCc
								2r4dHJp6w9EG
								pXd5u54aPJ1R
								WDOX+NU18xAP
								pA3T1orG+wQ2
								sCSn6C/ij+8x
								2wLLsF5o0xXy
								vh1H3yUzkXMN
								asI2maVJSGK8
								LBzpX+KLDk36
								rMz2WWKys7/1
								6sFTgANci1gh
								j7N7nHOxr8B3
								JhFDtd0kzq/Y
								orpSK561XK+u
								0V8rA/eOky9h
								laQ2+kFt2in4
								BtCjrikRHg78
								SAD5FViAPe7b
								J6q/R0hijDgy
								jhKESSgGmfZC
								9+62XZDTIadW
								VIftupiUUUFq
								8bl73LwC2bcQ
								CJXLPEQYjwm1
								AtaSm3VqK7xx
								Ss3jYnRa6efq
								UEb5rQgAgZB4
								xMxU9zhqa3nB
								6FVJWzFSw8LQ
								hokRao9FRS4X
								o2BxoSIsHV10
								ZERu/2+nlQjz
								dnv4aZKk4wVh
								c/a5pV3aUqXm
								U9BXvOIVfi+n
								9UFo918vGi8d
								5zdByoujqiQS
								HrUIZq8hJxl8
								Ke9btpeQmiDm
								4lxTxVQoBB+l
								lua6d2215sXJ
								hGaxCVgYFM4F
								Q+2Q6JPDEcka
								DaDKq6Gye/d5
								u6kwSfqUFac7
								Agad8lwIWnGW
								xbn2MBjCc/HD
								CTZDrtaahBSU
								USQGHa1rteZP
								Fb+UltG4/tWb
								BNkC587Qq0kb
								l+mad10UuAaZ
								oZP/5uoxIYlq
								Kpaydgn2oIHJ
								0BGoqwHGI+E5
								CllLDeylKZ46
								aUrB+Dr5OLD5
								9sqZqsOnHOUL
								Z1nE1/8B4WqY
								98BLgdoh6U1e
								YDJcbkVnmxR4
								lKnWI/PixBPO
								NaquyXfDFLOW
								J5poAogBW+Rl
								cU5/AzuPox8z
								+cAkabAweWGF
								F3zxr697I5TX
								Wi5gmPVq8UGp
								PxceKSOwHhOW
								zqaVncFq6rY6
								4AAPrcI6aTuW
								33nnnQ7GmA7q
								4hF2xYFgk3R6
								p8mp7PDUnNKR
								72fJYXIduKim
								IOvEYZYUECau
								wFpop0zO0N//
								/d9/8pOf9H2T
								acnchRdxzYqt
								aF//+teTuB3b
								lLoUOIe3TVme
								hJHJPNRLsHZ/
								/83KLteNoMsF
								5Va9lYLcBZzo
								aMKsC47Dv3uB
								GwHCeCS0uCyi
								Vo36ewwn73iE
								FySPYNtm2UZW
								YhF2gNy3TBii
								uoS0oeTppEwy
								Yed6Y7J+PId/
								Udftn2vbNU/P
								ozAAhumRsEEJ
								Jf0CVnx1Tr8K
								0FS9Tgt09JKD
								YjtZkFcKUOUY
								Zvj5WsvrXbcQ
								sm1oKHtMuFYb
								nmt85aUmHtOv
								j0FMAx8qejTu
								pvpbl59buI2a
								rv6irtuoj26Q
								o4gf8/sAitwn
								PBScScxniw6y
								OsCEjLE5+0jf
								t67+JU8HG+SQ
								oyV0UfVrNxu4
								k4+dnFP1kbWK
								tTlYpD41cvLx
								VwluueUW3wJb
								uRaRBUuHspi7
								s2OsIy2h5W+l
								i0dgTPzKwhfK
								gneh9gmY/cHb
								0EQVg4malUcB
								q55pjzopGTVU
								SZvww5OnIwy0
								KB409Q7amBsg
								PDlf7XI0PRoX
								NGp7ZuOXctMj
								KyDqJv3xSD+Q
								E+4KeYOzJH1q
								BINa+NpSCk1b
								Ope06X/3bdXY
								Z2FqyYKcC/PE
								o/R7PHSql5yC
								IpiN5oY5z9As
								HZIvBbDkU/BT
								sS5qG8ghPv3k
								EDbVWwp5/eiV
								DuVzpaPcEKQA
								DbEiHJMk424e
								i7mA9Z4sL0Yq
								zAZUC2rM8Xp7
								3LdhjvJgkuiq
								MlqP4eRook1/
								wpgUhnmi+gO4
								YQQjL7uBRe09
								bubjvay9vr2Z
								bRQOISTkeuns
								Mx1JyEVYeDMo
								N57XJrx5hICv
								dOqG8UjY1KoX
								3wyckmKoTc0Z
								TgE3TFmMu+kl
								wTcBLOfmQGp7
								ORBd1kWHH+Vi
								IrbCG/1AKBcP
								Rti98iyxyYh+
								OhaprdVbz7sA
								eQxKqw6IGgU7
								8LVr1/xux3cH
								733ve69evcrE
								2cmp6cqVK85L
								fkfnK2AfhHrv
								2N6Fxxe/WhEW
								Ksyyk4WjnUSo
								4ckPaUnuoEm5
								jqkeF0PtHuZV
								U4vOWq1e7ehv
								GEHSZ0vOlwrw
								Rf8glEW0wB80
								OvObL3xoWoWt
								8r2IValS6+K0
								sFsy6zjxaHp7
								3LcHoSyic/FD
								mApkm+YIc8Fv
								rke+YVLYtxtz
								Sz6imesqo+yn
								CbfswwVATiGn
								mVQTEo9z7J+u
								6Q3ZHDukzE0/
								ExhhIBCW+741
								S9HeC3eHJDBy
								08b8d4bp1K31
								grMGydUtw9Kf
								ZLmupFUsj5e0
								BTY58ntIEGhO
								F553LkgqQvck
								pbAhkwzghtEV
								MayrAKadUMvu
								Qn17Xx79DbMG
								1xXaQBUk18kF
								sIzeqZl7nncK
								KtPQ5rZLjUkp
								J8TzAl/Zjb5e
								clDauspx386o
								mbFGU2vZGsQm
								sLWM8OJ0nXTJ
								dfDGiCdflDMs
								GIGJmY7Tr/M8
								cjb24xm7qK6p
								A4Z+BKoUKCDC
								IuclkgX5lGXD
								fPOb3/ybv/mb
								z3zmM+973/tM
								S728i82FgtO3
								vOUt9nNfn8G0
								yXf4dw7v0upt
								IjsvF4SPloyv
								C8nN88jmZgmY
								88h2pwVoRXjR
								4Gla7Fo6iHL6
								NHPR+b/7rzeO
								y4jbiptI5W3I
								5C5yxV92jlNT
								YO2uvdfcXKQp
								BS2ed+6K5xTZ
								jgqDTj00o9KU
								sscCliYXaRYz
								7xgKbK+b7f5g
								wnCSBTjI1wv6
								2D92ANcF60jO
								oaVaIjmlWVmE
								bR6qnulnkpuW
								1E6HgOV6uHFa
								kBW5rsfGeHra
								mMxjpbjx+jCs
								vAxZQRa5gXP5
								dS11MTQNCMUs
								crPXpHXxdBV1
								kXQOcaP0OzQf
								Pbn2msyWkpVl
								OZgkUjOdzCXX
								UiBagO985zt9
								2YowkbtwjHvx
								Qw891O+TSfBu
								x/fff7+zUEcg
								q9JK8fMJ3wJr
								fdjlxt0t2M5g
								vvFi4knHI2Uf
								Ls23Bv12zn+K
								9+yF/O8AJDcv
								/+66sE1sVrK2
								ABFGNYAYppnq
								55g2JYNLGXk8
								pHqpIQqD1kgR
								9mJqZ6Ngbkej
								Gez6cQG77vdC
								/bTMaXLXC258
								pdDk157DmTfy
								5ryRd21O920J
								Thaj/10y42iD
								Y05KoYJLxzSW
								IOWN2jzSwdNn
								ZXAtTC0QOxta
								v2UoBJXrQbic
								gc+KLStFUD2Y
								58ApV659q/7V
								sK6JoXGZ6VGQ
								cEaBxKOM2gpE
								W1c4Ya7B69Wm
								wPyQNlmP1Vo5
								X/tc/iskE8CG
								EY8cFdweq/LI
								kWB9LLHG1+/3
								TV7rx5A3dXuy
								cmkERdt6xHBH
								uJ7AugylkIzX
								+KVGUtkpjHzD
								TCKb+pDnqHVd
								GAkhcETe9MgL
								FyQKaDO3+asn
								EzQ4lNMHW/F1
								CduyspciGZmN
								WaWjl1CX1WeP
								9aLhhVX5Vgrm
								jiI2fP/b78c+
								9rFPfOIT/mHb
								D3zgA94OXh8+
								1RSVW7BPX91/
								vQX6oBWgIxN3
								QhIqHX7lpTUl
								OsLJAl88N95W
								3vSBQ45OyV88
								nmbbxWK/6H/0
								z3offX4sB5+g
								SctLY3FJnPk9
								bAdYb1DKjoep
								tm0OFbzh0FJj
								JUJtVkUrACQq
								1BUgyb4dpxum
								iu3bjdo8hryu
								VTmOwobZR7JG
								gNPjxI8ZBVAl
								K7xh4hnKt/O/
								CVPuWnxrYUAK
								dVomh0Sfuc2n
								vQjjkXCTzjyO
								R8yp+o9HqTE3
								ygZ31pd1ZMSb
								ABPzeCns5Hk4
								DP6cUDUkckjl
								y1AvNQx87uYO
								5QzpJNlhEk/n
								kCqXNhw654Kp
								Yuf0BzzzKe8M
								BzmhsKsJnkeb
								noDZeqRAuZgn
								bJFHgx8zNWFF
								wrDEyXNkvnEU
								Ji85muD3jAAq
								IENDbEBtmKgV
								bS+1iyLjTmgO
								F7N08CSmhF2x
								jRGOYGyYrslu
								vlpn9Xvvvf4P
								YbmQ6hVYpZhE
								JoWiLSm8Urj/
								VpC6Dtt//Md/
								/Kd/+qd/+Id/
								+Iu/+AtXYN8C
								t9sLw1davofy
								bZQvp8B6I7h1
								On73A4aSEnkb
								l0xNadRrJbmu
								JftT4xWAqEU0
								Cbv/MlGuisZQ
								F80uhpT1wvH6
								EIALr0uEr+Hc
								XDBeN5TZqomC
								KIX6GIipP1sI
								HHXLW+5zp3/n
								CuHJmbflYg5p
								Yq4XYCQkJFqP
								XFDLSwGTV8ZJ
								58Ju++e5++9W
								7/Ge15EUMwvC
								iTMFwhKZvITd
								JVfRzHz3NbPO
								cHuUy4THHEGT
								l4JH+OSPF92j
								/TAFEFQF9FjR
								HlVacXqrLaZc
								PBo+N1830Acf
								fNC9lbmd0xzQ
								Cglj9rpd3nPP
								PVrp2AqsU72S
								AkLfbdR3xyFc
								W/5aChx3agcb
								cryLLdKFMN21
								OXX/9bM3v5fw
								+b8jkCXz/ve/
								3/nH3+S1OuBb
								tm7BLr+vec3p
								vw/ry1y3clHZ
								H6xxC9k13PfR
								viZ+7nOf684b
								Pf3pT/f/wn/f
								933f937v9z71
								qU995jOfSe4v
								lN10001OU42I
								9WIBWgUqIAtl
								lO/QxbA85k8h
								2ZQQ78jjIdWb
								JoWByAUJBVtW
								CHobi1x7DJP5
								GJKEFjJ9ynon
								kuTjK6hgtedw
								rO5DKoBz7Tjt
								FAHhnOZ3KS9l
								rbqBkiNeOpWx
								6h26kH5B6jX9
								DW4T/tz7ZRxV
								xmkPwQnX9VcE
								a8FiNycRxiMh
								TGUXCeUB3DBK
								RxMlLwz4I1yD
								wBkFyNWhxc2k
								rnAyBz7CJOOo
								6bFv09duEqfJ
								Y142KfyXPm7C
								mEcTQDxcC7Us
								8CpvfBsCrc0B
								9TiGe2ZKBGHq
								9mQlBRB+06Aa
								eiSc+Dmql9y0
								8Vg82kLVi87F
								s09nrHLU6p4w
								CEEl1Oa9ieTR
								G9/erlU0JvXu
								cbjQpZWRRMxA
								i6t5CCRDvcJO
								gY53Ih1CaEtC
								p41Lvnhr08HD
								56If+chH/uzP
								/uxLX/rSV77y
								lc9+9rN//ud/
								/sd//MdeEJBt
								8v4KDLLzO5OA
								ZSVsvoCMU48i
								7whnh8frekIk
								LwQHMQQe9TgS
								M21NF1qP/ycc
								hu1C0Dyy8fiE
								gqQMhGEIQCbm
								ESpv1V4SOs2x
								xrEQMyQpC4VC
								rRfBoCT7dp31
								mj8Xf+5q1/oh
								kxTwJLLWX/P7
								SJKskZOUxVp/
								7Td31WTGwlRx
								sHeed+id3MNZ
								28aHbBIeEisI
								umAijMeEmD3l
								pXbfu5es811X
								bwZXeHurQi2k
								bjqHwRf2YVdW
								+5Y7wTOpiwve
								SboGarsl2VX6
								9nCPkMSajTwW
								5z6M5LUX6tv7
								8oRBDULBiGfk
								I2wcKegSJ8Dq
								5lG0Nhw0Nz6S
								ElnHEF+cbDFB
								hVYAxogjXfAh
								wBmoADftFIGJ
								sJm3NLSG2I5n
								3+uuYVP12HzQ
								a0qvN2SPbEVi
								w3TxRN1/HeBd
								SRyYPcpOwLwA
								wUQCYIUmX3K8
								BRLhp3cTvMdv
								fetb/7nQt7/9
								7c9//vN+z+Pw
								73StPi4Rvkdz
								jPcVMC9z/3X8
								xndpKjsJepy7
								EuG8X1yv1kQz
								8o4g54gVXinQ
								vIDoAER0QCkd
								CZ4yoVvAkF4v
								F/VUFjGroUrO
								a45VJqwwSGyo
								GNgaEX6Z4A+J
								Zib19tJct8nT
								oexRb2MNHK9L
								5GuTNf+4+Gvl
								S3ge9U5qGI8T
								BgZlPmkmpHkq
								9PI9r4D9iMu4
								m0JK6nEAldTo
								qJVZjfB6Q9gj
								5/0w2krEhHkI
								4iE8VCYE1biP
								jkfTz7XU5den
								7levXjUZQBWS
								RICbBmas6W1K
								iJbEF68OLT4z
								Qa6QPkJxq80c
								r8unOiY2gsYF
								HUKP5HWRsOWO
								Ide+I/7t3/5t
								91//sP8jjzzy
								oQ99yHXYBZkj
								HtWwz45uvfVW
								d+E3v/nNlrBF
								fd/yU2dfSbvS
								vuQlL3H/9VXv
								j/zIj7jnYp7z
								nOf4t9a///u/
								/xnPeIbr8NOe
								9jQX4Wc961l6
								fZUMQV7mMBfu
								762dpYqnxgA1
								Ruqwphkykxx5
								PKR6T0O7nEMG
								oZFiQk5nesnr
								yukojGGSrBgW
								ISG+809Q2hhd
								2S55PPoZywaH
								bbQOOJBzOBAC
								YWhWI/tnwu++
								LeZwJozyJeSR
								UEbSp0l+ziMd
								mvQpKGwriNBb
								qW1N2MxzMTjz
								SIIyP3TBe/K8
								LGW4flqOL9R0
								CjXMTUuZJkpe
								AKyGwVeTxvGc
								fEzCCRN4cRJO
								VHggoe3beg+9
								gCIPuYBTq137
								nXQSrtsxuUH9
								ct+3drnWC8YS
								tk0ZYumYipBV
								Q2t1O3uMhPCQ
								9vGr1RONc8qy
								Z0CJv1JPDUXC
								iwiFR8GjgONz
								vQm1cu3btXJV
								GkdhFg9DjxQw
								JDMZmNNXSWUk
								t8k75DjeePvT
								oaw3HI/CS1jA
								AU5q+aUwHtdq
								XNCsKzne6NCH
								4wXhmOQj0D/6
								oz9y//UNAvrX
								f/3Xb3zjG5/+
								9Kd9QOrdYXxp
								is0SVjcg5SvI
								hpgE6aIgEQfI
								yqt3T/weEjRU
								nBTGMIl2hMDX
								NJrBzuOG0au2
								YrML6fIIxGNW
								N94qHUP6opV1
								MXvMHaaAT8ks
								lA55MVOjQDjh
								JQcrvEsotX0L
								+ZD2+FygkWMy
								LOC1fM1ntW/Z
								pjbx0xE/4QS5
								tiJkoiTNamqK
								b7a4CzjemDnZ
								Ti70x7yyGLgb
								IbBoNHvct4Gv
								kdMZww0zyTLU
								JWBnS/F7BELC
								nDC5rjVPDVlB
								LaK6zrWbMEAd
								Eqc0dQULHw9z
								cXXiEV5tbSxu
								lMkvaekXUgFM
								m3DBu445Ltb6
								hOkQslUQESpO
								Ovu24FnpqoB4
								k8G3PG6Ojp1d
								gcUvwTyuXQQI
								5FwdZkREVYlA
								hdbjpq23O7Ku
								ojIJc2FaWrOm
								LpoVPUtgJraN
								saXNCpSySwRh
								HHr7INHFZP1N
								1rqw6zirDwkc
								I1hgKrAJex79
								/vk//uM/3ID/
								/d///e/+7u98
								gOm7Ld9k2f/p
								3H777f4mizM8
								794X7h1uAS4F
								TuCuCU7gCEMe
								JfR+94JwYUGY
								Q3K10cucMl/V
								Z6nT6auKuqB1
								TqDQ+bk3iFYw
								JORwOltWXgi6
								yLs3MQcSjjA6
								VXp1YrjokT5A
								wkNKjWa9c007
								J6dGp4C1HmnK
								cQzPMeFzhJj0
								uG/PmVeKbItt
								wqhQKRCGiZG4
								cukVngF1y9Na
								eustd+psB+5l
								2qQlh8AR2DXy
								Ev4pfr2HtI4t
								w2I+VCakLzzj
								2PB5NJqna+r/
								+T/Xrl3zIbw7
								rKMIBWhyacIY
								UAGbEhDMManR
								8cXu29/+dkx3
								W9dej7pMXVbU
								XCpRCBiOuOYR
								8U5OQlmVIFgj
								3aB94P+e97zH
								V8Duwv7R5v5R
								FDoKZS+6cuX0
								PwhbwlaQtez+
								S3LXXXe5HbsX
								+/vCr1zolltu
								ecUrXuFG/PKX
								v9y/IPoTP/ET
								P/iDP+gK/JSn
								PMWXwr4LfuEL
								X+jXdD4N80IR
								zCy3U/UXkrtB
								QbNGYlpZrY5e
								o62yTasLUUO6
								BkQBIXskTwHP
								Czm3OZ1eCmO4
								8UuZFZBmEc28
								dIrwiHJdYOdw
								UlsHecp5Qd4L
								ixxUweS6N3Je
								vvv2XJxcl6yA
								hVckAjjnEQ5N
								CqzUyiJVYYa2
								blu6JVmX3tTO
								+T2Hz+pJIbNa
								JCg08SBOT2Ow
								UIFtwkhtAmBO
								YS1cIE9n9QpF
								s2Fqt6FJfkib
								MKYslCspBFDh
								TFQAM+RXV70T
								3prJ5Mb1J4AN
								02LRWrz2FvuD
								zQRvZIGrnNbe
								a6y1AphQ9wxN
								NPGXwhONs4If
								tsAFP6PpkZo4
								Oxo5OHksAIXd
								hEcerWu45utl
								VX3yYrAwhDQL
								CeORMMmMESFl
								S8NbQ5fV0UVA
								bA3i4Hhs3AHS
								5I4tEoDHoZBz
								mmZdND1C0OKZ
								k3s0OiTG0Q58
								9epVV+CPfvSj
								n/rUp774xS9+
								/etf/+pXv+r+
								6xdB73znO70g
								DLF4WDkWMgQi
								cmj4MEkEIPjO
								jXh1PiQgh1S0
								QkKlnBr5CNdy
								rlEuaOpCNA/B
								ExZeuxAJc9Ge
								0w9w35o2nHKk
								/nIXHh0ga029
								pUMHr4vJEu+j
								ZxLyKHMI5QL/
								kDLft+fiTx4m
								q8G8cHt9u7jc
								XO/eY5Ly3XjR
								BX+6JutMKCuI
								qaLFGwgnc0Ng
								XCiwylYXwwlY
								L01EM2WSSyjD
								Ucj1JS19yrm4
								pHVP0QunpPDW
								rFvJOIohX8cZ
								YJK5Hva4aac3
								k9DENvejDUON
								RAHX9yOPhJAn
								GEF+9/ffXINa
								U474KmCu9Y53
								kVdzkVCgpovC
								XDOLnwRDkz4E
								90Rfj3YFxouc
								fk4zzMs4Atvw
								AdcVFQM+Q48o
								foQ9rtt0eJmb
								psCA09GFl4hH
								VEZmqbDj0zQx
								zOGmt5nsUe8k
								Li9fG3UFxsgO
								LARtxFHxlylM
								tiTiiQo+nX3r
								zuvHz//8z//s
								A0y83/A88sgj
								dm8nf/iO6Dfd
								dJOT+Rve8AaO
								7E5z/+0E3qvc
								JQJ5p3skd5Vw
								WYDg/b4hwsgb
								xLUiNbwtsY1R
								6wWnq7sGKLy3
								BjnvrXHpVzTl
								YouYoHjKTo/8
								dmEpJDycTpVa
								fIF5jdJnSHhI
								NLvT1Us5kgWE
								ekkmBmrzGGyR
								XDfb/TGR6+km
								SB/4YTCB7zBO
								Ar4GYR+V3hTo
								TCKmnJJqeXSd
								dB/0ylYoj9S8
								uNU8MjqmaMXX
								stIrWnEOcrCl
								IAAIh7SOrZAy
								OVQmpM+LaaCN
								N6AmIV7A7p6+
								hH3ggQdMP2ii
								FTzA0OiYjb60
								lZeWPmLbFIUj
								a7D0EYYEjl5F
								SAdCULLLOyZl
								Cj7kf9vb3gbc
								PdoVWCR+PuHw
								4yIssM4/7VFW
								pdVkhTqt+VzL
								J3V4+5XrsK+G
								XYfvuOMOXwpb
								brfddpuPm26+
								+WYXXt8Fu/k+
								4xnP6AfSL3jB
								C+hY1OZMc9sa
								KTy5ExoUZEDX
								1MpSGaOGPB5S
								vTPcgwAfsse6
								tHheyMdpvSGM
								IS+ZJKfMiqS3
								fJGQ9Ki1ltcx
								nMMp+HqZiw0y
								ypdeXeR1VROS
								glmfE8L57luO
								CiYXpcARuZBK
								ioJIKHg855EO
								W3VgJR3TTIWB
								2HXt57Y7tuWI
								oVZqec+13qp6
								6KI6Fw81ymu1
								bMkDp4w/JF10
								UL2FBOqS+VB4
								9Fm1h0gn4dqv
								XuByrxTr3Yaa
								fA9pHQnMxkJZ
								KK9xyohCtPar
								q97DfJ+ofgGc
								a0Vlg/KitPPY
								baxi+wO/heq9
								b7i14rmI9ODP
								al600kejf+N5
								nXI+ImhAxKOG
								COORsB1MeBhD
								kxCziY88Oiwm
								Yb2sxkXDuva1
								joGJxwjPqtVh
								NwYlHjuqLbGi
								kYRDU3LC07L1
								uMavS28KU4YL
								P6c/QWkpZNu0
								JHGQ03r0vjCO
								Nnm/BfKZp83/
								wx/+8Mc+9jH/
								h51PQd2LHaJ8
								1kqHa0tY3TDe
								HVIQrVbiJGHq
								NRPw2kNagj1o
								hIcYonVe5+SB
								W4Co9LM9gF5E
								1ERb/GzJVMDj
								Of0p5oYBAoov
								hTX62qIt7FEW
								dgok9Hk8HZ2X
								SwGPmW9SCye1
								fXtYzBI5lwI5
								1+Nd5EhUqFLn
								MZ1zIOf8TqZr
								L5QnqQEPQUY0
								uTZh1A1vqjjG
								U1ONsSKnqato
								McgwOXVYIyj5
								vqVGyHbceSSc
								ODdMZaHMJM0c
								aQ/JhcVRR5cI
								QTEUlfjXTtdo
								VXWCyQvlLjvn
								WpiIl2BZXaKp
								GkJySbR1tHt4
								ZD4hZW5X0bsU
								77KGo8X59fvs
								FIFQF8vuXAOx
								0derK+EEoAgl
								DkRv0aqkoyN8
								yghT3SCQz1+Y
								Xd9/qXUHhIDG
								Fzlb7uAX3nTR
								32hSnuD3jDhF
								UpAMC4xwA0KB
								C8L8Usvv6PcW
								aEs0z83tZpqj
								stTcf/sVtEdQ
								ImcYhRw4fMGU
								FH6dC7VD8nGl
								v/n7ta99zRfB
								3/jGN7785S+T
								/MEf/IGv1WzO
								V65c8RXVi1/8
								Yrdgh3N1bjHa
								/+3kXuVuAa4A
								165dc7PQehfc
								f//97hpO5u4s
								XTF611MuR28u
								vd2zgHRw0naz
								6KaTPH2+9KqJ
								0snIBwLIzFQE
								C4qLQYPMixcT
								kAJYe6m2vBwS
								LznSyzuChg6V
								Cc/pl47SIR49
								gprcx6p84WCi
								HC2eT64n96Ki
								k4KJoRR6PVLW
								lhcX8fQx9G2Y
								6mMymEh4yqox
								BaEzxFa5OpUp
								ncfcCSNeLm1f
								AG25dmMxwEST
								EbQJfupWaumU
								0bm80ty3E+SG
								Me5+bOym6efH
								fopsykmNX60w
								KoKkuqKaoq6o
								TiMezVg6JolW
								smApS1AuWgFI
								OZA8klAobAoI
								T0LOUSWC1gcI
								/pqwm69bsK+D
								HYQ++MEPWhHI
								MYlmdTOCFmnv
								AkvYTPa51n33
								3Xf33Xe/6U1v
								suJ81vTa1762
								W/BP/dRP+Tn0
								UxfCWIZ0IMhC
								diLkGrJgBCaF
								xgWP4Q7NK5IV
								p9ooeTqUddU7
								ckJ0GuMnQoWR
								Bb5CiZMjfs0i
								qxhhOIJ/Ec72
								z8X5QTPI64nE
								y4RNgd8Zo/XA
								6RrEcJJUhBBU
								kgl5QozHhJgp
								LOUqFn5dk/t4
								iQmqdrrWTiU/
								yBjuEE0uvKbt
								25Yw/fC5Vj29
								xSZ3NOZFtW/L
								bt9OhHWJZG+7
								l1BLX1QhFNvU
								8wbR9jj7CC+X
								bBAEgARTzJve
								QtUKexPhdG2Y
								c97P5Zt3vaaE
								cWkozX9yEozV
								as0i+wyepmBE
								a1HYFoZOaRxR
								wa/jlyPzc3F+
								B/pVIOclInL4
								Zp2DjalYVYtZ
								6zEJHYGhqSG+
								wCjQROXrURdY
								9dFughwTasLQ
								S5ILj0zUTfWU
								l1xI3nFoYqMZ
								5bF2/DIpNcw6
								o2IWFX3yGMni
								aSK80XGs4osO
								714TXkM+MrX5
								Oy8hbyI3X28l
								1G+BHIe4c25x
								XAHFFo7RFw95
								iYs2p7mjtqdl
								19x+b8uKrVBB
								AUQT9gQsZmhL
								Bte3LFZ7gsO7
								GnKEp8+qx1xv
								2j1CEibRBDy5
								pAA8fC5Eyymi
								o3fkeT/UX6xP
								Tb3T5o5rdW4R
								nebExbdss6yG
								KSqux7CwxwQO
								yWRRAfPO6ST1
								RBkjDoRfkeQr
								LxPYhjmHP2GX
								7ynV5cLVpaBH
								UHrRJFKOCXMU
								zro9jcfym/wM
								e2ToEax4SHoc
								BcJqMl0F481l
								vaAuOx6vX1qW
								v7a8DqOA9a41
								JwuhjuGGCURb
								OoNDbW0+auTd
								g3JUeJYn0lVe
								FLx2kd5A9i1z
								+mArHcYj4QQA
								xGP42k14xaDt
								uprhWkckHimE
								gPFYeFqU30ZH
								/UMgNBBNsELy
								SCgqOKVJU6hD
								kElQjtYx0Fn3
								MqcDKqc0PU5h
								MdmuW8o5ghPl
								JY8kE4b1ZWn0
								RuilYE+zP9Bh
								4uLp0uecjFyH
								fXM0tlzwWBjK
								kr6x6+OCyivy
								PO5bZ3X/jMNn
								PvOZL33pS27B
								vgLGfOELX3Ct
								cKWFdvvtt998
								882+e9K6Av+3
								5e+HwuFR2QXp
								TdTVySHf+R/5
								oakbh+uGS0dv
								By8IJ3aargw2
								f7ybiC5n+DkJ
								6MV7tTkkqIPc
								jaPhi9oSZVri
								xlS5FKqLQIa9
								FvFdbbpKB1hJ
								vSCAH9L6rEKh
								q022T0ifI1Di
								56vRBCU18iEK
								QyPMC2XEL1uU
								WjoprOcJiS5q
								fLGKZ5JcfQyQ
								cpkViqm3CjcK
								9FMjxxMqV8XE
								60qomBguGgUj
								UgDzwuUOAmKS
								leBRj3WVxSmf
								C9rnlea+DWff
								Ong4Wvgrtw8/
								/LBP2t1/Z7iB
								KIjWNDDHzDTU
								7xbMt7ILUGrU
								BCUd5dIKrMQp
								FMwEDzOiT6iX
								jkwBIkuAF0vA
								l9Fdga2gRx55
								xOLyaRKG0HKg
								A98GYmi0FpEB
								cgW2un3G5RZc
								e+XKlTvvvNM/
								Xu2nF/6OsJuv
								30I/5znPcR22
								Bq0CifDIbzNf
								PKVgoEtEi0fG
								Cxk4ZBBjtIQp
								0ETTtZGD/c5o
								U6u8S9nK1XLH
								O+Ri2LdFtW8L
								ZsAbC+mfklwy
								oqB3xgiD0tc1
								gOEkyXsIKZP0
								iAltQCDUW0aD
								POCh5Sh+3dLP
								9VqBL/KQMU08
								aqpkJzdDFA1I
								LiiTIwwTwrGd
								rhTWra5DmjDq
								LSmGmEMKU1f6
								ogqhpIqwfAfw
								CeEcBnmJ8Fwk
								5+I8l+96jNb8
								Odfn8m1EGpTT
								zLvYw2ESmqiW
								/7JBnn5WZAOh
								QM5LG0I7g+AH
								f8PA35eX/rk4
								n6g+8EqUX1Mr
								KkiOFJwCIc0p
								8noUBiHXBUYh
								5Qw9UpN72y/N
								y+PXmwthMGmL
								xgBpF7WRtqtQ
								21B+IXQOdF7C
								EFbwtiMmZQ0Q
								r5c+hXo9Eo55
								vkgKxmjahL1o
								vGIce5DTjv2Z
								XIS2aNu7v7fi
								FFcWKuA9W3lL
								PI/Foz0k3pEc
								EYWSqmU+Ncfr
								pckXzc6iJB7R
								2mrDM6TfuRpP
								mdUcsxfnj2k2
								5vPIZKxOsS7R
								glrzlLmIRiEE
								wiXSU/Drrgv1
								Rw+E4zEmfa0o
								BWCMoiqwb4U0
								UZXYEvjp0oGy
								XSciqmLIXeaD
								MN6HGYUNAwQC
								j1zkCE9ncXvQ
								bMznEQi+fIPq
								ruFk7n3hWuGR
								fFJY51h2OUu+
								b8e8jCopYU57
								DJ/CRIUfza42
								pn2XDlEVWPJi
								0BYGZKSr+NNM
								mEJW+/YcDs21
								+aglDIeXYtNu
								7r9dFQV/MCSL
								qAjByreUYRKW
								RXz4QAZnvOuK
								3OzsD9x5XEcF
								mTJh5hiPk0VO
								G7UGSFAFMwNN
								Mu4kGM66vOMO
								eHU4F6deyunA
								zAWJw0kuLmk3
								XiaMIqlXKwtT
								2j5me/Re0M7e
								yB2FDsnuv26g
								aHAEj8IRBsaj
								XrEx0aqtx4Lf
								t1evXnV98KPN
								j3/845/73Odc
								fr/yla+4BfuH
								/X2SaaMG4sjt
								ryX67skV2DdT
								TuZ33323Ld3f
								Z3Ru54JT61rM
								dnvXENT53Buh
								z0gxyDuiz0vd
								AtyO3VnmCtyR
								QCt3iUOTtQGd
								6ed90RsK0ykC
								Mi+IO37ZdrTo
								UqAXJe8uAxnh
								D8mrKqoXVHQh
								PvvnRt+j8DhS
								DYQnKTaAeEBr
								hcFd41QHIDRR
								OikoggroSqg3
								Xx5jSPJC06Qy
								+maFDUowAqgg
								8DEeWZ0cLC48
								kqtnd168AlZb
								gEakF1MBQOMO
								FYZ2HX+ZFsa4
								SL92nI7h4GyY
								YPetiWTq+uGZ
								v67uymkumaui
								haw+rSMpENLU
								yks6JPAFTweV
								RY/NLnzVKEJt
								AZNHE3+RV7Qc
								8eJOKpJr1675
								IsDF3Pe/n//8
								560p5B8IdRcW
								sDmvmIamtwbG
								PLdC+xGLD6wQ
								vl9HW3quwK69
								fgL97Gc/27+R
								ZQ1adMbIIuKx
								cRSn+Bsgbcch
								LUrII7LDxCTU
								W9Yb28XuMcfg
								ynXj7bpWVUya
								yKLWSlwA1f8c
								5gS2YUZ/7UL6
								k3WwnDaC6+HT
								NWiDQ1K+1YS8
								ok2hPIbJYwhr
								hQFMCCRDj4e0
								iSdAIPllwktT
								iwSU9Wt3VTfI
								+coFiTJSYJIc
								o8sQH5KuQ5og
								6y34G2nTH3PR
								ookkOZ3Hhdrg
								9PgdtHksAO34
								3eBPwMlHbeQb
								5lwk5/Jdh5GO
								1pjCEdUMriFu
								byEh11skzNMf
								2w1DORfr+I34
								uTifqP4+fhEi
								0YqEFwotLkKP
								XBd5AYx5jDb5
								1JkVYQHDaTce
								tZTXbV3jQgxZ
								2fe8FDzqakvB
								MBxHG8ZisY5s
								rX5BZ005V2Sl
								LRiO1AoNiCXW
								qTJNj71J27e1
								YyiM3pVeBOS2
								7v+Pt7v71S6r
								6j7/D3hmwgGJ
								RhONxgiKKAIC
								GqTxJVhUUVDv
								dQTpg37Sz+Hz
								B/RJ/wFVR9ZN
								UpVSE2NMSIA2
								EdBQYjpqNDEQ
								EwLEhogaHxKF
								tBrxwP5c67v3
								qMla69rct2CP
								g3mPOeYYv/Gy
								5pxrzuvae98O
								SI89dvlhHl8f
								vO1tb3N88qsr
								XANkpZj5muwI
								GeZo8FeGd0Qh
								HfrRdOVLwoSa
								F4osDHV8Iqyk
								t0Yn/zKn71zN
								HE+flS7hKZ1A
								bKIQ1lDLYk7s
								oSXU6g4fZg/u
								mv4o75iJJ/nE
								rBSnNOZpChhx
								mnLetcm1RaXl
								aOdifK3M4O8Y
								OqsjPAWYp0ES
								7syna+Yg8ZAA
								odkdxNx2lnAF
								0CUcfAwqr3w1
								N5If28zplxQm
								F+Mu83GRWi4I
								jRbP3DjWS0rg
								axgpd3kZTd3k
								WvwpBZLHcZpm
								thPnaKY8HlPu
								PVt9SNSwMiY5
								tgUJPFgMq8oe
								YF2SKlAY45Q8
								6v6brwzJmdCn
								HK+L0Q1Em1NR
								zYNTf91SS8EQ
								IWTmkLMFUmAT
								Sd2C1CZPbeLh
								HTgEEkN5gSx4
								QytlktqApJAL
								ViiefPSLWcCm
								tM3H3G7Lssl7
								ZVgg0LoCu/y6
								eOIj10/k8UXU
								wHJBSKEh7tYg
								V9491D3Cj+74
								cZ1PfepTf/qn
								f+pXgH3/6086
								6L788sveUC7d
								du//ZSPfSeFd
								gdF73/te53NE
								0m7/zDPP+AJL
								hI7oPVnxSKQL
								gtuBw79zuzuC
								z0hdTLw1JOiN
								5g0StcP0NHu+
								Vpz0ve8ou8Ww
								goO617jydK/p
								itR9hLILgpbf
								7mIdNjhK7T5b
								ttI/pVOEfNHn
								yFND/NIsqoIx
								SmiofAc8QJop
								Q0A0UTopbKg3
								d09DqaVpCEM5
								R96wymhWmGPW
								gi79wCkoWkcI
								JkUSchfe1PBu
								WFr623Z7OSFQ
								zt0a1a4azJOk
								c8lhCTVzkhUh
								/tjukKfr6fuy
								1fz06Y0fOTCj
								hCqpXgomDIYy
								CZIpkgVJkUz9
								h+lAUivHqrFr
								y32NH6BkkflW
								2TkyyX037WLu
								YyWryQdK3/jG
								N/x1lM9//vOu
								wG7HENZlboZb
								JpaqJWPlWp7t
								Bvhnn33Winvr
								W9/qW+DXvva1
								r3nNa9yFP/CB
								D0CwjiyiPqyQ
								lMgttGAxuj2y
								thFypCx1tUYn
								WXmlPG1DWkMP
								RJmomwhR5SW0
								lmc5i4QjsLvy
								rt0J4JQppPRz
								tKazyhtNwmrQ
								JimSsp7KYLZq
								3TTJIWSS/iiv
								tlVYkVHGqaVT
								60mhiWoXBn2O
								muQYILZu61fp
								YEIY75Z2Eghl
								V2oX32c0Af8X
								MXmfdlL+L3J3
								Dfb/N7+Tacz4
								vcZ4lGL2sDz6
								JkAzqnniifWa
								Y05OZ4e/dnNR
								Bcb8WkEYPpA+
								nPTzOPNTVORl
								MRHqirwYCmBs
								r8UD0BArLRyl
								GOQjDrTmckO6
								oqKPbLOWiUIR
								jmvgaR6h4FhH
								/TaZW7D9thhG
								M/CpM7mXJjVk
								9Vluug5+XBRA
								bfVh5S3p5WXr
								duH96Z/+6R/5
								kR+xUfvFsR/9
								0R+1b6Of/Mmf
								fOSRR7oCA5+w
								8eVoAtxBvCNh
								IGqZaJPUUhBq
								Z2M1IezQS78S
								jdWREQb9tmg8
								fVYlvroY/oiQ
								ZAvz1Tgn1KIC
								iI461HZ0TT9b
								7USSoZhXmvBG
								f8ekkG1QKawR
								ribAjyYMV52V
								36Uz3d7ssqsO
								5GCBl++xHcMd
								Y+KZdWYRW2FA
								61nPgd9sh2Yo
								/DW7vKRf7pNI
								6WtNe2qYFDC6
								hGniM8dAJhzD
								NMmjuXqIB12W
								00a34/vvf1Nb
								2/RXycrfgZPh
								xJlmccY3lJq6
								gW0U0wVtJGt2
								o2M027sjpIZW
								X7pzBXM+7xVP
								oaigUThirr7W
								pIrH9PAgyLP1
								RMwNexRM8uaA
								lpxkhaKPikck
								R78psOXIqG5e
								VMxu5owaVbHJ
								K6sVmcKt7sn9
								1yhb+LwIctaF
								o7V3hKlOCE25
								HJL51Q5dvjG6
								JS7o6BlNDe8i
								PIHtGBcH5Bbs
								xO5LK7+38ulP
								f9qXv87tf/7n
								f+53GP0wM+9A
								XGyffvppZ2+f
								bWJceN18/Xaw
								L6Te9KY3YfyH
								7+94xzu0eP/z
								aeRq/Pjjj7sO
								C76H4jXh5eXN
								1duKsCeo7Ukp
								NbKu+ZW7a0Xf
								dvkG+fmNnPy7
								OxvqdqNKc3XC
								k0d4b0lDcBCn
								nS2PbZpHeYbH
								9pp+cvq9H3nk
								HSx5QwVDnsKE
								nevUBE8B5Ted
								FJIYyly7Kd40
								RtW2O6whZfS4
								TdcqTwkUF/DT
								gUmtjVSLuk+l
								Rqf7L2Ev+tzx
								skYbf9oW+cQ8
								oSZZ84o/tqew
								hAIzF/pfgE1d
								c0OQzNsH5OsN
								rqsaksU0H2p7
								EMUgo6HeKQyb
								exWkxKcthWy1
								EzBk3dTw1tRL
								L73kCvyZz3zm
								i1/8ovvvv/zL
								v/hDc67AfjXY
								D0JPYLyI1uro
								/qu1hNsHtBbO
								o48++u53v9tR
								ype/3/u93/sD
								P/ADv/RLv2Sx
								WAKyXp/jnKmk
								AFZ3JDJC5oOh
								5Lvs6h7bSfw+
								mVwr6ZS3GOy6
								7WwTQ76m+Dvm
								GEkSaDHFM1ar
								0NDIe151yQd2
								0iGpICJHFSq+
								Nkn6madfXjtb
								2a00aKkx38Wz
								hpQ7kuY8TZJ5
								KZjYuqtraPKq
								zpSDWr2vfOD/
								de0EVomm/a/z
								eIpcwbWno99F
								4bV8R75jCskz
								8sg8LK0S0fHK
								sy5aHb3+CKnt
								zKeblW65lK8H
								fS21B9UfHC56
								iIIpHl5E2NZq
								lGs8YTFkWJwM
								B2fHGKJvMmvB
								Nm/pNFcJByfv
								XIyXATdkjdh7
								Z9qTQFPVNZ5V
								35DgOxrZYPFM
								CNMZzUDACoOO
								bRl5QAJGImnP
								9waxgTt72H59
								Jo98IA/EUcdf
								77dLf8/3fI/2
								+7//+/0lf5ff
								17zmNT7A9AWC
								rwag8VvRtCUe
								/h2tYNBWjJP7
								r6FmkYkUiZ9y
								52SwVTVfp61I
								6AMB1VNgNYkf
								AzsFISxCbSap
								ASwqgOiSyZLL
								gI8t5pr+TXrb
								22RA6HOxUvlW
								hBV2eMrFlveR
								r8wW5k1zVF5H
								j/wktWO80z0U
								WTDhy2jIVebY
								7syna/aabxJk
								TgiNLVgz3PTu
								IpOXXBRh+NVw
								5gaFsh4QCuLU
								0m8ocMJ02OIR
								xhBhmLV5qe26
								0ToakyqQcmE0
								RG2YTL5tO353
								OAOVfNSK6uh6
								7r9yEUNhY9Zc
								Vt5Qse0SXAMu
								l9pdeFlpjQqG
								056salfMcFaE
								FRlvaE2NofAI
								G9I1Pexj5rlJ
								0v6GaarwuIuH
								1ZrI6qsYIMDE
								U0u5+6/5NlOu
								O+xqG+Z68zU5
								m587Zd2RiE0u
								3IlWzKjVWmXK
								8fa+e/l3LsKY
								uo7NvrRFH/rQ
								h/B+ICe/x3b2
								cN8lOZb/1m/9
								1kc/+tFPfOIT
								fhbaWd0V2PfC
								LhreNaJyoUYS
								lzJMu70vp97+
								9re/+c1vdtvt
								53x+5md+xnUY
								vfGNb3zDG97w
								0z/90+TUHnnk
								ERdn+z/zSloZ
								y5pEyhL0akAe
								HI9eMd4sAnOb
								8MvIwsDM5dc7
								yMvIrcd1w9sQ
								z0qLNxR1kgRF
								jigkOba3Ft/y
								xeUYZr621/Qn
								mEmEFXeghlac
								ERZSsECEitJM
								Z2LWNeRNHa1q
								DHsXa6mZOUpq
								Ipk/JrCQCoYX
								L26lgxlU5weA
								JHRoMqcApxtW
								D8UQOR0IfHlA
								1+pQtJRRWXA0
								lKTRVTPJ2jZ6
								bEXl9uebX9//
								vvjii3iYMpVv
								E0m+cHoc/E7A
								kkJFDraM8khN
								HRTNO+Wy6m73
								DcJIfXYplEgg
								StQ+o+t67uvp
								/kKXH6Xwm/X/
								+q//+u///u8u
								wv7c3CuvvGLI
								J0vusADFbGH6
								kGoWsjWy7QeX
								/w38qaeeenj7
								ITrfKbxm+1vQ
								FhS51FoLnpF0
								pCCA20gv/xZM
								iZgASF4JJx0Z
								sRpqRjWaZpL7
								b3lhLinxqAND
								AbTrejoVFjJh
								8VxDLoZjW1Ra
								Q9kW/BEnec9r
								dAZw9EnCnEJh
								SFLAFOoYxmSi
								HXmaKUut3Vu+
								+ABTvubXaJoU
								TEvTVeSENkl7
								oxfWVI/HQCQ1
								2REyV2ceT0kM
								p8QqapTH+6T0
								b61fzZF5NZkC
								3g14xDmN89sK
								i2RyH6c7/DVg
								Q6M28h1zh9+x
								XfP1UNZHbCg1
								OPjdIzPUftWB
								ZH3KA75jVkCY
								k/W1OB9UP8DQ
								uGYekZiBba10
								dE02XQXfmWSV
								ME3KkwU0QrZa
								hTKBtaH17MjH
								ryE1USL6A4Kh
								04peq13Z13jC
								IadmQXEtYKsJ
								IJDkIRga5TZz
								Ek4pW4CseBy/
								pUDfOvWjPvfu
								3fMO8lGng4oT
								l7OQa+9rX/ta
								F94OP27EPrT8
								wR/8QcchXxk4
								OAlgJiqGo29L
								TJBHgCjvzA0p
								VNQzEi3NTrn0
								ddFqteMlSD/b
								kmWlu1P7tt1L
								fFuEBQkqAoXW
								FCislOElyY2u
								6XsiSF6S3QFO
								bHks5dXFyt/G
								dXknJi+A0dnF
								cyovyNN29HdM
								kUtx5BzpnoIQ
								jtopU5BrO7cY
								VZoSVdLx0jxp
								bqzpp2DU0JgH
								LhJywnQodM3B
								GCI0hHTHaYap
								9RZLIZ1iyBfJ
								Zn1zdxs+28lo
								oFbmGs4dHnO6
								8+LExUQiSDyZ
								T3gkO2JOR2xd
								qTCZaKPwj1Zj
								WF5cKKBaeb6e
								BUYAhHMtCoEV
								/YQZ7rywgkON
								znYlvXwMgqhl
								iMdQAJ6LQS6k
								AFdwEkOR7Y4V
								ycQA0JH14mP7
								vIVh+sGGo6Wf
								zhoVIcokv7xg
								0tfqVhloBVyJ
								qo9MQ9N6cEgk
								kfuvs3H3X5fN
								rsC23Nvx/b/d
								BbRO0Y7TrsB+
								ptTf6vEtsD+K
								5VvgP/qjP7K3
								O8x7L0hEbOqg
								GjYQXX+V+v3v
								f/9DDz3k94J9
								vOku/Na3vtX5
								HPleuLvwz/3c
								z7kd+9KKzgc+
								8AHfIzvnF7b4
								1UGOHr3Xireh
								i4NI3G4QxgXB
								a8XtRusjVhKh
								dqnx9nHG7iKD
								YetdpsUbGtJF
								go9GvmNgIm/J
								5GMF8JSu6R/j
								4Rdab1tQdXnp
								RpYjbX4Jk+e0
								mNNJgV+MUeVC
								YMMM0KcZ3sjK
								pRWJ0dTSXOuj
								vCrJFxf5Cidk
								zxfDFzWYmIkk
								R8BRz8IonMIr
								VMq77uolRyRr
								XvHHNpxjy7Xp
								6hZprvrpfSl7
								35nclgayTKTM
								SpDaSVyoEzZ5
								cVZwQ2l2Tljf
								oaoxZRT8KYHi
								JTUKwvMIfFwj
								Nr9H4M77ta99
								7d/+7d/8L9v+
								o7G//uu//sM/
								/EN/es7ZSTwW
								lKXUyrRULd4P
								fehDVrG1rGuJ
								+eDoXe9610/8
								xE/4LeDv+77v
								c6xyKeaLi9aF
								xzSPUhhFImzU
								MaB0rDKSgjQ3
								UMpaMccnp7NZ
								31wDE95PyxFD
								aD1KJpxK0Pbe
								UMh4z8iTysux
								LchjK52UG5qQ
								BD/8yvSwJrUB
								HB2SACtU+BWk
								mhgdp/hBiBlk
								gElCk3I7tvQn
								8Z0vcqMRF7oI
								jnnY06TvRTCv
								ADWkRsjpRIKB
								oJK9m27x9v8y
								PKX0+G10hS2R
								XTs5ps8whDEP
								Ycq7M5/u3Tin
								oZ4KAe4i6aB4
								Df9avpfSn9Gp
								0xGWDl+Tr30A
								zaxLXjCemqHW
								BQVD5KCEJOaZ
								MKIY/CPDJKcN
								FTKEo2aSB9Wf
								GjCf7IrfkCnN
								F3mRC1s3k9yN
								CXlDIw+EAnk4
								JGqihdBTyyT8
								StdByGjxaClT
								G0dT+fANIToD
								woVq2961zI1q
								KVOg5okUQ/p4
								D8jqo2zU0cvq
								E63RHGEsNMcq
								xxinFxuv05Ez
								kv81w35uM/e7
								aY5DPrH0B1Ic
								cuj4msBZ6Id+
								6If8f3ZORO97
								3/vs7eV7/63p
								0QyZXWVL9FIH
								cRLaAToxVls5
								YgSPql65Z3Vs
								B4QXPGVWMI+a
								d0smo9RAhSYY
								1Kih5NokjXLN
								Y5TkqO/8qf6z
								K1KuLGtxWI2L
								a9FKsBhSyFGG
								JHXFADYayQhv
								Iz3/dwB3TAET
								5heapyadWz/7
								f3fm02WCPNz1
								dgBze+AnTbjF
								ygSlpAjlKxKj
								IweOJyGfIcJ0
								MJ5CDyK1XZdJ
								oY68aAuYyVBh
								GEWUd12PG7kj
								hHNsr+HQDDPA
								UUsYTsiXm9h/
								/++WKmFVYoLX
								SjbNY5sOQwsc
								YTJJc1yP38IY
								71taNw1hvigH
								a6CrlqEQMAkv
								sW6ku/pSbcFT
								k4h7n/OhfcZG
								5Md0XdAeffRR
								7dNPP+1gyZBm
								sLuoAMKmgPDQ
								UDrmiWoYnWTp
								CHKCSRMsNfgb
								xuXBIWpbkS4N
								HiXPS1kUEpAZ
								ClCXAlgK6zw0
								muE4ClmrAt2C
								HZ7ttH0pjD+l
								fpHWvRK5e3Zo
								92WrjzQd0T/7
								2c/6CviTn/yk
								W4ZRpeDOenFC
								s9V7WUiWO15U
								2Geb73znO111
								tY7rfSPsUuzL
								X0Muv35f2OOY
								X15mKDuYAL1u
								XBnE8Pzzz3fb
								dfPlMcJ70fDI
								L01+vba8pEi6
								fHlnJdd2xqDZ
								SUNLMkR+SnCC
								AkthrACe0jV9
								IUGYeApVt9er
								dyg0+MxpStlQ
								VFRskdGcFvaq
								YIim0d7g2rUa
								CuhW6PGpoXsr
								NbZAMNQQRpdQ
								PXnnKwVCsLoi
								7NWA0aWTWlbp
								TPBdjXVpIqMr
								Wt2RcD0ELUCj
								1EZTd0eNHlvV
								c/Vz//2d3/kd
								P7cvX6vDscSE
								RPjip8ZW4hUK
								uDiroQDIJ5fS
								FKEnZUJGVr1q
								kCAIiNVkEXMp
								6+39kVM8HbAq
								bN764MhPUPi1
								+i996Uv/+I//
								+M1vfvOf//mf
								/X05fxfLj0aL
								3Ay3d1kIbQ4W
								qSysEW0LFuMK
								/Cu/8ivOTk5Q
								fgra9wiWGyv4
								rtjqAKRMuY6E
								WtjiR/Ou35K4
								NEIt2jWdLZXL
								RXLMN60HaNSN
								X5g9U5bi9ESq
								ZH4pUCO0iRXY
								sb2EeEalU2rG
								J7Ii144kZn1G
								JAM5aiRrofCG
								WDUPMbopjNMB
								wYSvndLlxXbd
								ji1T2bHNajIl
								VxlkrqJ5RsyV
								ziz1HJn09um1
								QpkaIV/hAGFL
								x/zp0xKSU6pu
								xzZlaA1NnEV7
								raWWPsNTBFkg
								cV5DSH7EOUZ4
								t2SHsFX0UtJr
								+KfRUj4tGuE1
								77uKTb5Ne5PH
								41tnhVLoklNA
								RklYEWpl0QPV
								4sVzza8hCiiF
								rO6I80H1J4zw
								8wVEnEVFInLx
								C5sO15ns9Kun
								oZEzR8wNeUBa
								3WYINRLPLjQ6
								huAb7fDTzCfP
								o25O07zg3pZl
								/DYEQeTIhtyC
								IodMn6Zl5YkY
								zVxLn4Syli97
								FB3umFCDwMq2
								7HprQ37iiSdI
								Pvaxj9nMkWOS
								3R4IE+HZkJ2m
								nKO8CJ555pk3
								vvGNrsB+jYWt
								jzrlGwG/H5r9
								hBX90tRyJ04S
								oSJqhJWdZruH
								0Z7CWB2ZHkEI
								mYd51Lxbwiqi
								BieoIsxwFXoW
								KVcKwQtA9RD5
								qb6NrmOzdwe1
								AmaOGX5XotOA
								K0jBULgJ+nZe
								JYFT2bUTZ5Lc
								3dEO4I4JCj7X
								Wl2JSCrYY7sz
								n26XCKXwiIUh
								1DALSWXI1ztC
								yDOaAp3CAFsN
								x3DKSz5DhBDo
								DPKo7R4KE5hC
								6pJCranIdkfJ
								KSDKuy5YxUHh
								HNtB2xnSDHPn
								lxzmwHZpcvRy
								GTFUlWCyZSjZ
								vB9bo/S7bbHF
								6CbEjGtQ1bww
								klMoBi1b3uEn
								CdD+gCEpBggY
								XcKoeEhARZ6j
								msN3F3P5deHy
								i6hv3n4ut99L
								dR0jdAXmUZrH
								uoWzIk8WvHuU
								THhnTqehYi4M
								OhQgX6bL//gf
								hEEVsByju+Nf
								04TACxCBkVfG
								JKB0S8EQYcFn
								oi1OoSI8EBf/
								U3JjcouxV3cv
								cAtwlnYpfvnl
								lz/+8Y/7YNPv
								ArsCa33O6bzd
								wd6R20XVVcur
								nGtHdE59b+V6
								+6u/+qvuvN4O
								9nldHzv4zjcG
								75XhbO9KLiS1
								6sXEOxKGYLgQ
								AMIj746I5ikZ
								7W3lhSUF1GsO
								0zGDFQmemuww
								aFO8+QnevBs9
								pfSPbcrhGOWd
								F0Q+wuSGUPGM
								Zrn0dmZFoSFy
								r9re0R0Aij+F
								FYRkc/jqdSwv
								cozkJRjCCD4q
								NnLg4eedvIy6
								0jIx6t2KBElH
								SKjuGtIt/P7f
								VYdfw0AIH7Q+
								bBmKoXiqGDRT
								1OnCjys4YPj9
								Xzqm35NPPmlp
								eLXlhW1FyIp3
								DJrUtvwuRzvp
								SxzRB04SHfXZ
								3kH0MxRPZA7f
								u3fP7/z6guDL
								X/6yXwH2g9C+
								BfYT0V/4whde
								eeWVl156yfNq
								+7LJWM5S6GOr
								dgx5uf9aQbav
								n/3Zn/Vjdc5R
								djbfL/D1wgsv
								uPtDmAdAKC+A
								6oARrRYP3L5U
								VCS6Wl1CJzob
								hW2EFYlqQEuH
								2hAQCRqiEA5f
								1TMvTEqfEE/f
								S7DNtrdhITUE
								lhB/SsGackJC
								GC6CPdUXD9cT
								BkY3YUEGyPYy
								j2+/zaG2o4l/
								p3/qlJBaFM6o
								FXbtFBCjGrIm
								13rW7e2E+F4f
								5MIThtlrGjPx
								XDwdG6YhXoxm
								O/u/vdfl1/Zu
								a/Ve8EBZKfUl
								z62Aq19yVAD8
								TsCY9GuZIGrp
								E66aR15IlMkr
								+1Q+nGO7Q656
								Kpm7+28hU+aX
								7RRHXtcQDKkP
								72Wkpal7jDBJ
								maa2ajJBqxc6
								aIR4tpNX8+rY
								UqAWMltWJNTu
								x+/F3+1zuea3
								AI4t/MxLgTmq
								mCQNFUO2a6bf
								CR/mseUdLLnn
								aPKY/L2SRFJB
								yI16dpaMjZG+
								rkIZZShymukc
								we+QrE75DYFw
								5gmJSGzjzjx2
								Wl7sxm9729t+
								/Md/3G7sPOkE
								4q/6f+QjH3FA
								8nmst5LdmObv
								/u7v/vEf/7Ef
								ovvEJz7hVOPk
								46fjnEV9KeM9
								Zb1bqoUNUzo8
								EvYUpNl5r7Wc
								sAm5aykgq4+c
								msijuiPhIqL5
								nVDutMKrRNAK
								aYVNwnskJCb0
								bVl2M2ni6Qhp
								rFIgL/HiZ0jH
								I/YUPGsPCA8T
								TqdcLZ5tm+FE
								RRIyCT40hhhd
								QsjxPCJ8juBk
								knnKhLp4lD6d
								CM5Nkrf/gEKr
								JnMpI7nf2r16
								ek8+ddgx1/IS
								RrDVkzuRmOeF
								dwl0SxN4hSLn
								2trxpnBcRx3C
								r+VVFo0ynBSK
								f7q8w0TFg/Ge
								Qhg6CTHR5I4R
								FbVuQ/gqI+bi
								pF9ZLtDbbfEW
								49VK5rrYJgwM
								TcKQt1i+5eds
								Qx5wrhG1zlrd
								lUg4BUVtcEYS
								vpZCtswxuQ4h
								SSbhgDoloxHl
								lQCe0mRkNP3M
								pWxpOJspoJOh
								W5gLL/Jjt65j
								fSPpAOku5tth
								92tW4mEV4aEV
								dn4HvLCpVTqG
								aVaZqdtaOgrJ
								jy0XNAVgHnbN
								pwz5NFlC+jzy
								bm40GwsjE+ci
								OAgmSTqtoOZS
								04l5UNSElJX5
								j+zeHfvn+uPu
								abv2SabvfP39
								K99S+Rb485//
								vO+wPvrRj3oL
								uPY+99xz7r+2
								eq8G7gTJO1iv
								BhV2833kkUec
								2H0Q4fTeYR7j
								eIYctiUua0vM
								8/KyiESyu/YK
								7Hbw/zyeHJJQ
								6DQOqhS8Ou2W
								WpKOYdpG3W7I
								EROUPiFKcmzT
								P7bZ0m8IPuKI
								PJBVbmgQUpt0
								2tsZRiK3D7eV
								2c1m57+gfyuI
								biYDRcK1XNRE
								WyQXs40KoNgM
								DTIQ40YNkTcZ
								dMEKBqWAyVFO
								b0Cv/3NUS1IA
								2uIBkLyuNsma
								FAXeBVzMunRM
								FVdgv0Lr/uuC
								Sd+8choxvVWv
								3KFVhwkeg4Lq
								UKTLFmDpF5hu
								AWzq36Kf7bU2
								/WzLy7Pwdbyj
								kavu5z73ua98
								5Sv/9E//5Aeh
								fRHsLuz3C3zK
								ZK3xKx6P3oJt
								L7KgWu9WrnUq
								O18i+FjJNwiu
								wH4W2m5mTQk1
								Kv556IoArSmk
								1e2lXL6GdMkF
								aaMAbuVqbTWG
								APYgJKLLtnc7
								RuKVq0y1JHAQ
								TWR0hPSl0BbE
								nS61SofRLYaL
								8YECAZhrDEPC
								g+KNIL86YBGG
								MmHy0Ar1EuWG
								ViS79pr+Nb87
								8+lyUSTilyZq
								W/ZwFQRvT7YH
								2pA9X0Jd5FnQ
								ZCvgngIQo7ZW
								mhSg0fGYWDGP
								DHkFmAxebcAp
								ULskuVEB8AgZ
								WkJMIZXXjery
								j1HEtiyMXNPM
								CD5lOgrYzK+S
								hKc0sCFP3ZLf
								fwucMr8h4EWi
								AtcQpsgUuNZC
								KNnTdrIOcJSv
								4RdP4NkWmAd6
								jaiJhCHC0Kd5
								ze8RU51R8TBH
								dKae15icUp68
								eFeBySucgRr5
								d8hc4rtCpSZ3
								6bTJ24XoVhBC
								Ch6uyW/Ci1aX
								slEhiZym7hXs
								q+JqnlMuQiCc
								dUTiJeJE5Mxj
								o+bOKvMXPl/3
								ute94Q1vcM50
								mBGt45A/ItpP
								Xrn8ugjb2H1r
								4Md+/uIv/sKf
								VQHo2vv444/7
								wWlLVRamYmEL
								Lo/2fAyhCWwU
								YXQTYo5EQU1Q
								QzR7QNNNMvmn
								/J23QkVVabwf
								wxsJHcpM7GYZ
								Glrn0uQ4sVGY
								4JsDnoWHTqgy
								HWhtgNAUQbsV
								7HIrR1OWtYa5
								MEQ4fPp8KREv
								4Yx5yoSiwqP0
								86VdE5zIUx5N
								5kjiaEBCaEib
								/NgaSjM0Cnkh
								DNNEylxGUiCn
								mZpWl1NVypyy
								6eqTUuSV4dx+
								La+JZLLIozZm
								vMMMnwTvuaCi
								Yks4lG1tVjTF
								oO05DjKTrVo3
								vxdMOatTOeHO
								L2VbBOTAw+ci
								L4OcxCiinwk+
								OcyBXSWZj9Px
								QplwA7sgbNaX
								OyaasOuubcjH
								NpzT9hgMQE/f
								buljOi3X9ijH
								xWeffdaDtuE8
								9dRTdp4nnnjC
								1dgxz3GCToFV
								WDxfkwt+9ZJy
								GWkNTWBr3bJK
								LajTlokAzEOE
								h5b3wVwZCBQU
								sFndjKIvbI6Y
								D45uuZy2RaUt
								r3HRHdMOH+mq
								ocuFu+0L2/+v
								+nu/93tuvn6B
								Efkw03XjpZde
								cuOw4VNT7XYk
								W5klA9ZZ3YdL
								XXW13ImnlSgX
								i46CltBqdVx3
								7UX8agF24S0Y
								o8jBHnWmOrYN
								2RgNUWau7UZA
								0htNS0ITbKdK
								YV9Alytw3WNL
								85RGs9E8aifg
								nXztloWoUC9x
								zESrLIqpRUbb
								+TOZ4HO34kAg
								FJUcu//iOU1z
								DAtbkCqG8tto
								Q55CNRzbIr+W
								1+CfMkU4wdPJ
								y1RjFEZCZ82r
								rlDVYUpBudni
								QPLyyy/7FtiQ
								j1ms7mv3X5iS
								RVver15pw0+u
								LULJXtPforir
								Cf/iaXum8rWU
								HIf8FHS/UPDV
								r37161//+n/8
								x3+4BftBaD9c
								4T/alkiTXwBI
								AJahC35LzEyw
								gixeW9m73vWu
								17/+9f5zjbe8
								5S2dvmwOnPbc
								uSvyptAECsGb
								2suuGVXXKF+Q
								bYnve9/7bJIY
								aORwxICqPH0b
								LMI0Y7VIF80x
								hkLpGyLUzSkX
								uoRGqwwmHe0p
								Hf2KKqtTfaPk
								vHQgyV0mQaVA
								p5h1T4nyqf6p
								0zzyBRMPkG0J
								Bp7CFMHubetu
								J1dnu6Xp2isg
								Ic1dodTQc7fJ
								e2WwVUktk94s
								beN4OG2tFDzl
								eVIC6ylopyZi
								K7DUKsiuNRSx
								QrvRYzenYKcC
								lfEWZv/viskK
								VbHN24M1gglB
								y7JqX4PoTVq0
								YkpZ8TGnNJkG
								OGlcwx95hhPY
								NaYqUQ6ZOU3C
								a34NoeaYlb7t
								FpeG4Zjkq3pe
								a+mkX8B5VwFM
								kkYn7ITfeTtB
								7pjy0u4C5rGC
								SNmQCM1/0x4D
								IX0x69LU3cF+
								2275cpFfDBzC
								1hGeXy9En/n7
								rNWfW7QtC8DH
								+29729vevP14
								oU/77ZzOOUw8
								ETu2zdwvtvju
								wPe/Tk0+9vz9
								3/995yVopp/l
								bMFKAY55SCjI
								PDoUlQuoTnGY
								Hor2lIoTDkoB
								QiDT5SIvHKX5
								n2vXAGQhftSC
								Kk4K+SoAXsgt
								LhRfUtrJayaY
								2MaWOQXECqbu
								xE+NBIIA1FAb
								2iDnLnPt6quo
								EgKZ8EiKHLh0
								MjGagi5hPM3w
								d+4SnrajCQTl
								d4fGEPIpjXng
								o1NU6yOALEES
								Q9Tq5m6sBODd
								4aTkRe+dooC7
								SMbdFuz+6g0n
								hUbzru0pEGK6
								X2B0B221ylY6
								6Yuh5cAkKEx8
								+OkPlG7y1Opy
								CgdhjBL2fgx5
								QmIS2ooQzpiv
								ymsYqTWqhUPC
								KkcY3YI5DTvz
								Y5vfnXf4q3zl
								QyhH7qYstj5H
								Yp/RIYyNiETr
								YuXtYBrAdIRw
								SNA6LegGAmFy
								2Z0r6KA8Tgwj
								IYewRj7ZkW+m
								J41y8SIAYSA8
								BHqDf2SMApxM
								K7J5S0I5KC1e
								AD1xfFZTIszw
								s07NZ3v7UJdQ
								OzzqJ5xdgV14
								fe3rB6F9jOn+
								+6lPfcoPc/qB
								H68D+r1xbGKK
								rNpeItZggcnO
								VVc8/Ko/koU4
								PQJEzZsFgk9W
								vTI8MoRx5N5d
								kS5v99s7ERc7
								MtSbkdwVAKB0
								5hYgPCFp6bg0
								kW9gN9/G5mg7
								5l9+qfaBiO2p
								/rX481u7piAw
								XVAFUzoCbsPv
								vVz81IzmdMWB
								EAghEEVAwqCZ
								Wm2Gk3JWY9io
								tgKGkHIt+QyR
								7MBXR+MOI+Yc
								rcHnK7VRWBEI
								V4LgIVYKPE0I
								nnInDZ/G+NRd
								uWzp/U0SfE+B
								WokoYIAFo4s6
								8MjFEL6Ck5MA
								v6af1bHtPZ58
								g785o4pEnCJ8
								8cUXXYGtIyci
								P/z8/27kK2B/
								C+tP/uRPWlPW
								mpuyG71favYD
								ddYdE0cpti7R
								rsPi9+GSH2jx
								u8BOX76GcPSy
								yqwmYfMlbJHs
								Jo+ovNnp2DQM
								UeiwQZmVhemF
								+N7b3823YEk4
								Uj2jqo0PEwIK
								XBslnLbC5u6y
								5reXslEIwgA1
								hdVNWNF27YrD
								HCAFQibXSDzc
								yRFhdK9pfhfl
								JcjXRFiO2jUF
								Idl1bYydTOiT
								2K5now4nkEoh
								SF06Diq+MLJn
								2j9LEBNtm/pN
								k2SXOwTVqxqB
								CwxxoSuMHhwG
								kQwluf+2+MUs
								a/jlrnsNYRzt
								nsU1/WvywcHQ
								KdnyPTXpJdhT
								qJg9F/wpnYIQ
								jt8UKqN2p79T
								243qVqsJnkRB
								PJ2jZpLK1Qyp
								1JfHuf2cRr52
								9byjm36wxa8C
								ayIr4LV4vlvy
								sphpMwURD75M
								Za1rEVkUQiUn
								kSChaS+SO+p2
								Lc7yXUeTzDoS
								mJOJU6XfsvmN
								3/gN+7P9XADP
								PPOMW7D/3hH5
								2yZ+7M1WbHO2
								DL0+7t2752d+
								fAXs5uvIZCd3
								d7aB21Hhdwh0
								QjP3dCWi5bGu
								1Oai0URtlMKD
								UlOa+ST4oAij
								P1DQkAogKWil
								PDvbPLiyaHFZ
								dHDkshIJnQks
								WJI8AmSLmKRZ
								APQx5Jyurjfd
								fcN2Ahv8EU4w
								4acw+0NhpLzG
								nw+wUbsuhehW
								fBP8GlBDE8Zk
								Whir5rflmXA3
								riEzIRSzmhjC
								c+RZ9DgUrRzJ
								KTiZe5s4int8
								5IQopxP/PFlo
								hBQqSAolu2uL
								Bz6a2MAO5ugb
								hWaIhCMvwd6D
								+GhAKGQ+4QUS
								vlZXy8qaQpiE
								+BU2QG3mu3bQ
								MKMZU/x5IYEP
								FjiJbny+dAkn
								2WGKPLRjyzZa
								o81Lkl07ka9l
								8XSc09zann/+
								eR++aX1eh+xa
								un4cxdHdFkqt
								Qrl1YgRTrcpF
								GOToNJ4ZWg3F
								cMyoYh7lScIx
								96Kdu12y0x2n
								86RmExDtCtXX
								wSTkWfVQ8s5c
								zJ5I8xnI5bK0
								fWOoRNsd9KZR
								NAXUuuc6kPvb
								ho7u7r9/+Zd/
								+Wd/9mef/OQn
								ndVdXXslWV/2
								/Mgh3CsDMo+y
								E48wzHbrkdNK
								LQyvLQdsj6wv
								uS6Xqy0AwqgL
								0ZyW65623AmD
								pkSACMNbhtAT
								n7c/ni3kAON1
								aUY3Xr+zf0B1
								88KENAHnd7yP
								nBoTMW8FuAQf
								QpHLq1d/+hNd
								3dBkivCEBRAC
								CfnqiHnJUshk
								Fw+FbTq82gTF
								qmkhSGMJKQ/4
								kakCvIi/FPKu
								RfTX4NdgSmQA
								Q1AHBdHqMgeu
								UKafb37dDU1U
								U9rZ4477b4DV
								ZKISGDRdrwnz
								0zTmgkSO1/Qp
								nBKEeWQUtqQv
								jTj7NMlGZB05
								EfnC94tf/OKX
								v/xlX/76i1iu
								wL4R/sIXvuBn
								oX1TYPSzn/2s
								7v+zEeav/uqv
								yD/96U//wR/8
								gUuxPc3Kevzx
								x/38sx+Hdvp6
								8sknvdEEL+ap
								bfEIoGTFRsGq
								lGbxG/IcPVCa
								Fuljjz329Pbn
								Aa1ZW0RvT1YA
								FY0Jc8Jo5UdC
								iMCyIux1yeNa
								GcHMc4dJk/41
								osA2fIwuTSbX
								iHfuxq8uTYYr
								je0qvIMf/WtM
								JeULCJ2CFGdl
								nxSo2f0QnUYx
								Qm1zxmTeEFuj
								1dBB5UPbL/b6
								lIN5q4NCMfMb
								Zc6KIxIM16t3
								QjokbFFDhPTR
								PMRgmQd7/20g
								+ZXF4F9DoLlS
								frXX9K/JA8mw
								LCaXU5PefZOy
								ypOY8JcqnNEp
								COHqV5fTrHf6
								a0invAeqXNAC
								0cql7g6qbl7W
								HCtd8Uyb8I6W
								ZqPBBjgFGPxB
								OA3muyg0J5s2
								5S4AwXg6Wl6a
								txTE06rRJidJ
								k0m2DxRVKUMb
								SjIVEJhN0q7r
								5uvHmP1SmLut
								LZ0XW6WfcLNz
								PvTQQ3Zjv2qH
								Hn30UdupN5TP
								PF2Z/VA0Qx/S
								vvDCC86lPsYE
								6ERkx3ZCa+IV
								ML8WeIljDCEM
								OSHmlCZszKow
								8l06I38gZkAK
								Vc1tXE5xDqid
								lmXUVlbd6BdP
								i8tQ7sKZ0TXg
								NKVMGelGozMI
								GENbeS4NPp0b
								g2/9h4JRHicw
								3WwzXGHxXGeS
								PGVC3dVLCNrO
								1VrVyJbwW0O4
								CS/zCaMi7GB3
								hkV4FJLsPE48
								HoRIKHC0Ll7u
								PDtCQ55aFwQg
								uwBWHFAUSoqV
								+CnrJhnNmOKp
								CBQwiJBhRG3k
								hsQDkIRO15zc
								1e7QqN3C3Dz3
								FSqE5iGobAdz
								B7gLu+4KHjIQ
								hkiQRid4kpAn
								8tXvxHn0soGd
								NB6EbQTBWWOO
								P7ZcRGvkgvQe
								cWp1JO6Lkr5V
								9Emd65XNyknP
								5unxqTxHnEIW
								jS40LT55wRzj
								SU6HZhVmKAb8
								SpPhKlz5wQGF
								dAVTPMdkR0Iz
								frzLxXMRQ5EH
								q+2ni+2uMFkZ
								lR0yFEgIBS9+
								lVE3O7wqRW46
								uuqGIbHz28Z9
								4fvKK69cfgZ6
								I7dgf9XBR5p0
								7OdovR95FhYa
								F2Lu/usBzXq3
								DL3OkHfEPKBu
								VdruTR3jnedB
								IfjdR44tfQoe
								rlYu3R+p9TK1
								A3Cn5S6QC9xG
								dHhBENAROUk6
								x3b0GwpEK4b4
								5KN2qdHt4X+H
								TF/Yal7lS0H8
								6VMGFTLwFbZE
								NuBvuf9SpkYO
								ZALIsNjg3FTh
								thSjhsmXZ4Hy
								SFg3yeRIczVc
								eZrF0JFMMLqE
								o8NzkQsSTRbk
								6RSwIc8ukB4i
								uQDUyo8oOIo4
								XVjsZprfYL3j
								55+v+Q1/3hQz
								T67pUzilQRBq
								CpCRUD1Z81y0
								rsC+zLVwfOHr
								kusW7ItgPwv9
								jW98Q4t8J+w6
								rPWj0chfih45
								5u///u8///nP
								uwj7GgKsFS1l
								Xz346tZXDxYa
								1/mybAtDAE0D
								IfX605LIThmp
								WeYKbmfw0YEP
								ENy2VNLKtWDt
								MIgmfWiZW9ct
								qBh8XenTQRzh
								e7sBoUYCgZrR
								4ikkXcJLja5Q
								UBAQTF2KFx9n
								ZJQYINcod4SY
								aH1ANKe7Y27V
								L5tGdObtVdmt
								1v7f4hlHYEtE
								tVXewqkm1dkQ
								fZKeCx1wiu9B
								+Grec/HrPPZz
								aKa92e7BQYBD
								kxXCZMsRW2gR
								HjgorSEIyTGF
								VAAqlkJpTNi6
								1NKkcAetNedi
								8AM8thPG0Vce
								77MdX5envpEg
								77BVCloUSo2y
								CniT3hgf/pmU
								w5xE8lvwdLID
								Pq4zHLyR75g7
								1lcIO7+iRRwh
								4BPetXpOwDtm
								yh7+LtpBHu+7
								sP/T3Ql4x4in
								kCAbmnpKk0R2
								TXU6hioCeSZ0
								SFjp7mC/bRca
								8464jkOYCtv0
								yLXN1kesTkE2
								XoRxk7UGRWXn
								fOaZZx5++GH3
								X39t5s3bz+Q8
								8cQTTlyWp93Y
								K8+JlD5yI9ZC
								46gv4KiVIEdF
								Uu7SoYMw5ISl
								fGyZRw2JP6rb
								EIRA4Nyq3++/
								cKhmLkhlUWRE
								KDyHSfuSV0/X
								ed1jhBPJgOxy
								3BJ99XLUaXnF
								2cW6Dh350g+z
								ls6kj9ElV3kt
								vuyS63YwTm4o
								ZcJ43R1+0ULL
								0CidUZvupMBR
								/E5tDXjlUxvA
								GepgP07JxSCY
								5PxOylVb27Mj
								p+ktn+a3zavU
								csQLZvhKUY7Q
								eJ8hTMFMmtkW
								pKEyGrWxJYlo
								jjLwweFuwqBJ
								x6hl2A0IU17a
								CDLawPYfUIRZ
								23PBB84kc90o
								X+EY1dUqI48I
								k/BW/aZQ6Wsp
								nJKFgyyi3QXt
								VJmQFwSwKo07
								S9LpqGOAdwqm
								w1LbftuL0jEU
								LXegJBiUVlcA
								5NEU8xhGVpcg
								tjCqUmpbJS4N
								8+THFv5kmlPp
								20COjkYSYIaE
								+Z2HosvLKG/l
								3NeTQhnlGuDo
								d9np2OyUblfH
								u4LZtysmoW+B
								fXr5sY99zPe/
								TuC+uvqbv/kb
								X1f5DRdXYK8G
								p+is7O2s1NxE
								EhhH7fPclQXG
								U/A4PB3KwB3n
								2HpZeGqIUEiI
								ZITkdY+tUCkX
								KltEB3jnE46i
								mR7rcXGFvfg+
								o6PHJHlkUVcM
								eddeoj/En9/1
								pJqhOAnhMMmW
								fALBk3sWXZAr
								1CiIAa0ZXRxv
								BKEirFChGedo
								5JhwallhaJYO
								5VykT45ykcKK
								s/I9F2gtQAwr
								wnTCFDl5VBZa
								Q3RypDXao/QE
								MUbhKIhp45MZ
								08/916XACnp6
								I8vEE59K0sQD
								CRAyBDTuvBfo
								Nz2KJ3fX9I2e
								EpAyBYVGByYo
								YQjSMvHTFK7A
								fhzOT1P4OQr/
								a4aff/ZN71e+
								8pW//du/dR32
								pfD/3EjXkDuy
								IXJ/NatF5wti
								tn4u2rrj0RcQ
								jluPPvqou78t
								sSLzWAzVUyse
								yr0EFUFNzCVX
								cjXE2xX99LiP
								zlTPsrVCvRYp
								o+qfrW61Co1w
								y/WSbA8xZTrM
								bVBwQuDR+2Vs
								6TPUJRTbKe38
								8pWXPB5bIEyC
								zZEuIReXNLbI
								gaBs6ZzSNf2j
								xyTFiYcMkDmS
								/oCPR/EjITW9
								GdJUIkQ/ucfn
								cVBgRd6+bQv1
								aDwX89YU8tyd
								qE0nk8qDnskc
								bO44KjBducNH
								3ImKBBUqIS/2
								6kZpGlozTZOy
								oUtit8XU3ZGh
								wLcsbyYb4cXZ
								GaWmrXRUmP8n
								qDQZXjJccrwD
								iq/xjhdkhphr
								JNkA6VefEAre
								KMPN/+V7/DQT
								rnJDR/LUPHpo
								rCophlqRHP2O
								vKEBnIzus547
								tVxPtOOlXL6L
								bY7uvzU5Kcvu
								smtvhzrBKHVy
								WUxXzKpx/8hp
								BjWHW0zLgUdo
								wLWeUVv3iy++
								6HVz794927hD
								kS3U8rED2359
								COn++6Y3vekd
								73jH448/brVC
								MDnZUnOsav+3
								ckmM+lzLUQ0j
								gMorHinUiqED
								HiYhR6fUrKOG
								KMx5OIk2hXmg
								de+/DaEYxKng
								zTQMEPF788oF
								2aZk1Mm8zX+1
								pQykeiopXrRV
								u1DLjiEhKuBj
								m/Ia/yrBD05Q
								WkI4PW6MLqHI
								eZmhkRNmkouU
								CXXxaMUPZ025
								NKGlpmUSFCHa
								MF59UpAjUKc0
								Yax+mXg1SIFJ
								chJdp2ty8ZDn
								t4B1Vb4JqfhM
								KCNW1/JiUmDQ
								UPqZkBtFZZcj
								rhvdxRM+IX2G
								QQmy7gpLZ02W
								stG5OFS30hm0
								dKB1ueh2U2W0
								MUC2DF69MBZh
								YfPYc1GfWXrF
								yZz3bLWE6JL2
								ljh+wuN90ifP
								pNQCMXqNLB9k
								4cytsLCv6ZNT
								SGdS41EWVU8W
								5aIr1HSkXOmE
								B2F8NapNKAwn
								wGh3VeSCWsT7
								hCd3RBkxhBAl
								P7Z0aE4WeOk7
								3gzgkQl5qsT7
								BFOpa4ttPO5w
								LiW7DXt0IDtB
								OXHZnLuKdv/t
								ZKWMyHbtVGYP
								d9f4/d//fT+K
								6RzuNO6g7iju
								BzK9FLwRKLCi
								3MZYnTnym2uO
								1lpfYfi6Smuf
								FIlXA1ju+M3Q
								MQAJJjKKhIfA
								xhxbkdOngDLx
								lhQD6v3VfNDl
								0VBeLq/S7Z7F
								KswN4KQ5ekwy
								CLr5vQ38/P7L
								+7gepwwLz9Zk
								FKaWpu5gKo7a
								SlOt0BptMayw
								WdExBEfWk1KG
								AztyTDi1FYpw
								oOC3c+bIUCnL
								twe3Qg1/7f47
								vkITJFrxKeQi
								L4aQqBDGqMD4
								dZDol2odSPjy
								/nUNfOqpp6wv
								k1Zs1CDQxHNR
								+oVXDAVgZ7B1
								hGyUsLfzNf1L
								NGe0rZVXr8Cj
								Qs47ZPGIU9i/
								/uu//vL2g9Cf
								/OQn3WT/71vy
								V+b8H0nID1f4
								XXt/O4WCL4v9
								AfZ+9Z6y7iuv
								vOLibNSPZLgK
								cWRBPfbYY9K3
								83BnRtkQlItf
								6UhWS01ehjBS
								E4m55PLrx/PM
								LvtkBxgbAls7
								J5wKTh8TrBZI
								sITIKBpHfOlS
								s9n2muCRdx57
								0QTLENOObfSU
								YIIqZiCYHG1u
								T5pJszHKYAl7
								u0HgEcFJoe6x
								vaZ/4nITjd9C
								lWav18HJ45Ro
								AmOtSm3dTOCo
								0qwpVm2hhuzk
								ngvGFDJ/5v7r
								ITKBDKriABl3
								awGLSjt1wEyo
								kEUi4Oq8Zgqt
								EhkqozvatbwM
								c7GirXzhCZtw
								9XJ8IndLPGUg
								+SoL+jCvWRmq
								Vgwr3f2kRifA
								yguk+As+BPUU
								wJqLWhEmp3lK
								nqCnJiT4cCJ8
								ddbd+YWPgioR
								kUS6yBCFrMa8
								7tqmtmpSnoDH
								+x0IK9r98yEf
								2wp19KukYpCX
								KiGZiplacllw
								zdYcJmzoCH6H
								JFvLcDsfXU5W
								oAhNj8Dh4+2W
								tkrf/L700ksO
								PM5CtnGLkUfH
								G9vvI4888s53
								vvMtb3nLL/7i
								L/oochDEbNn2
								ZmmBS8d5j5UT
								HacS4QJO9a8l
								tH8ijOAJRXVK
								HCFqiAIT+wZK
								mTCFqUDd+29D
								KAZBqoln0XwT
								lTOnLJzuPvSh
								D8nIS2TKOMGX
								HY/0Q9ACFKE4
								CaMiLDBOWaHb
								wVd1WE1ITEZ/
								GKNrHSaM8UKB
								UJyeNb7UmBeP
								kDIZQF1CXcqI
								GiKMgGRCSCc0
								kW9al4bJyMVw
								a7e/XY58x0wY
								uTbKHfJSUHzd
								HJHIyHm7vEaO
								ESFNNffUmtWg
								CBGra3kFmzvm
								YLtQXHxvJUqh
								7IDk2tAunol/
								hSpIAYSMMUpz
								fUagyqhb1bU4
								Q+CdGiqMhMwx
								lzxvb6/HyJt1
								/KqPp6Yro4pW
								ygMytqWsC1xN
								eEQ9DkK+yFHm
								jXp9V71j6/DW
								za7gKeTxqJkk
								wHiaKXOn7FUY
								0yQsEfpGK68a
								GtUdEHwEUAAO
								kJcibiRmNJqB
								lx2n5CnUsmAr
								ESQjdINy9g+T
								wtbimdg3ruVL
								Tgc4TJrZCoM8
								EDVfqXQMITrF
								ry1+mhRmCFrX
								BK1jsA85beku
								pJ2sTIkcKZqD
								mc88/f6LQ7gf
								3fTllB/a/NrX
								vuaXE53J/VKM
								75K8I+zz5hIv
								49qdFz399NMf
								+MAH3v/+93s1
								wKTm+zuOmLjZ
								ceeeIgYU05vO
								gu31Qdji1e0q
								0UGxOLMaEArU
								zAHzufcmiVdP
								cu0pST8SD+IR
								iN2+rV7b0YJE
								WRBwbQoTlUg4
								upsuSd5+WcyL
								HemU8ns6lJDT
								lU6TIuRLSzNA
								TMJryPN223lh
								PhII5Qj8WrIz
								lPdsgRQz4cgJ
								OY0KknJx7tSS
								V73nn7/8pr9z
								yL1795TROvM5
								vLewNWKZ0wy2
								8OIHPJwiufW8
								/7fR+2/Nh6YE
								II4mhXiJCNsU
								NbVMe5PfIcot
								+Dd/8zddY/39
								Z79f//GPf/z/
								2gjjC2KfLJH7
								IyoUrC/fGiOM
								LvIHsgwhyFac
								hSx3FXAUUQpL
								TDBc57TJTGJL
								tHCQqW6lq6FW
								jjYHW4Q1a3Ow
								eGcLZWKGnxKn
								6myVybSFg2nL
								1RplVU0z39f3
								tn8KPra3Wq/+
								KzbENRcWoIFK
								rT0laneTHNFl
								Sd9eK66FdCoH
								HsK0QeU0Ycjl
								oPjmgH3Po1E9
								T0rBpeMRwDdd
								e6C6iJya50gT
								D8eop6ng5HhD
								uQPuOTIHkiTX
								kzsEfJGko5tw
								Ip9oqRk6JUPU
								BOMpa/G5HpDV
								I4SR75hTcEIZ
								nVLR5pfrSJdy
								hS2pvKR86mLC
								2zG78KZbMY9t
								k4338Zs7gWGY
								i2p08NyFCYpJ
								MY95VaVQVGsd
								0pyWJh2Ja+Eg
								jBWBocOjaQCW
								Gh3y4tE1mrvM
								jXJHggyNeY4m
								Hjr4i5ttXgkM
								YLAQdKGhUqul
								jwydEqtrBIdh
								cYoqjyvyyk/Y
								TBjyBbZkT/1m
								m2YBw+fLWcjW
								Z890xMJYjMwN
								QSse+LpWlk3b
								J64+M3QQ8qGr
								DdyN2HK2Z9p1
								3X/f9773OeQ4
								6uha18At0kDw
								PRptqY27HAlv
								UlBea18kQDqt
								CXKXFNi76VqR
								K1e1Uq5Jc/Q5
								CrmK5ZdEt4qJ
								HylIM61aKeCz
								zz6rAnJ3UhUw
								8Kl57sbFyux0
								JvfJN9tmndFr
								pFyKZnSSWuOH
								tsOhv5pkRUfN
								23jXwMCqwICs
								TwcfFRicoHbd
								SSf5sQ2fbWgY
								JoRKrSUUGKsU
								4nVTLhdChI+Z
								1hRCR49JTvNi
								6wkihuHkojBI
								pksSDiHlOfZ3
								nNBdY6MQrNaJ
								BVFLc+QAmeg2
								pMWHDC1+DQmI
								uTfXLozuhv2/
								K6DZDg2IIJu9
								8vVktSQA6bt8
								oQ9+8INNXba8
								sFprq5tTkaDC
								wKyRpJ/rgi9g
								yghPWLTWfgH7
								HKzRY0v/lMoO
								lNECKFTpYOBM
								AHjhjaZRxIQh
								4dFjklOnhGJG
								wAew3AcnWKMF
								cE1ucwiHPh1t
								NcGgMZfm5vDy
								8ySomqef5oO2
								xZMVL+Ooc1TH
								Kqcyh3OHK5ub
								jdok4Vd46kbB
								adme72ee/a92
								fiyzn9LE+P7K
								/5HkJuInghiy
								skjncfi9Qnfe
								J5980t6I8DDt
								nLv7r/eISJg7
								3eG5o4Mwuh3g
								65JQo4zSxFBw
								uUCZU+i1JYv0
								SQZzA943DqUo
								hFHunUUVg+xF
								XmSRRZQLQkPA
								t4iu3gdTo5lj
								+tEF90Ho1u7y
								75rDKl95UaUp
								AMREl/CaT9ml
								mcK4GP0QlOhu
								4iKFvLMahGFy
								xGNbU65XvyWS
								LWVDeMieu8nm
								+DH3X4vFjxb4
								CBpj36NGH2Ax
								xOduxadG55RS
								vv+216UpAY1V
								oYp/eJE0k7st
								Wk1OU67wvkfw
								tYID1UsvvdSN
								+Dd+4zfwJOQv
								vPACBScuLf7e
								vXspW4np+8zK
								nLforGjbeB/C
								22RIVFUAnCKZ
								is37XWBCIjfb
								fWbl/muUpjXe
								u4wO20nE0CnR
								6QUNUAAIbAtf
								m/cKyzy00zqf
								ghOeKhMKj180
								C5CwIvdkdy3X
								pyTCKBw61yK5
								W95zX9vcDXhD
								E4PKN4GFrebz
								srArqhs1huS2
								a9s+CX2ahD0X
								wUjQ0yRv9oZM
								h5ywaBNyXRha
								FdOSj0LCNfI1
								1DHcMRCoQRMP
								wud6PK6AbNfu
								yu9gp3ut2hQu
								T305xyoO4h1N
								UrkYtCOzxnA/
								/LV4VNusQxSq
								SREKSZAkohod
								fL6qEpNL0Btl
								HgKdAoZwO77/
								lz4dldeGw6oH
								oSuenI5amsUD
								C5O5OAeBMrkW
								TU2MrjGzNTq2
								YAU5ykfG6Ckx
								vEbAi1MWudM9
								IiepLkIqI76C
								BXJKFMizHViS
								zkW1rThCCtBi
								8LxYWU4sNm3k
								vWM39uqxFdtC
								jdp7n3rqKWcb
								H0J6AVm/bEXo
								WQQSb8GSlJoD
								nsMYTYGJiheE
								uczp5UtGCpfz
								3/bzjWs9wUar
								cOWvFZkXhkZz
								NGmOPpCQq5WD
								HKJMwdAUcOZ2
								S8C7w9vHFVhe
								qmE3YzVQACe2
								cb0BX3SikZf+
								rXh/b83q2CpU
								769C5bFQB3zw
								s00/E5Ks6Cg1
								ISYELZ5CKQRC
								YZ4LPgoWTlC7
								LsMiSX5sx9Gg
								TQwA1dMU5RTP
								VpAhpEyOLrPk
								Oh09JimjYElu
								ktmu29fBTu6/
								JnN3ChMAea+R
								zOKae0fvu1r6
								qKHRFIBcdAMM
								RPpRIVGYOFPj
								0Y0SYcLUKrg5
								wIQ7+s0HLZ6a
								pfrMM8+4kvzy
								L/+y31zwYxt+
								hd89xTTmq3pW
								c3xdUIVReMW8
								BpYv7i6Jbaml
								oy1lflE3O62A
								R2HHVJZjO6Uz
								xDWPhefZYYDw
								WwB4o4VRRhQw
								VWznbrpHj0lE
								K/KQc5331fCS
								84PffzPJywZw
								8ylBheIlytGo
								xdx/uzOvjFrH
								ctsycirrZI6x
								p9knLQr4whCA
								TdtJ23HdN1C+
								pPITmH450Y9A
								f+UrX/EbwX5o
								82Mf+5g3grN0
								+4aXgumn/m4l
								dkWfiz700EMP
								P/wwHhp33ibI
								jZtTh2dOReIt
								0w20LgnGKCEG
								kaDOflvUl3Mg
								CR042xX28se7
								6NufKRi6nP63
								y/Vqle3aZq6l
								3N6uvTjbiO2Y
								k6PSVKVebUYp
								ToQ3Zss/ChLR
								V14UzoO2WzY3
								nxWsIV3iOyMh
								Ecs0pxhdwmt+
								d+FNidKvm5+S
								O/N5kU3qo5Bt
								YfBSNRQwSj5l
								Gb/M8bw3hBe8
								IvT1ZTdEEjvJ
								Bz/4Qa0p7dGw
								YsJLkWBQLtZE
								oDV0bG8f1/3+
								a1+VCO0c8VIK
								uatbKaqMGYtM
								1CZeHz359Kk7
								qbXW6jClm88Y
								OoQS9xOwzz33
								nOuzk5irMd6Q
								7OxvtikfY1p0
								eFuiqMTDu1Gx
								zStAqIKB3AJU
								QKt1ndL0i/9a
								/kHBAc5cUjTt
								GMgr1aguEN4x
								1I4VTnIN/5o+
								qFPi65Su4Ui2
								fIUK8FoY31Z+
								DGaKvDK50wIU
								EitPx1z1tvW8
								fGrhI4veL56g
								j4V1jdoq6VNm
								qKpzPsHMMy14
								mNL3yCZg8gLI
								dc835cEkJNlR
								Vjvh2qUAky3C
								lxFm1cEXSWjH
								tqiO7VEzyWhy
								qhTITFOHNV9O
								x3z0d8zo75gx
								3DHX5k+TzSic
								/OZIYCIk6YlQ
								SwcsYZTrkDMn
								z28gENbw0qwF
								SJMCTRJdmngS
								cnxCbchpwg8Q
								k7LSCRXf0Co3
								pLYZFpW2REZt
								DEdhxzB/IJpg
								SlPL1w5z7ZZg
								OZYRd4HoHqmM
								YIaPoSxTS8wp
								BcOcFRfZ0q9L
								QtnKslW269p+
								ffr6wvZfQ/oc
								0l4N06vH4Y2V
								kNo5SyEQvAK2
								ZvF0LHb6XOeI
								ix6QqCLySGyo
								qLS7qt5q7f/d
								qU2XIyBcZIDR
								rRr5rQ6EVVuE
								XiW9TZjQCYoJ
								kov3iP1fakar
								gGi7nmAGP/3i
								p0kBZpUvkhV8
								osVASOFShes0
								HgenFELYgaQ8
								JlAnBlGR604M
								2a449OkU/0AV
								WjhMyHcSQiAJ
								j2345AFiRt8U
								9S5AlctQj2OU
								dZHRlRJOS/mU
								rsVPuSGYAnB9
								6K6Ri2AnVMrd
								Vry2kLWgS5/h
								3GjEn44XHEqu
								pdbdhDICBRxD
								3iie06NHmqpt
								iDnNrUKXi6cu
								IfMKqMsvc136
								ZgXvzzzzzKOP
								PupK4tr7Uz/1
								Uz/8wz/8Yz/2
								Y29605tcgf0Q
								HRP6Y5jrEr+E
								uFVj3BXkZLGT
								A4m2pC+NYNCo
								3Y7v/wV4SmNo
								lI1gCsyzqBTk
								hdRoPLWywKSw
								93fbP3VKOGGv
								4JUi02CNFuEt
								3s3nGCM3NxRB
								dxQayi8+CkTL
								xXhZdeL/E+2K
								Lynbl+3a9uUE
								6zSOMLY180RJ
								KdMRqs3QkMO5
								K7Dvp3wL7HcS
								v/SlL331q1/1
								s9BaXwr7mUyn
								dBudrR4sxhNx
								unPn9dNBppb5
								hpcOj07yqOO3
								iwCnRXK5FWxf
								AXfR0yap7aTN
								vNdx7xq2Rrsg
								AER4aORjzjD8
								gd0xKcuRnKaC
								IExqzBEdRIja
								XXsFCEZIjV5r
								lRTRRJDpR5uf
								k+Z2/OZr0wy1
								E0+RDEhRHVth
								E1ILAaNLeOJy
								E61BEkwYK3P0
								cpQc65COMLhQ
								tzlpdMAgPw2J
								FdeGUsALXhFM
								Hh/Fu//6KJ7Q
								lcEHeqarFQG8
								BJnk1Dy5lhf5
								KQF5UOoAA41f
								dEwnee3UM7UZ
								EjnaPdxJXzpy
								N0tNchVw9HIM
								cwVWCl2jdnjb
								i/tUVyobiDXY
								ti8dEap2JM4p
								JsyE6ZRCgZ0W
								h3CSHTUrgiNv
								GQycQNKsew3q
								geQVamCFzZ3D
								wxTwPpmbKiyX
								38Ior/9cK000
								lVy7gow657S1
								uvx62/rayK6o
								jfFqRnif51Cg
								qapZeZQe6OUl
								+t/+WxHmAl/w
								cl+zmGCEBEEA
								JGOoS7hmuga8
								yle+7G6S2Q7J
								WSUxmouJJ/37
								b4V0SvAHBG+a
								dULLu3ZG72YK
								7Nhes7pjOk2p
								V+8z/8dQ9SZI
								zFrM+EYLoDKq
								wJikMwGDpckL
								HUN5oVzRDBFS
								Hu8kAzUuKKse
								gkNInxXeGckE
								s4WaaUapTdnb
								gqgFAjMvR/BJ
								oZDuv2UYbPFw
								xDZ3x1YkiH5D
								bHN01ExSOkxK
								hNDKchRpe9RV
								MUNc45WiRYcv
								HaM+LXTz9alj
								5xafPfouwG+g
								3Nv+O6Qit6P2
								xgHFF/NSwIev
								LWzXBKvYC0sM
								IumB8oUZWks3
								kUymqbE9pdV2
								5cWZFwkiILqE
								q1MSxCMyJeCr
								XsqgGoqRi1eV
								yiCJ61ZAygyb
								RfQrjlGADKEZ
								7Vi7wx+/E7PA
								LoHefifO9g5K
								k0nm0MoreYaV
								6xSE2hqP7njf
								4QChmfIKOAGc
								CoGc+iUUMNsV
								VpdQlSzJbg3O
								4cHyu+ayBfIt
								998kx/CO3j0j
								lGb5clrddOkb
								EoM9wVztOJH+
								gIdpMpvSXlgO
								Hg5juqKl2TUn
								8xCAoI5q5Clw
								EUGTI568UTyc
								vAhpR1UsfSaY
								AsPQZJVTaopv
								CHmxuvz65veJ
								7Q+H/vzP//zr
								Xve617/+9W99
								61vf8573+IFV
								4YHSKnsmWjEg
								sMioBNF6K+Qo
								X2WHn+zo97FA
								JhRmCPNAxBYF
								zrCUhVSExbYC
								ppkCHYzRMV81
								7+bzO675zXWM
								NljIaV6T99kI
								tTHfxWNopRVn
								dXF3tNdGQxZh
								D05r++oo7tTd
								FdJd0lZmFZg8
								lctzt3FRcOp2
								5Lbz+0XgT3zi
								E12B/bcs/tMW
								f8nWpdjb4XJ8
								324odkIFl6+z
								nJuvHzP4tV/7
								Nb8LbCrCn2+4
								1iunt0O2DuRd
								eDGIkBoJhm3v
								qd4jgpeCITuw
								8KSAoZyc7eB0
								p6BwSqK1S0sT
								bG+xvDDfQrjE
								gIBE7RLpCzuT
								28GTf4UdGQsq
								WF5OKWWwRuEj
								ESLmt0iXi+HQ
								CHcMXyTUAsHo
								Ep46JeQizRRO
								8Ud4B7OWoHxr
								mcBXagWshng1
								P42HZsEbxWuZ
								w1E6hxCTzQ8J
								u/2J2eXXtmba
								m7G6FHKUee/f
								07wonxKTByIp
								oIHK1x2tLHqU
								4iw7ysynbiJf
								KXA6hGyb8Gay
								byJ8K+H+q1UT
								Q15elpiF5m6l
								Jl5J1rslbP9v
								uvJSYEWLF4Ch
								aJd1mseWbY/D
								EBOPEr43TgcY
								0Y4JnkK+ju2o
								7ZijZpIply5Y
								MfPI+zX9Hex0
								GZap8NCY173/
								NkDmmRTSDnxF
								M6RKdnWvQp8N
								ets+9dRTjz/+
								uJ+Q8VL2OaH3
								Mp7kySefNOQs
								YVarLTK3bafb
								Zxv/a2snRyv+
								LpFypLauNfrk
								1e1a/CvmyoNC
								wZYsHCQpEa5e
								RAI8/ftvt0RP
								Gi6AFAm/HJnk
								ZvXm/NLcp4s1
								l5W/Zj4TZsdU
								54mnggARWHGu
								hU2yupsCEo4t
								tdKpjLrIaIZ5
								BEun0yCmIlPI
								UMtEl7zlickF
								+ehgOhxq4bf/
								4B0PzElHNYx3
								t8eQiXj4BUX5
								EtPmgoRhsY2c
								PuU7aI1h5Zno
								TrJckAhg83bS
								0IwaG6gT1U0E
								zb9VRqsrQctQ
								1mylZmOxtUqK
								Gr/khaRFFGy5
								fvbGS8cxw/vF
								dwEvv/yyz/xf
								fPFFm7BTRy8d
								UQFkog0KQwih
								GvY4FBlZzvYB
								1RaJySykOeeL
								IZBwtiQuTeBG
								kSCtglOidkqF
								ly1zDDXCC9xG
								O6dkJIhrahVQ
								LikTqpvjljeR
								9M2HpoRRuchI
								bHhqTNhiQMnR
								qN1M1hg6JBMM
								ndQ2t/f7/S/z
								qMC0md+KL1ch
								xBePiDzJrt0V
								0yhNaEeco2bK
								6eel1EZ+zSmF
								XEx4mHBUyevb
								VDFPvAjAGlJY
								JgiP8kU4tHov
								8vSPbSbB5lHd
								TInioW9IDFyb
								pR0kmAw+72Ea
								MpkdNmwg3lD4
								iXaNEFRkFJkA
								KEmRiIE+viFt
								7spibSeX9Aek
								kHQLXmAcSUdS
								hlx5HI28Xv2M
								HDRTWqiPPfbY
								ww8/7LX77LPP
								OkmSdD9S8zLV
								Fl5eREXHKEqT
								F1SJYvCTYPqZ
								NNoQNGqnROGU
								Lm42R6xWhQKb
								lkejIWPISwQz
								8gf1O/r55WKl
								gS3CGdrJVYwC
								oUiUdOIJ89iG
								k1wAgYdwVL5D
								MsGznYcrmA7h
								Wht4P1rpZmqH
								b580Q8wik8fe
								RaeNjoJLh7/G
								0xXYD0K7AvsK
								2B+w9TpwO/Zq
								8JOc3iaWkvid
								8dx83/3ud2vN
								Omi2yvX+69Bu
								F+3t0GuIhA7C
								wCGMFwPeHtt2
								Ksi5DogNeUkx
								oSZggI1uSDc/
								MyywUwKlMkIV
								oZh7WxGObbAA
								o3ZXGzUdykIq
								cq7vICAIpjij
								ywvjjIBwVLJV
								ZlLuHUTIjgK6
								DerkX+7CoY9S
								JjzzeZGVOM0U
								NvhLU1I5SLhT
								GM2YKcIl4dun
								KXFyhoo2BZzq
								rbBbsJem4JkU
								Ep3QzB8/ivDS
								Sy+ZinY2e5pn
								Z/5b5pTNBIZM
								6Ot6TNfyIj8l
								RX4gOoJcor/9
								1CJeJOWo9fRn
								as2zJt/VbUq3
								Ikht5HCsVivX
								GQwpSycxb8xe
								RvbzeR/ZbZQC
								VF4wHgQS/CSb
								REsz5VzvWrkI
								Aw65R+nNgmwX
								TAKkgIxCTnIs
								EckOdrqnyoQD
								iw95C/PmZjRZ
								DHMNpzRTSyfX
								Y3ifzLV4wocM
								1mOtVp6arunq
								QdiE3W19QPH0
								9rcBXXtdftH7
								3/9+n0sjjJey
								K7DnqLaK7H3h
								HeppkrQtg+Ko
								UPNYFmW0ypnv
								lHUJ744/zLVl
								1SMOHA/Elt4p
								pTkwjoTR0zm2
								K+bKQzulMKun
								VpcvZRxlEjSO
								VsyVH4X7ZO5z
								GoyLYmA1D8IQ
								X8cnkpxmtsWz
								JfHqFTI0CtTK
								HWOVSRx1fiOJ
								AlwD6OEyNES+
								qxVzxNa0ND89
								RHOyHzwwzcIf
								E2oDAgpfPNrx
								Pi5AjeGOoXNK
								1MjBjiMgwrvP
								xzRqEE6pOA3x
								Atnk6UxLwmO5
								eGR4UHRaX6Ki
								jKjZrn3A+Nxz
								z7nr2fdss+7C
								H/7wh72AHHi6
								FMOhDLmFkLmW
								uaEIz0XHMAcw
								pUYq74Tm/TXr
								aAIQDH1WGeoG
								uz29qw21UwJC
								LsgsMbqEmAh4
								hpW0bgFMocyr
								YmDCtv1Ndgxp
								hq8CkUT4ooYM
								MdQ1VP0bnWCM
								7oiLRmneQYNw
								k8btP6ttTvlF
								ybVh3sS63eYm
								Nmp4OkK65no1
								pBMs55uTS0Mh
								24au4TAxRN8E
								aA7oEjI3K7pn
								OZcGa22Gk/eE
								GdaOX06rxDW/
								1+Kn3xBA7rgW
								Bhr8XNAJmdyo
								U4fXE8Lo0lmz
								plyoWoARcDSw
								UwdCCg2FMykU
								WFDFWZApFxIe
								o7XQaJqcVrfn
								KDDfCyCjlu29
								e/e0huik3JLU
								MrQk86ItQjpI
								YBRQN6k0u2Hh
								p6sCN0luP4O9
								GzKK5l62Yxo9
								tivIajK1Kk5d
								o0UCRMwlgrnD
								KZOjxyTja6cw
								CQ5sEV6TqxiF
								ibZijm3g2RpC
								46502Fbzkd8n
								szPv8Wm9+5BT
								tL3dfm4zd614
								/vnnbXHmTC8j
								jC3O/u9aYfPv
								vE3Tz/986lOf
								8p8C+ytYX//6
								112EP/OZz/if
								SX0rB6HXhPnv
								jNf9973vfa9P
								h+yQ3h3r/dfb
								ZNzxhe+ELzBM
								QxgkDERixtJE
								bKnNVYJObzHr
								yGZLgWQUSuFy
								Tz4QK6/+X/iF
								X3j729/ugyCV
								lzuCH13cLwHA
								t5q4sKvzIiSB
								UbhV3/+7BX5p
								NpgbNYExPKVx
								yqRkBcOX9a6k
								XCtjfnMa7LGt
								hoHAKYA7/MKk
								hoqKfjT5cEFy
								GvMqHP0pfvd9
								rSFelK7qsSIJ
								dpAFQAeNu0Ki
								EKAfRXth+w0s
								81BBXCJ8dmd1
								qA8TEwwmkwA5
								AqWLdnltTk6a
								lB+oPUG5PRzm
								V2AFrwj4IUEO
								reFRkAUTtNZ2
								5RkatdbmCqwy
								tnRys8Vm6HDl
								CmwNaq0+E9vM
								sRC6JoMSG+WC
								wQROWDqrr5XP
								L9c01RwsXx4E
								pyZq+Qau21w9
								rc+KufKnyncI
								eTkl8Vyj9MMU
								cHQKcodQHdBk
								ypdkIzxMha3a
								tk2fvHn0PHr5
								2rdNVzdZ246P
								o5FPoZ944oku
								ID7M0bVtPvTQ
								Qz7bUVtzmJXN
								3xvcvu11puz2
								AV4AihBD5zaP
								m8dX5IZmsxoJ
								ZcJr8Ru9RrID
								Ut3wnVh6dZoG
								AjMN2HJK7aYW
								h3+MntJB8UYA
								EJo6C1iOuhx5
								UfKOJIII0z5F
								Tpjmsb3DL9gj
								jYvqOS0cQ4oz
								04mEeeWaJ0Un
								jwyDqpsj4U1e
								AVILk4LEe5ub
								FTRTqCygKCTM
								ZOSEnku1YmI0
								L+L0MjQtdc2r
								J5980gx0gjU/
								m2CpMYkJhJfw
								yws/ridy+keC
								c0o0YVaKoDgS
								wKnyHcJB2DFt
								oVx0Km6iwq8+
								4odpFGHYGqpW
								wkCEtmJL2O6q
								xSN167P0JKBU
								gyZDJhD4wkiN
								sHJVKF1yoybw
								nOhaQcre4bAF
								DqqoxlAXIHPE
								xbHCSbg4pWpb
								hBDCJ8REzPOY
								+ebn1WlDUyTI
								KH0BUGCCb1pq
								5ZW8CElUe+Kk
								GSYddJRndZSn
								f60t+F0bVCai
								QoKxalCaozCj
								lPEUxIzo0xHM
								Nb8ZalOgjIBv
								Tm5+rnhGr4GQ
								s9JOeJiEXOPN
								DVQ8kM2QoPJO
								AeWRDkY3pyKp
								kukfWwpbyBfv
								KEBtaNfazeHF
								BcrQnMH3Ruv+
								K2Dmm8qrZb/U
								dCMpoPi8hCke
								gPgbve0RBHIK
								RZjyAOoSMgdr
								NQkDpuXfm9cW
								552rtVTdd1xV
								tM5CrVyGTLqj
								MYRZVNqCLCpy
								mUbUmKACGGHy
								hLWpaQ2hW4Dz
								f0d5x1yzpcaL
								IAtYnDQlojWk
								O3LdO7zv3F3r
								FoZ2Egx2kK/J
								C2lCFTB+bDEZ
								Vuee4IyqFPOI
								8IFoqszc00fb
								547/WzdHE8CZ
								2a9S9lcN3Swc
								2+znnUgxdnvz
								h5oNvyuwFwHl
								j370o/7+8+c+
								97l/+7d/898h
								+SnoT3/6034p
								BgIFytaFU7dT
								nO9/fZ1hadg8
								vS/m/gsWOEdm
								oN0VYfJI3juF
								sEiOrYldChgx
								e5vbmds0rGs8
								Ezh0OMqX7im9
								//3v91vwP/RD
								P+QWLE5OoXUv
								WKvRwaaNRXYF
								TChUdIpMKGt5
								ocyPiewk0mGV
								XyYMIfDVzLFO
								5VhZ6JT7hLoy
								DQksv5j0d+6m
								u4vwktJGxTMh
								pQ9zDHfM1IFh
								xe8jB1OIhGGv
								V0mJh0IxcwWn
								UC/Fun7/fe65
								50w/P4fv/mvD
								dGx7avvPfz10
								rvvsBQ5ArccE
								KtjiLCnt5uSk
								GYX7ZALX7rA8
								IzmSw5G4GagC
								wiNEO2VqysIk
								K6NrtPG5YJsa
								odKBtdYsYV8B
								qwzyYxiWmFET
								xgJ0h3pmI985
								KpdIWsgq3wPq
								DAxHt6cMVsw5
								PbaG2CLx9Naw
								ZSl+SZUvKwyJ
								pHaZTveInGQU
								dgy0KDn86Fa8
								/9ejP6XRG5z8
								jvw+mamSMJh4
								KJLNI55QMTsn
								99M1tj4mdo92
								fvuwz6Jde5/d
								yLXXA7JFe0eb
								0u6/fm3ExFZb
								sMrr/WJUSzKb
								gBS4zm9Z8Fte
								k4XtQlTNq+LU
								JbwWv6FTYtXT
								zAVeLiIRlVeM
								V1KBEaZJ4ZQm
								sB3TrD62QGjK
								TsBa4F7o3KkJ
								X0i043HS3IHr
								0j+l0yAJT4tA
								OBHuXDAxpPjq
								g4ySCAw/T4RC
								7sgpBDUSQviC
								nKQoUAvTkJmz
								vcAvv2FHraxN
								M0uSWubUAOpW
								LgjQSrwh8aTJ
								ypy0KemCfeyx
								x57e/gcfc8xG
								cansZsgqhhCO
								blGVV1kEOPp0
								jlSax5Ym8ymF
								Li/m1VEzCWW0
								jmYrklOSoFKA
								VbQmastH3Uwn
								ONyVL16p19zx
								fDFXKHusndMm
								yYqaFoJtkPe6
								6llt4feAOIUp
								KgpaPDQ6TDjt
								jKfaJnOx4THk
								ECo1/ZLKtuKI
								qsCMHonmKXFK
								uWcEHKNLiImA
								h5Z5x2aR8JV+
								Ckww5CkI2OTx
								olFbPGWjCGND
								WNfprZ+bf/My
								IdEPM3MtPX6R
								oTtoB5vJWMEM
								VrQKi9JPDeyM
								xotZFog+HeEd
								XWe7AV+aFBIC
								z8tUbxSOOGOI
								oc81wuhCa5KI
								pK01BXxWec9L
								HtliSAwxF4ka
								nsYfgqEpMhOG
								4WzZ33z9GmCY
								jeYx7+GY23wJ
								zPtrvf+KJyhD
								yNyOTvHBAhE2
								5lKFJZc85p28
								ggAkJ5wupmgx
								1PIoxw5d1iZJ
								U9QCtJaff/55
								i1rwijB+6SAI
								KL95gXyJafN+
								m8fNsqXZEHDU
								6IAYzRZDaJRO
								F7FN/aS5RHBG
								Ie8MOhIUbQ9R
								MDQtSS0Y3RLB
								6BbADqTumc8T
								WWFoOY2CHeRb
								8at32/An1B5T
								ZRlbDMMqaQjN
								0JhDQOQPRKt5
								b8/uv3Zvm7kT
								mmnQV0imhI9E
								bPLIQd2Q7Z2O
								/d/86YSciRuu
								z0/8L6X+/yN/
								Avof/uEfvvnN
								b/pZaH8Li/DD
								H/6wczhY3z35
								41ePPvoohlOz
								0cQjB25aBthr
								2pyELKR86fbK
								sAlQmzB69RDa
								PMmBCJKVd4Tl
								03pURjOBLyDl
								GCzbCDKGrWRf
								fPFFjBkiSH8L
								/Vd/9Vd9WQbH
								oqAja/EUEitO
								yT0jT4cLHklC
								qz5asSG20ils
								DApESEJNh4Qa
								CUYuiHmjRS41
								hapWeAplKgaU
								FxIgEPiigzAh
								5x1mXrR4Q0xO
								SSKnJPj02YY2
								gJgj0UHjiLlI
								EAkyxESCKHeE
								u3gu9dro1K+5
								188/m4Fq0n3B
								TcGiUD128BUH
								bw54shgSUFzz
								qMs1p8fIk1yi
								36juFukl1Fvx
								/t/e49qc0szk
								Gn5ZH9tr+vxV
								K5GzoiZ4aRLG
								q605bM1axdaX
								z7KQEuHZWv6O
								tQ8//LDzrUuW
								1cHKGvRTH9rm
								DJ4yBPolEjjN
								cS27Mq3CamsJ
								7BZCSYmT8ugD
								CWegKKzEyhBK
								szaJodEMPDkd
								oaoDmvrvmDHc
								MQUDTYSy6LXb
								ktdF4WwZXGbR
								RDUhFdXEk4J4
								InNSVISmnMWr
								sGasFg/Na6Kv
								cTE2c2cGv3ah
								9VzEYLraJ/te
								+D3veY9H5mBJ
								KBjuBCba/B7b
								XZrTFTblkpVd
								ULtcCMuaQtvL
								saVADSw05pLd
								yv9/2A9FzjAh
								eR4dKoDQzxfz
								jhnHGIrtmFGS
								AgbbboApnQI+
								tvAnVK49iEIl
								j0SljEg8SPAI
								Q06BbaXjF4VP
								PgW5Qbk9PQ5O
								mlmFUPzJtWMY
								w9DyMQ2QR6xb
								YBMGqKm2LCy3
								CZVy+pQH/5TJ
								V8FnBUeykE1U
								C9+qt6J1hbGd
								Ly5/9JJCuTOc
								4sAvnvKaipUy
								R5QJJYWhSYKH
								xiP+NLz/hFA8
								8DMM1lM2N8gl
								SCIeM7PXJR4j
								YLO087kcaZYd
								EPoIYMXRlr74
								6Ugn5aa61lxC
								LfkmNhPm4dSG
								1jnBk63gqxq/
								4dOHz6NdWv21
								PQK80vGeAp0j
								TQXorPGzOqVJ
								8D6Za/HLCH6Z
								Ss1+5bXi/YsR
								NolgxKbFy2Lc
								kWRV5FXGaEIt
								HnItppSBRCUV
								GqhBux3f/5uO
								dgeYu0ZDC3ns
								8zvu1kjELCOk
								ONfqc80vXw2t
								RTDHuAMLrVM9
								RpdwF/aEV91E
								NcEbyqTId21D
								XFd2TB4HcMdA
								DvCS4RaMbu4y
								lD5MEomIv5Vu
								iNxMHpNLmW4L
								RS470wM11XXT
								ZBh4+seWCfOJ
								ofCoYRDzlUaN
								Aivr1NcByDlH
								uRLSt3Jtepaz
								nUFZ4KxVBVIi
								l/wPVITEZdSa
								dbFKfmwhE9KH
								KRcLnLLF4tNv
								L3c8OQUtKHKS
								oXaDWqMVjXKY
								TNaqpsYWCFpt
								Vz4cINJEGCCE
								RTiYJIghySml
								kM4Of4aOzGUG
								3H7iF6wATmlN
								bbxMZY6MGHK3
								4kvKZzLuCDZ/
								567KkpoJ4OTs
								7eBgNodnRzVd
								1NXSKB2a3i/D
								Y3zB9MILL/hF
								YD/z/Morr3zh
								C1/wh7D+7u/+
								ztfBuh/5yEde
								fvll71bX3l/5
								lV955JFHPGjJ
								mmyO6Mf7by+U
								vPSKMW8pW1lo
								e+HsXzomMM05
								EVGzGC1trWJ6
								rGa7iZ1amdaW
								jhREcu/ePSn8
								9m//touwRWEb
								d/llOJFMMOLp
								ZacFTtmSaUvh
								WqjkkKnZEBAG
								SDi1QVErLzok
								wWLEgyQJzRC1
								Cu4pzIPwUEaH
								2ugAgcDLhvHq
								Hwor02pLmRqe
								ZkU7tnROaTTZ
								hgbqDqKDKCO2
								lypsM023oWz5
								Ugo0+KfMBvOq
								X1auEjY0H1wg
								NbEQntkI44nQ
								h68+WuCeZo8j
								75WXPLXTLApS
								O3EW6mlxCHut
								8AIcXVLa5sMp
								eFGls2uv6ZMX
								QOB4watVXsSJ
								9+iVwiq26Exs
								H2T5ctwVWNeK
								sAM8+eSTH/jA
								B/p+x0psdYhZ
								8PC9HVQVAQE+
								mRYhv2lShkaI
								Mf8vu+e20Cis
								eekiJlmVV5hs
								G13bEqGQ5jX9
								ggmHzjym6n9s
								VxcrPzEIr03D
								tFGQdg+SoLbw
								L890Il8Nje7i
								mZDM9iabh+JZ
								2FtMVy2hopml
								tmI7cC9Qm7Y9
								2VZviF/evdro
								eGRuwbYjmoZy
								J5jxm/e1XXNc
								efFTYwgchZAw
								82DJSzy1Y0uZ
								VWk2A1vXwpud
								MAU6GIAIOEMt
								QEW2c64xFAY1
								woI5tkYJYXKK
								MLqExye+SnI9
								AZstY1JqYo7a
								zMvCEJBsp4Y7
								w133FubVe+iY
								l4vujiZOy8fL
								uskggAlsDQOI
								LNA42jGDdo2B
								lon6ozIFa37a
								H5A3ha6JZ2cw
								Fb1A6YsZIIY+
								K4wu4ZRlFY4y
								oXrSBEjIdraI
								a+E9qHwigR8p
								Ts9XpjwiQc5L
								x6ioFNkhxIJy
								CrL0SPI7NSeJ
								pI8JGQMND9/E
								Q5cncfvmqhR0
								hIQGCk8IR0ml
								3wRLjQ6rnik0
								jDAM0aEpMHFa
								/rYFz4IQlPaU
								GO48wvkukvgn
								BUWAXI6CwVc9
								cgE75j377LPC
								NnlkQc1okUOY
								kEhQMVOoOEaT
								aPE50qKyBhhN
								ERoNFuDt+P7f
								zdvNxxqZhECe
								7So0NPapjRdM
								EgpiRlthbhpd
								cjowy+6a3wFM
								M2VZAwfS60AB
								MbqE6R+9rx5B
								USiwgjy2JpJY
								CzJlXUKS/4+2
								u+nV7TrKfv85
								6CEkJAQIISW8
								hCREkEgIlDgO
								ju3t2LsVnv75
								AOcTnG7Sin2Q
								LSckESBQXgDZ
								MY9IiCBI0EE0
								QCAdGnyP87vv
								/1rl4THnvbyc
								5KnG2DVrVF11
								VY0x5xxzrb3t
								UxlATCLDLRoU
								sYwByo6//Ww1
								6WZxG3p8yBXj
								3V/a9m2iTAQG
								RyDa+R9HIZzB
								4rDSOFaapY0k
								xM5EzCvYR41H
								nIbHH4j7zh3t
								RubAn+VK/JKi
								QoQfmawW5Pn0
								9Ha3kio9jpAF
								bv5uFneN7zKB
								5Yqww4Cp5Ip6
								902nlloHBxrM
								ASyjcKKx3Ej+
								6dtoarZZOC4Z
								Q9hAVvs4pGyw
								JeX/sBTVBggn
								/sdxrQVm3dCZ
								lONY3iP+NNNU
								eeXSw14QXoJO
								vz6yHH19mZJ+
								JcS+Cbtd5LAt
								kLPf8Pp+fPPN
								N33t/vCHP/yP
								//iP/+8qvoV/
								9KMfffe73/UX
								Mr1x/OXnZ555
								xkLbfmK9bcXO
								Nx0oR5peLmbJ
								XM5bxl4ll7fO
								/QmZP7F1Se+p
								9Z1iD3cnGiUV
								hXZ1yXst8fLL
								LydS5P/8z//c
								v1zG1sdC7yM+
								viOEEGSEBy4j
								iybMg2slgIZa
								IFD4c3ZZOUAI
								S2/PyuHDmIVS
								q/mwE0kZIbDL
								2CzmuDEGxSE+
								LnO+MF5+X58+
								eeXK89rmk0HS
								U8lVCgKBgAqt
								y9Mx/0kT7TwL
								n1zjU8g2DnhR
								Rmtn7/nlr+Xz
								cHMT+cGFjwWf
								FZY+f+BwOHu4
								WSY9Z2e0Oi51
								eNCOypYxnhCu
								K3MyzA401+Ia
								RR2Rs4zPppTo
								OIpinMR0DDWt
								nTaXlrvdotVa
								ZD/7axi+gm0b
								O9bD4QtX8Qns
								pwXapWmewO5Q
								j1wvDuGaSewx
								rQNbXY1t9cbe
								L71rvCw44COp
								EFJR2E54Vc/s
								FDJK7eKwduzo
								P+1qapwn0aYM
								/qastaz66X29
								xsKfDmjCKR+t
								aANriMeIh4yH
								pIUwgvK68dy2
								FroXmh0rL1hF
								CRQOdt7IHQw0
								mQN74JN3U1aq
								qw6Zp3RgCcVl
								RkqejIlEuR1H
								DY+Avac6G4bY
								coHcA9x9q+Yp
								BD5MNRKY4XOO
								w8qN5VTGuRWf
								EFAPiCipAfIv
								cHoS1WJRsgRE
								k4dhDgJJlNYu
								3cKpOrCFj9uq
								rAVqkYzeyF7Q
								RhwEcrh06r5X
								WTYmjHLl1t44
								7QO3qXH8B1lP
								vFn6t0gW0SVn
								aHYmJnS0szCS
								0sEBW0VBzeXK
								iq4QbuV1qYTI
								/FRGgElM0vFx
								fznkON7QVWR/
								qlE5LJ5yPn6J
								owgf55+YYBjJ
								yjS66YwwOVQ1
								Hf9yGUtndmK5
								TTilKGRAkVqa
								XQgEaOj1oLAN
								6Cw6xsfrDFUf
								6Z4SEEDhfypl
								X8nnNvZNWRmu
								emyPY8fslX8l
								8FS7KhCWQm+x
								1ViEkefPIVYK
								V0KsythUxOoP
								+/Ckc26kCCeX
								Dl6Ff9KlqZDv
								pg9/yFXS3K5g
								F7S5LOIe9W6x
								GPPMDUKXxslQ
								yAP9Oc074Ud8
								gNB0kgTLZ3iW
								enhSQJmdLC4Z
								gz2Odrt1Cbks
								LhmHz6ZADvBK
								5/Ix7pKRIlxs
								QmeXzu1gBZEp
								Kn/2wo33EZev
								MyLwA4lwIANb
								FgiUVaZwtxI+
								EtmWorytPATc
								a4yVZrSBo023
								T8QC5OyyQmRc
								wVc98tUli07a
								+W3+qXRV+HM+
								+vsRd7e5KT5C
								gPSxNl95LPBJ
								iaYVYWZEm8Rq
								cpVupTF6aEGt
								rHKAGew17aW0
								CdyUPBvXqQKP
								IyiSXdQacqoP
								jQIf8/07SY+s
								arJGWcq2yvX8
								8tDQcdrmcSRO
								WGwne0mYc7Uv
								XL/a8CXiE/gH
								P/jBv/7rv/73
								f//3//zP//gt
								8Pe+9z0ncOvr
								+9dfgfZtYlsC
								cSYMCiwQ56gA
								vQUo6Z0DeymI
								MpWwjJHdRlWI
								cigexWIrxsZm
								aUep1yXavgjM
								So02Dt77jqav
								v/76n/7pn6L6
								ne98RxWm+Pg8
								5+/xXrGQu1lw
								EC7QVAKZmE3Q
								xorFLF1pRoRX
								8iv/ZoVQ5CI8
								xcrIyDOQOWrK
								zkeZ3IKtZG4U
								wpOkM9benAOk
								j3Nu6wjzVISM
								QHikTMgop+CI
								DeE8N/xjlAXy
								m0rfFF/72te+
								/OUve2T5G6RP
								nz51bPCIqwNA
								oOlkzzddlcgl
								B48761VDjuAs
								Q6BZnkTsdbVP
								BlOncgrOeOrM
								WKLT0awS2lr0
								qovKumFiLoWb
								y888ffy++uqr
								7lCb1ubxAPHI
								9fH73HPP+bu1
								/qo/cW/6d6bP
								P/+87oG6bsPL
								PgR+v6/v/lwr
								Z+p0oZ/sMur2
								MK9AaKRZDs1W
								SFMzMjbLbeTo
								H2zj5KKsxFZ9
								8DcFc4J5hQnJ
								IeNqbyrMnNs/
								V4C7/3/uyify
								rU5L8Nprr73x
								xhueM7YrqgI9
								skDpc58e1mWk
								R2KdRAkyT/4e
								YkY07G2bf+3D
								qm9lzqW83IQj
								TyguGcchpTKN
								VXochSTKrEZU
								u3lZgAgZfBZs
								20iexp0rSj0+
								oQ23jc92eaz0
								yHC1yBVCxd5z
								v7SCmJp644bk
								uitAKSEZngVu
								l4Nzae5VxGYc
								Atec+ya3Bzh4
								9bsxva/RcAl8
								ZVIVheu2fqLk
								kl0qhDmvVa/6
								EGOMWPs2TDj2
								m9ciobSgkEMo
								I73nZ4nkIqBC
								oHDAOWdKiepn
								GRvzD/knH2HG
								h1KNWDkGeLj5
								K4V+pqeZprBS
								o03o5MPiSOk0
								Quq240FMYrgW
								CM3lzFJkmc4c
								/Vn4q9pNSuoY
								4xy0agifJMDW
								urZ3E3lfy+Jm
								9yj2kY4w5mJv
								SXlhXlbleovl
								WU+OY27H8Z7X
								/icmpCpCLhb/
								yGsvxVTttZN1
								VQe4xYoufPgX
								XhrkA2ekJ3TO
								jZRLN5evzk6w
								Ulx5XYgluR3H
								0pW92fuIuz/D
								AUiAz2zOBQI5
								Iuc5NDiMc0lP
								SyiRcQLhiDWu
								TGZ28k66EDiw
								yDgFhjD+m6I0
								MtkpWTa3uYQc
								YG6Tro8Ua524
								HJz8Bzl7Y1Hr
								mDPYKHFrdmW4
								6hy6rDMTOJcA
								k0rwnLSdfDT1
								96x0qQeUfWvv
								tVKNooBwoJQF
								wlzegR7+2Gjr
								xnzT3ffmPX9u
								fZg5t3nPonGA
								w7J+/HKuOXzS
								Za8DLPyVWbhx
								bTJ97JsiKg75
								p4+xSyNLMpZN
								mXThz5Ldx+1/
								9hk7mBO+wa6X
								OW/fv10ex8m3
								ItBXelrXelpo
								r4aR9TvIczjx
								gvZmJJ3QKOw8
								e2jTHca8PX2D
								+Hj0z37/9m//
								1ifwf/3Xf/kX
								wW+99ZYjnxod
								sInnuW3pA5Nc
								IS+/04SAAEBT
								JA7pRlkS/jmX
								2gnBU9fj3SZv
								39rMHsVIAkdJ
								LAcFym5RbHuJ
								8IQmXdk5O3/6
								Qnc07YDqM8GU
								WM5Gd4qkQUkE
								RLgoOHLNESgm
								Zkmvg96VAuUS
								4tbL2cghYSd8
								XLJT5CKMAFf/
								3BQ+jRLS7Ryy
								y6a2NjLWXghl
								MQ5ard5GDqci
								agTVR8qEjLJ2
								YE0UjWA5m5oO
								jLL6Wyar4MvO
								968VtDqOPS+9
								9JI7QveskU5C
								E2JRbH7bg9JK
								ebi5tLguV8xV
								H8IZ46DbxxNF
								liFJmaWhrJir
								vvo8Rg9WLlW0
								u6ApsOwK2UQ/
								rX571U+ofAW7
								E+1zFlAeCH75
								+8wzz3zyk5/8
								2Mc+9pGPfOSX
								fumXfv3Xf923
								sN8Id79IpEVt
								+5JKgWqV1luX
								UeKQz9YuDhHb
								7BvbFXntUrkG
								JDeXRzkCPmxR
								2rE6IRnXqhXI
								Xp8r0+w1+jI0
								yyFKETbaP5bA
								g8iD8Y//+I89
								XvTfRu3Bonse
								Uy49M9k9dqyR
								H1b4kY5d3SMI
								pnRgbVfr5YXo
								2U63rHyOHcgi
								6lRQ4oAt8oTi
								krG6poqJrdIH
								xgLHX7GKChB+
								/aFYTYlcdiyh
								COG2cli5DZ9N
								EZUlSpP9AYam
								xm14ylU6rAaT
								m8aSoY0egTC7
								cQvcLktkXBGG
								AHsE6rlYsD1h
								uh+9wiyx+w4H
								ntyudN79GA+B
								vT4LB8JTijJS
								TqW80eNQXUZQ
								BI4NaSv6aXCv
								HpeImRJYjaJ6
								eEpEaR3RY48A
								8KCgUVyaUktH
								DoeNHrYP8xTy
								gQSmpgVedSze
								9Z/73Oc++9nP
								fuH6n4xDRqUI
								S629nbWwwq0j
								kKmS1hZutb3q
								plfwVVoWxgrJ
								U9IkO0DIpKSM
								9/N33ynFGjmY
								AkKHXAPdQe59
								/TflReY73V2P
								tkqH2KYcyUAm
								sT2OW/hcTrGb
								InUS7JQznFt0
								Udz0Vu0UzoMs
								pFhj4U3FPH+W
								yUvn1jixdyTu
								v1BawWJXepNo
								lDKuOKLWwC4B
								EvwnUQiFIzOA
								lMGknPqvDgVy
								K1E3RemyhDCU
								xr+QuVx5Cs9f
								ItxITBjzP45R
								Wu1HyzYbgQhP
								OvfR3Ep2Zpfz
								0TGK3dtHXDfd
								OgY4DakVjPl0
								eRwRGM8QjCzp
								lBiCrQq3krbg
								04ckcHZ7rF1n
								VL6Q8hrNAuGW
								LhYU3XgqK5mp
								TjemA5syPqWA
								nNTAMYZQ9zSQ
								wtJsNa56hCXi
								mfDf5D7P/md5
								V5KbpcsZV89V
								z2H4R1JjJ3BT
								oheCKYHJirnq
								fLossDKt6Vbm
								XG7pVij6zN6n
								/b+8TxPHqlU8
								h8nle+y9wugV
								KcQGIxTzjF6g
								fpfqOOd3qe+8
								886//Mu/+PvP
								b7/9tiO3Xff5
								z3/+M5/5jL8e
								45XqbUsGHFp5
								73jc/xH+jE6S
								jgpF8Wfv/ODx
								azNru/3MiIbD
								Yc6QPKXZ7W2v
								ObPCERAIoTzI
								8//Sl77k73w2
								muLAjhhnbi7n
								RZ/FLGXEy4vw
								IZReOmbFQsOQ
								pSmz7CwwpzSX
								jC7BktJlDNbo
								kkNoM9XsNe3/
								XRv5CCc5M2Zn
								KcrYbOUfx0vw
								mQgs1iRwUmz6
								rTGkYo3TsZow
								gNwGjZ6n6lYp
								dqDUZRf5rPP9
								+5WvfMUe80H3
								h3/4h24N3W6r
								aBdiLm0Pe8A+
								sQ142hKeaR5x
								LgdwU2Iemfgg
								gE/dPo4THs9h
								PvZNGYdNOSJn
								KbVaOrAxAkSv
								8HyaVSCpdj46
								0FeYe/PrX//6
								V7/61ddee82P
								feC4H30Cf+IT
								n/Dl+3M/93O/
								8Au/8OEPf/j3
								fu/3nl7/T1Ja
								1I0DFr5EZQRo
								seAbEVCv2Rqr
								w8eOxbDypzkR
								XkduzeZ5y59P
								gMbC0SNj3JQ1
								xarXxuOohBrY
								VOBrIEtTueVg
								5FPqqtAlW7Sn
								oob7QY3Hi0s7
								k92DyNeu72LL
								YV18CPv+5UAo
								VsdzAJoUYK2C
								x7sfHjoPe7PA
								B7KVOZcr1VWv
								b3gObSGMallL
								mCrGuCn6s0po
								xlk1sDDdYt64
								Xjc9fpVA6FXE
								hwI5Diu3Ld1c
								IkYXVfbCGVuL
								W+OEjzI9yVLg
								wE5pLAlu0UO1
								2ALfF6fw8IWM
								IrCq65id4JaR
								V396IvEUq1eE
								hc4CoYyiouQy
								2DVRWdbxFs/K
								MdqoONhRvVxs
								znmqxFAWNIyx
								sgMJbrLEwYiS
								KELJ6IDRmYTC
								Wawai1rp/dg6
								KDQ82CH3RALl
								0jHDT9qfPHni
								8YUMn74ikcGE
								EY2SRmn0LlWa
								6Iwpzuytl7ro
								CTvhiUaSM3wc
								yCS6x7v70UqB
								xksTr8ITAtja
								qP/a7tJkZz8j
								5hO4KYMfjet9
								dvll4h3Rwx/j
								vykHxztDgMex
								DdlW1B+XiOHA
								MybbiFIg2Se7
								Mk25HAJ0Po2U
								ovgkNa0ollvp
								tuwDMuE5sJ/C
								hjzgyISwWhhX
								+zikDL5LaJO3
								7WFcS+DTnqFM
								oKiMw7DYvmQK
								5xwNSlnKfhy1
								lye3pgpkpNyS
								ALd07caYGO1M
								nxVurn6PSZmv
								FScxRv6F8CTz
								GTYIj1SGzACC
								ikCw9HpSgfak
								EM7cOPhuoquU
								0WivcmNHOB92
								numm8izFKUNT
								pwLwVCCTlWps
								jeFDM8unBiIM
								h17IlMatSgus
								hFqt2xTSR2I0
								ONwSufiMc/RK
								GgeWjBCyHMey
								sOcZPQxvJR3/
								Cckz+3EEW9Km
								YqvGI5MsoV14
								3weyiy1wip1E
								3h29Prz+PHud
								u7wNiTMz6TuC
								0VQn3nRH3wks
								yujY5hcZfp3h
								n9N+//vf9/3r
								H9W++eabPH2b
								PPvss3615I4D
								6xwIJ6iQgYff
								d9BxNFuiuPn2
								AdKnroewHWtL
								82EhaCMjEZxe
								ZJ7P3DDxcjGW
								i+6VDRaaESDF
								LE+XEnGbJzwc
								b6gEmkvSbOeE
								Rg5ehaUTHkIW
								U4VIKgtuZqMU
								t3pilic0Rgoo
								IpBdCP8Rltx4
								ih00Rj4u6zBl
								PE3RzR47nMXs
								qQhMzD4QPrCR
								DEpgjbq07Cou
								By1AJKvOpSle
								ah/ZojhYIKts
								v/mC8P1r9f3y
								18nni1/8okcZ
								tMsmvp7rwNp1
								Hhee/xSeHFza
								My6jcRxjHhmz
								wz/lOK7+44z2
								ETlLFR3HKXlT
								eLLYSDgb6bKU
								NHoc7BNTCiRm
								CzGrV3684yPL
								vflXf/VX/p6/
								O9RHmS75qnrm
								mWf8D79++Zd/
								2a+Af+VXfuW3
								fuu3WPxlcg8Q
								jYpGuXQSlE2l
								sVtdpZNxKMVq
								7Pm7zLJV51Js
								sytylgoZJi7H
								Usmqzngcj4my
								rAjtCk2zQ4wu
								CUxyufeunx7D
								ZA00tfpURRza
								gZ5FfiropzQ+
								bDWNg/tCgTpp
								it0qmPLY8bCy
								RjlbKb8I1mee
								/KXwVHeM91e5
								PMyRPJY5llv1
								1naEq44ihPFS
								5FLm4HA4lfxP
								R6kRtgEo7i8v
								qf91/Xfl3jVe
								i91ukwsN+HFY
								uZ0iM8I0Wp1O
								a5QxnoZE/jjF
								nrE+wEm6NN4b
								7v6cfm6B2+VE
								WR0ymEMgI3wW
								sVO4G6qOSVTz
								xbrvKnOL4iOW
								DOz7KmFWxRrI
								Uqzmd1/baZzp
								LDw5UCwoBSVT
								yFvETmutZrCm
								2qjtbZfs3OxV
								5w1LL5ARJpz3
								Jfx4h1oktRe3
								e0cnxTpjvPDC
								C84bZmV0JvS/
								fvNScPvYh2gz
								tt+w0t7S0Ql6
								LAlYnnR2/q2R
								y1v+VWfbdwCj
								QMtIOQp6yMyb
								iMM0fHrFQfc8
								hzE/ImSJba3g
								T2CS7I8fb7U9
								zOPIX3U4Yxth
								Fr1a+cTKyBir
								cLLnqVGxvSzA
								VdgLya2Qwo3D
								ZAXRii6P4/iH
								IF0bWMhKdXOb
								RJNlHFgKrP9j
								v6VseREgGYUM
								YawYXQZLcZmR
								IiTa9kMSyJDJ
								n/EWDZxNcZhw
								l7Va7KmUd/yj
								Z3vHSngM25/u
								dPc7Z7Nlyc5I
								IQKDqpDVGCA0
								mM0ex8gDAeh2
								MMZkcITUE57K
								0cbIUFj68JFC
								lFHhRiB9SQkk
								gecAgQMEl6dS
								LaVY2ZboOMpF
								sC0EOFZEIqPs
								5eKQJ4S1zPw5
								F37le9kS/Hmu
								37yFs0e7y+No
								tlhPSAKkEEnL
								K2RAOGc/jmLL
								XhRPDEnZj2MI
								G0lux45lwSHn
								AjO2aseiWCbj
								FnhknsWD3Wtr
								Tra+KZzE+rr0
								WqE7tnmzOM5x
								45zOP2FncVQz
								JcovL3yS+JXc
								O++888///M/+
								CrTPEwh+0/Tc
								c889ffrUWkvh
								7CeEiE3gJJG5
								h7/8md0z1ivJ
								Zd+2EjkrdlDk
								YJN7doLy2Qtc
								Rr9eSQHo/TVv
								apfcpBYF0BSL
								S/whC5TIk7xK
								pesJz4001ZNk
								ANnh8I+5l0Kv
								BsaYc8CNnYhy
								mXOzolYaMeHG
								h6cQaERqFnzu
								+nUtgQ4EgqmW
								KTSAFLMZ+XAo
								i5FuFtSpmD2V
								ytzCIZ+CMEpB
								QAkhwpUw4pKw
								c8gzqEJM8dSE
								a8/u+sZSyBXv
								0lvrZQ/YYL4j
								LIpjj39m/oUv
								fMHG5qOTdq/9
								0M80PDF6Kvbo
								8+iwFW2b0I7j
								NKGpC90rq7Fv
								SlUw8h9nnI/I
								WaYVm9K+Oh3b
								DPaS/cBBFunK
								CxNODopKeHLj
								oxXuZZ9U7ho3
								5v++iq9gH19C
								3JV+bvCRj3zk
								Qx/60K/+6q/+
								xm/8hn8LzKiN
								nrpgJYIvUTuq
								50Nb2mxTsw2m
								LZVZ03Jjmc4c
								CyxRuYo99V8R
								qvd6f3zg79/A
								JQWiFruiN5HW
								uSTBmiXYHimJ
								Zd/cGBO96kn1
								5S9f/ndy9iEE
								/eQPHCYHK+Ix
								1TNHezWWp18K
								+42wLW0WAqMp
								3CyHM7znv5eL
								y/s8+5/HxmZp
								IeS9Fvfut+da
								Kc/gON/C2fKN
								G0pKs/p2Ah/3
								l3+J6TPEp4ef
								sXgZ5XDp5vWZ
								VhN4zoKyD5m6
								uo4SuezZ686l
								uMy4uo1+zbN/
								J1Z7o4UGQhAj
								M3V389z/seLw
								uTffbZIsK056
								bmFGqSxmGVnA
								1knt0jR7w2ih
								dYOPJVajEDqo
								CVFvljEGBW0K
								35SytExrLSzR
								o7RqOHCgCwkW
								GcY8M2J1Odxc
								/1qg8GC5RR5/
								ikt2no4iDiQe
								vC5Nhb/R+7Ev
								Q0PYw80t5n7x
								CayZbjGHDT94
								qXu230svveSj
								mMWpCRkhMdRD
								JCNQK1i0N0GY
								J90Uf5eqgMm4
								hYgi7Eb4HcAo
								GUM2XpwWAeIK
								YAvNAX5FUXTb
								yKgc9w7mS+h7
								1NiGA4p/wnIq
								d+Ud/ri1EIFA
								3gQ3IarGk0xb
								IgdeoBBjqe55
								vXvsz65RpugA
								k2IbA4Ez4fEp
								tlwTlXEbo124
								XKSvlaKG7aSb
								RAVOui6NVSQw
								hBxmdlOOeVny
								GeQIY2WKMUoU
								l4xxHtrdffYY
								S/6F58+4EZjL
								0Oyljv2UMm7t
								mssBLOOkc1kW
								DoQeJkoApQuB
								YopzHyl8OATF
								jaBhin0FFNvs
								cZRLCUAEegmK
								LWMggUdS6pyB
								s7iVrJSQbn/h
								wHOgM3Kb5gRb
								Y43Dn32TajFu
								VPtAO45bvcDj
								qeTIwFEFMgkE
								IfTT/qiLCOHA
								00doUfWBPQfj
								kUkWnioqtu9f
								l4ws8hKXMFkI
								DhmPozMJCaGo
								Qm6NIdTMwed8
								iyefnAvMrVWr
								5G1EtdQFTtQY
								xz/YDq6+Jogj
								mbeJ8xjJfhy9
								4IjXgamJEtil
								QK8hL6M/+ZM/
								+fa3v/3WW2/5
								F8G+Q719nn32
								2eeffx5zsY52
								Rq8Vj1AbwC3v
								EQpBdq+AxOwq
								/NltZkaefWv7
								/gVOF8jIByW6
								c6PLLIxxDhZC
								IFVR1fg/IHAk
								7SEvFg5Ml6OX
								gs8F+sqQRRTw
								OMjVm4KP8KZq
								tbzcOLA3G7GB
								Wo1gR4CEUwlK
								rglBBcIBDuQu
								jdAw1/Zr9Ltf
								qUXxLO9x5DAy
								HCjqqjQhUQVC
								Vp9Vt0PwrGp2
								mJwnkEJAIZkc
								mWSB45vCx8Kf
								/dmf+V7g7LD9
								2c9+9uWXX7bZ
								PFuksBV9X3Dz
								ESGqzeZhSJdF
								CH3lwIgMSoyX
								Gt77vVal+RcO
								0Nb1+JIuO+Tc
								jGUxfiC5K/vw
								h1ynMo6yYEVi
								jpXqzLIbFVXH
								3Js69oMf/OCf
								/umf3J7uIJ5+
								2+uvPX/0ox/1
								8fu7v/u7flTl
								lyYeNabaJ8fx
								AxXF+VZ/Ynsc
								q8W4JRqLomp1
								bVn7IGT60KZt
								KdnXkNN+3jIe
								GWaJnuyeY73U
								pGj/+JmDv5lg
								i/oNL2ePYidz
								7yaeLj217E+3
								LX8P57aikH5i
								w063ez0qPeL0
								31p4y9jbvisp
								8+btZT1rDRwg
								fIVPvejNga0C
								60N2U4wsLqdv
								9FO51R+5cAAl
								tRvc6P3ilnz6
								9Knd5bGPp9gw
								5eLprtENI6OO
								9bS8hc//VCQt
								JP4thypOnRnl
								qvaihBN2NCjN
								ZuGmisv0vXCz
								CjzrudEqzKu8
								UwdfIAgY8zeC
								mn1C58NopQhP
								ss5Gj8MHkqK2
								7klk55jCmVBU
								1EqVXQo+7NjG
								YZq5Gk21pbnl
								QAHF6DJPVdhy
								0vU+ijzwARRC
								btlzO45FHUdJ
								Y+VOcR/5wZF7
								7bXXXkOJXbEe
								X24WzzE78JVX
								XvFDGDcgOyjM
								jTrgfFgHqsLo
								siWO561xuodG
								hR8ZrhZuldbS
								g2VJxt4Uo8BZ
								C3vMBnO/t7vw
								LzWlA/A8B1xy
								ZidKCI3CSCiS
								Mpp1WazRJTsO
								HJLwZ7zVgWgf
								x6pmHwIXQvdy
								5XL3l4FVROIm
								nURGjlgp6j5i
								/3OIbcotnmU8
								jlJIpGSBqE7q
								oV3IOLA3xbNG
								xSwaLF1OIpf0
								+uzxPqfxMbZw
								3CBArhv8SSAB
								6iSG9KYoLhmb
								PY5D4JEKGjFB
								oNRHzNUy9VZy
								5QhUIBwKZ0Zo
								9q17MP/j2IcJ
								H82JQNkvbK7S
								B8uM85gd/zq2
								dR5Icg+z/1nU
								cSxR3maB1MDy
								HkeegeRZi5CB
								42XnaeMvaym/
								r63KjPlKCML0
								gQ/naBhrLAf+
								Ls3mGeBxjGEI
								U4XwAdyUoTH2
								MOdyU/ijpEz1
								yqXGqqtLjFGN
								rViXqwV4DAUW
								O4WX12UOxpWJ
								j2v+LANI55zP
								6Sg7GmXPGUKX
								puBj7okK2Rp1
								svXO6rXl6EIc
								lbMfR++XpDdd
								Ub41GFnEOq35
								FfCbb77py/e7
								3/2u/zWwU5xc
								n/nMZ/zXdXye
								6KF3Fn8vDk/7
								nj8e+IV3Xj2O
								vbj5u/c5y9sB
								0inR1428LFFa
								+Uc1NAiEDzna
								hZ+K0vgLlLQX
								E104vRffQLns
								tUVhFAWwXAj0
								XpgQU3iSvgQ5
								gDVrpAsfKJaM
								2Y0pkMlw7ruS
								xWz+zabHp9kK
								oZMhXxRnHE7l
								kvVMqmtjCyfk
								4xjPqjYLkvNI
								qUNbkbOso9bZ
								af5Cr39v7hOD
								s3OO798vfOEL
								vjLclTqzff96
								y3gO22+cQbX3
								pD7WG5+NDH8S
								YVMQ4NiNBHK1
								BJsnPTfK46Wq
								j2OJjuN4ShHh
								yCsTjfLyMaXn
								bhYfvF//+tff
								eecd37/+eYLu
								MWqLG/PTn/70
								pz71Kb8Lfuml
								lxwdPTFAtVKz
								kytTEx5fUZ63
								+hPb43irdXk2
								q8CaX7G1onS1
								wtieFUXnUMix
								je9rOTLMMh3G
								oReELO4ssx5Q
								noR+4OCTltFT
								1870QPYQ9gxk
								4WP07vB8ZgGl
								224Q3dYuuieb
								TW6BPDDx51N4
								D/N5hfW070WM
								g9Vs6YGPoGeX
								kirlQMxmZ+yy
								vkVsYlflVqOE
								B458n/As3lPz
								tR6r3CRVQm8i
								3TCl9lLfwr9y
								Pxm2cloO44nr
								1aQWHEiBueGD
								A4tAU12aGudr
								xLshOVgOVViR
								Xty9dotqs3Fz
								IjIWvoGUenq7
								zYo6laKO4xq+
								9lBFLkFJZFPZ
								mSyKHYSch+F6
								KYRz4j6qqBxM
								uWSMPx+Xtg1L
								WSIvywDmecue
								23EcYpvCU1K5
								3C/2mx8xebK9
								+uqrbjo7UF7r
								4njjjvMrYGIr
								uk0sh0BQRk1w
								s+ATyYwuO1HH
								8zhyZhRLKKIq
								fKM3l6pOl1Fs
								4QWe2rkJqed0
								DO0upzV3t/3W
								dhIeyY6dNiGF
								9PzJrUTcGEmB
								jGugEM7QslfU
								Npo9FdxOpXpN
								DYEySpTER2q0
								SdxqppGPKSt1
								777/udGby1OS
								jKU7jlJIVFu4
								lZob2qO7lN4l
								IymFS1EkZi43
								S7lyoFepdJ4P
								9uR6ORwg1A2z
								JITw4bg0K5xM
								x/a+3F8X+/gR
								4CSdjFPdPeq7
								f17LvXQgU4kg
								qCVu2VmwtXV5
								nopWkGtN7/m9
								sEA4ZDqWZ+P4
								52OcSquiwMiM
								z2OUQS42NOOa
								fdUnBZ84VDi7
								R43vHfes8l2S
								NbBEM3ImvUG4
								jR0m5Mph5JDn
								CrXqHLrkXNKq
								HsD3VYq65WYW
								JTViJZcTCz6c
								XSZR5RbCdolb
								NQp0ECJr1Wsh
								m66NnBkhhxnU
								5jaXEXMZDYpE
								EFzmg4ZLbgS4
								l0XiuJVcP8su
								n5On4gWaNHsf
								dPlHTF5GjI5q
								/pqlDxPHbJ/A
								3/nOd7yVtOiZ
								Z5757d/+bX+1
								0tHaixJIpyyP
								Si8CLxHh0O7h
								3/MnWA4erT2F
								jHQZ2R0R+6Si
								izECUULxMAlP
								Ih2Z6rIHC03g
								qUSp8N50dLG9
								8dNXqOwskTE2
								K8UaIlc8jfQj
								vlxJtDlsUoqy
								QNCEoZpnU8Ok
								RIwAIVOIWZJ/
								ie7T7n9u2V3m
								35u60sRkNIZ8
								HPUfkyFTdv4D
								WOJga9qkWBUI
								vgv8wP+b3/ym
								719b6On1+9e3
								m9OO/aY656J+
								fdbvf20bT29v
								Mc6gbDyXUiST
								scuNBmPHlb0v
								99cVAiS3Uphc
								OT9Gv2Nz+GNg
								N2UcgcelJYgA
								PUrcMLRJ/KLE
								r8u//e1v/+M/
								/qP/Tvs//MM/
								+LfAvtE82fye
								7rmr+BmCHnra
								FNKS6Wdr9GMU
								hcOt/sT2OB57
								VXVtWkxcqrE1
								tY61pW4Um//K
								2Sy3zmb5H0ez
								pxLacZSLETIm
								eogJi/tRvY7i
								X74KRSKPX6/F
								3h0evB6/PZAp
								PhI93p0TuIFC
								ABodsn3uiWqr
								28NqrwSj1SGi
								5gkPE75LRkza
								5zwTlzBJ1VW4
								qTGWunKq6D70
								PX+eNifCoITj
								WdVou0TGe1N2
								KC7LqEuq9nky
								X8ccAnkYP7br
								yL9a4l8Wica4
								KRyylCiosouq
								cPRwthxm13Cx
								hBsxlZsCrWmH
								EyM7n3DAAjEC
								KZGxvCvsxoT/
								AzI4m3KELQWS
								xKxbzLZsC7XT
								clizb/SmWPWq
								yMhSVFOMt2To
								bcRu2XM7jmuj
								Vp0nDu5uTyd3
								h5+xe7L5BPYT
								J499ditoOWwz
								o8NPfWhU/ohW
								VzVwmC5Ndfuc
								rgJndjjcKEJq
								zspt1aeiKTzY
								fJoNMzuLKZiE
								rgp3tCpQKmM4
								nOPZ4ZNbwi0J
								k0/2iV2jxHJW
								C+e1P2uXYnUc
								o3Ecp64I1ChJ
								k7ihFG0j3RQ3
								KYwcGHuC5byN
								cTuOR4ZZKv84
								SjHlh4aGXEOj
								EBazAz557+q5
								/9vd7FuBKyYo
								uXpiz0PbQ6Nn
								dU1olt6lkAp3
								aWpO7xSX43Os
								64Napr3xnwJv
								4UzhBY5blBg5
								GNmjPf6bUr1G
								C0HUlQS7Vt2j
								9X7+PR93A7Lh
								aOwQ25TSHcdb
								+EfPLJMa1WQS
								dcP2zdUUZ8u9
								SkXN2JTAoTGB
								0jGa4sOf8oBM
								+NAey6asGTlX
								jqSb23pp1uoY
								xaoOGbPThzKO
								/3oZ4TJuJTM2
								G44oCCzsefYA
								Z2FfZ4s6jn7z
								7hQkapAHalKv
								inciuXyQvFey
								PzyuEd44xKmP
								sV8Bv/766/4W
								9N/8zd984xvf
								8JJyqP74xz/u
								Pzb78ssvezZ2
								jvX27FHv7Sx2
								TRe4wIQ/H688
								LwXhxl7BzXIu
								dijxJzBJ3Dpj
								Z2+KPaNx7JsS
								8vgHBRNzUZXs
								kq6Q3lymWISg
								NIGVaaoQU0OV
								HpMVM33obcrk
								Hbb6AGeKpZQi
								GndNvPeBViA3
								Ao1sKbbLfFY3
								DDdZQ0I+jlWN
								G5nmbODB1rFb
								o3CfFb5//QZz
								/v7zs88+++KL
								L/ofIblTpLYP
								/QrY6EwO057p
								RdbOcemZvO4l
								uWaDUU5l1lGx
								aMsynXRptgPA
								7IRTkB/DOLCb
								MlBS17dWwWUM
								KSolZjXNQdER
								0Y35d3/3d//+
								7//+n//5n34R
								7CbVTA9wf13w
								hRdeeP75592k
								niHAfcWsP1qp
								QGiUDyQaddqf
								dc+senVNikoz
								dj9Co/OxfJ09
								UKozW2CYnEFx
								4CaEbG2cSw6n
								MgQ2BWzgojCx
								wWR0u2mac7gv
								wS9d//NWjKY6
								A3hoe0r7zZSx
								D2Ejo03rLeD9
								Mu8UOqr6ZnWg
								GZXfXdNOBmjV
								vBosFjQ/WqR4
								N0FjRwk9DaHw
								v9b9nu+vpqpX
								B1zWcBXVxuOY
								8+kIIapKrmpU
								vTGlNqUDZgkF
								Pp7r96/WrfRO
								8U+Ns3BHqrcs
								hYRWUgw5Y4Ub
								RVdbCORbMmOL
								K3bcIDDqs4Xz
								ktV2AjAoI1iB
								lc+T0DkAMVur
								I2A0lU8ZXZ7K
								aRPGWGnAR0Kr
								EIClo5Sdm5A1
								e1CDk9s45x9/
								OruOJdqyug2l
								/0MKzmhI6pnm
								GeXu8GSz6/zg
								3U3nBpTX7WN1
								FMvTxkOPzpK9
								paknnPkYXbK3
								aelHmV5xs17R
								gHyrTA6rDOD4
								m83Y6rusvWFi
								4l62ryilK5Cb
								S0blEMomwSKZ
								Q8UWlVETtj6g
								EQcjn2QsmwLq
								VLa6iroHu/wZ
								T6xWAtzKbpbd
								DbWVM5cbjfe9
								rPzj2A3ODhmr
								wUHD5UZv7cx4
								Xoq53t0zmyWq
								qzFLHKrOmnYI
								99zoYN8zf3oS
								MYHD5OgQ4E84
								TjkpaCe3YNVY
								OcdxLT/aOB/d
								xjI+lnu+etAo
								hVZk1Cj7n89I
								rWjMyDNnjdVS
								cov/gGxKCI3r
								VCtyHFcO6fkg
								LxxnHNgr1tT6
								zXV5T9z/CnK2
								AX/kh8ZWnSmS
								T/o2TuAoVTGX
								m4JAJOHwlA5J
								Tdtg51I4B+Xw
								REO4cW0UfU0x
								gZsiapWZXTcD
								Ix/0VpLj2ex6
								uep+ceOH6j6B
								Y1guUM4bJMAp
								XOB8hY3ihULm
								8pFK51tvGbE+
								N/wK+NVXX/Vh
								8r3vfe+73/2u
								7xTN8VcrP/nJ
								T/oQtkm4zeeP
								F6jAPiUuue+z
								d4x0kuwQ7lII
								596zjSxrSGxZ
								2AlMApz0mu5g
								4L3JYoon2JAL
								2ca1/GADXDmz
								uOxsgBVwFjir
								PyNZo8wS+Mbo
								rQ6x3cYcMl5K
								um+aXOHELTvY
								6kq5Vnn3jQyh
								MvlPyJZru1zd
								0JgluLI4+Xa+
								Ap8MyCQrgfGD
								Vl4pkkm0Ker1
								Y3+nHf+a9Y03
								3uDss9dvL327
								+Yiz2UBxcC4y
								2j9SQPB2drqg
								8Kd42HraM1q7
								0lFcMppdpW0z
								IwQ8pWiVVQTf
								JftETZaxPEaZ
								FB9UKZ0qauAw
								pDioqIiCZD35
								yle+4i9m+M/T
								+f79t3/7N78L
								1kO3rb75b8X4
								GcKTJ098Twmc
								71+xkIGoQoso
								H0hu9Se2x1GW
								OiBLS5PP7HOX
								HFos60hJ1sCJ
								pXCOed241d57
								mP3PW8XWcCPw
								9pJKO5B7Bvqd
								lDO5n8DURh32
								NAPlZdHTWMM9
								+b1WWDyNPZl7
								OPf8p3MAa4P5
								+AXSTmstaohC
								OPSGna9p4N5T
								aqhLHEjn1elS
								jXJJSepJlX7Q
								/kAQiJgC7TGV
								ujWAeNRLbRYT
								5D2FOBCEq9eo
								fA6cjXvf3+96
								4wkh2ezrZQ4B
								1xMMOdRPsy2H
								Bq7nAQuB83jW
								Jc4s/DlXDkBQ
								9oPR1JQ/x0sO
								osyGEAEj53yE
								FMVylIf7EXLg
								3TUsYJF3JPAD
								BweAuj2rzGHN
								Hj4jGZKcx8KY
								ZNG0Eq2Aph7m
								+ZPP6gwQST11
								bSr7zV3mp52e
								bO44GwyrWt3G
								89zgKaTFspSa
								XOFG9jiDZedz
								7HyWQi4rdJVo
								PFDvLRwZQYXG
								p6U3BliHY2vt
								WjUJzU6USzyj
								0ehyJGR2e5hQ
								ijVm1AHSlLwr
								kxUt/TjCOZWp
								awWc6lbkK687
								bhVuxB8rD8Mp
								ZFMGalOODLNM
								lk1xw5I6IEUE
								cKYI5HzpztKf
								0LakLrcyh0ae
								czlVhGxN5wlP
								8egYPiXlVgiE
								oOr2wF7ZnQxb
								me97OYsY8own
								0FfTFLIqlclS
								dWvs6rbqQsZf
								7RqiCQSBpoD0
								SdUnTJh1aR35
								5DYI+d8qnNsH
								krWWVT9yiAny
								poZznUEmy/X1
								fvmsu3yMXf/+
								bZZmlT/cQpvS
								2K/tuTnkP+Hv
								q3TMKKNYnKsu
								JseRJx+FVJ0S
								stxKtCHc5H0/
								0c4BXsnMIUzh
								A3gfcf7nB/3+
								7bPI2yFxREmy
								H8fr4eXu/wt8
								H3T3u1cHHucf
								o3OaN5FfM/kE
								9v9befvtt/0r
								YIci3Hyh+DzR
								arEl4k8EjmQx
								K3vpAHrBGVnY
								eXqX9ealuMzZ
								bLAhDCwf0vHG
								/e4R7f3ikoMQ
								sM6Wk31TqjEa
								RpeiQjNyLksH
								HsjeyPTsWDU7
								2SWdKFMkwjkI
								HAeWJNqmVsnI
								YdiW6z7o7r8U
								jfAwmc6IBVX2
								wtdEg7ApPMdN
								jXMEWhE4RMyY
								/TiW9ziO54BU
								b8eq46g0e+z1
								11+3tb72ta8B
								9MsvH2422NOn
								T90swvutmY1n
								iZUvRasjRbr1
								sh+cXjhHgOKy
								TWKWuEwquTEc
								ZdaTYuns9+7v
								fmWP5THKmmXV
								jx3IMj5Rwr8l
								YKcTinK8pjno
								kj5onb8W/uab
								b7711lu+fH/0
								ox/98Ic/dJ/6
								a+R2kceKT2A/
								pPL9K3C2jRoh
								AwGokLI/fhR+
								2p/YHsc6L5cU
								quCwtXolg48C
								yXXFLksmMBEb
								SUazfBRFbjEP
								4Tje4+1/xg0Z
								E8CNemjj6bDv
								X0dxih/C2Ku+
								hT0PX3vtNRbd
								iK1wuhDvfQ9/
								byVvFrvXKtB9
								zxqdE7h1g0tE
								J5aSxeOL0JUD
								ofesKOI9goym
								GSEoWcaSqk43
								iKmUdJfvK8fO
								jAUH6YYnzGun
								L3nBNmXvaY5b
								ksUswrhBaDkY
								B21ThuemTKDY
								mRI7+qaMW/jX
								lly2BDdQGsuO
								UkcC9Dql6CfF
								u9h5hpsl49la
								uBRbLVawYs1W
								IP/AS2Qs78pq
								Y8L/AVkDV31g
								5a0Q9Aiq3DD3
								9w28eY1tjIld
								s2/0goJGmhoL
								RSAjZZP8b+Hf
								skfjOEpxKlrE
								Dk2N9r+7oPf4
								/DUJ+80qtOvM
								eo7RUXWbWF9C
								gRCOvKCMLi2Z
								2VtLUEg+AyLw
								lCQjTyIXCXP1
								zNLseHJABlWw
								jNbLQ8CRyW4c
								KIpLxmKNhV8K
								uwqQauFGzLos
								NWcuHXeNdLOV
								wCcoxgkMeRtj
								fhynuuNUVMO5
								cnw3halSR0zJ
								ORzHQI7jRm8u
								q+I4KtzdmpgF
								qAPaTolDU/WH
								cQAndQWu9Ta1
								Fhj/NXv4wD3h
								1yP9pJMx/2L5
								SxS32aKM3E5l
								zfUYPc7GjfYp
								OONgRm/a4tKU
								KuaDaB6hE3Kq
								wKx2o5DxGTvj
								2IfVhIySW9n1
								duybYupUhA/z
								HFqdYI/jwK55
								IegDixtWOJ+6
								hPYQYzc7n8B0
								Ui55h8MGO/ZT
								8ozDcPOcy0cq
								MTkdpWiJK0FS
								dQ3zjXx1TWnc
								Yr7WlSWE4b8p
								eog5T1CaFmCB
								p6NT6wf6+88O
								JJcj1P2XY6eX
								XijZt9FbhqxR
								nZBXBLNeQ1++
								/l8J/PXUv/7r
								v3bS9gsm96/3
								L1GyqJGSelMT
								rzPvKUoHPD6Q
								AZKY5Nzbzat2
								fcflw6FwCBfE
								5cMNuNfKRJni
								XIqr48nAQV4l
								zwc4WNkJb3qX
								aKjOwzDwpqJK
								5yw1ucbdfbQW
								Kzu3HIDkE4+c
								r3GXQ2/nCkqS
								nU/O5QrHCLy+
								DWDpTMHRhC6P
								iTicylQhewg9
								jTecYRvyccz/
								1lgWBMIxVvVx
								dIr2ffHVr371
								29/+tr9gb+n9
								duPll1/+3Oc+
								98orr7hNhPRL
								AZ4tn1bHR6+I
								LPpgyYz0zeil
								06ttXj3cjjLE
								Yu5SWxK6Xgn/
								QHJMkWUSbcr4
								l07GWoc8GozG
								amHXAaPm64xP
								M389w2/P/SLY
								Hfr222/7S9F+
								h+KN5h8CP3ny
								ZP4a+boo7b2N
								w2Mub/Untsex
								plVCRVkjIBGY
								MiewxTIKrP9r
								3+iMpjjohtf9
								Lc63Fmv6vCmY
								tF3ZxYLVZG0c
								sf2Iv5z5/17/
								kwgaru22riUg
								vgT7OoaDVc95
								D3yPfbpvLkps
								VQpcFRKV1Dra
								9uG0sqa8kmz+
								AvnrmBDGdT9v
								LVorqnVlWe2j
								3+qPbWMKyW2h
								USXsLZ+7rOcS
								hb3lkA5VKVq+
								0xRDbFMEJsKb
								KhzUqZy6aQ4R
								bla4Q4u2a5qi
								5vvXy9erGaYC
								tX0qsgptS4FA
								OABRmtElhJCH
								9kaPW7KRF3Uq
								g7MpwTJCm4br
								uW6jBwp/P3/u
								5etymjOBK4F0
								UPfdvftPZo2F
								AsHODAeIEM5S
								l50DYZx6K+eW
								PbfjODw3RWqA
								/CVV5uyrOLQ6
								loY96SY1i1JQ
								8akVcKLq0pLZ
								ADO7KTzHh1vr
								u3FbL/PhhnCc
								Zzbk7BwSlxyQ
								0Si5GO065yWj
								Pen8CZB0EGXc
								QJo1AolnHxRw
								XJaawsH2bpPT
								zcpFOCDgklEg
								H8qpRPs4xmfG
								MkaGMX/4pYAs
								C529WRZJ1XWa
								lPGYMcst/8o/
								jpUvEaED0XPb
								I2LNrv0J/8L7
								ni3C6qppW4HQ
								xCagVuEvEJrZ
								OcD3wGfJM7Zl
								rD9CLstzv/cY
								79APfxwrfdhS
								RZMrAgfUdw0c
								ApyG1P8o9f7y
								qOl7R29vZR/E
								rWQhTW2JhiFA
								U/ms+OGwM5Jb
								n3vT802ZkOz4
								e42SzW0uh/8W
								iJ7UOkAolc85
								zjkDCZ9PWVwS
								9lu0swsfApsy
								DZkUZbkFOG3M
								X/aYPDDyrArI
								3CC7HP7xGZ7e
								m9ce3H2xVh2f
								bYEieSn+vnxZ
								aheGFl0KFrPQ
								wqTLUrrjyAcl
								9phQXLYWOQ9U
								b3avcuIt6QTV
								m8Jbg7CcyuXr
								9ypbFBsLEEJx
								qHPA9t+j8Bu6
								b33rW++8847/
								zI5zIA59oa/g
								QqTu4DQvUJdo
								mMrzSupuMOUF
								52HlHWGkRzhK
								QeXKk3j39frj
								maUxe+NqX3Vo
								CDhkIm+UgmVC
								yuIS7V6s+NAh
								mOJppK+J6Ct+
								tTPi1slhdRi7
								KcgJnfAnHJJJ
								lNEl2hZFSJZo
								COzFyoHEJIQL
								3AJ4D3z3Z+Ec
								IMDstOCBXI1B
								cb1iXHzWGlf9
								mvY9A4QVpEQD
								dVfz4Q/fFzaY
								TzZ/u97PWCyN
								/fz06dNnn33W
								V7ANL4KRm4XT
								B4qxXLOj8FQC
								T4TG6LIXzbzg
								XHYg6fDWyEJM
								JdEWm91ID//e
								5VF/rilWHdqp
								jI9Z6UhL4K0k
								Xwx7e2qpGvmn
								aItfRLpD/QzB
								vekr+I033mD0
								2PG/rdHGF198
								0b+kCO04npJ5
								wHirP0fkLDVr
								2siINhD8y1Kl
								GdnnoDWBYseZ
								4rJTSu/rW1Rv
								LRKEU4mYEWBs
								Ndlm86Ag9J6H
								vn89CX389uOa
								V1991e71FeyH
								hImdKbVHvSek
								Z75VoHt0Ywv2
								urB3T5gukZl1
								7G84QEDDeQaC
								/e8lIsrG5k9v
								M3dgk4iRHCvK
								fjqV863+4CyF
								jC00JiSGOoDG
								ZtccFomilIL8
								Lfwj1SwytpQu
								gRTeQuNzlNxW
								z5ylpkSj165R
								eG9PzxbvTYsi
								vPVVHf56rroK
								xMQsEGO6cLBG
								sCvJMrYPeZJ1
								ljM5Ms8C/FRg
								tqxmAdZ8DK/b
								8NJqTFThh4QK
								UVrZYVa1qDjU
								wDiM0RT/PHPj
								4DKQdUrquU+F
								c9tWhPHUnttx
								vNUHSU3xh7au
								hX1oihGNVseo
								fBbML72+f3/h
								HzgFTlRZNKql
								P03Nc3zsB84x
								OXVmBEW4jad0
								ZPyFE7PjaQqZ
								usTe8c9N7UTn
								RpaUUDoEDtoK
								AqoUwvOngGWM
								PweNAtKjxiU7
								4TA4As3G6jhe
								SJ/J1JUSvchk
								EYQMCVMWOqNZ
								I6OkSj5mzHKW
								82K75V/5x7Hy
								JSJ0CHpub0Qs
								Dk1BHrYUwhnb
								Spu+VeOFylWu
								wO8OWp1YViFc
								StEpnV+zjCS2
								VTQcgmXkMP73
								qO/+eaz0YUtZ
								+IANJdLvIr5X
								u/C7MqwtdWPK
								8Wzps8ILiK66
								W9lNVcWKBqd9
								XtViB59ySnW1
								V8WV4N3vJXHY
								BP6pVHX3lBCP
								/WQLn8vpisCJ
								Mis7fE0gFJc8
								+SA/TR7/+yQn
								v//ls0r0jKfk
								GeOTm0CWqK4g
								q17f0AsTE0uG
								81A6KsIrB7hZ
								lyoaN+nYGeNw
								bcDJv7e9xVN2
								UBCEy6JdbXgp
								hACP3uwrnrck
								DrWdD1hkujQV
								lL/Q1T8IcjLx
								+vZO70XZq9z7
								4vJSPxNTp+Lk
								DAFarz+ATmUO
								2P7Tsl//+td9
								pDj4OQHyURE+
								aHhiuORmhFmg
								R5DXWW80aHPA
								iItLRpK/EE8t
								Mm+3Yo2h5UwH
								y03GXoLCTYUW
								VJ7HEbdTGT4r
								SEkBkqDMEs5H
								5HFIESI8/tiq
								aCvKLLlinwzN
								Nm7TW+oobT5z
								6SPRZyPBGRnt
								MmU1WYz0uLHX
								5AjPaDZZi2Lh
								rxxLsPJcdQ6n
								svqser81s6P8
								t5t8u9lp9rm/
								4OfD7YUXXvAz
								FrmUoFi0Oadj
								pQQ4CA+ra6f3
								YSralN53x3Fe
								9021J4Fu6djH
								IR9V17Et0SMv
								T5v2gLEeYqUz
								1rqfU/mruX4p
								6e8/Ex9lHkF6
								+OTJE08JTyFo
								uucuEIIq2uQW
								vVupZ+0KrGTO
								22WbBP4tHHaz
								HTaM/CEoZ1+/
								97sGwgVaTOiD
								SUla08b2DP+A
								KfJmpMwKsthj
								GsUIxFtGIn3u
								U9c3r09jUts9
								G/1zRd+//nY0
								IzexddgmiSEo
								1UErdYTL0qKI
								InRuYiX17vC0
								9xKh51/sAy2R
								q20p5HQnQyDw
								gXBe/Qt5APwD
								TUXjOMrOqJ82
								JCUaqKraFD7G
								2mKkY0VWnCvr
								uzJXe3qw+tyD
								q062fBxmJ9Cl
								NpsDu3TWzgpa
								KZfscYsPQHnh
								lCUOMz7QmXBK
								jRtkusCYTGks
								gUhHYc+BHYLm
								2BtezcQO4dMs
								KJukZrKEFlQ7
								jR7UTOU26cYh
								wNxiuBbFjZGE
								xhmHU1EjH/7N
								hs9IREFgGXHJ
								bsRW2y2ZKBZ7
								3gnHKAQNs0Qf
								zK6sVj3+x3H1
								2XQ0piI91EnC
								iD8OLIRSOYM8
								U/k3jvO4Ic9Y
								rLxgTYntv+ji
								yez4JNZId4ji
								75IPSoQi3KwQ
								En7+PEn2n3xc
								mWMrdatDJ3Ge
								7AisZOKDJKGf
								SsdgUdey7j7M
								eVZFgcPhgXJu
								+Z8mZYx5bF1K
								BMHjdPxNKbBi
								jXYXsQMdM2yz
								HrztRvRECVeL
								c7jF6oR/em7v
								YF+iKSeEaMQk
								MtwIC4eo0jvb
								U0aqvbG9YSoy
								nEMYnyvku788
								je360SGwkMFf
								FYCET25gm11L
								YJwsnOlKq1iK
								S0YtShDQqMGc
								njxSETixkIfP
								Pfz+Z/7HcQir
								y+ys3awsnkls
								jwhZdHKrix3m
								2IdQaOzJRLFL
								EQ16s5SHcYaP
								2JAH0JTqLJNa
								Kscl/KTCZ7w3
								73/WEMjBYtWX
								r+dV0j8dYs9B
								fJTiM1GU6LFX
								Ec81e/6DX5bj
								GOBxBA4h9vBd
								gsLN62POUY64
								dPeydzrlVLxS
								T2W+j7xxhINl
								cTBwuvOR4n+E
								RJyuvY7dEejJ
								TgHlucHZM8RD
								Q6yRuAyn00gk
								jYQlArKQ3k1r
								lEASwlBl4eN5
								FTg7nEGDU6Lj
								eNqEMYawUYIW
								fikupO8/24/4
								YxEi8Mr9jn8l
								uAhwajlV+Iys
								DoO/KavPqgPJ
								k1JXzfYTAFXT
								WylTERvCKWaT
								IbPaa/69y6P+
								3PDnso8If6fU
								P1z10xVfFnbU
								iy++6H+w9cwz
								z/gbvNYabbuL
								cJ5VUAJu5cZn
								O9vM5STalF7H
								x9F78/rmf/ck
								EFTpgMgoHVbF
								UggfRhKfLddj
								Lgt//BimDiCm
								Mw7GfnTg6+y1
								117TTF/BvoW9
								Yl5++WXfv/5J
								tRcHwrrH2cbA
								s7pucbvF5NZ+
								CGdbDp25hcOO
								AEp1mw5BLbF6
								/DjNL7XAjm3B
								rqOVJbJUe8vH
								3yXjlhG9AD3c
								PL09aXvK+Smf
								TySfvbaiB6PH
								IItfCtu3RvZG
								U91lLZC69NwI
								s8LDr2nsnC/7
								+/pbZpeiMPcu
								k9rC0fM3Xnbb
								mcS/memqeisz
								Ox8ICX2cV/+t
								D3N5lvMhW3mP
								Y61uXTBxaeSm
								M+AizFi7KEeE
								97UArKUtgUvp
								qpdy2QTXtrBE
								gLEznvuFbqG7
								WTggYC0iiZ7U
								Qsi0JVhTq2XV
								1eVSoKTwS12l
								dOkqZxCA0+Np
								pEPAQS09vd3C
								fEwRyGGCCo1x
								ACfp5OWf26Sb
								XFeAEz7Vwi1Y
								+HleunAm9ZB/
								k+EPyegxjlSF
								Aq24Ubq542x+
								gTx1wBKQNsnE
								rkqsjuPqc9QV
								hYAskl4Pj5ff
								n46FsXLqZOA5
								j39RLompIWBH
								sYCSVFEhcHCY
								9ILzPLHHxHJT
								puNcl6UTBadZ
								FgKqRG1Uztl/
								imPMpR45rTcy
								Gx+sonccK61W
								QIZZrBKqpRDG
								h2u55X/MmCU0
								sIRFLghkZq2L
								/daJzuOihnNG
								krNzNU/2cOhi
								1dKRu0O4c/hR
								TM3iXpPfZS9v
								JV+J3H1CWn1G
								njWWLgvYPFf/
								omwknrlJxLl3
								RLNGl4SdcCDQ
								sOrDxKXZFXzT
								rxF3sDyD5bPx
								v+S4ZhnAiuXJ
								ztiXyzRqYHN7
								/DiByoE8ZR6/
								jLLkfxwvdJe2
								zMIhDJM/qgl9
								WnfEmbo4AxmH
								I5/Q3OwJhyyl
								LgVLs5Ty3sKZ
								RK0m//GkQ1NF
								tSgzKMZVrg24
								TJ3KoG1Kn72+
								T7cqBmTjwy0E
								rKo0z5pPz59b
								37zBHseNxlwG
								C0dpRpdikewE
								5TxGfpLvX2cw
								zwRPBu8a4gnA
								AtMxz38I6803
								3/za177mlx0O
								eB4UOEitNE94
								nkXNi68nv0tv
								LlMcSA8cLzuS
								xRSZd2l5r6+7
								ywAkhJyNjHwY
								owdnHmJwxu2R
								itjkyuiOktgr
								qctAbyq3W7Br
								eLGVkF5UPkZQ
								t3BWe7GNE7s6
								PKB7TloUXdJA
								K+USH5uElL0e
								1sZaWue3MQfG
								tRyUgJ/KFj6X
								cE7l+juN/8dv
								0Py9grffftu3
								m1393HPPfexj
								H/vUpz7l8w15
								PvabXW1Evlbg
								EO1gT8kwRvs4
								asupaFQysyG3
								CpORkQPP3PKJ
								yZT8gZTT5jxg
								BN4sSraBm1SX
								fJT57H311Vff
								eOMNI85/9Ed/
								9NJLLz19+tQD
								xCuMsw2ggRTh
								aN8ieSt1faj5
								dSMmgzOBa0/G
								uCprD2MCtqjH
								j/rPGWwE6DaM
								w4zxVHjysXCd
								7iiFz3K3rOyF
								93T1lPOsM2X7
								XR+xl+ehnusA
								YbQzWYifE/op
								hG9kOmPORj1X
								HZLSJXSxdJRM
								cYBD2t6yWy+P
								Vu81egUaV56r
								HuZY8B8ZYz5A
								CD17bhWrJ/kc
								xwF5pDLZN6WS
								GaWgKxwZl1J7
								fWuykpHRHFMc
								tvD3vQQrVg+t
								DqEAkYLRiHyV
								RoDFrNTuDv+x
								uCdPnrhZ/Ht5
								f7tY80G1HBRR
								YlGKlagATRFT
								KceRG2MFOrjK
								RR8aYKuIZYQl
								kiWNPBy3OT7G
								APkzGkMoBH7S
								cbpTq9MmI09Q
								lGCjyugyYwhH
								PnzImoUnqFN5
								X3yxoMLEAYgq
								aizFbNvAMclO
								wJ8zHw0n3Ao8
								jvKeytEzy5Qj
								au0VOw4stY4S
								4QHPWUtzmA6z
								mBo39tpescGa
								9STxSFGdra7S
								AUkPpBQs7n2W
								JE/GhM9PRVRH
								or0CbpZ7Fnef
								aS43PlPIpvQE
								YxzwYu/ruOvA
								ij+eq3LLf0s3
								lwM4lhDKDtne
								64ayr2wJy9Eh
								vCM6nT8HfeAs
								yqVauOXQ2f44
								9gTjHAHZLSJj
								NOLAQqARCqPZ
								iJVFiqvL3VBU
								o8XCJzewZHDy
								7rKpcFjibKSL
								lW7FXPUCj7D5
								DKuyGPMMM9iM
								PkxI/ZE34Vwf
								Hj/eh16+d8jk
								Df84jv+mFBiI
								qVk4zE2xBMVO
								57aFz6U3xSRd
								qxvjKH2ytanS
								TU3eUrDkQCnv
								hI9S7BCA0FR2
								X5EUxrU0li6P
								hQzspnguzQep
								qSmtLMb8h398
								uhwobpVj3AJj
								wp/zuM1n9USN
								MuFHBcJ0gy4E
								ee/6PhA6dHXK
								9b64fPCcSaes
								49gb1jOhtxuF
								DwB2J7r+W9BG
								h20O7ln07B+P
								d7l4emL0LnOf
								9uSfd1zvLw6b
								5O/dN8JzBI6n
								k6nwJ0XvTVAs
								nVLofDbwuRzA
								TSkWyCa5DeDM
								DuADShU1FijL
								JrfC+c/U4CAT
								znFqLJtS23VJ
								A93jHlwemzoZ
								PmSY03DK+NdY
								ljogZFZQlCwx
								YT+Voo4jkFNp
								3/pq+9a3vvX9
								73/fv2CV2mfv
								hz/8YZ/An//8
								5+2xy3fF9XOj
								A+1aArYEcspx
								PDKZuk75b8bh
								XFQdK6MpzuOw
								KXk+fjwyf1/L
								ZJTFurhJPQH8
								CtK/Bfb961fA
								blIPCv8K+MUX
								X/QrYM8KhFs+
								S/kwt1vZ1z2p
								J4FwHuVW4Kl9
								ShiEsTxSaQnW
								cBveocU44kHU
								syhneqcadwTF
								pVyDoBCX+dh7
								/um0v4TvQe0B
								DlD59Vlv9Vy4
								myu7zenZ6/e/
								fhHfX4Tmw0J8
								/3IWKwvwlbPY
								CMjLodXxrGB3
								SPBodefSo2fk
								fCrTLuCnMg6j
								5BaaFEQ5M7sp
								p0l/DCNYURLJ
								rmRbiGIhvBm9
								xexS3bZRdZ6d
								cySNK09UH0gt
								CqyG1/MWtL1a
								drGUshtlt8qf
								/exnf/sqn/70
								p1955RU3jqTW
								1FrwtxYuLX2Y
								VirAFhTaLSk7
								BCXPfptyjlVc
								1+FuMMsTsixM
								lJIWztiOigNn
								PmXRvTkMU5Cv
								4Twp3IIFSCnq
								yORhy616oRUI
								maRnLFEE2KtL
								CURduDFq0ZxI
								bf6VOR+eAR5H
								sKdy9MyCTHxk
								JDomF8k4lxSw
								GcPPeRyKcklM
								DYe5vKS59iSl
								45wdbsMrULFF
								hTNjr2wOcMa4
								KqJ+KhKrtbSy
								HMEvFd7/mpKS
								G57Jym3V24d8
								xviAf/jH1CwT
								vipDYzWmrxlZ
								eCbqpZg1qpri
								N/L+vdXTp0+d
								OvzsqwOt2x9z
								W3Q6A4SzFenL
								Yk7gmyKq1PCF
								uORvrYeV2XoC
								iuTPOMIyU3nO
								FBCtGGRukTHm
								ObFDsmLZWUoX
								yGBuSm4RWMfw
								V0v6+K8OjFtb
								5nJL976XE0gB
								O+IOOpXVf9WH
								LQR2K5LUMZbQ
								GDlwXmNXfZLe
								A5z8mc/24caY
								a2jRYOyLj8LO
								uMKtOMOBw2rv
								u1WuAgN0XFn9
								Z6rZ+cZcFT/y
								dSNAY+QWGX1Y
								+dCPsCv4A/ir
								G7alxnPr0vte
								FjJMpl5HLAct
								Jy5C70vB+8Ir
								+1Q6aJ2OXvG9
								ZzshAMkCxy+Y
								/HbjS9d//ibW
								q0SL3FAUbo7f
								Uhtl75nvDdhr
								bqC4bQKcZJR3
								EzhAhHOIbc5e
								l4x0RkcU44Bs
								+F1yPpUwtxHg
								0Ci8RNxOwTcj
								5xFQm5RrHDZl
								mLCDHRprVPbK
								2cLn0hIQUa2R
								fWWruL8GMAWI
								TpLLYeV+sVyy
								5zBGFnnhx+Tq
								fjJs+HN5TXIy
								QLNh/ETlL//y
								L//+7//+rbfe
								8u3gTvzQhz70
								kY98xKHUBrOl
								ff/afmU3Tgcg
								2mB41I3jOAQ2
								RdQHkkGeGrbw
								rRfj9n9IwQfy
								JKW3Oprp9vTx
								SyjszvbPP/+8
								I70vC29Dbnqu
								hzXkg9ITnhRe
								W05BHpjKf1o6
								nltLH3OpA9wA
								BkL3xOjQQiH2
								f10aNBYOnbIo
								Lk3pifvUHjNq
								DkCx2uW94Fnt
								xuHPTe1uqz5p
								ZfT69kYwSiFK
								eM/hHHoSDqaO
								geUZpTgP1Wjw
								kQIZ2T1XbX4v
								aHrORm6nMtU9
								rNQKI7f00KQg
								yNwKP036Yxil
								0FUinXKk01hl
								6rN/7OAISr74
								xS96XulqPY/q
								8Kxjt1JDFgWc
								w1qgxZIuC0CX
								1qu15uke8T+1
								/7Vf+zWPnU9+
								8pPuF+9ZOHws
								BwUZbvwtUDst
								QJjJrb5xMyUW
								bTjGiBlPJZ+V
								f5xtBsayUNJx
								iwY7N4BlATLH
								UYpYdg6oUsTS
								g6K4jNUpn1tG
								gbekkAvFw7fw
								0OODjGbqcPcF
								C9qWD1ui4YTC
								MuQVe4sPn1N5
								wF+6RApyTXtp
								MuNKwCXjgLtc
								/YvKYmrcKC4T
								eq3QMVvdE8O7
								mDjFWR0+SEZA
								ySx8PHAIJfxt
								5HyP/ZP+GeFQ
								1rqmomOC1e26
								SncrtZHsMoeK
								Ug6hEyCn/sd0
								w+3U/5axLLJz
								kCsQxdr2Li2B
								5lsCj5pnn332
								d37ndzpveAj4
								EVwhxppjFB5h
								gCG3QMfR7CSF
								4JKPXHQy3WCv
								GwMY7IQ3W7sC
								DAGNJDQO8JUz
								4QVGjD3mELJz
								EwghJscxt23c
								ytxmXa4Oza4W
								NEaG5yOVCdwU
								LT2VzW0uV1aM
								Ext5l9c78vLd
								x4LbBG7KBKYU
								ZZyGj30+5fLJ
								Pmj86ab6EqS4
								nKbRN5wJZA8w
								/Pn+HaM3l/Nz
								/qtziW6Nt75/
								17xRGmJlXI30
								qTpl0g099jFS
								Nv/3vZx6hwYQ
								Jffx6zPBxwK9
								bx/vR6evU/Eq
								P5XOxr33hXs3
								jbgE2yewjxS6
								91H3pkcEN2c/
								szhQejl62vSa
								EwuTCFkBx96s
								y2R84MyLMh9T
								vfSNLB1co30f
								ffIn51MJM5yg
								akvO0QA3bifQ
								V9N4jjO0AFOM
								gYQwgJtS9px5
								ViwygXAeo7aQ
								LXwu+yeKFkKs
								27ktZ3etKxIU
								EMbOCbqdg6gq
								Mru1Iv7cTqXZ
								4xjacbQ57Zmv
								fOUr/pu6b7/9
								tn8F7G+Qeg74
								+P3oRz/6mc98
								xo3TF4cOYFKB
								K/N2WiSP4zHj
								1HVp30FCyFyB
								K/7B/dI6ko9x
								jlvZHz8ekR+2
								6ACqk5rCX2n6
								497UT3+T3N8q
								9zTwBHvppZee
								e+45f8NTY0W1
								l1qjWwxvZZ+V
								rY3TrnAmKrtx
								LEfF7KDRq+UW
								n1t2PTcFvIz0
								OaxSiBVZfXjy
								YexsQyncHvO5
								6n4xuge5cfBw
								c+N4IcIpBcJ2
								rAcsNxk5aKlR
								iprfqMPdyJaD
								pUoppV4pQe58
								5aBCgSMRT3YH
								ld7Fk90U/VQE
								EviEG6kh6dnz
								MVZ1l3QSJgJ5
								HsfTpA8Ygz2O
								nceMsmOIHl2Z
								Xtn9DeQXXnjh
								6dOnXscaqwMc
								hrx0GBIhR+Qs
								1oII5JNzJMe/
								vBbIClpHDx8L
								Kpe8jsEf//jH
								f//3f//Jkyf4
								MIoV2HERGsKD
								Bgex6fOxY1mE
								UIBE20iv840R
								C9YoF+aU8eHg
								UlFiGQeKEniJ
								NjQgoPSBUIrF
								lhL4RLlsdkNg
								XyWew+qWAtaU
								QJiE4pJRaghY
								xYedpdu/rsY2
								qjxDGGM9yW7q
								KKU7jkfPLJBP
								BUIkr/voPRsp
								8Bor9trauyEo
								U0NAlqBMZUde
								HxjFeCZ30rPH
								OHAO0I1gqqMd
								xWw02tK1bnKB
								/cllQx7AshjH
								clr+Rm/tyeh8
								qktFFeVy8HMb
								nEm3Kbf8J8um
								aJ0sTj6Qq6J1
								t9kgN8vBD76e
								eeYZd/3P/MzP
								/OzP/uxv/uZv
								vvLKK/zbw4XM
								Ugo0VSIItwRs
								SXPGgedaJgvh
								lmc6H5d0njEc
								CzRGaAGuOn8t
								dUaiJFfUuw9S
								U3E2xR5gaMZT
								uYe5oyckuazc
								VbosS4SNZmbT
								jjGfLTzj40fh
								d4nvU/QlNcZH
								KhuZ2BrDpwws
								T515GLbwQozu
								5cEXGFo3eD75
								h1lDymu2kznF
								LOMtnOEzVMMX
								ThFeCvp8/w4N
								Poy+HEl8jqMp
								PoTzoFVLyIWU
								tHFAchiGEzUO
								/CvzOI7PpqyJ
								Vt17GdUhKYqO
								dr8j8+1J5vvX
								Oer045ex49nD
								o0OC85uXFJxe
								VSzA/R0/QmF0
								v1g1o8e7M6Ts
								mFC83YinTbEC
								SQdLxrFD6Ism
								h/QyChzP7EZG
								sJ5OgbMEa6RP
								ILdHykYAwzpW
								6niCGrf3hc2z
								cmIV+eEWcsbj
								2NKs5fBXLGKr
								kaUDzBEhS38J
								01q47HFqW7ZM
								AqciSv3sUW8R
								p7dVinbSZeRr
								fvo23rvvf97i
								iaG//OyXlV/9
								6le/+c1v+h8h
								2UJuKGdR4vvX
								bhdrR0HEnE5B
								prawIIx29B4/
								KuFUQg6cQ/j1
								5OjPjcP4oFEb
								HRWyP348gj9s
								sRn0IQLoEbmE
								sNRSfwv61Vdf
								9cMErPwVaJ18
								+eWXPS64iSWt
								yC2Gt7LPutZq
								6QjnCAwHxhxu
								4bBzwCEmdLGo
								3uJzy74WLim3
								jiud1uirw3Au
								V+mi2o3vm8hO
								w8qUm6UHu1MH
								H0bhKXzcp3R3
								ltOIXJXDQbq1
								tFmjUSBjVWqe
								/F2G08knzkaX
								3oZo0HlKZ6Sf
								ChyiLj6EM8Gn
								S6OpfKQu+3oZ
								5gP79jTpA8ay
								HMeSIqOfPevo
								KvV0cha1RV98
								8cWnT596zam9
								xg556Vj0ihyR
								s1wPiZeBD2fG
								2nINuvsJg7Ww
								0L58PST9mMg9
								YvW9ZL/whS/4
								BxdGv4nu9/49
								M9ELEIjlcDpy
								CRwybpoMUBWn
								YhXY0Yj5Sokd
								QrQrzWzgLqNt
								pMvLXqxL2VFy
								OeEUMgSwcjlJ
								pxUcRA14BFwy
								FluUwIzsict4
								TpYuj2Op+ddw
								ihBGfaAwYk7Y
								Ge2B7CrSWELh
								1o1GkZ0zu/Ip
								ZgWeyj3T/c9T
								Z8YLiUUgJ+Ip
								0l3pvLvWg6uE
								PJfou2+T+pyn
								zgTFjT+9PihN
								dnvbsa3jaCtb
								Z9g9c2xFD2pK
								248DKR0onj9F
								6TReh+PZmk66
								MlYU5lKzkBzi
								NvQyriNPs7J0
								vlVUh/xK2HDQ
								eLi0o/+aa9W1
								rkSyi8K/uuw3
								uiwWwkPA6FHz
								/PPP//zP//wv
								/uIvfuITn/BX
								oJXJjT9lpA4M
								bSt1KspcHxoR
								nv5QSFurcJxd
								ohphemyHP4sQ
								buyyrzqLWZ42
								DCUJFmCYEWDk
								ltB5XnjckA2n
								qF6F6ZDLEpTR
								7Kxvxjs299/d
								kRF+ofUBZSUg
								S19DGR8/RrjM
								oiqn3egy8rN2
								GvO+yFNyfKZp
								UjSVHWa5AlxL
								L2+fhKU2ewtn
								+Gx5wzcrdgA9
								WEpqFg2fhyz2
								ORmcTYntcYQQ
								SDwvX8hXtKnO
								rFyDhv9pqwsM
								ZB2v8CfDkUmW
								fk8NYWLowH01
								EO9042O+f/vK
								uzV2wDPb6dT7
								nWL0wvIrEh+/
								/hZ031YKRwwZ
								N5pZqTk4TniA
								eLYQRrEdLwF6
								65GZDZMPB26E
								zlgstxyaorN4
								j3goBTLgW2Dh
								6yj2ARmcladc
								JJCJXTFXffUM
								DSVoBebJB+1O
								GnxOpRURaFZs
								IaLqz2rs9HIK
								wuj3v8QaoeFJ
								3vOzh7kGgi0Q
								sXA83s3yNMsy
								5dT5Y95pyCMV
								/E/FLysdQd98
								803/UfHXXnvN
								VxtAm9xvYfz3
								r3y10ZEUixJu
								pWOpM5FHuw4/
								ftTSUwkB+Iov
								7+acgxGB4dAb
								sxdl9sePG/77
								XnZvYlv2Vk2U
								y+7QL3/5y75/
								/SKYj7/l9Qd/
								8AdPnjzxrODZ
								zmxlbzG8RWCW
								e2sUWAJNYM3J
								4RYOHw72lZXF
								hC7WDrzF55Z9
								SxpIS9CWzqF0
								suBvrFGcKRnZ
								py2cnTQ81XuP
								wDGLKmdoZnnq
								v8BuKDh0wsEe
								6LL2iuLPDoFi
								qk1ijFiWDjbe
								He5TerD0zhIu
								IYQzpW0KtADz
								5Bylohgl4iAv
								qc/XiHctjDC5
								ncqW7n0vS3Qc
								Y6UtDp+9qnSG
								m9eHzekf4vkE
								9otgbzQWDOOP
								Ej2G+mPqiJwl
								HyMRonAZpXCk
								qbeMsntP+fj9
								0pe+5Gdub7zx
								htcZN+8yTxsi
								e0obQKB6JbVA
								vespcYDf3jht
								GiP+RtwgYG6k
								45A/ZaVtNmTk
								x6HAOHA2RR83
								syyD2erXZDp8
								s6tP+kogh0m3
								8eFfSPYJ7PI4
								TlLFEuBCYkVh
								aSHYdaZ7is7o
								/Ga3c+Ds3unG
								MaXYDlTdC/H5
								yUewq1jNBAEK
								PjpMKC4ZJ2MO
								jMfw1U1nhIwb
								vT543Gk1ZLvd
								cdSorlIA1ARH
								KUZnqtlp0TDL
								LU+JfloinUTy
								qhRm64Vh1U1G
								/E0RPhlzEJV0
								eRw5c+iU2EGR
								3kKvUHwu7X7E
								9y9AWcb/mDFL
								3ZOIpxD8rUhL
								oAoFOio7eHhF
								Ousq//eu4sdf
								GtLtU7GXmq8C
								IanzkE/F2kEw
								hUaelRkrZEiV
								Fs7uEgFtMdYB
								CV2ORYgSQuMQ
								MjKMLlWqsZQk
								WFAEAh/hdG6t
								dbAXHrcFFJwr
								xgWEiF3Dy2KE
								YYxDmzZj2Eec
								0B4/Dof4S5E8
								HiHPCK9oAIlZ
								Y9UZOeCsw7fw
								OTRVVGQsunqn
								2JlipydFCR8m
								LDLyIRSXZm/h
								FG6EFttSu2Qc
								TJfs3l8lDd+l
								R01vNClOZfyn
								IlFkvZyP6B5c
								TUkRh/hr3enS
								h9ZYyY3lPY6B
								H0f/iE/2iNUH
								OC6dx/q+mHOX
								Nwhxdyebg0My
								cQjJ3hunQ1q3
								P50EYvRWSnpt
								iXKE8AzpUYm/
								JfCE4YmGMRpG
								l5xxkIuIYgkE
								AR9opmRkKV1V
								QHCZ8cLjIDAT
								/mvJqyOQkYo6
								jlPUVF3IETOH
								AXykUtVqxBM3
								7fJw81Bam29K
								LbXosirXf77N
								goMsoqS+xSdW
								GgXZ490SwPds
								FA7HAvkK1nMg
								knanULiFWfdk
								Cec4YgUqt5jI
								pWm9SvhPH+im
								pAbOIag8UfL0
								xhACC91tAkGs
								zzS///U3dX2p
								0eWykfwbnM99
								7nN+KusXl7a3
								cIHFBisRAQUz
								oZ/K/fz+XVZj
								AxFIgT99uKC/
								F19RpKpNoZE/
								y6ncynsp4ypb
								IafkfwyjfWLd
								/VRBM/1IwS/W
								3WKeeH6n9uKL
								L3q/v/LKK7W0
								AjcaQ1tR9DrD
								R2fagRU7U7WC
								w/RnAiOfvdat
								UbkJrxsUs4Gf
								jnYgmVXLGSyj
								PUPgMBJKmxam
								ncMn/vjYnN1T
								4bDziWc+Yvno
								jx3o15Ee+HT3
								C3spaojwENhD
								kDfawkl5p+or
								r8tQLp583ALe
								mHyadVNYJg9S
								Nyk76T0lO4cy
								Ihn4ig9tkOHT
								YwL5xxDIA174
								ipa+ptMBrFgm
								V7O3eEYPT2tk
								l87fI4JjSrGq
								9l6rCT2pBnlV
								OJ+Kruokz2Yp
								PW3wSTGasm08
								GL/0pS+99tpr
								r17/moS7RnW1
								3SOIv+xd9nbu
								/W5LkN6/qMZQ
								OSu3x+in5Bnl
								PRWLwo68jISO
								LX+jKfaxUJxA
								cEM+z/iEcIsb
								hEQ4T5In/DU8
								H7Arfz6r8B8E
								bt1ZUQWO1Xpa
								0DqYGl4z4bih
								iChCEVhUZzme
								lhh+BORCpkpL
								qvaOZGBtKrE/
								ngiHTKQjlGqH
								tjZnwDd/diGd
								Zo1mUa0b6lK1
								ShnrhmMepZ3v
								dOfJ4yeWfhHp
								B0G9shEorxB6
								gGvGEgExO7mk
								k7QQOEHxRAya
								KRxcJmKJ9hJM
								4JwKNAKBcBBb
								oMswNYfOnoWz
								LNXLP3yzjOOZ
								EQ77aVLGa9qT
								QcipjGt9myXz
								/Hck85M3976f
								uvvvbfrxl0eB
								7LalhTACzN8Y
								n0lRsY1oa2kP
								h243bikR1gGe
								fDqo86SPJ58c
								+IAy612DAJ09
								BOTpZafgw6I0
								Fm6gCAWCh5Jw
								IF2GaZYnTDuq
								/65g9uHDmYNc
								A2hq9gnj2Ctz
								SijvcLjweK/0
								U0RQECrBfPQm
								yixLZOoMH7ME
								z6TL46goIXxM
								AelSrtBujTyJ
								QBLfkNMZzRZ7
								dTwZLh1ZPnUF
								XsHutsExADHG
								qYtuma7vkHf/
								vjGfSbqCQ2Y3
								S0rkUjihVEKB
								xmPq1fK+bmV5
								/BgB/bd5CCW2
								kpYrqNj2ujwF
								31rBPzf7p/cs
								i3BPRRvYqWwt
								atUdzy4HxPd+
								DDo1OWaQywHx
								vQ5e954DTRU1
								JzpvDdKJy+Pi
								ivruf/fD07tn
								iHO15wY3d2V7
								wI3Z7NAovOxX
								Ipf/lZJZbgL7
								HDYrnTddSUsX
								mYwXNgeZFPE8
								zF8MTTXKeCqe
								zLIQs4HkjzlZ
								wQtfMR+jq7HO
								c4YgkYzEJXxT
								2sJHW0Zckm1p
								rnRO+IRm7Dzg
								tZJABug57xO4
								71+r42Z3f3kc
								8UEmzMqsuuNY
								n7HVnOEvF4Te
								5jVhZmv7LKJ6
								edohpe6thIDH
								OM5SR9LvYpyE
								sWW0//39w+ee
								e873mt8HufSm
								jmpZojGdrPDp
								w6Y0a2QXQqqx
								ilzmQIl5sxe/
								x33/Dv4tZcsr
								S7Il2mj/2Jdo
								6JV70/u9v1VO
								Yew/LqSlPoQ9
								T+o/+5FGhUSg
								PuQT7dadz1aX
								NSJmcxj+Y99g
								ufGBPN1wWWye
								2xhgfIxRMtpa
								PCmMhQDsUdMs
								AhTLbeSwbtei
								BlkgEJtTf/7o
								Kv2w0dYVaJY/
								Zz6hTbhZzCXq
								fKK3lK3w1UiX
								xSuj124vkXmD
								MHqhSNpD1Q0L
								XC4iezgrfk2r
								CmNk4hOHn+II
								lkgx6WLFWO3G
								HG7xjJ5wD6h+
								OudZB8SlDovV
								GSXrAIQHmPM8
								FYEeMgKbpbhk
								pADs+WOqe6R/
								Ke8nb34E5+GD
								ALdKMHLGpIXo
								AGON5p1rdVxi
								K0RRxg8kp+QZ
								5b0l8ZcRMT6c
								tdFupNSrueSA
								cPR4RozyQEvr
								jJFPBNZyskQg
								TyWT0yoEDgIf
								i9vDlsJfSzsg
								oZeb1am98Cuh
								UWmEDrD7Rc/1
								nzMQNISvpcmV
								s1ng0IQbfzyB
								LylBj1S1EdpU
								J/uAb/7sxWIy
								bFsyJFEVK8Ss
								irzjKHYa3cPH
								2c9Jzyewh3bn
								zBDKFWx8hh4H
								AiSqGLY0FJ6M
								wElkRDEOWiCD
								wIdcaj6TW3mF
								w4EpY8jpjCpV
								Mj70aHAeYqUr
								Y0zO0t797pvD
								JtE+jvGcMqUj
								mLjHOxq5919/
								/fW/+Iu/8DdA
								PAGwBdI+FMUT
								4aIqh1HquPGk
								GJUjpCiXHBSS
								EgFufOxb62hx
								KZzzCapy6IxX
								pMvezhhCSTNi
								0iXnOkkRy9iH
								ho1UFrOThcXn
								g68J2eGwU8gw
								yehyY7jaTSUF
								co5A9/JxtI0j
								E5MhXFSVggqz
								TZ4xB/5Jl8cR
								OH8+poC4hOby
								juWNP/iQIT+w
								Rz43AC7/wTpS
								oKgAbzmz14Qy
								GlmslLWY9eLQ
								3jAFDXJkAh/k
								LnkWOB2jJON5
								qtx73fxMRuMD
								SWy1wiZpnyBf
								6nKFFts2wyn+
								9v07Pn38zmVP
								xX6GM7Wsipu6
								j46+FDrmGfuM
								Os72hdWskPw9
								HAo3hiaQcBsH
								CovPFqcXzxDf
								Vt5r+oCMtfPc
								EMv/FEegvKYk
								iptLRpdeVRnn
								02mMlAdEdtKL
								0mM2nsN2AnM7
								jgLHmHOx8V9x
								clvxH6PXCrG4
								VWNNoAtXvk8V
								nXT60lLOlX8c
								b/HpNed9SqQo
								C3D+0KxOyHJZ
								mh6VnqKiIjMl
								TBM2pZ4w8gcu
								i1hQhD4g3Kox
								nkbILHy8RDzJ
								5wc4FLeJJ3Yv
								FyNY9WoLNFvI
								q/+VV155/vnn
								nzx54gfgbgG5
								APKBWaL4RClW
								xlNBIDHLn4gl
								Q3hmx0jJU8h9
								9OW4onCX4eQM
								JM/jOIHHvKII
								BDKJuP1URGNh
								2ld+nuD79xvf
								+IbfAtsDHkQO
								VC+//LJfqXu2
								cGvnnDJB/tSO
								YXUN1Sn8siHu
								PzrqUj5lOUbl
								owOXXtxvHsYB
								3BSb1laRIh8h
								bQl2ido/3TXd
								U0a7pbyyNCVk
								g3UZT0rLYa/a
								cn5g3icwxWXt
								Co0n5KJYFIgY
								Gh1XZldf+3H3
								FcanW49Pni7/
								f9rupuey6yr3
								/veggeggUOgg
								kiiYmIiEcAQk
								+D12uVxuEbrP
								8wlO7+j0H5yn
								Q5WPyrINQjEv
								SgigvIBIhHgT
								Eh34POe31//e
								o6bXWrtc5nBG
								Y95zjTnGNa4x
								5lxzzbX3fVdZ
								6h4Zbgf4PfJ6
								fNALR+PSpmpr
								7R4REU51qBSn
								BY8Sywj817Zg
								iRClX0uDj9TQ
								1sbtFs8N4PLi
								ZkbseDYoHSXV
								70HAoLzYmJFb
								/MM5tjgUOkdk
								XFLiTKNPdCAL
								J6hPh771rct/
								2WwTpjGzEYPM
								l2MP9x70TaL2
								8sjfzsDyhRZ4
								EZ+xPTJPI+ip
								gKUXLtFnr0RK
								p1NSVUzL2CrC
								kDHLKOlkdsrw
								Crx/vysu39wh
								ZHmLP/246KiM
								Uquq+9HzyG3L
								3YLv4/1WvkVe
								xxB7AkRbdhIs
								RwQYdMrSukEk
								iA9LBmIJ1HOn
								ChSdwX9OxDL7
								xHQTlySorRiX
								RogBN3q0zzf3
								7LlUOh0uHZxs
								znLR7653aYt2
								2LP56KtPyQ4B
								QYs19LgnNJnB
								JywjNkx2nQyy
								GbSdzXp5K+5u
								vcWQI1b6l0nd
								/qV3ORLKYnWp
								ZYmDEq2x1v5d
								es/8I54wCQKX
								2drE2rAIW5B+
								6+yjjz760z/9
								0w8++MDiMS95
								qVuEdbbVd/e7
								SWs9gUEuQaTi
								X9ZF1O/SqARt
								5hZt61atKgKv
								zGo5IpD9JLoW
								QZ8jd+uBVDe+
								iHUTzduEQIFr
								Wbq/GHAMjWMS
								cy2bEFZu6THn
								3rOpLC6xr++/
								1uepIMAYJtFh
								L2JkNu+7N8fM
								jrBXgndvmljt
								BCwcDOn1Y8gr
								8Ke04Uz6Y4lJ
								gsxThPvO5SnG
								hkofMi8tDare
								5tLnW9xgBy2X
								lAWl4VW1dTIY
								+zr0O9kZ3LrE
								6lMJHAQQq5I6
								LlcOocX2Ke+/
								hpIs85KCS/2i
								aPWZOSxldmw9
								u+eM11PAPU7o
								T4fSNzT2doZA
								GvXAIp5cZMB1
								KJ1bev91zHbp
								HkQSbfcvEPYw
								R/Kdlh4x7aqx
								z7QvpWTgktK+
								dCrtS1obGmm/
								soMFfsl8QwBC
								ThFSZrC2+Ua+
								fqPZp3n2VjqM
								McRNC7bS0atS
								NfQxgrdgNReo
								h6N0GItYaAi3
								+Nj6CC8ulWty
								KYRwjnncAbK0
								b2e/w79VImZk
								ynsJtoCIOMVp
								LmIS/9XR0vVp
								9oMHD3ylq9/N
								a8G4fSyefO1m
								zkVvb7+p++qr
								r3oFZs/YokJP
								ESa12PLKceN4
								3sQ8PtnnC0qH
								TwXXcZlSJ0vK
								cV/z2uEMq7Uz
								jkBO7aMxgZj9
								l4hiomHG/W7G
								w4cP//AP//C9
								995zwldDG4jP
								E4inpCdRicf5
								SKZqVwrEpMPe
								1B9JlsK2Lu6O
								dlX7aLlq2HAU
								XaBiuaRca7j2
								Z90GzjjObNw4
								LXILPsBuOjZx
								ziV79TlCsez+
								4s7FOrQyLTxH
								UG/BLVcFLH3G
								mQXeQchoR4vq
								cGwZON4U2iga
								NALZ2D079EmP
								by0oNwgOxBOQ
								sVhEhwAZnPQl
								WHn1Ux45PIsm
								X23GxXp6uEkH
								bVnM8S/fcIan
								DoZqaNKruXmh
								sRm2AcrCJWFj
								6Fk4rzZriSKQ
								JliW5QIfOA7u
								FHtvHxJaNsRa
								cu+IzoZxh9LJ
								Kxx6sGUKc8q1
								Mvkv7++CViJR
								WjnWEgNKZHRc
								mg4kh17ut1jJ
								JeHCkmRZX1sZ
								p02fTZM7LeWM
								Tp1VWJ0dFYxa
								1X2/6RM5G763
								PGJTciPgIISM
								IABUbdPkdiNm
								xKUhqbkpOhqt
								WTMwfUJoeVWH
								IbzrXNPd/xwz
								A2KR7uvR1ylB
								7eh39uGGoO2S
								sQ6v6uYSf4k4
								zumMqMMc+Wza
								Rl1SYsKdF4Qh
								Fr1p11iF40Kp
								32WOc2otkRnN
								+Ba4KLeGIj+B
								XKJtWs0UpWVg
								7sSCYKgWB0kR
								GjZGTdkksutE
								+NgW99gCTGRE
								SlCI7hpkiAXp
								T4C9/PqI2LKx
								xlozsdWapsvD
								6fqbezQZhGMU
								7ETRT6PDoIhC
								M5CL/ZzM64xE
								4jzufIGzZ9Yb
								QVPvsvoA4RVC
								UPTsecmF3m3l
								UaXmHlseK0Zx
								0PKaOgOJT+Wt
								zwBgrxgRa7Rw
								YFuBFiEptHBh
								Gj2VfMPMPbbD
								H85OGgqWe9Ll
								scWEEqYWgblH
								rn77n0O4AY7J
								LT5bridNnE8G
								bqsmTSaoqgm2
								lIXetUYJswxk
								hzCqzGjKlPsY
								BF5wymRAumx0
								tTySzeXZ29BW
								8oO/ckCVWMm3
								kFvqmbG5S2D7
								gSR8FdDqG537
								4thxeLg8vA+/
								/5xy1W8Pk7v3
								3E4g2m5zbfbQ
								iD2BOJl0OBko
								SseG3t38z606
								Hj14Yqi1S/Ad
								5OlMCJr4pOkS
								AmJDQKdHngfZ
								qbAn2zZ2dzi3
								D5A1HIRT31U5
								rKZTfcJJmSav
								MXvGDhzueLap
								8lI9Ryx7r7o5
								aGldMmNj25wF
								b2drm6WX6S0+
								bZuBM0NSOFH0
								dUzETF9KliMh
								57LWZO1nXG3F
								GsGNEsK46zOm
								Z6Mvulm2Tpx8
								pElpGTvtEHdK
								275bG0g1YS93
								78j37t177bXX
								Xn755VdeeUXf
								CwhHZjIijAnj
								SKbUingqu2RZ
								Tnb6RktNZzcU
								5rjXmRBGE0xO
								ZRy5ZFncMV75
								D+z/eUcsC6wj
								ve+2PNmJX+8U
								V3kV05+VeUp6
								wJXyrXrGE0mA
								LFWpqS+XI89G
								p5hjkP2pF6Uo
								Q8Alr6nPrjMI
								yIhlmXXAEDGN
								7OTlRE2cru2g
								lhnlbvOkt5fS
								q0D3VzQs1HY5
								N5qshbA4WTpO
								WLH2Zy7sMYxJ
								BYnGHHI8p6rD
								sWXJJfe1qrIo
								64JiBUQbbWzF
								7ZADs5RBkUIc
								C95kRe9I4xM1
								3EPIUqCCPiWc
								ITYdpbTYPoXn
								FKHpHp6WgQoo
								xWh0pv+JtMdg
								q82TtxJM0kxS
								XUKmEY6I25bS
								SnD72JPjwwZy
								Ljq8bumHwP+l
								TqWosFpRMEfY
								arFKrc8evtW/
								uegJwjFfWeR4
								ypBxMhXLbCLW
								qRRBrZZF2RUZ
								Ak3l9RQg7jKc
								LWlHdFu9vcit
								qvWhqMs+aOqA
								iowocmyLcFeq
								PHEJU4LdIN3L
								irDaM2aG0o78
								egnhVMYGYAZu
								RrJLfMyms7Pn
								S0MY1Bk0Gtyk
								pjUkEbe5EAwM
								VVt9dTDUyXB2
								rTJltpHaNxO0
								WLVFD1afEghw
								swC/vACSHc89
								+u1rmNzXcAj7
								oNUn2DrCmTLz
								bj2wCWY4oKFP
								j4mC3ArSqji2
								fE8lnJXSluJd
								5TFhIJwHpb+9
								cr/b/FszLdpm
								ByWrlyBP0/Lm
								xYbGpU510zJ2
								SXRSFl3bLKs2
								kS+ZRLqUAq8W
								tg+ClO7+Jr4L
								cKfwgoAw4w3j
								DodGIF4YAnQv
								uIPcUETHJVim
								hqrGtCjVr8PA
								s7L3i4hxZJC7
								GTQELWEZh5jf
								asfXq4o1zBey
								cNx3EhrlChsN
								7S189kaRZICh
								ENqSHd+1E7iW
								fXoMyY7M0Lim
								u/8pyqns7a7X
								IsJ0lZdK1hk+
								a4clg2xiEls8
								w+E7G8JQ1SGF
								yH1tuRjKBsiV
								1/7n6vIs/fgU
								d4c/mcKJrTVw
								CzMDLYMchxlw
								UVoA+qEd33zT
								eNPp/XR9UfK8
								2Cnd48nObHu2
								XJr02hzBEkcC
								LU2jOraLztj+
								wV6/PMbAnVgd
								dNyPgzPIxW0o
								NBrbCAOXOi71
								i6vTKP2ptCkZ
								si+1NbU75S56
								CGOmcyqTVC55
								CR1/l6PJPc2z
								t6ByLIvYauew
								TW/PtL9Z5G5M
								K8EyMN0uVdJm
								ywDCLT4DGH6x
								BFUNGjybvplB
								BpULMtGnGZK5
								ry2cJPtp2+0N
								RU8bbGiq6qjj
								e21vXo8ePXr8
								+LFFYsHIggFW
								s368o/WPX3kG
								2R6dgl5//XVf
								/nr51d67d8/r
								jGooUaym8sO5
								xKcOu86V/pPf
								ppvsWErn8sTa
								TrYuZ2gwV/cd
								cja32tUxm8DR
								TrqcQDvw//Sl
								+qi8UquwA6eP
								px4+fKh1aY15
								m3Pa9IRVagRm
								zfPCaqW0EiuX
								pn7yHYaNThmZ
								0cxomNoVsFFK
								cWdhu6Qf/F0n
								BAbwrb3OAx5/
								9hwboKSsFv+E
								5+U/zfryl7/6
								1a/6NW/HgPZV
								RwiX1pLzGEsr
								yiutu4w7NInj
								oGjuEaJQ+u4a
								WagScOXS2ord
								jzE0VDVk3WmH
								JQlwhhplQPR5
								SaqU14KL5RMw
								cTFhJjViK+gR
								o8O9iAiQDe//
								1vuvBMUqnEBF
								xAcxUmpGmY1Q
								smSjAlp9lrd4
								MubYXLNRMV46
								lAXd4ty9cgaV
								ZtcaOhVm9AAv
								83F9oUg59kGV
								C0uXky+lWTAX
								JqXNCjHKUm76
								kHcZprbRMJ+9
								HTK7TqyO7URE
								mAuDymhvtDjn
								Sx+rpcRNRKkN
								PV4zj0eehpLw
								GWczytE3JIqh
								lCwjXBldssmM
								RrmsdneW26pP
								enk5zLgH0Ube
								h3LO+Q8ePLD5
								u2EdeGZVjDsE
								Ymo8WbT0oktW
								+nYA93I3i7Z7
								UHHQiKFwR6lK
								x3Ys+TYKkExS
								8sqGAbllv9aH
								DUsgnulal+jJ
								QmXUjUYWWjYu
								2/ckyAxI2XU4
								1JdgINqEI5lE
								1lgMDA1JHcKS
								0pDqKXX26Ru6
								wN2Wu6gbMquJ
								i3mVaSXg6TON
								l156yfwKRNld
								U1I5ag0l+jhA
								0DmVifvsnXBi
								eMl8EwTUViC5
								C63fcnKzm5Sq
								YRTh1o8+0U/K
								rnRaY1NAnSx1
								BB2eERDuVEw9
								YRwmXzfFG2+8
								8d82+drXvvbW
								W2+ZfdzhQMA5
								HB0JspeCNaOv
								5m6fbiuPPK/A
								nlxuDfblLoq+
								FlRl1+eo5ctS
								IGT0jVISHZcW
								3kgGlNHI7Nga
								zREsGdhwXCZs
								Epd1go2etstj
								y94o8lr4PegH
								5Ir65Oct/rf4
								jP2uI1CiVmRL
								7tLszOZy6sCY
								Yy5GJ2ucx3jF
								WXMJhIZB0XVW
								g0Aoi3JHcQk3
								xhNr1+H4qQT/
								guYFrRA6aMTE
								UExsArfAq4nR
								vIaVS/2ZP302
								cCa1Xcfzel79
								3Ms9L7T6SZp2
								3R5JY7N2GCQp
								+Q4szQxROiR4
								nDla++1KLy8w
								LUU8tfYKBhM3
								LwbEpkHvacjA
								bdv+41KfmRCF
								K1bPgtN2xcwA
								MqkOQoQgolH6
								LfhJs9aNS17A
								h/xoct5MPkUj
								+qBBsENWpbYg
								s2yPmp3KEjKt
								lOadQVsiJh3G
								SmrH51Yd+Mra
								qHp2qjdfhDsa
								yt5+3ubJ7KQ0
								m+pS0zOx8ULI
								naE09QWtNKiK
								ZVV4vfWPS/gK
								0kuupeLSS7Gv
								g70Oey/+8MMP
								//zP//x73/ve
								d77zHb+JJI6z
								kM2/N18vLA5F
								HgcqBl8iax3W
								xBE443jRYZXo
								AyFlqkOD8DzX
								MpjRDK7el0cM
								g6OMwa0OF74k
								5GhPwRs6wv6f
								aFTJjJsIHXX2
								/ku8C8vUw7H3
								X9PXHGnJblGh
								qjLJVC9Kp/Vh
								OWXU5zL813zX
								ZCuIuEMAMuWt
								MoavdQcR/BNP
								QBuj11tHhS99
								6Uu/8iu/ovX+
								6yN0txJLgB4f
								3nmtq5e3f1T8
								zTffdDZTCncZ
								wAqFBqr6SqdW
								PkDQ587G/QjK
								vekSQ6nx0kIu
								8fh0xoj/FKQh
								VI3qG5VmNamS
								LAXq1WC2RMr2
								B8wlOOFC0xJK
								wpKAnYLHijKD
								T9uGE4goMUc+
								nC3ax8LJggt9
								xtr4cNQnO0eX
								TT0zpyZVdXfD
								F3EVoyzHPZC1
								3bBPmhwBqhuJ
								OaV66scKDk0C
								QkdoSqNEOhaD
								7cvtY2palnE2
								cS0ALsXmxZfL
								yu1Z+ifUN9Ud
								rcMPUSZonKOk
								gE4F8/6rpFJg
								UMulqqJEWTVO
								6RlKcmSc2VV9
								V7rRq+1a0gmk
								U6wsRVdAZcTW
								8rbOFVafL+ZO
								C8zcX+5W5/zu
								WRHVkwEm0PS7
								U5qI+s0CXzTc
								oXA8RhXB46P7
								uixA6ZzKZXGc
								yRjzxYFkVTVE
								JGzWsuSys+dI
								w7hq6JuauZ0t
								JKur+527IVEY
								y0ut2otaVB19
								24I6G6gbpbuG
								V458CydK3OgZ
								ZJNyEtklTd/Q
								BnbnxXFnNpdh
								HuOaaPzNF/62
								UOSdau7du6c1
								QfQmjpJNEXUQ
								A3thuYl+TCbW
								2snr2Eb7VhtC
								XsIRocwIPlz0
								0cBc0bSNUrJv
								TnWQV+3yZVCO
								jM1UKVPGXIeU
								F/smLl84Ok8R
								BpaEusH06vqN
								b3zjs5/97Oc+
								97nnn3/+xRdf
								tKQho4SbWDGv
								TykdXvQ01oZF
								wt6N4NMkN5T7
								QgobtbvPi1wy
								ZqnDBVqALt1H
								rTF9SmakUUNJ
								jgyeko4hKzbL
								zAKnJKc4O1jE
								kltRhiEzmL1h
								AbnS3P+UV69g
								G4UnHG7x2ftf
								r9WTzIvY8cXt
								anj3Ez1URUEg
								kgbwHKqGIsaA
								yJd9MjZcaFyG
								w0zHJeXYswnK
								qEBEJ3q5Z6x/
								KnF49lbcIx9K
								4GjEBBoOBJlP
								ROYSMbCEfRp9
								epdAVP4CfSZt
								p3bUOU/aiMh6
								uZ676tdmWeu+
								7hFzHKKZIbDu
								Vs8yX/B5r/FX
								wEK7WVBTZ7fz
								ymQc2zT4drpw
								aSMyCkpfBweO
								RMclpT3zVGLL
								hswzkb06VIod
								QjbHduynUGHO
								ZTgTpbjP3iLP
								tyiiq4z14Jsp
								e5QzuXP7/fv3
								++jb5DbXCmjP
								sZGy5+jM0Den
								KBU3huUyPF1W
								LpuhqrYrUjJQ
								3g7YffzOHSsG
								hCWvoE7bis9m
								FZY23p4doy9u
								9vr02Jpob7uW
								B/E5CenXjbwI
								v//++15+//7v
								//6f/umffvKT
								n/iXmsy7M4yH
								5muvveYbAdIG
								LpYh5J9Sh+Ie
								W0wSQ1EtTX0a
								6cuC6GQwoxlc
								vS/pJLsQHE9l
								HHdxmzvtLtAO
								9j99qVbATToE
								9ff+68OHx48f
								+ywCT6uu918p
								W1pPqWfz2wqR
								i9wjvKNtqPS3
								1XTyOjYrluNa
								wACNXu727X7P
								4LSYlD2O3T4R
								oxFajlaF1t74
								+uuv+z+jfQX8
								wgsveNW1EdH7
								sMVKs/7tzM4D
								7jWjr7zyio4T
								gn1VHXBgwDhM
								ZLz/EjU0KmK7
								sbvSJdri1uFS
								+nKnQYzQjHLV
								4w+KmdG1DvZM
								mm5zLTLqYAZB
								dfbglYtwAOmB
								kFsFL7pcMvi0
								LW6TlyjCOTvh
								cCtcK1nQCaQP
								4RZPZkLw0jEp
								87zgQj+razgM
								7K4D/1RigrPq
								ER2OlK0fl5VO
								fZKJyyZAHbNg
								w7QqLIYSbFLo
								jXKsMkHRYL6j
								94mXp+Qpod0S
								ccEO/8qlhs4G
								7msvGtazBJlB
								AMW4vksdmqpx
								ys1QwkyIorA0
								9as+X2iV12j2
								ayA2gyC00qkb
								jY7HgcK6s9iD
								BWLNA/FA9BC0
								NVkPXFIyANUE
								SbYlASfM5gUO
								d0Xw4Ogl2kdb
								nqSmu3y1pxL/
								YzvGokMm2QhU
								7giwqSZGb9kb
								YsM4R32UOhrR
								KIhSEB2whahE
								llwLT7lkakh2
								ZrZjpFaJ7Ei9
								HbSqLyyv0wSk
								WLwIg2joJMXK
								RXtV37355oVn
								Zsf2VlxJCY2w
								pDzibcuQnXCs
								TGyNmi+TGD1x
								s49AQSFzOUZM
								I4tTGf63OrkL
								lLtKmjI8XVLq
								WFdYUSJgFFtQ
								jfJVcPcXPZIu
								mZkvXnLRcgRS
								CK0+Ay1jOLxU
								EqyhclxbQyRf
								mNa8h4714Eb2
								/vvzP//zn/nM
								Z7wFe6i5O/AR
								ayWmzze9YurT
								lIL1r/KOTx5z
								6o8GMyJ6i4el
								TkmFozWKD18p
								t8BgyoXoME4M
								bcTv3n+v6v1P
								IFTlzr3QHtPi
								FnqHs7vkmKwV
								W/s4xJwZQMhF
								3OBPGgbZNKG9
								Xo0dqjsC+3yu
								12ZHiUhocIK6
								ju9/IomqQOLm
								wkIsbdG5N2QU
								LHsZNRfM2GwR
								bv7/R9VEiAAZ
								wxkZbgyy3PO7
								Xhfl2Vto6E04
								HZeUa16UUiu7
								pyNXirjAIby4
								0AfoUnFazFfK
								H/vpxjmVnpLz
								+PboIfZY96m7
								xmiX2h4oNDqg
								2BCdNq5TcErv
								Nd5/vQW7fxUZ
								SdMnHBwaB2zP
								O2btGJfYm4QG
								mTAm15En39um
								tzsRaISGfb6N
								HlucJ8SA8w3n
								2I4x2AubK58t
								+0uzGhS6Nn1m
								Mh3ZuQhN43Fg
								c/Ncs9GZUw9r
								e5on9Ztvvulz
								b5eWvVyArCHi
								s2tL+VKOLakh
								PKVoyKVY7XuK
								36j02TOgMfuk
								eTmCDNqYrbNg
								9FjJNDnGgWYC
								wTGkFIpgSXgp
								tmx85+tfX/zx
								j3/8j//4jzpW
								izWtLN5/vc4o
								jiONe1kWqq2A
								Hqy36uPpcCoI
								nMq2rz/5iJ5N
								/CuFS4QVsBKt
								yTbUKIN1aO0b
								IszIgK8Gz9if
								idh1xn3HR32a
								Yq1Suz0fPXrk
								owafPLjlPRPv
								3bvnJuXeYjMX
								JqWsq625wxzs
								yMTSYZkxM5ds
								JMhev0nXRnUs
								dULWMcreTI1x
								4BOrp57bgczz
								1wJwaco4ApdX
								v1pgCfk3rr3j
								Wx72Xql95Stf
								8eWv9eMAAMqC
								+ZM/+ZMf/OAH
								WksOYIdklpaZ
								DXaYxLYW2xaq
								s1xsOULTypSN
								0ukkDMjwPypL
								8CmtUogIU15E
								R3Sxem56Fkgc
								rCi1W8AnESd0
								+gh0L5hxnaHE
								MhoijteuY4gN
								JTS+EBS/yndJ
								Q/QZMFOWZorZ
								KCE0Gviau+qZ
								LC0QN7spgBDD
								05YvWATgMwDL
								UcQJF3hsKZML
								xY0k31PYUWYw
								bOk5AilWeiFa
								rtYe+5EtyF0j
								C7JbtHD4xlmf
								KVga6VMmMQkz
								LH1DlU7HZY53
								DtehEufOALgF
								Q3RcDvnAdyFc
								8pWLEOw7bNyl
								cfixklxxYsW9
								qXEJTZW6TwvR
								WiqF1rDErXB7
								jtYywMGeb7Wz
								UT1M3MUwuVdq
								GWEEh2Ns3SmG
								Zjr4QvNoYOlJ
								4fNk7w6eHV6l
								oU3FAFYlNFjO
								NAGnJzoNTd8l
								oQcitA5iJD2Q
								cDbvi/vOwFMe
								AUllWXaUYUrH
								kUAF6B3t3AiM
								IeCJmyII2p6p
								Q8mLkrvjt9NC
								n93RAOc1nF0C
								hKCFaZ8nOjQd
								gBuFJpEcx5cN
								iR5ltI/tVoOT
								BjKqplVeskPV
								Hvvbv/3bfgX6
								/v37vtNEIHDp
								qGfhntIWmgs5
								iXdVyQ4yHAoZ
								EZ2nuOxgc9Ee
								M01jXogQa+km
								1rhPJ+OqbYJ4
								JfqEnrBBO7Fo
								sbWMfVTrd+Q8
								y8R94403fvmX
								f9n3v1/4whd8
								ouuZRaloKnzN
								e/8TAaMqD8oN
								IsRbb73ld6Lc
								Dh6FQkOgnP3W
								JWLIXIlcyrhx
								POc5ZruO1dtS
								5wZQW4JB6Xc5
								Xoyzp2dv4jBR
								gaoUQiA54kwu
								KBu9XHhx4Uj0
								V68CcYkPgxZD
								9pSG2ITpcsUJ
								Kia9QvYWNi9i
								HPW7HIQouRxN
								ocPRJ8jzlTjA
								kLcyXJoITzv2
								XADmxeyS/1WD
								wOBsYS/NWG4E
								L2+jp3Irr3Ef
								YuHYQHRA0dt8
								3Mij4RINbQwV
								sE9i2QhEz9cQ
								S76EfoaMkvjc
								ahlEIxA4czma
								0my3PLbuhcSt
								YdSWm7hZ3FCG
								Umr1PRZ71rh0
								HxEdjpQ6p+Ig
								+q1vfctB1L5n
								sZUmbvrQ7Id9
								yCkWgVP0oCCT
								odeldg3UU57j
								asagy2N7zW//
								Hg3hVG7xKf3j
								aCQRaCizaY/2
								smbcG58tzpNa
								TWhMpbVkZyNm
								30OBDYMjwpr4
								lKtcOsYci0Bj
								yFOsex+Hqkof
								glELgIQwsEco
								NpeZ207OBc2G
								46k0OvTyDcSQ
								QrUk1MGyefjw
								4be//e2/+7u/
								++d//ufvfe97
								Nn93kHe03/md
								3/n617/+4osv
								Osn42s4Kh6My
								fG/V55LMmUTg
								2PbAUqIex3KJ
								s6lRDX0u8LQN
								TbJBFYrv6Hcd
								Q9lkvxt99svj
								jOzqv+Mz8ysF
								b1JW1B/8wR88
								fvxYtVHqfGjJ
								2Us5gmIj5cld
								eSnD1Maz0bEp
								hEujbKS51mE1
								1ofGXgjI2sC5
								6JAQuJuOnug9
								Teax1QQxEAga
								KIQtHkvFvzxg
								/Xj/9eGbUzRL
								T/xf+7Vfe+65
								5/wJsEe/hcTF
								79j/6Ec/+uEP
								f/hHf/RHLNui
								WTpjqIOdiiMm
								kEfwJAhbrqji
								hg9i2owNTYnq
								NNeVAlui39Cx
								hmuJyks4saRG
								dOCL5VFol7D4
								3cUB1hZrR8Bl
								+kvs6xdwmE8B
								d3yO7mliGxrf
								mZcVkzJhEENU
								ETaDzPgCuZD4
								+C2QXpElq+AQ
								eqqakYxPW1Ci
								tI8FyJGLWPSS
								irCOyzkUDr1T
								zFXJy2XctPp8
								Czcg2VRe/Z1k
								hlKiDtxDwIfX
								islXFAsgtEYD
								DGfyYkYYGKU0
								qgOKhl7WQJQx
								BKPlrpON9lSA
								cMkXCHtz5y7Q
								OZVTEErGIkqz
								fF1SIhZVIXbz
								ojhszP48Cn0e
								5UbW0rQeWkJ8
								XcYtDViE4Qun
								Y6gKMHOzcHf7
								83KHOn35XMsu
								5+NlK5M9PSmL
								tc5De5Tl4hLP
								Y17py7rE2RDI
								gzCjDNrHqkZ6
								FaDU5+IG78Wf
								0okOVUOSUh9o
								vPRlpyX4U4rV
								hsC+s6VZs41D
								kIvWqBuKRocw
								Uw1nDMb0KWMF
								KmIx1w8hKJf0
								NKdi9Jagajqc
								A7VoeHb7KPLz
								n//8888/70vM
								N998Ex/6omtP
								BYek6NmIeGpM
								CVBSjNlUZ30I
								t+x3sHlxTH9s
								p6SVjgFkXlea
								+5/ZzyzwSqo/
								PWFDTDrRUW3b
								vo9qPak91My7
								jzicf35zE38L
								5lLc1sCtvFCy
								rqwfUDZYQT3d
								Xn75ZZ9C+LRE
								dAhCWzOGgqKh
								37hcGn1DO56R
								fErrDQXm6l6C
								t3AKxyaDiqOI
								dY4Exj6XMUOe
								VP3Vq5Ly2oVQ
								N8aCGsomg0FY
								QQx1i/X+JUFS
								Eeb9a0JwBLLj
								KVBUdaAVFAhA
								yGSDfAI7Fc4+
								l/FiN5qU7EMo
								7moZw9HvOkUv
								L5ZAJvRpJ6pA
								WHp1dQtrORZR
								h0FrAEMp93o7
								USZQmoxHCXP0
								p53VMnpltzIv
								QWv+VNxNxH1B
								MrD3kp6Ao2TT
								Y4U+pU2McHFJ
								eQpO6enjLOrO
								feedd4DIwtPH
								XudF2FRy7ERn
								yPbYzi96aJCJ
								IcKS6NAYZROB
								9A01ujndeV08
								Py6X3G7jD9p0
								btmLPkNrxPpD
								kk08b2UkZQR9
								COCbOJ/vOa5/
								8MEH/lcanxvQ
								WzMqZgY949jM
								+28piDLJTdw0
								8TdlR4MsVbtd
								3cbILJ7aMJtr
								NiGsgQawDpvM
								WJKpW5fH9mgQ
								glYUtbIeiKek
								gtjtvZ54N/mX
								f/mXv/mbv1Ec
								gNaPjb8v8rzF
								+PTYXaCMrQop
								JC5X2kcmaSb6
								rnM5FX38JAmN
								YAhZ7ty5aPXp
								p+Dpc9cW5diO
								QSAMVoSj/S3N
								bjrmckUTYsLF
								3CWlQllmiuxX
								oL3/CuFrEZ8q
								vPTSS4ps1akq
								pbZTGV+5Q849
								5i7pt9rcbSBT
								eb4Tur7LkSjR
								Q+A+XgwMja9n
								sSXas6xHiT4N
								fWZFd3cQu40z
								s6OCD9wePXpk
								wbz77rs2H9lJ
								1kclX/rSl37h
								F36hXx7Tp3HA
								/rM/+7Mf/ehH
								f/3Xf61j1Qnt
								SPDaa6/12big
								NCVYKyKpwhUn
								elqFwj+DbCYR
								lgTtOqU/1RiX
								XaccxcXffdG2
								o1ae14jZ820R
								+qFBHsA66bUu
								xyYamDStp3x2
								OHNZOqGFAKTD
								VTgpabBSEM87
								t6cHGZ7VJzK8
								CGPCMW5gWwai
								QOhZP9lls2tZ
								cmcMrSGdAkGm
								ibmOy0vIq1wC
								f3wudshdxg1I
								iRer1EQh+gSB
								JNhjm/GpPUYD
								oi9E5UVAn0C7
								sr6UemyYGXVJ
								GUJDqFpFKmnN
								DO0osS+XC+4N
								YdBNrWWCs4kY
								ArvODYy7Twn4
								doBEDwHGVVUI
								og/NUCdPWVjn
								7fxuWLcwcS97
								E5QIe+5aqbnU
								Z189QwblMj6Q
								x9K20DuXdLi4
								ZSxIT1Vr0hY3
								6Ux9QgDF2GiX
								OoWrg3OhM1hn
								Cg4lYU9y1+70
								hthQVpBGs6cx
								d731I+lV3akS
								VRm5/WXBoGll
								r1O/EDStBAl2
								38mXrxaUY6Gp
								tG9oXYL16qRl
								md5ElBccsuVx
								l3jzOGXROZUc
								j21pystseui4
								fPDgwW/8xm/8
								7M/+rN34l37p
								l/x7Tj6asEvw
								lcIRIU004olA
								yeZSf9dmyaAZ
								4SL99sydZZdH
								5HxPjSlBkV31
								6BX8VMzFuOSF
								T+KSNMqMQMDH
								vNv5e1J7qHlg
								WS3Oz763VTGt
								qWwu+N7iKQsr
								xL3TE0Q1zPtb
								b7319vYvSIsr
								EHcRkWneQVFG
								SUvf5UryNMdV
								2SKUSwj5dnmK
								I8SuGpdCXH+f
								3xCv1bFR7VpV
								BnAGarx2jngq
								XaKA7BmAotfq
								jyPwAk1q63tW
								CA3Nm1eUAoGT
								e0po9A2FHBO+
								ykXcvBOozpXm
								k+95Qa1Dt/BH
								Xwg4MR/9rhMB
								bWYTdzWr1LUs
								Ietr0bYs21oL
								V0babKQ8BArE
								ONlFZJ9cx/c/
								c995Ad9prjD/
								r53nVNZz3Wrg
								EdMlA3dNe6xd
								y/ZLY8h9RHRc
								Uq6+a9827s3X
								QZR4lllm9j3f
								37lz1cqNBoSN
								b+7guNPFXUMX
								HQFDZI3OhdAY
								fXZZuQEfuYVw
								i8/oIfBFY3sQ
								3b1vUhYoM22B
								ijLGXCqp/c27
								7cOHD/2V63e/
								+93vf//7/vTV
								W4lnt43L7aNQ
								fLeSXxqA8Cd0
								ZdmFKEoRG9JO
								+uJCNh2QWcLE
								gQRLsyt4OMe2
								rNeW77gHsraN
								rvbTR68EZWdm
								bfhWjvcX3/z6
								E2B/COxXoG3+
								Htl+b+pXN/n1
								X//1V1991Rkb
								yJxzTutT3GO7
								clv7ADOWctWr
								dErUbBrNhoGh
								QS6doBS5y2Nr
								KJuGdu5H+1ua
								44yk2QEOH6Og
								RCfychrxpaeF
								56gpL2ct96Zj
								ibdg74A9FNqi
								W4S8PEatnA3g
								koJAVYB70hKi
								NCQWG8ZDYHcU
								9JC1AimzmdFb
								z3F60R0ACi1W
								S9drr1yIjltJ
								Uo4K9pzHjx/7
								CMUHSjS2X180
								eP/96Z/+6Z/6
								qZ/S8fkJpcO2
								L38/+ugjv2zA
								0ud1EvfxuI/p
								+gq4e6RMy0v0
								qHZw7ajAK25y
								WYtQBcaeCynl
								qUxr7Ngy475W
								OGSUPK89lfCf
								6WDcOuFCgCeB
								TN9lHKq8y5Gr
								x918hXNsmeUC
								BwgZRx1KlFTD
								mnHKss97KqGK
								MD1HgM1jvjS5
								08tOsi4rKZcd
								+BpI36RwB5sZ
								BNGF1sYw+/rD
								VodM3B3mepkN
								2FYyr1KLv/5O
								NuC7ZiXAfmTn
								suplEbF8tS6r
								Ul6MXcYKTx2X
								lArV8qNB1UJy
								M9qsFNNllnm5
								pByelOnLWl+y
								qkpyDD8Ox/YW
								Tl6tgeHGOGQh
								hMvGIrGGWbpE
								zDZu5/cxlNuQ
								uJ1ppMMlbmyk
								xlhBpnQ6EFpg
								hgSCv9bBKzAc
								ewUCDATtsCQ0
								cckdCMzc68O5
								VGebhcIVt1ha
								ymJN9TJmlmze
								T2439kn4+pmN
								MnskpSwd+49P
								4V5//XU7M5Iy
								qg5NDQOdkWpb
								Owc/9139Tp5x
								Fg6ac6l7s+9r
								XJJmCreVnj79
								GLjEGc6plMix
								VZ9m3xPc5/xa
								rHzG6M33F3/x
								Fz//+c/7TNur
								HHAV4H5XvsMP
								TJKisyfsT8lQ
								NjpF5ttZ/Zb9
								KTj8Lc5J0/pp
								CfEd2Kn/rmM6
								enHIsapOmzID
								lgSm0lkMTkR9
								BexpZSWrkqHA
								uYurZT8Edh0p
								qL+l4t5xF1hF
								fC0qNbcAxIU2
								D3p5qhgXyuGp
								D3PHcLLbyJ40
								dn4LzwBHDLVF
								uYVTicVizBJ+
								69ZlsnNcQ1a3
								2tU4l7UN2fr3
								WiV9d0EFpA9Q
								hz0aXZZmTHgR
								/VWmDpT1Ocak
								uKM81QcFVrkI
								Vru4YzCBjp2Q
								hZN7k6WY4WjZ
								D4hAR/c0l9zO
								JJwyqjjlxdaQ
								vhZzxdSusQpK
								w4BjOC45lmn1
								z0ybZcbs9++9
								1+szjhcdzER/
								QsN0rvhEcZeN
								zEuEx40d1Y3j
								liHtzKAYEB0u
								lLfAPb+cPN9/
								/31vdo6jnsje
								X1566SVnS1++
								SJB7p1Y3NZA5
								QodsFAFyjH55
								+/2f/7PRXYvP
								TjOXk6DOynkM
								dp1bfOhjyF44
								9HoCjnuBJqMu
								G2U/zywdSpWs
								UO+9954/RfyL
								v/gL30Y5kzvJ
								M7AX2e6YQVNA
								slY+qMlrQhSl
								y5XMZdq2DdB+
								2EbHkuYU1hBf
								ccM5tgzImk79
								qnFsj5YhaAWa
								qur4VET6vp1U
								EL8C7f33Bz/4
								gfqgff/+/S9+
								8Ytf+MIXnnvu
								OX//4ltLSutH
								DbfynNRnouw6
								ratjO5lOYRWB
								KJTW6CSizyb7
								wBsKc8x2nXU0
								rxB2Zp94mdet
								9sgHVZjNi75b
								z/P04cOH3hYV
								3O7izfcrX/mK
								90SfDNs3bCZt
								UDp2OY8JW6uO
								NanmlqVERAFl
								yhRHS5SomsSf
								TRG5cLTqwrFR
								26PsdTo0q749
								VixKXhBACVRQ
								aBPUjNsHkLcA
								mn1nXUcFK0dS
								Pkf64Q9/+OMf
								/9g9JVMJ+qLB
								ievnfu7nHLq8
								7Hv2qZ7zmFEu
								tqlKgY/Evb7Z
								SOW7JlsBS2SX
								UVk4OcDEkGW5
								KxTLjCudPuXc
								ILdmkBkbOOp5
								WX/XwtKLVZWE
								m/IWdI0rCpkp
								6JI7waTLadNr
								2Z/KEF5x2Ltk
								L24EXHZ8UkM1
								N8uoIiwiBJam
								lUGlGF/uFg8E
								gAzI2J+SoVQ3
								gOFEABpHSh1S
								RvUpu4ywS3IL
								OX0GiBGaiFmW
								Aa5tyDE54kv2
								VLYsn5QikNwH
								EOb4stfPoOxc
								Unbg0adEtfvR
								7aA+LmURVR2X
								lDDJ4Ewd0syl
								Dk3GT2lPcdhH
								bLjRIGZ+10q6
								ubq/xDJkhfcw
								6l62HmaKS5yZ
								FPTjo2NdCVGU
								tT6isExsEfaH
								+aSdrwVpT+uY
								1KGru6nTIxw2
								iiYc0XEZuHYi
								6k/uVXjKhRgZ
								kvqMCV9S1iKO
								pMk9KDeOl19b
								sXfDe/fu+V3l
								OdkyI1KOYZmq
								nlq1URROIC4h
								D37GHLl3HDV0
								Kd8mG7u771Wx
								DccIHKKTMrNj
								y/5UsKU3F3Zm
								D3FHQdMh91de
								ecWHkESmtuLA
								8TkFoYykduVJ
								f2QyBkZnFjgK
								arpv2U+a445S
								rE4poZpLxYke
								31HuOnOwbzpm
								NEeX6WdVsBfX
								CjRr7gjV89GQ
								ZexSUrwioJPv
								rbwqAhzLw/1l
								qbC0+O3PNudA
								tOLCgdZqD58y
								Ay46JHq4qWQy
								hHcdt1iPeF4x
								ZMBxgznBwVO1
								KyBL4EgSvsnO
								EdSprDRyqQ1k
								kN1iVh2ZTENj
								wBKNa353r+GY
								yIiM/rQzlIaG
								ImQ5+A3Rky3F
								J+9u8I1myWsM
								mG3mT5o1Onte
								0sRcOsir5DAJ
								Z6CeQHy8F5Nj
								O4EmSoF4Cyqi
								lpd6atlIQcco
								x5VDeUUmeyuw
								RRiRsWdJAJ4K
								31PJ+DJDVwLB
								bkenk+ZyWl2+
								6nV32EJJSp3r
								A+RysHGpbYN1
								E5HOY5Qn0JvK
								wfKdd97xVeYf
								//EfO1s6ZJoX
								v11p37Ol+wDK
								HHk2+cjXUVxn
								o/Pkq+fhIwRB
								oOjMIuAyMUQy
								yzLNaZtLnIt4
								hdn/vMUnX9Zi
								2YtsLNsT6e7z
								7YIa3ZUl9Eaj
								qrwuRbGned3z
								NZxaeUD4LWh9
								z4jqn0Elsg2u
								lWeAwPA+gtPE
								BAjHzhU0baFo
								YzJp6uDMpbg6
								LimDPbZloc0+
								MhVETY5iiIzx
								uOugJJA2JZ7y
								tXh8eOLl5W//
								9m9/8pOf/NVf
								/ZWPU6wZR4Ln
								n3/eK4zvgT06
								3WK4cbGETusz
								EXed+BzbY6Zp
								VANDIJOafuQz
								iPwuylMus883
								5KcYH4du8QR1
								yqepDEcuPjFw
								S3r/VWTLTxkV
								U22//vWvP3jw
								wL5kG/F08Bpo
								YzHaRmePaoP1
								tLJ+VE+s1okF
								JgSJgOyK1Ylu
								fapCg1MIHdsp
								TCIE0bFRwOcI
								ARpM4M0UjYiU
								a1CXFZNlnybJ
								y6/N/+u//ut/
								/Md/aP/yL//S
								PSXQ66+/7sT1
								xhtv+CxOLFPJ
								18qx3rj0+9Lu
								R6HtwO2fzPAp
								WdG5yIVGO4/s
								Ic+43eDYsk8a
								qizQqtKxZcym
								CiNJJC5NLu6C
								nkEIuCQwqwAc
								LjR8C9RlmlEG
								HofM7sjd/neG
								Mz623CN5mfvr
								OwulWVbDqje5
								oIezSwYocUS7
								CTXFRqVWbQ2V
								i/ZUeLGJfMa4
								AdevIGU0gXQi
								b5QwS07BKY3O
								EHtoiEknrw3j
								7tUSLPCSKkr4
								3GVHQyKDXiJN
								Qsn3jsf2LWdQ
								O/uMReebCzMd
								l5SNphdRWbo1
								SmEAC0QZCHtR
								pg47/YXxVVie
								yi0c6UQvYpkB
								Q0wUQzRzv+hQ
								JlNYNgQ3Xozl
								WJpo0NcWhd6M
								AGFGDHHZvJ/U
								h6VZUBMLTOsS
								MbdPd7fWFmSt
								JlZsOEDiU8QN
								/u51u4hAho8O
								yYZ+43vX4Ea4
								EEGJcILaXefA
								FoeSbV3ROCPZ
								ionN6pvf/GZH
								PnpoQkDTrilj
								ey3kk49rkGAf
								FfgMbCOqISnu
								BO2V7doH7nJo
								67hMuZpNv/RP
								W4GE9pR5vP1O
								jm3WqU/BPVx8
								gt0XkdVfmgO4
								61zquEn6jf6l
								Alf1yU+WDJoa
								fSmY3xO7TWU0
								cbWGuEztmVzN
								Lz9XzIgdWwmK
								TloG4z6+NA1l
								ZoWgMavCQ8qZ
								0AJOUzrsi+5y
								cHaduK+zrya3
								yEDDHAJkNt0a
								RVm5NWSUxPbY
								4m+5shx3Nl3S
								ZL/iiFsWOBiF
								zJ24THYEQoMw
								INmn0RYiL62k
								4OgYYmmldQ+O
								UkRDWWISziXD
								K5PuwWHOYB3N
								fm2zjJWWcaPp
								RT+VwS9uPFkW
								XbsCDibkHMtX
								UsMknFJe3Qdn
								1ynQjluOhSuQ
								frXSQmCvNWRb
								YzyWaERAmxRu
								jVI//dXq8jvV
								p5KZdkUQfYxj
								PphumVPpuKI1
								2uHKE4rUt1+1
								/8+zQ8cQY8+R
								HiXtpafglLa4
								vlvxTucV2Msd
								L7SdP1944QXb
								u9O13d5p0+HT
								rR2f0CCT4dOl
								dhcrfWbotf93
								+ZQ2nEl/wHed
								W3xwYAlfuJ7R
								dhhbCgJJoYvC
								eKvWk2/Hcjfq
								GQTBpdzVyud7
								funLS5+OmgBR
								f613Ope+2LIB
								krXyTdDQLm4c
								IOvQREMuvSFC
								0KHvOcsmPjps
								9A2FoOOSUucp
								krFwkQErr1Mx
								lE3cOA7sBMrA
								JZ4+7fRK4qtw
								Ly//8A//4B/C
								+u53v+stxnuT
								NzX/kJF/0ejV
								V1+1zgHieanO
								WX3K9NgW69iW
								0bTAE2x14HiU
								mHFtGVX/cplq
								XJ1u/swyrxBu
								mt4YmOrtOrf4
								mPeZTavIklPM
								R48euTe9CNvw
								3377bZ9Nqa2/
								UPB6aFuzFymv
								1rOjx6L9rZ3W
								BktjorFDQNBZ
								56bP5ZSCTY/s
								nqphtkfZDQAK
								7fZJYE46JQKN
								DPMZnY5AJlEU
								08HF+6+83n33
								XZ+c+M2Bf/u3
								f7NyfITiL3zd
								X/DxFyvazT4v
								xbELufXcgHYt
								mp6A2KLKhWPT
								rTX7Locwy1Kr
								OCrjkjKblgp6
								2bscDSUBeCrs
								W2MSLFkdtHE2
								VBRQ+bJkU80Z
								UEKmZNBlmpTp
								V82F0/UAX02O
								7YXrmXBkbI7c
								fbYyrT4y9ALx
								EIgB5tEbZVPQ
								5LZ4mFVMNmXN
								5paYI/ahsWEv
								kMro69BXcB2X
								lMM9PlG6BT56
								sAFKBzdlhwOT
								TMVMNHFJ6MPn
								VQrFzZ5BrLI3
								xGwmF6WYb0hP
								LDf4y+Ewr0vs
								LbpLyoKC2sV1
								STkRdbKJQF7j
								ggaoEcjMstGe
								yi0c6VSxSGqL
								2wSBEmW9RxiT
								cmc5MjmWvnBB
								admbfa0hUFpe
								E0i/KO5HO4yb
								lw2NEDObjN2k
								iVHSuZFLgarM
								zAilKJhzyV4f
								JpzoVbpTwLYF
								O8kIVk5rly+f
								lj+aA0Xk5Q6S
								GgMvhr4m8Mty
								bUEefOyBoNom
								HGd8xEUgJlUG
								lMv4NKqlVAEi
								O+TjH/NjW75T
								GZ1CHC3TtB5O
								W4Fk5BhjZ3YO
								JJ7sbnzl5SuX
								pkk6SFbeY7vm
								EhMMhRv9rqPs
								cWaDgJbXzma9
								XItJX1LaS5nO
								ZPVd2Y7jrtOU
								YTWB8soMWpeN
								ak26BGemzJo7
								ywx2g2DEkdmk
								ufJZ+90O7HXM
								gpqD5cWd2ZCJ
								gEs0tE2Kp7+p
								seRcZsmRuJzF
								nP7Y4j/TGmaO
								t3DiPJYZC1RZ
								0vO9hL8eQoyS
								mIjVK0+XDbEc
								YuFM9HEMs0ut
								S0wq0Rbqybex
								kEXJPg55UZLR
								UK5SDRmsxBj0
								vqZKOxn8wnFn
								sBrvANe4hdjo
								XPa9JBzK6nOr
								Hd8MJui2S13+
								VoKm0CxDVlKr
								SEtjSIv8fK+B
								WLk0GmzcaBI4
								paatDmM2+l0n
								x0lneIpLMo5q
								UPaZU3HkcKok
								Ru2Z8xTu+dXO
								r3XJ0sHGDciM
								cWeVvChPwSl7
								q3Uc9Ucf/rbO
								10yO3HYhv4XY
								/8XpmK10CHRq
								2rhcyBCBSJTS
								73gaGkt9NIi7
								m+R1bBmkhMw3
								WLlsoU6aW3yi
								B0osu5MdSVLu
								F5cbiydRAnW0
								TtaCA7Ejcdfx
								XFAZp26io2Ls
								QVX8wrmsSoGI
								ngGEoV52cYgM
								jVEIvGB2QIVD
								0/wyZhAUG/qQ
								aXRyDPZWO+EC
								xKf9+dgaIsx2
								hSpQobOhwdbL
								iMelX5fyi6z+
								F6R///d/9zrj
								N6JVyZ3lzdcH
								Kffv39fnKyki
								wWN9TNCpYHIq
								6I2sBpQuQZlu
								Yvr0pXms/7g/
								pVOFZTruTzE+
								Hbo1IwOYgUC5
								q09TzEB5ldEv
								/XpP9LfV6iwd
								By31fLD9b5u+
								caBpc/M4KFlZ
								67fRKXt6U1Yu
								MCu+6RBC9EIr
								EXc3CHteNq62
								LPuYSyGMNu+1
								9g2f9rgpALoH
								QcEh5bUm1ezI
								juPMhTvIhvP4
								8eP33nvPByY/
								+tGPvv/97/vl
								ge985zsOXRGD
								rBrAOYoORx8y
								pbIgoI+Y3ZvY
								/6WMvESKOGtg
								WwiXe98oSxnJ
								TmtXl5rNzVCl
								45uxyzQRptc5
								lXwxlOAUUx8H
								CCISnYoGYSrD
								gLKyM+gyzYTL
								0WUal5NLOR7b
								SOZSW2iOjBXQ
								lDV3bkOXzVpt
								3Gr5cuRiyFJh
								aTq6c+nLi03T
								3dI9bRkAwYox
								A2jckdHXoS8j
								HZeUK+eyO4Vd
								lZEPUIlaEuaF
								6BNszfK2TO7+
								najCld3kW2hD
								1TmELKcI0tHn
								yCaZGSmWlqMh
								jkQnGsAlmKx5
								0TMDkruOS0pe
								+uHw4iJBoSUy
								Iq8xi8yxHQOw
								K047Odiyjl7E
								il7RtNFo6C6B
								hU85ijtsg9Iq
								bAvMEM6YcG+0
								Dr1Jcds6EfUb
								LO5HSqPNqZY9
								KQqEZhOrtTK4
								cVltpkTsARri
								kjTUYhDOJjBH
								tTmtoWSI3h64
								ndfu/miOEpRY
								bgQf/DoDmBRM
								aBhHz9HOx5Ja
								GjhtNfqdRSEk
								FlK+WEUGMX2W
								WilLSizk4w88
								/NbJtCn5Bqtj
								6NQylwCPbfVE
								ydNBXj5rtQ97
								BbZX2DHMI0oh
								IGbxXPPY/6zI
								2owvpJ/6/itf
								EOxRwoHocBmc
								XWdqVbkmUL7H
								dnXn8onSQwGl
								NRCv0gktkAzM
								r2lqoYreUmSs
								ksTCkA5LsFr6
								lc/aV95yb4FV
								bV6UvPiiJC4X
								bfSMit5jWttK
								ixUDwkB5k/TH
								NsfoQS5Ql/Wf
								EaeahLA6bkTu
								mGDojkj0CW5i
								sRligzNQMzRM
								oqcs1smYTSCj
								YPMaJU0R0wTF
								cuTIqqHe1GrV
								amTwQ+a+sxxA
								BmRlYghO9kOA
								TQxzvNVuYBfL
								DAbHH1/YQp2C
								7FeURiuvuNZM
								N5RYlFpFywza
								mggvrFZ3xhDY
								zPs1x2yYkTXr
								tX+LZ9tpliGU
								iB2G2FhIh4qe
								y91HPQ5oDGWT
								/ti644jb0NB4
								ccxLWyC7HHGk
								sdd1sHG6/uij
								j773ve/5punR
								o0eK+fLLL3/1
								q1994YUX+i1o
								oe2EEKDBd4cK
								pA/HidRhGI7L
								Lf7lJCOQx8TE
								3XUYbxSevN1n
								4PaHDB95EYGw
								JEZdUkJukylN
								LWVJiU708cmF
								MUCzT9pgK0vI
								LMFyWQtliDJA
								DA0xoAHY0bG3
								4I6ChqYUceZY
								YRlwcRm+9lNJ
								ya6ZYkJ5S8or
								tgKN2a2g9lV1
								5pWBjktKnVMZ
								wF1HqRXE7zx7
								kenf6fUtsN9l
								9VmKV2M3mn8h
								5O3t3zC0X0Ws
								SiqmQlXqitl0
								wJcFDuUemWNe
								zb7RyhJOgPpA
								xDJETtMZ5a36
								TFwI0QZLnm4/
								sNORxamMwa5j
								uQohESmYEX1l
								9PGC70m1CNhA
								lNSbr62Jce8y
								imkipowqaSoV
								3z5jYyQ2GfVX
								tLm/xEUsjVuD
								MRcarR3PPql1
								19AICr/fbTB3
								ouhPuGoyaAhv
								Vb/7owMpiAhT
								CB1o8gICwbLx
								u3Z+y84p68MP
								P7Tt+PsLq4jG
								6auM5g6Cjyq0
								ZjYQHGRKiby9
								1JZrqxeLZWJI
								R0spF6N2cnkp
								XedtHWVhAD/a
								DJjFdkAqGjNy
								B339gSEyueuo
								hj4z04QPcFAE
								gXKfBekybozh
								j7Bchf4S9RqX
								VyJQpagyXERp
								vsDyCkTHJRdD
								+ow54qx0xFQO
								TsSGEpfi5qLO
								DCKTjXDKTigN
								3bov7ugefkwg
								7pGPf0GPLftx
								aZQjMVlCWy2S
								cmlyV0pxpkkv
								xIigG8BdeUe/
								62RTW0mHLcs0
								R5yjfnwHsCwK
								d7QvWXpLyJq0
								UDvzuJcdRaz2
								bk9mcrQSFPhS
								oG21Qx7Cx0qm
								YcnF5BId9t0g
								lxm9vkOJTs9+
								YG+hHfWth1mi
								DMIvbmzLTiJS
								c79ozaaIbOKD
								SUUOn1I12Luz
								Npofa1SJtP+E
								wFfQpPOYMu7E
								xkgDtrhlqo95
								EqAiVyvLzGLz
								+Zv3X6LT2mPM
								INrQSMxlVIK2
								YjlqpYmMjDKW
								AwKdPBkwlgUl
								R8wDYYmAouXV
								aml2BBozxi65
								A7mFw4ZUE8ai
								VMSZa1lI2bbQ
								MUZeVYB+isM4
								nKDgBAXtlgxz
								odkIGslwVmUT
								1OhlRq/VKIrW
								+m+paJlBBoIb
								Vk0ZfIAIMx6e
								u048y70oRSzK
								rdEs1xYsl9Kh
								10ejZM1ahUIm
								2AFnWTiOlAzg
								ZFZxMlCK8R19
								Q+x1VKAizGhv
								E5R8hWAjhNEB
								tPbY9OZivVXt
								Y9v9og0nKCBT
								xpUYfHot4wjo
								pJwKQ6Dc+F7e
								3YySGY0em1tx
								Jy8IsYK2CuWA
								My4cg/S5y3p1
								WfsTd9fZxTWa
								187sEy/HC8kp
								vvrfclSQqQnf
								MbOBcCc7Yr38
								7t5SGQ/OEAhK
								aBLaWlKjaxmL
								xWwI7Do7GkYL
								FHn98hULtw5d
								0I7igEFsO2Q2
								XjuPu5jY/fRJ
								Q2xoTsU+YJ8k
								ebHJcQO+NAWy
								ubW/dWZ2FvIK
								4/zpmP2d73zH
								i7BRnH1/98or
								r/hzYHUA6Mia
								PRpF12FJ2VNA
								LKFxYCyWh8XE
								3XUu4TeJj9FS
								27jfkaehz6As
								BIW8iq2GstJl
								o9/RTsfQ+kiy
								1biMXuDFzbF2
								DQphLjs0Ord7
								4/ChgRA0RpGJ
								s1gQImwogUDZ
								0BrlE/uQeVXM
								5tQl5S1BgwEJ
								ecxuBVIHpeOV
								gU6bts6pDOCu
								U7V7kfEW41tg
								/zKYr/O8zvji
								Eh+ryF8P+Ujc
								XueSu8pYLQpo
								/l2qmA4c0nQw
								w2EWkj4NWVOr
								Jg0FsiLQZMzr
								NJ1R3qpPBrug
								6D3dfmCn09o4
								tmOw63hi0hRI
								jhL5/d//fW+F
								7kqt5WcNt3vY
								YUwiDVFP96DC
								Vknuhjxf3LYO
								zIpvFuxFND3I
								gAjEhvSM9vxC
								UnZao2NmVVBC
								br4UWYjur8JF
								FWeO3Vn1u6SB
								QARqVEYhoO0+
								coa08/jAzXfB
								XvC9/MrXPtMK
								EUJELjCDCty8
								DA19Kdhmce4G
								F3r48CKiS9Co
								CszOzN4lPXps
								eBGWLut3meMl
								hzOJG0s0lAJb
								5YKm2sLxMKQt
								fTaIJfQXZkt9
								2BC5rMI3M/Yk
								XziihEYZSL4M
								XA6OjktKmPrx
								4Yh2U6mfDKst
								zhPOzb7VJTtD
								kgJVRJVxCgLL
								l9mphHZsQ6gy
								5QuN0Hwq4SKu
								daI1m56/WuAu
								5Sg19Ow8M9db
								kEtTQaqJiKPf
								dSLDjMRTyyaN
								NgMRiTRzz3JG
								V5vMWFbwW/bM
								eMFR4fhLzSJ3
								hHAvO3VYxoaY
								yVGmAPXJjnCX
								py3j5kUHVWjd
								HcLpuBSdYzan
								CE9RYjXrQaaD
[truncated: 2,294,583 more chars]
