# Supplementary material for: Kingdom Chromista and its eight phyla: a new synthesis emphasising periplastid protein targeting, cytoskeletal and periplastid evolution, and ancient divergences
Source: Protoplasma. 2017 Sep 5;255(1):297–357. doi: 10.1007/s00709-017-1147-3 (PMC5756292; doi:10.1007/s00709-017-1147-3)
Supplement: Supplementary file 4 — (EZDRAW 154 kb) [file 709_2017_1147_MOESM4_ESM.ezdraw]

<?xml version="1.0" encoding="UTF-8"?>
<!DOCTYPE plist PUBLIC "-//Apple//DTD PLIST 1.0//EN" "http://www.apple.com/DTDs/PropertyList-1.0.dtd">
<plist version="1.0">
<dict>
	<key>AAAA_CurrentOSXVersion</key>
	<string>Yosemite: 1154.000000</string>
	<key>AAAA_DKDDocumentVersion</key>
	<string>6.7.0 : No</string>
	<key>AAAA_EazyDrawVersion</key>
	<string>8.3.0</string>
	<key>AAAB_Build</key>
	<string>8231</string>
	<key>AAAB_Distribution</key>
	<string>Free Market</string>
	<key>ArchiveMatchStore</key>
	<dict>
		<key>Archive_Stores</key>
		<array>
			<dict>
				<key>Class_Store</key>
				<string>DKDLock</string>
				<key>Match_Hashes</key>
				<array>
					<dict>
						<key>BinIndex</key>
						<string>14</string>
						<key>BinMatches</key>
						<array>
							<dict/>
						</array>
					</dict>
				</array>
				<key>NHashBins</key>
				<string>16</string>
			</dict>
			<dict>
				<key>Class_Store</key>
				<string>DKDGraphicStyle</string>
				<key>Match_Hashes</key>
				<array>
					<dict>
						<key>BinIndex</key>
						<string>8</string>
						<key>BinMatches</key>
						<array>
							<dict>
								<key>DrawsFill</key>
								<string>NO</string>
								<key>DrawsLine</key>
								<string>YES</string>
								<key>LineCapStyle</key>
								<string>Square</string>
								<key>LineJoinStyle</key>
								<string>Miter</string>
								<key>LineRGB</key>
								<string>rgb 0 0 0 1</string>
								<key>LineWidth</key>
								<string>4</string>
								<key>MiterLimit</key>
								<string>10</string>
								<key>StrokePosition</key>
								<string>Front</string>
								<key>WindingRule</key>
								<string>Non-Zero</string>
							</dict>
							<dict>
								<key>DrawsFill</key>
								<string>NO</string>
								<key>DrawsLine</key>
								<string>YES</string>
								<key>LineCapStyle</key>
								<string>Square</string>
								<key>LineJoinStyle</key>
								<string>Miter</string>
								<key>LineRGB</key>
								<string>rgb 0 0 0 1</string>
								<key>LineWidth</key>
								<string>3</string>
								<key>MiterLimit</key>
								<string>10</string>
								<key>StrokePosition</key>
								<string>Front</string>
								<key>WindingRule</key>
								<string>Non-Zero</string>
							</dict>
							<dict>
								<key>DrawsFill</key>
								<string>NO</string>
								<key>DrawsLine</key>
								<string>YES</string>
								<key>LineCapStyle</key>
								<string>Square</string>
								<key>LineJoinStyle</key>
								<string>Miter</string>
								<key>LineRGB</key>
								<string>rgb 1 0 0.35294 1</string>
								<key>LineWidth</key>
								<string>4</string>
								<key>MiterLimit</key>
								<string>10</string>
								<key>StrokePosition</key>
								<string>Front</string>
								<key>WindingRule</key>
								<string>Non-Zero</string>
							</dict>
							<dict>
								<key>DrawsFill</key>
								<string>NO</string>
								<key>DrawsLine</key>
								<string>YES</string>
								<key>LineCapStyle</key>
								<string>Square</string>
								<key>LineJoinStyle</key>
								<string>Miter</string>
								<key>LineRGB</key>
								<string>rgb 0 0.75294 0.47834 1</string>
								<key>LineWidth</key>
								<string>4</string>
								<key>MiterLimit</key>
								<string>10</string>
								<key>StrokePosition</key>
								<string>Front</string>
								<key>WindingRule</key>
								<string>Non-Zero</string>
							</dict>
							<dict>
								<key>DrawsFill</key>
								<string>NO</string>
								<key>DrawsLine</key>
								<string>YES</string>
								<key>LineCapStyle</key>
								<string>Square</string>
								<key>LineJoinStyle</key>
								<string>Miter</string>
								<key>LineRGB</key>
								<string>rgb 0 0 0 1</string>
								<key>LineWidth</key>
								<string>2</string>
								<key>MiterLimit</key>
								<string>10</string>
								<key>StrokePosition</key>
								<string>Front</string>
								<key>WindingRule</key>
								<string>Non-Zero</string>
							</dict>
							<dict>
								<key>DrawsFill</key>
								<string>NO</string>
								<key>DrawsLine</key>
								<string>YES</string>
								<key>LineCapStyle</key>
								<string>Square</string>
								<key>LineJoinStyle</key>
								<string>Miter</string>
								<key>LineRGB</key>
								<string>rgb 0 0 0 1</string>
								<key>LineWidth</key>
								<string>7.5</string>
								<key>MiterLimit</key>
								<string>10</string>
								<key>StrokePosition</key>
								<string>Front</string>
								<key>WindingRule</key>
								<string>Non-Zero</string>
							</dict>
						</array>
					</dict>
					<dict>
						<key>BinIndex</key>
						<string>10</string>
						<key>BinMatches</key>
						<array>
							<dict>
								<key>DrawsFill</key>
								<string>NO</string>
								<key>DrawsLine</key>
								<string>NO</string>
								<key>LineCapStyle</key>
								<string>Square</string>
								<key>LineJoinStyle</key>
								<string>Miter</string>
								<key>LineWidth</key>
								<string>1</string>
								<key>MiterLimit</key>
								<string>10</string>
								<key>StrokePosition</key>
								<string>Front</string>
								<key>WindingRule</key>
								<string>Non-Zero</string>
							</dict>
						</array>
					</dict>
					<dict>
						<key>BinIndex</key>
						<string>11</string>
						<key>BinMatches</key>
						<array>
							<dict>
								<key>DrawsFill</key>
								<string>YES</string>
								<key>DrawsLine</key>
								<string>NO</string>
								<key>FillRGB</key>
								<string>rgb 0 0.75294 0.47834 1</string>
								<key>LineCapStyle</key>
								<string>Square</string>
								<key>LineJoinStyle</key>
								<string>Miter</string>
								<key>LineWidth</key>
								<string>1</string>
								<key>MiterLimit</key>
								<string>10</string>
								<key>StrokePosition</key>
								<string>Front</string>
								<key>WindingRule</key>
								<string>Non-Zero</string>
							</dict>
							<dict>
								<key>DrawsFill</key>
								<string>YES</string>
								<key>DrawsLine</key>
								<string>NO</string>
								<key>FillRGB</key>
								<string>rgb 1 1 1 1</string>
								<key>LineCapStyle</key>
								<string>Square</string>
								<key>LineJoinStyle</key>
								<string>Miter</string>
								<key>LineWidth</key>
								<string>1</string>
								<key>MiterLimit</key>
								<string>10</string>
								<key>StrokePosition</key>
								<string>Front</string>
								<key>WindingRule</key>
								<string>Non-Zero</string>
							</dict>
						</array>
					</dict>
				</array>
				<key>NHashBins</key>
				<string>16</string>
			</dict>
			<dict>
				<key>Class_Store</key>
				<string>DKDFont</string>
				<key>Match_Hashes</key>
				<array>
					<dict>
						<key>BinIndex</key>
						<string>0</string>
						<key>BinMatches</key>
						<array>
							<dict>
								<key>Name</key>
								<string>Helvetica</string>
								<key>Size</key>
								<string>21</string>
							</dict>
							<dict>
								<key>Name</key>
								<string>Helvetica</string>
								<key>Size</key>
								<string>24</string>
							</dict>
							<dict>
								<key>Name</key>
								<string>Helvetica</string>
								<key>Size</key>
								<string>17</string>
							</dict>
							<dict>
								<key>Name</key>
								<string>Helvetica</string>
								<key>Size</key>
								<string>16</string>
							</dict>
							<dict>
								<key>Name</key>
								<string>Helvetica</string>
								<key>Size</key>
								<string>18</string>
							</dict>
							<dict>
								<key>Name</key>
								<string>Helvetica</string>
								<key>Size</key>
								<string>15</string>
							</dict>
							<dict>
								<key>Name</key>
								<string>Helvetica</string>
								<key>Size</key>
								<string>13</string>
							</dict>
							<dict>
								<key>Name</key>
								<string>Helvetica</string>
								<key>Size</key>
								<string>10</string>
							</dict>
							<dict>
								<key>Name</key>
								<string>Helvetica</string>
								<key>Size</key>
								<string>15</string>
								<key>Traits</key>
								<string>1</string>
							</dict>
							<dict>
								<key>Name</key>
								<string>Helvetica</string>
								<key>Size</key>
								<string>14</string>
							</dict>
							<dict>
								<key>Name</key>
								<string>Helvetica</string>
								<key>Size</key>
								<string>11</string>
							</dict>
							<dict>
								<key>Name</key>
								<string>Helvetica</string>
								<key>Size</key>
								<string>13</string>
								<key>Traits</key>
								<string>1</string>
							</dict>
							<dict>
								<key>Name</key>
								<string>Helvetica</string>
								<key>Size</key>
								<string>12</string>
							</dict>
							<dict>
								<key>Name</key>
								<string>Lucida Grande</string>
								<key>Size</key>
								<string>12</string>
							</dict>
						</array>
					</dict>
				</array>
				<key>NHashBins</key>
				<string>16</string>
			</dict>
			<dict>
				<key>Class_Store</key>
				<string>DKDTextAttributes</string>
				<key>Match_Hashes</key>
				<array>
					<dict>
						<key>BinIndex</key>
						<string>0</string>
						<key>BinMatches</key>
						<array>
							<dict>
								<key>Font</key>
								<string>0</string>
								<key>ForeColor</key>
								<string>white 0 1</string>
							</dict>
							<dict>
								<key>Font</key>
								<string>16</string>
								<key>ForeColor</key>
								<string>rgb 0.14118 0 1 1</string>
								<key>Paragraph</key>
								<string>0</string>
							</dict>
							<dict>
								<key>Font</key>
								<string>0</string>
								<key>ForeColor</key>
								<string>rgb 0.14118 0 1 1</string>
								<key>Paragraph</key>
								<string>0</string>
							</dict>
							<dict>
								<key>Font</key>
								<string>0</string>
								<key>ForeColor</key>
								<string>white 0 1</string>
								<key>Paragraph</key>
								<string>0</string>
							</dict>
							<dict>
								<key>Font</key>
								<string>32</string>
								<key>ForeColor</key>
								<string>rgb 1 0.37647 0 1</string>
								<key>Paragraph</key>
								<string>0</string>
							</dict>
							<dict>
								<key>Font</key>
								<string>0</string>
								<key>ForeColor</key>
								<string>rgb 1 0.37647 0 1</string>
								<key>Paragraph</key>
								<string>0</string>
							</dict>
							<dict>
								<key>Font</key>
								<string>16</string>
								<key>ForeColor</key>
								<string>rgb 0.24803 0.50196 0 1</string>
								<key>Paragraph</key>
								<string>0</string>
							</dict>
							<dict>
								<key>Font</key>
								<string>16</string>
								<key>ForeColor</key>
								<string>rgb 0.50196 0.18897 0 1</string>
								<key>Paragraph</key>
								<string>0</string>
							</dict>
							<dict>
								<key>Font</key>
								<string>16</string>
								<key>ForeColor</key>
								<string>rgb 0.08858 0.75294 0 1</string>
								<key>Paragraph</key>
								<string>0</string>
							</dict>
							<dict>
								<key>Font</key>
								<string>0</string>
								<key>ForeColor</key>
								<string>rgb 0.50196 0.18897 0 1</string>
								<key>Paragraph</key>
								<string>0</string>
							</dict>
							<dict>
								<key>Font</key>
								<string>48</string>
								<key>ForeColor</key>
								<string>white 0 1</string>
								<key>Paragraph</key>
								<string>0</string>
							</dict>
							<dict>
								<key>Font</key>
								<string>0</string>
								<key>ForeColor</key>
								<string>rgb 0.08858 0.75294 0 1</string>
								<key>Paragraph</key>
								<string>0</string>
							</dict>
							<dict>
								<key>Font</key>
								<string>0</string>
								<key>ForeColor</key>
								<string>rgb 0 0 0 1</string>
								<key>Paragraph</key>
								<string>0</string>
							</dict>
							<dict>
								<key>Font</key>
								<string>16</string>
								<key>ForeColor</key>
								<string>white 0 1</string>
								<key>Paragraph</key>
								<string>0</string>
							</dict>
							<dict>
								<key>Font</key>
								<string>0</string>
								<key>ForeColor</key>
								<string>rgb 0 0.75294 0.47834 1</string>
								<key>Paragraph</key>
								<string>0</string>
							</dict>
							<dict>
								<key>Font</key>
								<string>0</string>
								<key>ForeColor</key>
								<string>rgb 1 0 0.35294 1</string>
								<key>Paragraph</key>
								<string>0</string>
							</dict>
							<dict>
								<key>Font</key>
								<string>64</string>
								<key>ForeColor</key>
								<string>rgb 1 1 1 1</string>
								<key>Paragraph</key>
								<string>0</string>
							</dict>
							<dict>
								<key>Font</key>
								<string>80</string>
								<key>ForeColor</key>
								<string>rgb 0.50196 0.18897 0 1</string>
								<key>Paragraph</key>
								<string>0</string>
							</dict>
							<dict>
								<key>Font</key>
								<string>32</string>
								<key>ForeColor</key>
								<string>rgb 0 0.75294 0.47834 1</string>
								<key>Paragraph</key>
								<string>0</string>
							</dict>
							<dict>
								<key>Font</key>
								<string>80</string>
								<key>ForeColor</key>
								<string>white 0 1</string>
								<key>Paragraph</key>
								<string>0</string>
							</dict>
							<dict>
								<key>Font</key>
								<string>96</string>
								<key>ForeColor</key>
								<string>rgb 0.14118 0 1 1</string>
								<key>Paragraph</key>
								<string>0</string>
							</dict>
							<dict>
								<key>Font</key>
								<string>80</string>
								<key>ForeColor</key>
								<string>rgb 0 0 0 1</string>
								<key>Paragraph</key>
								<string>0</string>
							</dict>
							<dict>
								<key>Font</key>
								<string>112</string>
								<key>ForeColor</key>
								<string>white 0 1</string>
								<key>Paragraph</key>
								<string>0</string>
							</dict>
							<dict>
								<key>Font</key>
								<string>112</string>
								<key>Paragraph</key>
								<string>0</string>
							</dict>
							<dict>
								<key>Font</key>
								<string>64</string>
								<key>ForeColor</key>
								<string>white 0 1</string>
								<key>Paragraph</key>
								<string>0</string>
							</dict>
							<dict>
								<key>Font</key>
								<string>128</string>
								<key>ForeColor</key>
								<string>rgb 1 0.37647 0 1</string>
								<key>Paragraph</key>
								<string>0</string>
							</dict>
							<dict>
								<key>Font</key>
								<string>144</string>
								<key>ForeColor</key>
								<string>white 0 1</string>
								<key>Paragraph</key>
								<string>0</string>
							</dict>
							<dict>
								<key>Font</key>
								<string>160</string>
								<key>ForeColor</key>
								<string>white 0 1</string>
								<key>Paragraph</key>
								<string>0</string>
							</dict>
							<dict>
								<key>Font</key>
								<string>160</string>
								<key>Paragraph</key>
								<string>0</string>
							</dict>
							<dict>
								<key>Font</key>
								<string>0</string>
								<key>ForeColor</key>
								<string>rgb 0.89412 0 1 1</string>
								<key>Paragraph</key>
								<string>0</string>
							</dict>
							<dict>
								<key>Font</key>
								<string>96</string>
								<key>Paragraph</key>
								<string>0</string>
							</dict>
							<dict>
								<key>Font</key>
								<string>176</string>
								<key>ForeColor</key>
								<string>rgb 0 0 0 1</string>
								<key>Paragraph</key>
								<string>0</string>
							</dict>
							<dict>
								<key>Font</key>
								<string>144</string>
								<key>Paragraph</key>
								<string>0</string>
							</dict>
							<dict>
								<key>Font</key>
								<string>192</string>
								<key>ForeColor</key>
								<string>white 0 1</string>
								<key>Paragraph</key>
								<string>0</string>
							</dict>
							<dict>
								<key>Font</key>
								<string>144</string>
								<key>ForeColor</key>
								<string>rgb 0.89412 0 1 1</string>
								<key>Paragraph</key>
								<string>0</string>
							</dict>
							<dict>
								<key>Font</key>
								<string>80</string>
								<key>Paragraph</key>
								<string>0</string>
							</dict>
							<dict>
								<key>Font</key>
								<string>192</string>
								<key>Paragraph</key>
								<string>0</string>
							</dict>
							<dict>
								<key>Font</key>
								<string>144</string>
								<key>ForeColor</key>
								<string>rgb 0.51765 0 1 1</string>
								<key>Paragraph</key>
								<string>0</string>
							</dict>
							<dict>
								<key>Font</key>
								<string>208</string>
								<key>Paragraph</key>
								<string>0</string>
							</dict>
							<dict>
								<key>Font</key>
								<string>144</string>
								<key>ForeColor</key>
								<string>rgb 0 0.46062 0.75294 1</string>
								<key>Paragraph</key>
								<string>0</string>
							</dict>
						</array>
					</dict>
				</array>
				<key>NHashBins</key>
				<string>16</string>
			</dict>
			<dict>
				<key>Class_Store</key>
				<string>DKDParagraph</string>
				<key>Match_Hashes</key>
				<array>
					<dict>
						<key>BinIndex</key>
						<string>0</string>
						<key>BinMatches</key>
						<array>
							<dict>
								<key>FirstLineHeadIndent</key>
								<string>0</string>
								<key>HeadIndent</key>
								<string>0</string>
								<key>LineFragmentPadding</key>
								<string>5</string>
								<key>LineSpacing</key>
								<string>0</string>
								<key>ParagraphSpacing</key>
								<string>0</string>
								<key>ParagraphSpacingBefore</key>
								<string>0</string>
								<key>TailIndent</key>
								<string>0</string>
								<key>TextAlignment</key>
								<string>Left</string>
							</dict>
						</array>
					</dict>
				</array>
				<key>NHashBins</key>
				<string>16</string>
			</dict>
			<dict>
				<key>Class_Store</key>
				<string>DKDArrow</string>
				<key>Match_Hashes</key>
				<array>
					<dict>
						<key>BinIndex</key>
						<string>11</string>
						<key>BinMatches</key>
						<array>
							<dict>
								<key>ArrowAngle</key>
								<string>160</string>
								<key>ArrowArchiveVersion</key>
								<string>1</string>
								<key>ArrowBackEnd</key>
								<string>YES</string>
								<key>ArrowForEachSegment</key>
								<string>NO</string>
								<key>ArrowForm</key>
								<string>solid curved</string>
								<key>ArrowFrontEnd</key>
								<string>NO</string>
								<key>ArrowLineWidthFraction</key>
								<string>0.25</string>
								<key>ArrowOffset</key>
								<string>0</string>
								<key>ArrowSize</key>
								<string>19.683</string>
								<key>ReferenceArrow</key>
								<string>Relief</string>
								<key>UseCurveFillAndStroke</key>
								<string>YES</string>
							</dict>
							<dict>
								<key>ArrowAngle</key>
								<string>160</string>
								<key>ArrowArchiveVersion</key>
								<string>1</string>
								<key>ArrowBackEnd</key>
								<string>YES</string>
								<key>ArrowForEachSegment</key>
								<string>NO</string>
								<key>ArrowForm</key>
								<string>solid curved</string>
								<key>ArrowFrontEnd</key>
								<string>NO</string>
								<key>ArrowLineWidthFraction</key>
								<string>0.25</string>
								<key>ArrowOffset</key>
								<string>0</string>
								<key>ArrowSize</key>
								<string>14.58</string>
								<key>ReferenceArrow</key>
								<string>Relief</string>
								<key>UseCurveFillAndStroke</key>
								<string>YES</string>
							</dict>
						</array>
					</dict>
				</array>
				<key>NHashBins</key>
				<string>16</string>
			</dict>
		</array>
	</dict>
	<key>BBB_DKDQuicklookData</key>
	<data>
	/9j/4AAQSkZJRgABAQEASABIAAD/4QBMRXhpZgAATU0AKgAAAAgAAYdpAAQAAAABAAAA
	GgAAAAAAA6ABAAMAAAABAAEAAKACAAQAAAABAAACL6ADAAQAAAABAAADJgAAAAD/7QA4
	UGhvdG9zaG9wIDMuMAA4QklNBAQAAAAAAAA4QklNBCUAAAAAABDUHYzZjwCyBOmACZjs
	+EJ+/+IMWElDQ19QUk9GSUxFAAEBAAAMSExpbm8CEAAAbW50clJHQiBYWVogB84AAgAJ
	AAYAMQAAYWNzcE1TRlQAAAAASUVDIHNSR0IAAAAAAAAAAAAAAAAAAPbWAAEAAAAA0y1I
	UCAgAAAAAAAAAAAAAAAAAAAAAAAAAAAAAAAAAAAAAAAAAAAAAAAAAAAAAAAAAAAAAAAR
	Y3BydAAAAVAAAAAzZGVzYwAAAYQAAABsd3RwdAAAAfAAAAAUYmtwdAAAAgQAAAAUclhZ
	WgAAAhgAAAAUZ1hZWgAAAiwAAAAUYlhZWgAAAkAAAAAUZG1uZAAAAlQAAABwZG1kZAAA
	AsQAAACIdnVlZAAAA0wAAACGdmlldwAAA9QAAAAkbHVtaQAAA/gAAAAUbWVhcwAABAwA
	AAAkdGVjaAAABDAAAAAMclRSQwAABDwAAAgMZ1RSQwAABDwAAAgMYlRSQwAABDwAAAgM
	dGV4dAAAAABDb3B5cmlnaHQgKGMpIDE5OTggSGV3bGV0dC1QYWNrYXJkIENvbXBhbnkA
	AGRlc2MAAAAAAAAAEnNSR0IgSUVDNjE5NjYtMi4xAAAAAAAAAAAAAAASc1JHQiBJRUM2
	MTk2Ni0yLjEAAAAAAAAAAAAAAAAAAAAAAAAAAAAAAAAAAAAAAAAAAAAAAAAAAAAAAAAA
	AAAAAAAAAFhZWiAAAAAAAADzUQABAAAAARbMWFlaIAAAAAAAAAAAAAAAAAAAAABYWVog
	AAAAAAAAb6IAADj1AAADkFhZWiAAAAAAAABimQAAt4UAABjaWFlaIAAAAAAAACSgAAAP
	hAAAts9kZXNjAAAAAAAAABZJRUMgaHR0cDovL3d3dy5pZWMuY2gAAAAAAAAAAAAAABZJ
	RUMgaHR0cDovL3d3dy5pZWMuY2gAAAAAAAAAAAAAAAAAAAAAAAAAAAAAAAAAAAAAAAAA
	AAAAAAAAAAAAAAAAAAAAZGVzYwAAAAAAAAAuSUVDIDYxOTY2LTIuMSBEZWZhdWx0IFJH
	QiBjb2xvdXIgc3BhY2UgLSBzUkdCAAAAAAAAAAAAAAAuSUVDIDYxOTY2LTIuMSBEZWZh
	dWx0IFJHQiBjb2xvdXIgc3BhY2UgLSBzUkdCAAAAAAAAAAAAAAAAAAAAAAAAAAAAAGRl
	c2MAAAAAAAAALFJlZmVyZW5jZSBWaWV3aW5nIENvbmRpdGlvbiBpbiBJRUM2MTk2Ni0y
	LjEAAAAAAAAAAAAAACxSZWZlcmVuY2UgVmlld2luZyBDb25kaXRpb24gaW4gSUVDNjE5
	NjYtMi4xAAAAAAAAAAAAAAAAAAAAAAAAAAAAAAAAAAB2aWV3AAAAAAATpP4AFF8uABDP
	FAAD7cwABBMLAANcngAAAAFYWVogAAAAAABMCVYAUAAAAFcf521lYXMAAAAAAAAAAQAA
	AAAAAAAAAAAAAAAAAAAAAAKPAAAAAnNpZyAAAAAAQ1JUIGN1cnYAAAAAAAAEAAAAAAUA
	CgAPABQAGQAeACMAKAAtADIANwA7AEAARQBKAE8AVABZAF4AYwBoAG0AcgB3AHwAgQCG
	AIsAkACVAJoAnwCkAKkArgCyALcAvADBAMYAywDQANUA2wDgAOUA6wDwAPYA+wEBAQcB
	DQETARkBHwElASsBMgE4AT4BRQFMAVIBWQFgAWcBbgF1AXwBgwGLAZIBmgGhAakBsQG5
	AcEByQHRAdkB4QHpAfIB+gIDAgwCFAIdAiYCLwI4AkECSwJUAl0CZwJxAnoChAKOApgC
	ogKsArYCwQLLAtUC4ALrAvUDAAMLAxYDIQMtAzgDQwNPA1oDZgNyA34DigOWA6IDrgO6
	A8cD0wPgA+wD+QQGBBMEIAQtBDsESARVBGMEcQR+BIwEmgSoBLYExATTBOEE8AT+BQ0F
	HAUrBToFSQVYBWcFdwWGBZYFpgW1BcUF1QXlBfYGBgYWBicGNwZIBlkGagZ7BowGnQav
	BsAG0QbjBvUHBwcZBysHPQdPB2EHdAeGB5kHrAe/B9IH5Qf4CAsIHwgyCEYIWghuCIII
	lgiqCL4I0gjnCPsJEAklCToJTwlkCXkJjwmkCboJzwnlCfsKEQonCj0KVApqCoEKmAqu
	CsUK3ArzCwsLIgs5C1ELaQuAC5gLsAvIC+EL+QwSDCoMQwxcDHUMjgynDMAM2QzzDQ0N
	Jg1ADVoNdA2ODakNww3eDfgOEw4uDkkOZA5/DpsOtg7SDu4PCQ8lD0EPXg96D5YPsw/P
	D+wQCRAmEEMQYRB+EJsQuRDXEPURExExEU8RbRGMEaoRyRHoEgcSJhJFEmQShBKjEsMS
	4xMDEyMTQxNjE4MTpBPFE+UUBhQnFEkUahSLFK0UzhTwFRIVNBVWFXgVmxW9FeAWAxYm
	FkkWbBaPFrIW1hb6Fx0XQRdlF4kXrhfSF/cYGxhAGGUYihivGNUY+hkgGUUZaxmRGbcZ
	3RoEGioaURp3Gp4axRrsGxQbOxtjG4obshvaHAIcKhxSHHscoxzMHPUdHh1HHXAdmR3D
	HeweFh5AHmoelB6+HukfEx8+H2kflB+/H+ogFSBBIGwgmCDEIPAhHCFIIXUhoSHOIfsi
	JyJVIoIiryLdIwojOCNmI5QjwiPwJB8kTSR8JKsk2iUJJTglaCWXJccl9yYnJlcmhya3
	JugnGCdJJ3onqyfcKA0oPyhxKKIo1CkGKTgpaymdKdAqAio1KmgqmyrPKwIrNitpK50r
	0SwFLDksbiyiLNctDC1BLXYtqy3hLhYuTC6CLrcu7i8kL1ovkS/HL/4wNTBsMKQw2zES
	MUoxgjG6MfIyKjJjMpsy1DMNM0YzfzO4M/E0KzRlNJ402DUTNU01hzXCNf02NzZyNq42
	6TckN2A3nDfXOBQ4UDiMOMg5BTlCOX85vDn5OjY6dDqyOu87LTtrO6o76DwnPGU8pDzj
	PSI9YT2hPeA+ID5gPqA+4D8hP2E/oj/iQCNAZECmQOdBKUFqQaxB7kIwQnJCtUL3QzpD
	fUPARANER0SKRM5FEkVVRZpF3kYiRmdGq0bwRzVHe0fASAVIS0iRSNdJHUljSalJ8Eo3
	Sn1KxEsMS1NLmkviTCpMcky6TQJNSk2TTdxOJU5uTrdPAE9JT5NP3VAnUHFQu1EGUVBR
	m1HmUjFSfFLHUxNTX1OqU/ZUQlSPVNtVKFV1VcJWD1ZcVqlW91dEV5JX4FgvWH1Yy1ka
	WWlZuFoHWlZaplr1W0VblVvlXDVchlzWXSddeF3JXhpebF69Xw9fYV+zYAVgV2CqYPxh
	T2GiYfViSWKcYvBjQ2OXY+tkQGSUZOllPWWSZedmPWaSZuhnPWeTZ+loP2iWaOxpQ2ma
	afFqSGqfavdrT2una/9sV2yvbQhtYG25bhJua27Ebx5veG/RcCtwhnDgcTpxlXHwckty
	pnMBc11zuHQUdHB0zHUodYV14XY+dpt2+HdWd7N4EXhueMx5KnmJeed6RnqlewR7Y3vC
	fCF8gXzhfUF9oX4BfmJ+wn8jf4R/5YBHgKiBCoFrgc2CMIKSgvSDV4O6hB2EgITjhUeF
	q4YOhnKG14c7h5+IBIhpiM6JM4mZif6KZIrKizCLlov8jGOMyo0xjZiN/45mjs6PNo+e
	kAaQbpDWkT+RqJIRknqS45NNk7aUIJSKlPSVX5XJljSWn5cKl3WX4JhMmLiZJJmQmfya
	aJrVm0Kbr5wcnImc951kndKeQJ6unx2fi5/6oGmg2KFHobaiJqKWowajdqPmpFakx6U4
	pammGqaLpv2nbqfgqFKoxKk3qamqHKqPqwKrdavprFys0K1ErbiuLa6hrxavi7AAsHWw
	6rFgsdayS7LCszizrrQltJy1E7WKtgG2ebbwt2i34LhZuNG5SrnCuju6tbsuu6e8Ibyb
	vRW9j74KvoS+/796v/XAcMDswWfB48JfwtvDWMPUxFHEzsVLxcjGRsbDx0HHv8g9yLzJ
	Osm5yjjKt8s2y7bMNcy1zTXNtc42zrbPN8+40DnQutE80b7SP9LB00TTxtRJ1MvVTtXR
	1lXW2Ndc1+DYZNjo2WzZ8dp22vvbgNwF3IrdEN2W3hzeot8p36/gNuC94UThzOJT4tvj
	Y+Pr5HPk/OWE5g3mlucf56noMui86Ubp0Opb6uXrcOv77IbtEe2c7ijutO9A78zwWPDl
	8XLx//KM8xnzp/Q09ML1UPXe9m32+/eK+Bn4qPk4+cf6V/rn+3f8B/yY/Sn9uv5L/tz/
	bf///8AAEQgDJgIvAwEiAAIRAQMRAf/EAB8AAAEFAQEBAQEBAAAAAAAAAAABAgMEBQYH
	CAkKC//EALUQAAIBAwMCBAMFBQQEAAABfQECAwAEEQUSITFBBhNRYQcicRQygZGhCCNC
	scEVUtHwJDNicoIJChYXGBkaJSYnKCkqNDU2Nzg5OkNERUZHSElKU1RVVldYWVpjZGVm
	Z2hpanN0dXZ3eHl6g4SFhoeIiYqSk5SVlpeYmZqio6Slpqeoqaqys7S1tre4ubrCw8TF
	xsfIycrS09TV1tfY2drh4uPk5ebn6Onq8fLz9PX29/j5+v/EAB8BAAMBAQEBAQEBAQEA
	AAAAAAABAgMEBQYHCAkKC//EALURAAIBAgQEAwQHBQQEAAECdwABAgMRBAUhMQYSQVEH
	YXETIjKBCBRCkaGxwQkjM1LwFWJy0QoWJDThJfEXGBkaJicoKSo1Njc4OTpDREVGR0hJ
	SlNUVVZXWFlaY2RlZmdoaWpzdHV2d3h5eoKDhIWGh4iJipKTlJWWl5iZmqKjpKWmp6ip
	qrKztLW2t7i5usLDxMXGx8jJytLT1NXW19jZ2uLj5OXm5+jp6vLz9PX29/j5+v/bAEMA
	GxsbGxsbLxsbL0IvLy9CWUJCQkJZcFlZWVlZcIhwcHBwcHCIiIiIiIiIiKOjo6Ojo76+
	vr6+1dXV1dXV1dXV1f/bAEMBISMjNjI2XTIyXd+XfJff39/f39/f39/f39/f39/f39/f
	39/f39/f39/f39/f39/f39/f39/f39/f39/f39/f3//dAAQAI//aAAwDAQACEQMRAD8A
	3KKKKkYUUUUAFFFFABRRRQAUUUUAFFFFABRRRQAUUUUAFFFFABRRRQAUUUUAFFFFABRR
	RQAUUUUAFFFFABRRRQAUUUUAFFFFABRRRQAUUUUAFFFFABRRRQAUUUUAFFFFABRRRQAU
	UUUAFFFFABRRRQAUUUUAFFFFABRRRQAUUUUAFFFFABRRRQAUUUUAf//Q3KKKKkYUUUUA
	FFFFABRRSMyoNzkADuaAFopiSRyjMbBh7HNNM8Axl156cinysCWio2ZhKqgrg5yD1/Cj
	z4d/l713emeaOVgSUVWNyguRbkjpnOe/pTYrpCGMzKuHKjJxwKr2crXsBboprOirvYgD
	1PSkSSOUZjYMPY5qbPcB9FV4J/MgE0pC8nPYcHFSvLEihnYAHoSabi07APopnmR7PM3D
	b654pBLEX8sOu70zzSswJKKrR3KSTvACMrjHPX1/KpRPCX8sOu70zzTcGugElFFFSAUU
	UUAFFFFABRRRQAUUUUAFFFFABRRRQAUUUUAFFFFABRRRQAUVWndy6wRnBbqfQU1rXC5j
	Zg3Yk1N+wrluiqsksscCkjEjHGPegWoIy7sW9c0X7BctUVVgd1kaCQ7ioyD6iobeLzY9
	7O+cnoaOYLmhRVNQ0c/k7iysueeoqK4h8pAyu/LAcmjmC5o0VAkAjO4Mx47nNQQzFLPz
	W5Iz1+tF+4XL1FVFti6hpmYseeDgCpIVlQsj8qPuk9aLhcnorPuWkaQ+WcCIZP1//VVo
	qs6K24gHng4ouFyais5Yc3DxF3woBHNWJD9ngO0knoM8nJouFyzRVO2LozQSHJGCCfQ1
	cpp3GgooopgFFFFABRRRQAUUUUAFFFFAH//R3KKKKkYUUUUAFFFFABVG4Aa6gR/unccd
	iQOKvVHLFHMu2QZHUe1VCVndgVWCpfoIxjKHdj07VDZxQNZkuAcltxNX4oIoSSg5PUk5
	P61Tt7KMwjzlIbJyMkZ54zitudcu/b9QIoCxa1L9djU3YYrckqs0XJ3A4brWqYoyyvjl
	Bge2agNlbk9DgnO3Jx+VNVVfX+twIgEa+VgOsWf1ptrDEyzMygkyMOfSrjQxu6yMPmXo
	elOSNIwQgxkkn6modTSyAyYPnFoknK4Y47EjpVtgqX6CMYyh3Y9O1Tm2gMQh2/KvTk8f
	j1p0UEUJJQcnqScn9aqVRO7XmBjw7gsTT4MO4gfXPBNX1Cvfv5gztUbQfQ9as+RF5Rh2
	/Ie315pr20Lhcg5UYBBIOPrRKqm2BmzAKLtE4UBTjtk9asXEUccURRQCrrg1bFtCIjCF
	+U9ff8ae8aSAK4yAQR9RS9qroCnGqC7uCeMBefTg1W2mC3HmIskQwQ6nB69a0zDGZfOx
	82MZqIWVuD0OAc7cnH5U1UXXyAtUUUVzgFFFFABRRRQAUUUUAFFFFABRRRQAUUUUAFFF
	FABRRRQAUUUUAVJiI7mOVvukFSasu6xoXboKVlV12sMg1AtpApztzj1NTZ9BEEzM8Mc7
	DG1gxHtV5WVhuU5BpcAjBqsbS3Jzt/DJxRZoBkR8y6eVfuqNuaitYFki3EsOT0OK0FVU
	UKowBSJGka7UGBS5e4WKcSeRdeWpyGXPPWn3n+rX/fFWDGhcSEfMOhpXjSQAOMgHNO2l
	gsOPSsxUL6fgdev5GtOmoixrsQYAoauDQkciyIHXoaiW4DM+B8id6GtIGOduM9cHFSeV
	H5flY+X0o1DUpwpclC42fvOTnPepbQlVaBuqH9DVsAAYHQUwRoHMgHzEYJoUbBYrx/8A
	H5J9BTZ98s6xx4+T5jnp7VbEaBzIB8x6mhY0Vi4HLdTRboFii/nRTJPLtx907c960Ka6
	JIuxxkGnDgYoSsCQUUUVQwooooAKKKKACiiigAooooA//9LcprOqKWcgAdzTqoXf76WO
	17E7m+g/xohG7sxl5WDAMpyD0NNWSNmKKwJXqPSqdgxVHt26xNj8D0qlteOea6j5Mb/M
	PVT1rVUrtq4G0zomNxAycDPc0F0DhCRuPIHeqF26yC3dDkGRSKdJ/wAhGL/cNSqemvmB
	cWWNnKKwLDqO9OZlRSzkADuaxE/dXjT9vNKN9DVy/wD3my3H8RLH6LzVOkuZIC+rK6hk
	OQe4pokjLmMMNw5x3qrZMFsUZugBJ/OqADRhNQbqznd/ungUKldtAbTukYy5AHTmnVQ1
	H/UL/vir9ZONopgNLoHCEjceQO9DOqKWcgAdzVKT/kIxf7hou/30sdr2J3N9B/jVqmro
	C8rBgGU5B6GlqhYMVR7dusTY/A9Kv1E48rsAUEgdTRWVcpA9+q3GNvl9zjuacI8zsBqb
	l9aXIqhHb6fvBi2lgcjDZ6fjRaf8fNz/ALw/rVOCs2ugF/IoyM4qhffeg/66iqk4kF88
	0XWNQceo704UuZbgbWcdaKzb6RZbAyJyGwf1qS7Z5JY7VCV35LEdcCkqd7fP8ALm9Cdo
	Iz6Zp1UmsLTZtChT2OeaHEq2DrMQzBCCRS5YvZgXaKr2n/HrH/uirFRJWdgCiiikAUUV
	TvWby1jU4MjBc+xpMaVyU3VuDtLrn61MWULuJ465qNYIVTYFGPpVcw+RayoGyuGIHpx0
	o1HoXAQwDKcg0gdSxQEZHUVQgvbZIURm5AAPBpbeRJbyR0OQVFK4cpa+02//AD0X86kV
	0cZRg30OazLR7UQ4l27snrjNSQ+W13vtvuBcNjgZoTG4l55I4xmRgo96bHPDKcRsCfSq
	kCLcSyTyDdhtqg9Bin3cKeUZUG105BHFF+orLYtNJGhAdgCemafWTcg3Bhx1ZCR9cZq4
	LgfZPtH+z+v/AOuncHEnWSNyVRgSOuKVXVxlCCOnFZ1jGY5pEPXapP1IzTrUMbWQJ94l
	sfWkmDRba5t1bazgGntJGq72YBfXtWfBNaJGIZV2MBghh1NWoII1jKgh0JyO4FCYNWHf
	abf/AJ6L+dSJIkgyjBgPSqLRR/bkXaMbDxip7grBA3lgAtwMccmi4WRYSRJBlCGA9KdW
	dAn2W58ns6gj6jrWjTQmgooopiCgkAZPAoqKf/Ut9KTegm7K4vnRf3x+dPLKF3E8etVU
	a28sbtvQZqMf8e0mPu5+X6VHMRzsvg5GRRTU+4v0FMncpGcdTwPxq76XLbsrkisrjKkH
	6UFlBCkjJ6CqsS+RN5fZh+opJ0MkyqDg7cj61PM7Ec7tcuEgDJ6UwyRrjLAZ5FQmTzLd
	ieCAQR71JGitEm4A/KOtO99h819hfOh/vD86fuXbuzx61VhRC8mVHDelPn52wr/EefoK
	Sk7XEpO12TghhkHIprSxqcMwBqG3+QvCf4TkfQ1GWiW4fzcdsZGe1DloDnomWhLETgMC
	afVdHtmYBMZ+lWKadyou4UUUVRR//9PcrKii+1yyXJdlGdq7TjgVq0U4z5b2GZfl/Y7x
	G3MyyjaSxyc9qltOZrgH+/V+iqdW61Aw5Ue3uIrf/lmZQye3PIq7J/yEYv8AcNX6KbrX
	3QGUkXnLdR9y5x9e1FqzXHmXLjomwflk/rWrRQ62jVgMUMTp8MC/elO38M81afT0MZQS
	SEY4Bbj24rQoodZ/Z0AxJZvM09C3VHCt+FXv7Ss/7/6H/CrtFDqRe6/r7gM+Qg6hER/c
	NRRRfa5ZLkuyjO1dpxwK1aKXtbLQDL8v7HeI25mWUbSWOTntWpRRUznzWuAVmyxpJqKr
	IAw8vofqa0qbsTdvwN2MZ74ohLluAxLeCNtyIoPqBVKN1gvZVlO0SYKk9DWlTHjjkGJF
	DD3GacZ783UChcOk9xDFEQxVtzY5wBUkf/IQl/3RVuOKKIYjUL9BTgihi4Ayep703UVr
	IDCvVNsjwgfu5CGX2OeRV66Pk3EV0fujKt7Zq86JINsihh6EZpxAIweRVe22ugKM5sJF
	82Yq2Bxz/hVS240+fjHLcenFaa21ujb1jUH6VJsTBXaMN1GOv1o9okrICG0/49Y/90VY
	pAAoCqMAdAKWsZO7bAKKKKQBVW7jd4w0fLIQwHrirVFIaZTF/b7ckkH+7jmmZma1leXj
	cCQPQYq/gZzjmiiw7ogtf+PeP/dFQx/8f0v+6Ku0UWFcoWCI1uCygnJ6ijakV+oUBQ6d
	B61foosO5nI4s5XSXIR23K3bntSzzrcIYLf5i3BPYCtCgADgcUWC/UoOoS6t0HQBh+Qq
	Ha3n/Y8fLv3/AIdcfnWrRSsHMU4v+P2b6L/KorXzPsr+V97ccVo0U7BcpC7tnjxMQD3V
	h3oslwJGUEIzZUGrhVSckClosFyk/wDyEE/3DTZl+0XSw5IEY3Ej1PSr9FFguZlzbmFB
	OjMxQg/Mc8VpKwZQy9CM0tFFhN3CiiimIKin/wBS30qWik1cTV1YijRPLU7R0HakuP8A
	UN9KmopW0sLl0sVkuYQoBboPQ01sXEqqpO1RuyP0q3RS5W9GLlb0ZTmi8tRKrMSpzyc0
	8kNcIR0K1Zoo5Q5OxTuVKZkXoww3+NWYv9Un+6KfRTUbO41GzuVoPvy/71NCefKz5IC/
	KMVbopcvQXJpYpsnkSo+SQ3ynNHmRx3Em84zj+VXKKOXsHJ2IFuIWYKp5PtU9FFUr9Sl
	fqFFFFMZ/9TcoooqRhRRRQAUUUUAFFFFAFO/hM1swTh1+ZSOuRWJa6zLHhLgbx69/wD6
	9dPXJXGnSG8kihHQbwPb0FNAdNBcwXK7oWB9u4/Cp6wNLe1lxE6BZo+QRwTj/PIrZuJG
	igeRRkqMikBNRWcJrgHymJGSoDHbkZz2BI7cUJNM7+UZACC/zYHO3Ax+vNAGjRWYlxMy
	xyM3ylVJIAIyeuR1+mK06ACiiigApCwUFmOAOpNLXO6p9pMIkncICeIxz+Z74oAdd6o0
	ri2s+Nx27/r6V0A4GK4/S4S98m4fd+b/AArqpZ0h+9noScdgOppsCaiig8c0gCikVldQ
	68gjI/GloAKKKKACiiigCB5WW4SIYwwJP4UXMrQx71xnIHPvUFwnmXUS7ivDcjg1FdQe
	XGG8x2+YcMcjrU3LSWhou6RjLsF+po3pt37ht9c8VVkO64xGgZ1XkseADVXkQXIOOvbp
	RcSRqb0OcMPl6+1Ikscn3GDY9DVKaNEjijAwrOob3+tPnVUmhKDDFscenencLFkzRK2w
	uAfTNOZ0QZcgD3rO2MkbsFWWNiST0PvUhdZJIxGm5tm4bjwAf60rhYvKyuMoQR7UtUbX
	InmBwD8vC9OlXqaE1YgSVmnkiOMKBj8aJJWSaKMYw+c/gKrCLzLyX5mXAX7px2pGi8q6
	h+dmzu+8c9qVyrIvNLEh2swB9CaczKq7mIA9TWf99ZGjRdpJyznk0yP5/syPyuCce46U
	XFymissbKXVgQOpzSh0JIDA45NVJlhUS7OHMZyB0x61FIix2iADAYruPsaLhYvpLFIcI
	wYj0NQrcKHkEpChSAM8dqjuVVDEUADbwBj070QpG1zMWAJyOvpii4WRZdztVoyvJHJ6Y
	9qV5I4/vsFz6nFZmMRlV+6Jxj86sffmk8pFJGAzMf5Ci47F4EEZHIoqnY/6jH+0enTrV
	ymiWgooopiIpnaNd46A8/SnSPsjL+gpzKHUqe4qmpMgSE9VPzf8AAahuxEm0WUZyQGx0
	yR3zSl12nawzjI5qP/l5P+5/WoY0UWhbHJU80XFzPYt7gqguQP5VH5hLMFIwBkHtUSAN
	KobnCAimsFVpgv8AdpOTE5Mt7gANxGcZpN6lSyEHFVyFaSIN/dpWAWZgvGUOafMx8zJk
	kBjDuQMinhlYZUg/SqikFYlC7mxkZ6U6PImcHAOB0oUgUtifzI+PmHPTmmtKqyCM4596
	roifZCcc4Jp4AMkRPdaXMw5mWGdFOGIH1p2RjOeKqj5mcoo64Jb2qEZMMS9QWPXp7Uc4
	c5fV1b7pB+lLVUK4mUkKvXp3q1VJ3Li7n//V3KKKKkYUVlm/cq0ybNik/KT8xA6kVKbi
	eSZorcLgKrbmz3+lAF+is0XHmmEsg3iRkPsQD0qozzm2dpMMROMAZ6hunPb0oA3aKpLc
	TRzeXchQChcFc9uo5qAX77VmfZsYj5QfmAPQ0AalMMSmUTfxAFfwNZbMFaYlQ375Bg/h
	Vm4uJ4mYjYqqON55b6UAU9SsGJ+2WvDryQO/uPerNhfJeR7Hx5gHzD196uxSCWFZegZQ
	351zF3F5kr3VipCL95hwM98e3rTA2g0ErtaWyDaOWYAbQfQ+tTfZF8sICOCTyoI59vbt
	UOmTwS24WEBSv3l/r+NaNICFbeFQvyglAACRzxU1FFABQSAMngUU10SRCjjKnqKAFZlV
	SzHAAyTXNoG1a+Lt/qk7e3p+NMvQ0cv2C0dmVsZQ84PoDWlp8sECLaODHJ3DcZPse9MC
	8sAW6afjlAo/AnP9Kq3YVp9rbvucbQTznv7fXirclwsbbcM2Bk4GcD3qFLhTId6kNuZA
	2OOCePyFICZRcEKzMF4GRjPPfnNUSP3qZVvMMjZPOCMNjnoeKnS7LHGMD5Pmx13e2eKW
	KS3eUMqEFskMRwcdcUAVQJEhMZRtzLHjAPbGfpipQu0u2xjKC5JGRkc4GfyxVtrmNG2N
	nO4J+JGR+FNa6RV37WKjJJx0AOM0AUFjYkoFO0mM8KVHDc9fbrWhbp5fmIBhQ/yj2wOn
	41GborIwbG1S2T7BQf61Yjk8wE7SuPX/AOtQBJRRRQAwxoXEhHzL0P1oeNJF2uMjOafR
	QMhkt4pG3sDnpkEj+VJ9mgAYBcBhggVPRSsF2NeNHTY4yPSo47eKNtygk9Mkk/zqasvU
	Le7I860kYEdUB6/SnYLlxrWFiSQeeSATg/hTnt4pCCRgrwMHHH4VyH9oXq8ea1bmn3Am
	CmS5LP8A3OAP1HP4UWC7NRIIo23IMHGKloooEMEaK7SAfM2Mn6UNGjOrsOVzj8afRQMg
	+ywbi23qckZOM/TpS/ZofL8vHyg5HJ4+lTVWuiix7pJTEB3GOfzB/SlYLsetvEisgHDd
	eeT+NEhgSPZKVC4xgntXGz3ErOyiV3XPBJP8q0tM07ziLicfIPug9/8A61Owrm/Hbwow
	dRkjoSScfShraF2LEcnqQSKnopWHdkXkxbBHt+VTkD3FNa2hdy5HJ64JGfrU9FFguRxx
	JFnYMZOcVJRRTEFFFFABTRGisXA5PWnUUBYTau7f3xikEaBPLA+XpinUUrBZEbRIwAI6
	dKBDGAQB1GDUlFFkLlRXeINIgx8oBFSrEiggDr1p9FHKgUVuRmGMgDH3elCxRqdyjB6V
	JRRZByoaEUJ5YHy9MUhiQ7cj7vSn0UWQWRC0UQzI3A6nnA/GnCKPZtA+U81Q1abyrQqO
	rnb+HenaXP59ooPVPlP4dP0o5UHKi8kSIcjr6nmn0UUWGlbY/9bcoooqRmWLOaNTDGsZ
	Uk4cjJAPtjn86UCdb2XyApwiAhuPX0FadJtUEsByepoAopaSL5bEgsHLv9SD0pv2Wba8
	eVwZRIDk9M5IPFaNFAFWW3Ms6ucbdjKfX5sVWjtJlVIisYC4y+MkgexHWtOigDPe0kbz
	MEfNIrj6DH+FNa0m8yUqEPmHIdvvKMYxj/69aVFAFSO33Wi20/ZQp2k9vyqyqIihEACj
	gCnUUAc5eW0mnzC8tPu55Hp/9Y1tWt1HdxCRPxHoasEBgVYZB4Irm54ZdKuPtEHMTdR/
	Q/0pgdLRUUE8dxEJYjkH9KlpAFU767W0gL/xHhR71bZgqlmOAOSa5tA2rX29v9TH/L/6
	9AFrSbRgDeTcu/TPoe/41ssisQWAODkZ7U4AAYFFAFd4XMhkjfbuADcZ6enp1pPs3AG7
	o7P09c8frVmigCmtoV2jdwAnb+4fr3qRLfZ5fzZ2Z7dc1YooAqy2olkMm7GV29Oh7H8K
	ilsRIoTcMbNnIzj3HPBq/RQBU+zNuL78Eknp6qB/Sn28Hk7uR83ZRgD8MmrFFABRRRQA
	UUU3zEzt3DPpmgB1FNLoG2kjPp3pHkVQcEEjtnFAx9FNMiA4LAHp1pokBd1PAXHP1oAz
	b7TlmPnwgeYOSOzUyTSba4QSQ7oiRnB/qDWuHRl3BgR65pjzxonmZBBIHB9aLisYO3Vr
	D7p81B/wIf4irUGtQP8ALODGfXqK1hIPmLYAHfNVJLe1vGcSIDtx8w68jPWi4WLiSRyr
	ujYMPUc0O6RqXchQO5rBk0m4gJkspDn0PB/PvVS2in1WQmeU4TGR9fQdKAL9xrGW8qyU
	ux4zj+QqKLTLm6bzr9z9O/8AgK2be0gtVxCuD3Pc/jVigDJk02KSZI1TbFGMk92J7fp1
	rWAAAA4AoooAKKKKACiiigAooooAKKKKACiiigAoqsZH+2CLPymMtj3yKjmmkF0sY3BQ
	jMSAOfz9KALtFZ63TCXbhpAY1YYAzznJqYXcTMioCxcbhgdvegC1RVZbuNmAAbax2hsc
	E0qXKSMAqtgkgNjgkUAWKKryyMk0S5wp3Z/AUiXcblRhlD/dJHB7/wCc0AWaKqfa1ZCy
	I3KllOOD/n3qW3kaWBJGGCygmgDn9YaSaYhASkIG4+hb/Io0hpIJRvGI5hgHtkf5Namo
	JHHYzBONx3H3JIqLTjA1giSkcEnk45ByKYGvRSKysNynI9RS0gP/19yiiipGFFFFADJJ
	Y4U3ykKvqaeCGAI6GszV/wDjxb6j+dXoP9Qn+6P5UAS0UUUAFJkZxnmql47hUiQ4MjBc
	jsO9I1hb7NqLtbsw6g+taKKsnJgXaKzZmkjnt8je+1hxxk8VYjuTudJ12FBu65GKHTdr
	oC1TXRJUMbjKngiqf2uUJ55ixH1znnHrip5JmBVYk3lhn0GPrSdOSALe2itY/LiGB3Pc
	1PVQXR2Sl0w0QyRn2z1pn2yQKsrRYjbHOeee+Kfs5AXWVXUo4yDwQaigt4rZNkIwM5qN
	7h/NMMCb2UZbJwBmlS4aSNiifOhwVJxz9aXI7XAs0VSW6mM4gaLBPJw2cD8qX7TK5YwR
	71U4znGSPSn7OQFyiq32kNEkkSl9/AHT86Ip3aUwyptYDdwcgjpS5GBZoooqACiiigAo
	oooAKKKKACs0ANGyKp3mQkHH+11zWlTVVUGF9SfzpNDTM9o2y6NnLNkYX8jn2qR4iY5z
	t+ZiccckYHSroYElQeR1oZgilm6ClYdyg23dOuwszHAwM9h37UrK6h8ru+5k4z06n3xV
	1VVSSOrHJpWYIpZugosFzP2k+ZuDEHaQQuOntilIZo3O3IDKc7SCcEZ4rQop2DmKDKfN
	LspKBwSMf7OM49jU1uMNIwUqC2RkY7VZoosFxryRxrukYKPUnFcvDcLb6i7W48xXJAA4
	znnv710ksUEpUTKGIPyg1jazF5ZiuYxjaccfmKaJL6jUZSCxSFfQfMf8K0KZFIJYllXo
	wB/On0AFFRvLHHwx59Op/KpKB2YUUUUCCiiigAoopGO1S3oM0ALRVVJ53UOsQwf9ql+0
	jyjIF5U7SD60Gns5FmiiigzIDE32oTcYCFffJINNkhZ5vMBGPLZfxJFWajeTYyLjO44o
	GlfYqJBcwsGj2N+7VCCSOVzz0p8Fq0LqcggJtP1zmrlFAjMhsnjKIVXahzuySTjpx0Bp
	6W0qzh8KuGJLKT8w916VoVHDJ5qb8Y5I/KgdtLkU8BmdecABgfX5hiokhnYxLLtAi5yD
	nJxgcY4q9TXcRoXPQDNAJXKEVrKr8hUGCG2k4bP+z0FWY4c2q284Bwu04PXHHtU6ncAw
	70tAjGvdPs4rSSSOPDAcHJ/xpumWltLaLJJGGbJ5NX9Q/wCPKX/dqvo//HkP940wNJES
	NQkYAUdAKdRRSA//0NyiiipGFFFFAGZq/wDx4t9R/Or0H+oj/wB0fyqlq/8Ax4t9R/Or
	tv8A6iP/AHR/KgCWiiigCrdxO6K8XLRsGA9fao2u3dCsUT+YeACMAH3NXqKtTVrNAUfL
	kWeDdltqtub3ps0Ly3EgAOGh2g9s5rQopqo9wMxpXe1+zCNhIV2kY4HbOemKWZWSRI5N
	5iCY+TP3h645rSop+17IDHWNlFyqxsodPlGCc4B/WrNwjtYBFUk4XgDnqKuRyJKgkjOV
	PQ0+m6rbTAoBjbXEjOrFZMEEDPI4wcU1WliSa5CEtIflXHOBwMitGil7TyAzrVwnDJIX
	c5ZipHP+FJBI1qhgdGJBO3AznPPWtKih1E73QGT5c0MMKPu25Jk2deeR0p0ChLwOkbKj
	IVBOeTnPOen41qUU3WbT0AKKKKxAKKKKACiiigAqvOT5ka7ioYkHH0qxUUkQkZS2CFzw
	e+RSY0VCzk+WrnHmbc98bckU5idsrF2Bj4HPoO/rmrgRAAAoAHTjpSNFGzBmUEjuRSsO
	5QZnQyyDIban4Z6/lSu0qLIASMJnlsnPrV8ohO4gZxjPtSLFEqlVUAHqMUWC5Uk3nz23
	sNnKgH/ZBqedmFszg4O3NTbV54HzdfegqpG0jI9KdhXKMpf984cjYRtA6dBSTF4t6hz9
	1Tknoc4q+UQ5BA56+9RyxCRSOATjn6HNKw0ytI7wlxGxb5C3PODSuTEwCOW3IxOTnoOD
	VtY40BCKBnrgUixRJnaoGeuBTsFymEO6BmZiTyefapL+Hz7SRB1xkfUc1ZKIQAQCB09q
	dQhN3MbSrh2siiruaM4xnHB5ps91dE7WynsOKgsv9E1SS2PCvnH8x+ldCyqwwwBHvVGl
	Koo7q5gW7yo5aJdzfQmrn2i+/wCef6GrX2RFbfCSjfmPyq1Rc2qVot3SMv7Rf/8APP8A
	Q0eff/3P0rUopXM/ar+VGX52of3P0o83UP7v6VqUUXD2y/lRl+ZqP939BV0GQ2xMvDbT
	mp6RgGUqe/FBMqifSxSgFyYF2MoGOMg1CebRwfvb/mPvkVpIgjQIOg4qI26FWXJw7bj9
	aZaqK9/MhkiSF42jGCWwT659aVESeSRpRu2naAewqy8aybc/wnIqNoAXLoxQnrjvSEp6
	avUp7jt8jJ2+bsz7elTPDHFNF5Yxknj8Kn+zx+V5XOOue+fWkFuNyuzMxXpmmP2i6EEM
	SToZZRlmJ/CostLDCGJ5fGfbmrZtxk7WZQ3UCmTxDEUag7Q3btQNTTe//AEMawzx+Vxu
	yCPXioYoI3t2dhk/Nj2q15aQkzSuTtHVuwpITbtH5cThgc9CCeaCfaWWjIVJHkzn+IbW
	/Hp+tNZRLFNMwznhfotTTqqwC3UEkjC1OIlEPk9sYoK50ve/qxWZY1ijjweedq96SEFb
	kqF2ApnbnPfrUxtwVUbmynRu9KsCrIJNxLdDk9aBc6s1cZff8ecv+6ap6N/x5/8AAjV2
	9/49Jf8Acb+VUdE/48z/AL5/kKRzmvRRRQB//9HcoooqRhRRRQBm6v8A8eL/AFH86u2/
	/HvH/uj+VUtX/wCPF/qP51ct/wDj3j/3R/KgCaiiigApGZVxuOMnA+tLVaZQZoTz949/
	Y04q71As0VmoxEcRldgr5LEnHPYZ7U6PfKyIzttIcjBwSAQAfyrR0/MDQyM471S1Cf7P
	aO46n5R9TTbc7pUdydxj9evNZ+rCW4Yxxj5IV3Ofc9vyqZRs7AP0SfdG8B6qcj6GtyuS
	04SwSJd4/dFtjH0z611tQwCiiigClfuwg8pPvSkIPx6/pUdh+5aWzP8AyzbK/wC63NJN
	A11eYfcqRLwRkZY+h+lNNsbW6imi3uGyj5Jbg9PwoAd9vlZZGjh3CJiGO7HT0o+3vhZj
	ERExA3EjPPfHpRBG4trhSpBZ5CBjrnpTJY5DpkcYU7gEyMc8YoAsyXMnnGC3TeygFiTg
	DPT8aQXyeS8kilWjO1l6nPoPXNRBjaXUryKxSXBDKM8gYwcVVkt5p4pZdpDO4dUPBKrx
	QBfF1KjotxFsDnAIbPPoarRyzLdXCwx7zuBJJwBxTVjglkQRRSHDAsXLALj6nk1Ikr29
	zOZI3KMwIYAntQBKL9PI80qd+7Zs77vSnLdSrKsVzHs3/dIORn0NUfIn8v7VsO7zvN2d
	9vT86sOxvJ4hGrBY23sWBHToOaAH3F3cW4Z2hGwHg7+vpxintduFjUR5lkGdmen1NU2l
	aS6Mk8UuyM/IoQkZ/vH+lTSMy3Ed6EYoUKsMfMOc5xQBYiuWaRoZk2Oo3YByCPUVC17K
	kfnyQkReufmAPfFM/fTzvcxKVCxFU3DGWPPftVGWPzrUgRyvNgbi2eD3xnj6YpgdFRSI
	wdQwyMjPPFLSAKKKrSgm4iIOOtIaLNICGGQciqqyuYomJ5ZsH9aijaSOESBsjdjbj1bH
	50XHY0KQEHoc44qqZn8otnnzNv4bsfypocqGCnBMh6DJ/Ci4WLtFURLMyhQcHzNuSO2M
	1eGQACc+9FxNHP6uphuIrtO3B+o5Fb6sHUOvQjI/GqOpw+dZuB1X5h+H/wBaqunX0CWS
	+e4UpleevtxTEbNFVoLoXDHYjBR0ZhgH6VZoAKKKKACimNIina3GSB0PenKQwDDofXig
	BaKKKACims6oNzHA4H58U6gAoooJAGTQAUU3euzeORjPHNOoAKKajrIgdDkEZFOoACAR
	g8g1yOpWJtJN8f8Aq26ex9K6x3VBuY4GQPzOKbLEk0ZikGVagDkrKdhKFlneNfbkV00v
	mrAGiYyEHg8c547ccZqkunw+R9nuRgq2FcdSD0//AFVRdb3SDuRg8RPfp+XY0wNM+eI9
	rbzhtueeijrxzyaaomOXIYEjrg5ztX+tR6XdQybt7/vpDlgePpitmkBRfcbCUMD91uuf
	T35/Oqmh/wDHo3++f5CtO55tpB/sN/KsvQ/+PZ/9/wDoKANqiiigD//S3KKKKkYUUUUA
	Zur/APHi/wBR/Orlt/x7x/7g/lVPVv8Ajwf6j+dXLb/j3j/3F/lQBNRRRQAVGJUbBQhg
	TjgiknQyQsi9SKh2O7q4j2YYZ6ZwAfT61cYpq7AlSZZAD0BAPOO9SF0XqQMe9UBBMFU7
	eVVOMjqrZIp/lSPJvZMAyBsHHQLj+dW4R7gWxJGxAVgSeRg1XvFVbOYqAMqScdzimCEx
	gPgDEjOT7c81XvL60e1kRJASVIArOSSegDdHVWsSrAEFjkH8KtxXEjEFxgHfxjspArN0
	u8tYLXZK4VtxOOa0khWaING/BD4IH945/SqjbqA97najEKdy4ODjofxq0ORmqYtD83Kj
	cAPlXA4OfWrgzjmlPl+yAUUUVABRRUcpkEZMIDN2BOB/kUAV7y9is49zcsei+tZukyyX
	NzLcSnJwB9Aew/Ks6/gkF0IzJ5sr9RjGM9BWpokZSKVmGDuwfw//AF0wNuiiikAUUUUA
	FFFFABRRRQAUUVC8rB/LRdxxk844oGTU1kViGPVelVJZSQxG5TtU9emT/OpRIRvKgkh8
	cnjoPyFK4WHC3iDbgOhyOTwaBbxKQQOhzjJxn1xUf2r5chcndtwDnn604z7VcuuCgHGe
	uen68UaD1HG3hLFiOpz1OM+uKUwxntjnOQSDk025Zlh3DOcr0+ooEzZZWTDKAcA5yDRo
	Go5YIl6Dvu6nr0zUjZAO3k9qqNcApIrDBVc/K39fWpGnIZxtJEfU/hmi6CzKxgvrgfv5
	BGp/hj6/may9OjSDUJLaRQSM7SRzx/8AWroIpTJ1AA7EHIrD1MG2vortehxn8Ov6U0Sz
	oaKAQRkdDRQAVVulBMe8FkBO4AE9uMgVapAQc4OccUAZqxv5i4Vgv7vGe33v5VAyy+Ug
	2Hcsa4O0k5747AitqkLKDgnk0AVbv5lQbcgnnILAcdwOtVEhaRMSqTtjYDII5ycfj6Vr
	UUAZDozH94jGTchU4P3eM8/nmrdyqmRDKpePDcAE/Nxjp+NWwQehzjilJA5PFAGQY5fO
	5yDldp2liAAM/NkAd808W5wrbTuZpA2fQ7sZ9ulae5QNxPFLQBkCAmF2CMCIVCjBHPOe
	PWpQh877p8zzM7sHG369MY4x61pUhZV6nFAGL5U21QwIPlqE+Ukg98cgA/WraKRd7gpO
	WOSQQQMevQj2q+SAQCeT0paAILkFosKMncvT/eFUlQ7hhWEgLb2AxkYOOeh7YrTBByAe
	nBpaAMdYgUwUyoZDnaRnnn5T39SK0Xt0knSZyTsBwO2fWp6QkKMscCgDKu9Jhny8P7t/
	boapR315YMIb1Sy9j3/A966OmSJHKvlyAMD2NAFf7RDc2ztCwYbT9RxWfof+okH+1/So
	bnSpICZrJiOOVzzj696k0L/VSD/aH8qYG7RRRSA//9PcoooqRhRRRQBnat/x4P8AUfzF
	W7b/AI9ov9xf5VU1b/jwf8P5irdt/wAe0X+4v8qAJqKKKACo5X8uMvjOKkqOZDJEyL1N
	ONrq4CGaIPsJ5zj2z6Z6U03EQDYOSoJ6HnHp61H5MnMfGwvvznnrnGKRYJASOFBBHBJB
	z3welacse4FpGEiBscMO9U79EWylIUD5fSrcYZY1VsZAxxVXUf8Ajxl+lZvcCvo6qbIE
	gfeNXPtMYUttbaASDjg49Kq6R/x4r9T/ADqx9mcxmHf8mCAMevrzziqjy/aAf9oUEs2Q
	AAcEc8nFIbht6KEI3MQc9uM+tOkhLszA4JUDkZHBzTEtim0ggYbdgDjpjAGapcgEgnXd
	tYFeCQT3x1ojnWQhcEZGRnuKgWzwRuYHgg8ckH1OetSQW3lNuO3gYG1QPzoahbRgWage
	5hSN5NwIjzuwe/pU9c1qyxPcpBAo8xvvEd89M1kBJpkbTzyahN2Jx9f/AKwrRgmhiV3w
	wDkyjI65wOKLWC4t4mt32lAPlI6nPqKWO2lMa+YwyE2gbemcZzzz0xQBP9pAA+RtxOAu
	Bnj8cY/GgXURVnGcKm8/Tn9eKrmxGB9wkEkArlRkAYAz7U5rNthRHChk2N8v16YIx1oA
	fJdBWCIpPzqpOOOSOPyp32uPPIbHOG7Hb1x+VNNs5bAcBN4fGOcjHfPTimPbPsK7gVXc
	VGOckEdc+9AEgu49pYqw4BGR1zwMUv2pcY2tuzt28ZzjPrjp71ELWR1DSONyqAvHTBB5
	556U/wCzybvNDjzN2c44xjGMZ/rQAkV1vXcR2JwBzwxAp4uNzoqjGWKsD1GFz2qL7Gdh
	Xfkkdcdfm3c8/hTorTy3DZGA27AXA+7tx1oAuVC8TmTzI22kjByM1NRQMrNb7s/MeVC5
	Psc5oa3zkgjl93IyOmKs0UrBdlZbcg5LZ+YN09OKSSPzLhSM4UfNxwccirVFFguMlTzE
	25xyD+RzUcsHmFjnG5Qv5HNT0UWC5UNszbssBuXbwMAfrU3lEGQhsF/04xUtFFguQRQl
	HMjEZIx8ox+dVNWh82zZh1Q7v8a0qRlDqUboRg/jTQMo6ZN51mhPVflP4f8A1qv1z+kM
	YbiW0ftyPqOK6CgRTvI5JVCou7g+nB7df51GYJic4xvOG5/hOP8ADH41oUUAZn2ebc5w
	ec56DcC2cdfT16U7yJSwKrtXPA44G5T/AEJq5KzDaicFjjNNMJAyrNu9zQQ5dkJMkzOh
	jYAA88Z7H3qG6UvKFCbzsbHscjB5qeQsBHnglhnFOMoDEAFsdcUD5kUJYJypAXJyxB46
	k+54pzwOxf8Ad5BOecZPzA+vPHr0q95q7Q45DHFOZwrKp/ioHzIznt5Tncm4k/Kcj5fm
	J9e4xUlwjPOQq7m2DaePlOTzVkzAE4BIHUinGVRjGWLcgCgXMjNlhkXzHYHnPPAyCeB1
	zT3t3bcVjxkMFHHGQP5kGrwmUqxII29QetJ568HBAPftQHOu5Sa3lLkhOfmy2RyCeB19
	OPakkURrmRMJ821CQMcDB649fzq40m2fHJ+XgCnecm0sQeDgj0oFzooeVIAo6GQ7evO0
	qMn8MVKYXAfEeWJOWz1Bb0zzgetXWcIRnkk4GKjilLb92QAT17Cgbkk7FIW0rRsGTkK2
	zpwScjGOBV+dWeJlXkkUnnLwSCAehqagaaexn+TJlhsIJDbiCPmyeP09fpToIWWRXZAM
	BhnjjkY7n9KvUUDM+SK/O7EqhecDb2rI0mO4kWTyJfLAIz8obP51055Brn9B6TD/AHf6
	0wNiCKePPnS+ZnpwBj8qsUUUgP/U3KKlCAjNL5YqbDIaKm8sUeWKLAZGrf8AHg/4fzFW
	rX/j2i/3F/lU1zaJcwmFyQDjke3NSRwLHGsYJwoA/KnYBlFTeWKPLFKwENFTeWKPLFFg
	KN3Mbe2eZRkqOKqGK8EXnRT72xnbgbT7Cr164t4GkK7x3Ht3rMlt7KOFri2k8o4yCrcE
	/SgDSEy5RH+V3GQv0604yRlzDn5gN2PaswSMZrOWf5SyNnPHJAqSORJNRk2HIEYGR9aA
	H210q2Mc9wwGe+Opz6CrMN1BOG8tvu9QeCPzrHtyFFk8n3MOMnpu7VZvXikSdYBmQR/M
	w6Yz0+tAFtb61dwiv1OASCAT7HpSyXttC5jkYgjr8pP8hVO8eF9OCREHcFCAdc5FPuZ/
	Nk+xI4Xj942cYHoPc0AWxd2zQ/aA/wAnTPNEN1BOxSM/MOcEEHH41SuPJja12Y8lHxx0
	BxxUkzK9/biM5Khi2Owx3oAnkvbaNijNyvXAJx9cVSs7JxdteTMH3coR7/8A1qaJWkil
	dXSFNzZGMsT757n6Vd085sov92gC233T9Kzo7iYQhxgiNV3Zzk5AJwfxrSPPFQfZYcg4
	PAAxk446ZHfFAEBuZQjT4UoNwx3+XP8APFDz3EZ8tgpY7cEZA+Y4qx9nh3Fsdc5GTjnr
	x05pFt4lGACeQeSSfl6dfSgCuLmdTmQLtDFDjOeATn9OlMluLgRHO0Fk3qR2xjjrz161
	e8mPOcfxbvx6VGtrCqlQDgjbySePQelAEImlMhhTG4seTkjgDtn3phupyrMgUbE3nOex
	IIH5VaNtEexBznIJBzjHXPpTvIiClQvBXYfp/k0ASg5GaKAMDAooAKKKKACqCySxrJIA
	Nqucjueav1XNspJ+ZtrHJXjBpMaEM7DcuBuDBR+PQ/lTTPKFeTA2oxBHcgU/yy1z5pGA
	ox9T60xbctu3kgFydvGDzS1HoEtw0bNjbhccck/p0pXndZSnAGQBuzz9D0pzWytuG5gG
	5IGOtK0G4nLtg4yOMHH4UahoM89/N2HA5xg5BI9QelNWV8hI1A3M4/I9alMALZLHbndt
	4xn+dOWFVYMCeCT/AN9UahdEInkbCADeWI9uO9SwyO+4OACrY4+gqOSHbhkDE7i2QRkZ
	+vFIgkhhdwpZidwXPPp16UwdjIvf9E1SO5HCvjP8j+lbc1zBbjMzhfbv+VYupRXk1v58
	4VQnIUcnn1NXdMhtmt0nVQXPUnk5H1qiTTVg6hl6EZFLRRSAgmBBWQDO08/Q0x3gkGfv
	N2FWqKCHC5TX/VRf73+NLvyzB2K4OAB1NW6KCfZ+ZRU/6Ov+y3P51K0ivNHs5Azz+FWa
	KAVN7XKscixIUf7wJ49aMhJQ7jaCuPp7VaooHyPa5Tc7/MkX7u3GfWlaRHhEa/eIAxVl
	13IVHGRilAwAPQUC5HchA/0g/wC5/WkVQzyqe+P5VYpG3Y+Xr70FchWhJkcFv4Bj8aFb
	aJQOWBJxU8abFxnJJyTT6CVB2RRdlKA7yxyCfQUy/W82+dZueByvr7itGigqMbHHf2rf
	j/lp+g/wrZ0+e4uQHedc55QAZxRqGmCbM8A+fqR/e/8Ar1C+kwzIJrRihPOD2P8AMUyz
	ern9C4Mw/wB3+tM+06pYcTr5iDuef1/xp2hn95N+H9aAOhooopAf/9XoXJELEf3T/Ksf
	SrmZQsFyxbzF3xsec+o/CteT/Ut/un+VZcFubjSoQhxIg3IfQigCe3m2TXbTMdiMOp4A
	xT01CNmUOjoHOFZhgEnp+dY6+dd2t4QpDllJX3GMj9Knc29wEjWeWYsR8gxx7njjFAGp
	LeqkphjR5WXltg6Z9c0q3kbwefErOM4KqPmB9xVKCeKzuLhLlghd96k9wfT6VFFciztZ
	rxlOJZSYx0znp+eKAL0WoJJcC2MUiMRn5gOnvzSNqMY3MkbuinBdRxx1784qtYzWvI84
	PcTfePPX0HsKjtbuC2sfs8x2yoCpTuTk9PXNAGnJeRRqjLlzJ9wKMk96WC6Sd2j2sjpj
	KsMHmsgNLaxW1vK/kqVO58cg+mT0qSyeP+0H2uzh0G1n6tg846cUAbEnSqQs7UNvES5+
	gq7J0FRVLGMkijlXbKoYehGaEiij+4gXjHAxx6U+igCMwxGPyii7P7uOPyqrNPb6eoHl
	kI3dQMZ96vUySNJkMcgyp6igDLivNJD+Ym1GPfbj+lWc6bM2f3TM3rtya5m9sntJdvVW
	+6atWk8Vk3k3kABzncRk/r/SmB0whhCGIIoU9VwMflRHBDCCIkC564GKIpop13xMGHtU
	lICL7PB5nm7F3+uOaekaRjbGoUZzgcUNIiYDsBnpk4zUMdzG0KTSEJvGeTQA6Qv5iIpx
	nOfwqNZJHby92CM5I74OKdKI2dWdgAAe+DzjpS7bckRKRuXsDyP61aasQ07jFkkkKoDg
	4OTjrg4qONyq5JAO1jn/AIFU+LdyI1IyvYHkflTIBFLCH24BBGM9s0cyDlZG7yFJFJPC
	5BIwe9OaSXcwUn5MdupxnmpFFszFVYMSORuySPzo2W7PsyCwHI3c/iKfMhcrEeSQPkkq
	vHbI/H0qwAcnJz6VQEySMrbOWDn72B+7OOfrVsSRJguwUvzgn+VS2ikmS0VCswLyK3yi
	MgZJ9QD/AFqRXRxuQhh6jmpKHUUUUAFV2uo1zkNgHaTjjNWKrGFijLxy+78Mg0mNCSXO
	I2ZVIZSAQfepJ5CkJccHj+dMkhdjIQR8wXH4VJMjyRFRgMcfTrQPQQTqchgVIGcEdqT7
	QoDbgV2ruwfSmNFM5ZyQrbdowc9e9R/ZpDuICruQr1J6++KWoWRYW4QnBBXjcCR1AqMT
	75UVQQGyeR1GKdLAZMDOAFZT+OKRY5jIjPtAQEcd8j6UahoNnkKyqpk8tSCc8e3rURnf
	yWYPkBwA+B0OM+1WZEl81ZI8HAIwTjrj2NRNBKwZvl3MynHb5aBqwzPnFoPM8xWU56cf
	lVDRZCjS2r9VOcfoa1gkrSrJJtG3PTnOfyrFm/0PV1k6LJ1/Hg/rzVIlnRUUUUCCiiig
	ApG4UkelLSN90/SgGZX2ib+9Uhe7C7juA9cU22x5hb+6CR9RTEllD7lJJP45pnmqTtdt
	jvPuAMknB74o864IyCcE46VKVRrdPMbZy3bNOwixIEbcPM64xQV73cgM84OCxBFKsty5
	whJ+gpk/+uf/AHjUkpKRRovAK7j7k0E80tbsRprhDhiQfcU7deejflSAl7Zt/O0jH41P
	OuZz+9C9OOeKCle17lbz5843HNPZ7tRubcB7ipmJWSaQDDKAB/LNV7d385RnIY4I9c0B
	dp2bYqyXTjKbiPYUhluQ205BPbFTBR5BUMFAkPJ+lAdd0UYbeQ2c/wBKB69yubiccFjS
	ia4YEgk468VHJ/rG+pq9bo6xqQpIc/N9OlBMXJu1yqJ52O0EnPbFRJE9qSyKULdfep0x
	BK6PnoVyO3vTirCJvLcOvcdx+FAJytuG689G/Ko2muFOGJB9xT42byJTk/w/zqqSTyaB
	Sk7KzZ//1ujBGBS5HrVeilcZNJIkaNIx4UZP4U2J45EEqYw4BrG1iby7Xy16yHH4DrTd
	Gm8y2MTdUP6HpRcRuu0YG6QgAdzTgykZBBBrH1X/AI8JP+A/zFWLT/j0h/3F/lRcZoZH
	rSfLnPGapSkhkwerVNSUhuOlywdp4ODRlao+evXB2+vapN43BPUZo50DgyeQjioqjZwd
	6jqopqyAIgOSSBS5kPldiaio2lAbaAWI64o80FdygntgdaOZByskoqJZQz7MEHrzSeev
	XB2+valzIORhPBHcxGKQcH9D6ike3SaIR3IEhA64x+PtUjSKuO+emKEkDkjBBHY07rYX
	K7XMKXS7i2bzrBz9O/8Agakt9Y2t5V6pRh3x/MVuVXuLWC5XEy59D3H40xFRmiadpWXz
	UdAEKjcO+Rx0qO3Uw+W06MR5QUfKTg55GB61UewvbFjLZMWXuO/4jvU8OtRlSLlSjgdu
	hP8ASmBPb27CSHzU4VGIyOmWGB9cU2JSkyqik4ZiQy/dznkN0q3ZeaYBJM2Wc7voD0Aq
	3SAxog/mQMVI2t8wCEBcgjr1PPfpV+1VltVVgQeeD9TVguoYITyQSB9KHdEQu5wo6mgD
	ItgHhtkiQhlIYtjAxjnnvmkgiceXG+7er5Py4+p3d81cNzDHbkWxB8sDg54Gcc55qb7Q
	iB2lYYVtvGfQce5+lAFARSbFG0/dm7ercfnSqvllvOiZ98ahQAT0HI9uaspdeY7BSu0O
	FBIPORkj61KLu3ZggfknHfr6Z9aAM+WKX5yFIUSISMbuAoH44NW7RTukk5wxHVducd8V
	Kbq3V9hcZBx+Pp9asUAFFFFABRRRQAUUUUAFFFFABRRRQAUUUUAFYutw7oFmHVDz9D/9
	etqobiITwPEf4gR+NADbSbz7ZJe5HP171YrD0SU+W9u3VTkfjW5QAUUUUAFI33T9KWjr
	xQDMVHaNw69RU4miQ740w3bJyBV/yIv7oo8iL+6KdzjVCS2ZltJujVMfdJOfrSrLhFTH
	Rt1afkRf3RTWjt0G5woHqaLh9Xl3KLywuxYxnJ5+9/8AWpFlUoI5V3AdCDgimzX+mxcD
	5z6KP69KoG/muDttLcfXGf8A61A/Yy7l95QyiNBtUc465NJLJ5shfGM9qqx2GpSndLII
	x+v5DitKLTo05kd3PucD9KBOhJ9SM3B8zzAOCMEHvQJo0+aJMN6k5xV/yIf7opkqQxoX
	2ii4OjJatmf5n7rysfxbs/hTY22Or9cHNaixQsoYKOad5EX90UXF9XlvczmkhbJ8s5P+
	1/8AWpksnmNkDAAAA9hWp5EX90UeRF/dFFxuhJ9Sh9oy2WXIKhWGeuO9NMsaqViUjdwS
	TnitHyIv7oo8iL+6KLj9hPuZaybY3TH3sfpUdbHkRf3RR5EX90UXJ+rS7n//19yiiipG
	VbqNfKllPJ8tgPbg0yziXyIZejCMD6jA61Pc/wDHtL/uN/KmWX/HnF/uD+VAEGq/8eEn
	4fzFWLP/AI9If9xf5VX1X/jwk/D+YqxZ/wDHpD/uL/KgBZyFKE9A1KZY3BRW5I4qaqQn
	kjuzBNja/MZ+nUVNncvmVh4kQQbP4sYx3zQP3ToX4G3GferIKkkDqODSbkLFMjcBnHel
	yj50V1YM0rDpgYpqDygsh5DAA+3pVvIzjPNGRnGeaXL5j5+liBGWN3DnGTkfSmCTy0Z/
	7zHFWzjGT2op8r7i5l2K0ZjKlFbLMOTSCRBBs/ixjHfNWqDgcmjlDmRVJKBEY7Rjk0RE
	eccEnI4J71aoo5dQ59AoooqzMKxrq3jvrwQAY2DLsOvPQVs0xIo4yzIMFjk+5oA542+o
	aad0B8yP06/mP8Kv2urW8+Fk/dt79PzrVrPutNtrnLY2P/eH9aAFe1ka5WQSPt2tzkcZ
	I4HFS3akwggjKsp5OM4PT8axf+Jjpf8A00iH4j/EVp2+oWt4vltgMeqt3/xoAikWWeWY
	BNp2IMEjPUnntUhhmWUzBd22UttyOQVAyKvxxRxDbGoUewxT6AMwQztIZCm3MqtjI6AY
	p4glFuibfmEu49Om/P8AKrwdGJUEEjqKA6NnawOOuDTswMl/MWDyNoI80fOCMHL5+ua2
	KrEWik3OEyP4hjNT+YmQNwyenPWizCw6imCRSWHTacHP5/1pd6btmRn070WYx1FNDoTg
	MM/WguiglmAA4OTRZiHUUwyxhlTIy3IpwdSSoIJHUUWYxaKaro2dpBx1xTqQgooooAKK
	KKACiiigDnR/oes46LL/AOzf/XroqwtbiOyO4Xqpx/UVsQSiaFJR/EAaAJaKKqTX1pB/
	rJBn0HJ/SgC3RWFJrYJ220ZY9s/4Cosazd9f3Sn/AID/APXosBuyzwwjMrhfqazJtatk
	4iBc/kP8/hUcWiJndcSFj7cfrWnDZWsH+rjAPqeT+ZoAxvteq3f+oj2Ke+P6mnLpFxMd
	93Nk+3J/M10FFFwM+HS7KHnZuPq3P/1qvgBRhRgUtFABRRRQAVQvH5EY7cmr9Z08ZCGV
	/vMenoKDGvflsie0fdHt/u1aqpBGU2uvIYc1boKpX5UmFFFFBoFFFFABRRRQB//Q3KKK
	KkZDc/8AHvJ/uN/KmWX/AB5xf7g/lT7j/j3k/wB0/wAqjsf+POL/AHBQBFqn/HhJ+H8x
	U9n/AMekP+4v8qg1T/jwk/D+Yqaz/wCPSH/cX+VAFmsrUy4hOYyQCCrqeVI9a1aOtAGH
	pN3JcSy+aeThvy4q5a/PeXMvYFUH4DmlWxjhuhcw/KCCGXt+FJpnNuZT/wAtHZ/zNAEw
	YLIZD3z+mKFypZifmJA9ferHlpxx93pSGND+eaz5Wa86ISzMpU+oHP60rSNnKngnA44q
	URoOg75/GkESDHHTkc0crDmiRmRhkDs3P0zS7zkE9Dk/gKkMaHII+91pSit1HbH4U7MX
	NHsQgykqC33hk8dKVHd8Ln1OfbOKm2jO7vjFN8pOO2OODRysOZEYdyQoPc8+woDtjGec
	kdOcCpgqg5A6DFN8tOPb39aLMOZEQeQqcc/Nj3xUsZLLknPP0o8pMYHGPQ04AKMChJ9R
	Sa6FFtUsVJVn5HBGD/hUZ1iyHQk/QU+90+G7G77r9m/xrmvsVwlytu2FYn5Seh+hrQg6
	2C4+0DcEdR2LADP61TutJt58tH+7b26flVH7Tq1p/rk3qO+M/qP61Zh1q3fiVSh/MUAV
	Bcahpp2zjzI/Xr+R/wAa2La+t7ofu2w3908Gpo57e4XEbK4PUf8A1qzLnR4nPmWx8tvT
	t/8AWpAWAjkFIwfusORgj8e9PcB0/dxkYAzxjgEZHvWWl9e2LCK9UsvY9/wPetq3u4Lp
	cwtn1HcfhWvtOpXMQSL5nmNGpwVA6YyQfShxlZU2ks5ypwfQY+mKv0UlUC5R2OsxlIJU
	P0x6gDIpp3bwdpGJMkBe2eue9QS3glkhiD7GEh34OPu/0NakciyrvTp2PrT9oHMVPL2W
	/mYwysXPrwT/AEoVShjkkBIO4njOC3+cVcdFcYbkU6l7QLlFEYMjbSMl8cdM9PpTIkb5
	AQ2VByMY7evfNaNFP2rDmKduCHwASAuMlcEe3vVyiiolK7uJsKKKKkQ2R1iQyPwFGTSq
	yuodeQRkVFNLBGhE7BQRjk1hwarFbQeTgyFCQD0BHagDoqRmVRuYgD1Nc99s1W7/AOPe
	PYp74/qeKcukXM53Xc34dT+tAFi/vrGSB4N+4kfwjPP8qzbW+ukhFvaIWxnkjPX6dK2o
	dLsoudm8+rc/p0q+FVRhRgegpgc99h1S7/4+ZNoPbP8AQcVbh0a1j5kJc+/A/SteilcC
	OOGKEYiUL9BUlFFABRRRQAVD5jtzGuR6k4zU1V45EjTY5wVoIk9dyZHDgHofSl3KOc9K
	gZiAszDGDyPY00jai7sZY5JPQGgXOWdykZBGKAyngEHFUjgrIM5yR04qZ1w4CDB2npQJ
	TZOGUnAIz6VA+yZdjHbhj+nFMBQrGqfeBH1HrmkzHskB+8SfqfSglzvoyyNsahSegxzT
	iwAyTgVWY4bDYB2jk85+lNQgCMv90AjnsaCufoWWkRcZP3jTiyg4JGarHy8KyjC76jPR
	wxAJJ4xk+2OaBe0Zd3AcE0gYbdzYH41EqgzEtyQBUQICrnA5bk9BzQU5suAgjI5oqCAj
	5xn+L6VPQXF3Vz//0dyiiipGRXH+ok/3T/KorH/jzi/3RUs/+ok/3T/KobD/AI84v90U
	AR6p/wAeEn4fzFTWf/HpF/uL/KodU/48JfoP5iprL/j0i/3F/lQBZooooAr3j+XayP6K
	cVCkW20hi9lH44qe6g+0wmEnaDjP4HNSsm7HbBBpSV1YqLs7kDsXiC9z1/DrQJdqqgIH
	yg5NSCIBmbP3v0zR5ZXBQ8gY5FZ2e5peOxGZGcIVwPmwadJKyE9Bjsepp5jJA+bkHOTT
	TEfmAOA3XjmnZivEPMdmIQDgA8+9IsjnaxAw3HvT0jKkknOQB+VAjwqLn7pzRZivEb5j
	kF1A2jP1OKXe7MVTHQHJ96QxNgqGwp9ueaeqbWLDuAPyp2YNxGeYSgbgZ656CkExIwME
	5wPT60vlEBcHlc9R60eSeTu5zkHHel7w/dEBcSMSBkKOn40qykuFJBz6UGItuLNywxQF
	JcEsMr2A7GizBuIss8MA3TOFz0zWLearaSL5aoXwcg/dwfUHrW1LBDOu2ZQw96x7jREb
	LW7bT6NyPzrQyG2t/wCd891PsCkYUcZx3Jqa7n0yRQxCSMSBwcHnvmqltp0at5N7GwYn
	5WB+U+3HSnzadaC4giiziTJJzngDNMCOSxsCd1vcqp9yDUYuL+0+7Mkqj/aDf/XrQbR7
	FfvMwz7j/CmjRbNvuSMce4P9KAIV1mKRfLu4uD1xyPyNQPbWkp83T5gj9lY4/Imrp0OD
	tI36U06FH2lP5UARw6rPbt5V8hP+0Ov+BrchnhuF3wsGFYp0Je0p/wC+f/r1G2kXNviW
	1k3MP+An+dAEclkbjVXj/hzuY+xrpgAoCrwB0rAt9U8mQpeptc4ywHp6j/Ct2OSOVQ8b
	Bge4pMB9FFIWVRljgepoAWis+bVLKLjfvPovP69Kz21e5nO20h/Hqf0oA6Cqs17awf6y
	QZ9Byf0rH+x6rd/8fEmxT2z/AEHFW4dFtU5lJc/kP0oAhk1tSdtvGWPv/gKi/wCJzd/9
	MlP/AAH/AOvW0Vt7OJpFQKFGTgc1H9raMM1xGUAXdkHP4fWmBnR6IpO64kLH2/xNTJaR
	Wt8nlplHUj1wRznPvVxblw4SaPYWBK85zjqPrVZryeSOKWKPaHZRyRzntQBqUVRFyEDB
	QWYyFACe+M/gKk+0SbTmJt4YLt7c98+lIC1RWdLcs8EgAKOjIDg56kdxV6RzGhcKWI7D
	qaAH0Vmz3LmGaNl2Ose4YOf1HerH2pVEu8Y8oA/UEZoAtUVTN1IW2RxlioBcZxjPOPc0
	fa9+0W67yy7+TjAoAuUVnm48x4WXKglwy57gdKngkLRRFVJVlySTkjjv65oAs0VBNMY2
	VEXe75wM46dSTUBnLMgZWRssMZ44H6+1AFx034BPHcetOrOtpjtj3bmbyQx5zn8PWpVu
	m8wRyx7CwJHOenr6UBYuUVRivWkEbtGVSQgAk9yPSrMcvms4A4RtufU45oAlorMFzLE8
	52F1Rsk56DA6VZluXTJSMsoXcWJwPw9aALVFUTcoG80BiPJMgGeMfT1o+2NtT93gyH5A
	SBkAZyfSgC9RTInZ03MpQ9CDT6ACiiigAooooA//0tyiiipGRz/6l/8AdP8AKoLD/jyi
	/wB0VPN/qX/3T/KoLD/jyi/3RQBZdEkUpIAynqDSqqooVRgDgClooAKKKCQBk9qACimo
	6yIJEOQwyDTqACiiigAoopCyhghIyeg9cUALRRRQBXun2RdcZIGc7fzPaqULPOyRlzj9
	5nax7EY56961aKAMV7h/KVt2GEaty2Mn1wOvvUyyytc43AHfjbuP3f8Adx6c5zWpRQBl
	I2I4TPKwV1LElsfNxgZ+mahLthneQrJ5alRnGTzjjv8AStuigDLWWU3OCwDb8bdx+7/u
	49Oc0sEgIcSSEjbksGyPrg/dPtWnSFQQQRwetAEFx5hUKillJ+bBA49OfWq8TONNRlGG
	EYx+XWtCigDLd1wBDIXUlhyc/wABPXvTfNIXazYG5QPm2j7gPXtWtRQBXtHMlurMcnkH
	8DViiigAooooAgntoLldsyg+h7j8axJNOu7JjNZOSO47/wCBroqRvun6UAc2l/ql2Nlu
	oGOpUf48VINJupzuu5vw607Qvuy/Vf61v0wM6HSrKLkrvPq3P6dK0FVVG1QAPQUtFIAo
	ooyOlAENxF58LRZxkcH3qvJDc3CMkpVAVwAvPOc55A/Kr1IGUkgHkdaAKflTyyLJMFXY
	CAFJOSeM9BSG3lFtDGuC8RU89Dtq9RQBQNrKD5iEbhIXAPQgjGDRLBcyp+8Kn5s7M/Lj
	HTOM+9X6AQeRQBmCzl2yKAihyhAXgDaRx0q5cxvLCY0OCcfjz0/Gp6RWVhuU5B7igDLN
	lKd+xY0DxlML2Pr05qxPatLKjggLgBx6gHI/WrtFAGdNZkzvKsccm/H3+xHHoc08W80L
	rJCFb5AjA/KOOcjANXDIgJBYDGM8+vT86VWVhlSD249qAKK2ki7CSCQXZvqw7VLEssKQ
	w4BAXDHnsO1WqKAK08UhkSeLBZMjB4BB9+aj8id2R5GBKlicdsjAAq7RQBnraSqgUMAR
	D5eR6+tMS0lWRHCRptBB2k5OR1zitOigDOmQQ6eI5GAZFG3/AHl5GPxFWraMxQqrfePL
	fU8mp8A9aKAKht38u4XIzKTj8VA5qu9nKzHIR8qAC3O3AwcDH+FadFAGcLSby9p2g+QY
	up6+vSppoZGjRAqOAMMrdD9Dg1booAr2sLwxbH9SQAcgA9hmrFFFABRRRQAUUUUAf//T
	3KKKKkZHN/qn/wB0/wAqr6f/AMeUX+7VmX/VP/umq2n/APHlF/u0AQBJZpLjMrqEbChT
	jHANQ/aZZRBGS/zR722dSen4VqJCqFyCf3hyfyxUP2NAkYjZlaMYVhjOPfjFAFPzrlYz
	F8w3SKiswwcN1/EVKwe3mEQdnWRG4Y5wR3qx9jiMTRsSSx3Fs/NkdDSpahWMkjs7Ebcn
	HA9sCgChYyvMYomJRUjBA6b+2foKZPM4SSaJ5GKk4IGEGD0561pfZIwsQBIMP3T3x0wf
	rUR0+Mo0Rd/LOflyMDP4ZoAaRLLesnmMqKqtgdzk1D50vk/Zdx83zfL3d8dc/lWgkCpI
	ZcksVCnPtVaKLzL1roqVAXaM8ZPc/lxQAxFkumlcyMmxyihTgDHc+tQRlria0mdiCysT
	g8cY/nV57QMzMjsgf7wXGD+Y4p5tY8xFCV8rhcenoaAMsTTzRtOnm78naFHy8Hge/vU8
	7TGTfL5ixlRjy+x75HWrBskO5Q7CNjkoMY56+9Pe1y5kidoywAO3HOOnUGgCWB98KMG3
	5H3sYz+FS0yKJIY1iToop9AGeLqYRh3CkuisAAeMkDn86DdTqMFRuyVHbLcY4zx1/Sr3
	lx427RjGMY7elIIo1AVVAAORx0NAECXO6B7gDKgEj3wP8aa08kPMxUr3K9uMirYVVXao
	AHpURt4iojUBVyCQABnFAFZZbjeVYruYqOhwDtye/tThcSPwu0bQSSehwSOPTpVpoonz
	vUHPXI9KQwxHblF+X7vHT6UAUftE0UbOcMMy4znPykkc+nFTNNMpO7b8mNwwecntz/8A
	rqyY4yMFQRzxj16/nQ0UbMHZQWHQkc0AUvtFyeRs5DkcH+A49e9OF1I0mAvy5Cn8QD1/
	GrmxP7o7jp69fzpPKi3B9o3Docc0ARSSuJCiFQFAJ3d8kj8OlMnleOXcOgQkj2BGf0qw
	0cbsGZQSOhI6UPGHUjoSMZ74oApyXUgQugH8TAYJyq/yz605rp0Ziw+UA498DPX19qs+
	RCVVSgIUYGRnFAhiVtwQA9M4oAigllcssgHABGOOvtk1Abu5I/49n/MVeSOOMERqFz6D
	FOoA5fSZpYhIIojJnGcEDHWuigkkkUtJGYznoTmsXQf+W3/Af610FDAo3Mr28gcHIZSo
	H+0OR+dVnM4Z4yzfukXB3Y5xyxz1rWZVbG4A4ORn1pjwwyENIisR0JGaAM1zMyTymRlM
	ahgFPGduaR9ymdkYqxeMZz0ztrVKIdwKj5uvHX60hiiJ3FRnjnHp0oAzblnjDiNnJiTO
	S2ADz19TVq3OZpSe+3/0Gp2hhdt7opI7kU5UROEUD6D0oAyy7hXmEjFlm2hc8Y3Yxj6U
	4u+xrje28S7QueMbsYx9KuR20UbFyAWLE7scjJzUnkw+Z5uxd/rjmgCipfzhvZiHZlDK
	3B68Y7Ee1V4jII4IULbWQscNgkjHGfatYQwq5kVFDHvjmkNvAy7GRSM5xgdaAKMJmlkj
	V3OArE7T1w2Bn+tNgZp8JI7KBGG4OMkk5P4YrTCIpBAAwMDjt6UxoIHAVkUhegIHFAFG
	3aWeSMu5A8sMQOMnNTy5e58pnKKE3cHGTn+lW9qg7gBnGM+1NeKKXHmKGx0yM0AZjOzK
	wL7xmEg9M5brj3pRI7gJlid0hwDt4DY5PtWmY4z1Uc47enT8qa0ELgBkU4ORkDqetAGf
	E8s/2cM5AKsWweuCAKfDJI0q25Y5iLFz6j+HP1Bz+FXljjU5VQDz0Hr1pkUWx3kY5ZyM
	nGOB0FAFa5lkgkO0/wCsTCj/AG88fnn9Kr3LyRq5RmJiUclsDOP1JrWZVbG4A4ORnsaY
	0MLtvdFJxjJFAFCfzCbhxIw8sAqAeM7c1HJLOzSupI2EBfmwBwDyO+a1PLjAK7RgjBGO
	o6UjQws4kZFLDoSOaAJKKKKACiiigAooooAKKKKACiiigAooooA//9TcoooqRjJf9W30
	NZ0DtHpIkQ4ZYyQfpWjJ/q2+hqpYKr6fGjDIK4IoA5z+1b//AJ6foP8ACj+1b/8A56fo
	P8K6X+z7L/nktMktNOiG6VEUHueKYHOf2pf/APPT9B/hR/al/wD89P0H+Fb3l6R/0y/M
	VZ+wWX/PJfyoA5j+1L//AJ6foP8ACj+1L/8A56H8h/hXT/YLP/nkv5Uv2Gz/AOeS/lRc
	Dl/7Tv8A/nqfyH+FJ/ad9/z1P5D/AArqfsNn/wA8l/Kj7DZ/88l/Ki4HLf2nff8APU/k
	P8KP7Tvv+ep/If4V1P2Gz/55J+VH2Kz/AOeSfkKLgct/aV9/z1P5Ck/tK+/56n9K6v7F
	Z/8APJPyFH2Kz/55J+QouByn9pX3/PU/pR/aV9/z1P6V1f2K0/55J+Qo+x2n/PJP++RR
	cDlP7Rvv+ep/Sj+0b7/nqa6XZpYbYRDkHGPlqQ21ipAaOME9AQKLgcr/AGje/wDPU0f2
	je/89Wrrfsdp/wA8U/75FH2S0/54p/3yKLgcl/aF7/z1aj+0L3/nq1dabS0HJij/AO+R
	S/ZLX/nkn/fIouByH9oXv/PVqP7Qvf8Anq1dc1tZqNzRxgepUUv2W1/55J/3yKLgch9v
	vf8Anq350fb73/nq3511/wBltv8Ankn/AHyKX7Lbf88k/wC+RRcDj/t95/z1b86T7def
	89W/Ouw+zWw6xp+Qpfs1v/zzT/vkUXA477def89W/Oj7def89X/Oux+zW/8AzzT8hR9n
	t/8Anmv5Ci4HG/bbz/nq/wCZrtYiTGpPcCmCC37Iv5CpunApAc/oXWYf7v8AWo9XuJ4r
	oLFIyjaDgHHc1Jof35h9P61utFG5y6gn3FMDivtt5/z1f8zR9tvP+er/AJmuz8iD/nmv
	5CjyLc8hF/IUXA4z7bef89X/ADNH228/56v+Zrs/Ig/55r+Qo+zwf881/IUXA4z7bef8
	9X/M0v228/56v+Zrsvs8H/PNfyFH2eD/AJ5r+QouBxv268/56v8AnR9uvP8Anq/512X2
	eD/nmv5Cj7Pb/wDPNfyFFwON+3Xn/PV/zo+3Xn/PV/zrsfs9v/zzX8hR9nt/+ea/kKLg
	cd9uvP8Anq/50fbrz/nq/wCddj9nt/8Anmv5Cj7Pb/8APNfyFFwOO+3Xn/PVvzo+3Xn/
	AD1b867H7Pb/APPNPyFH2a3/AOeafkKLgcd9uvP+erfnR9uvP+erfnXY/Zrf/nmn5Cj7
	Nb/880/IUXA477def89W/Oj7def89W/Oux+zW/8AzzT/AL5FH2a3/wCeaf8AfIouBx32
	+8/56t+dH2+8/wCerfnXY/Zrb/nmn/fIo+zW3/PNP++RRcDj/t95/wA9W/Oj7fef89W/
	Ouw+zW3/ADyT/vkUfZrb/nkn/fIouBx/2+8/56t+dH2+8/56t+ddh9mtv+eSf98ij7Lb
	f88k/wC+RRcDj/t97/z1b86Pt97/AM9W/Ouv+y23/PJP++RR9ltv+eSf98ii4HIfb73/
	AJ6t+dH2+9/56t+ddf8AZbb/AJ5J/wB8ij7Lbf8APJP++RRcDkPt97/z1b86Pt97/wA9
	W/Ouv+y23/PJP++RR9ltf+eSf98ii4HIfb73/nq350f2he/89Wrr/str/wA8k/75FH2W
	1/55J/3yKLgc/pt3cy3ipJIWUg8H6V09RJBAjbkjVT6gAVLSA//V3KKKKkY2T7jfQ1U0
	3/jxi+n9atv9xvoap6b/AMeMX0/rQBerM1MqBAWG4eaMgDOeD2rTqjfRzP5TQpvKOGIy
	BwPrQBGstozBRbMMnGTHipHnnlneC22jywNzNk8nsMUfaL3/AJ9j/wB9rTSs9tcySohk
	SXB4IyCOO/rQA6Ke4mR41CrLG2DnJX6+tRw3F290YX8sog+dlB4PpyetMMd6kMssa/vZ
	m6ZHyjH86ltRLGgg8gqvdiwP4nFADUuLyeM3MAQJztU5yQPftU32iSWCOW3UHf1LdFHf
	NVohd28H2VYixGQrgjGD0J78UktpJHFBGF81I870BxnPf8DQBPBcyNcm2lKMQu4Mn1xg
	jmr9ZcMMqXgmEIjQoVwuOOc5OP6VqUAFFFFABRRRQBj4uTazeXs27pOCDnqc+1PmWN7Z
	/JwCEG7d1244wa1AiAFQAAc5H161E1vbsQWjU7eBwOKAGSyAWvmDK5Axjrz9aomSZVnj
	DFSuzGW3EbjzzWsyq6lWAIPUGoxBAvCoo4x0H1/nQBm3CFfMhLsVHlsMnuWwaJZJ98pU
	keWQF+bAHAPI75rVaONs7lByMHI6imGCEsHKKWXocdKAKDmTbNLvb5XCgZ4A+Wgu+xrj
	e28S7QueMbsYx9K0tiEEFRgnJ46mm+TD5nm7F3+uOaAILYOzySOxOHZQOwANVZPNPmSC
	RgRKEAB4AOB0/GtQKq52gDPJxSbI+RtHJz07+tAGVIp3GIuxCSpgk88gd6u3e/EaoxXc
	4BI9OanaKNwQyg7uuR1xTiqtjcAcHIoAy5GcRzS72DQnCjPoBjI75pXeQpLPvYOj7Que
	OowMd81oNDCziRkUsOhI5oMMJk80opYd8c0AV7RQpmwSf3h6nPpTXOpbz5Yi254znOKu
	BEViygAt1PrTqAOW0v7X5kot9meN2/Pv0xXQQfbMn7T5eO2zP9ayNG/184+n8zXQU2BX
	u13w7NwUsQBnoeeh+tUWxGJI2iEbGJsbD8pA/LmtOSNJUKSDINRrbQrnILbhtJYknB7Z
	JpAVLaLYqyGCMYXIK8t0+g6/WpZZ3bYE3IWydu3LcfoBVxQFAUdBxUckMcpDNnI7gkdf
	pQBS8+4eGNxkZB3FQCcjgcen0okuJtqyBsJsB3KuRnvkdQKtfZIAAqgrtzjBI69RwelD
	WkDYGCABtwCQCB2OOtAFOS5nLyNFnEZwABkHgHk0ry3XzujgBZAgBHrgc/nVx7WF33sO
	TjIyQDjpkdDTjDEQQR1YMfqMf4UAZ8jTFxCXyySgBiPVSelO3yGdIpDuKS4DdMgoTzVx
	7aGQkuvJIbqRyBgGlW3iTGB0bdkkk5xjJPfigCjA88oWONwg8vdwB1yRVtJi1mLhiASm
	4k9M4qRIYoyCgxgbfw60ohjEXkY+TG3HtQBnG5nRZBkkhNwLKBznHT0+tLcNOkc0bSZ/
	d7wQMY9RVv7JBzkE5GCSxOR+dSvDG5JcZ3LtP0oAz5J7gPIsZJ8oAfdB3HGefT8KWaSZ
	lnOQERM7SAckrnmrTWkDHLAngA8nkD155/GpWhiYOCP9YMN78YoAovNNslnVsCI4C4HO
	ACc9+asQNNJLIWb5FbaFx7A9ae1tCzbyDzjIycHHTI6GpVRUJKjG45P1oAps87ySFHCC
	IgYI4PAJyfxqDcTLnA4aXtV97aGR97Dk4zycHHTI6Gl8iLOdvPJ6n+LrQBnNcSrCGjb7
	sQbaq8dM8nsPpUxkupGlMTABFBUYzkkZqwbS3bgqcYC4ycEDpnnmnrEsQJiHzEDqTzgY
	HPNAEUExnkZlPyBV/M8/yxUEk86tO4YbYyFUY7kDqfbNWraEQRbOM5JOPU08wxkOCMiT
	73vxigCjLNPbsYi28sBgkAYJYL27c024aZElhMhOFDBsAHk4xxV0WsIVlILbhg7iScD3
	NAtoQrIQTv4Ykkk/ieaAJgCAATk+tLSAbQAO3rzS0AFFFFABRRRQAUUUUAf/1tyiiipG
	I/3T9KpaZ/x4xfQ/zq633T9KpaZ/x4xfQ/zNAF6iiigAqKaeKBN8rBRUtYF5bLdz+TCS
	WQZdycgeg9KANCzvTeSOUXEa8ZPUmr9UNMh8mzQHq3zH8av0AFFFFABRRRQAUUUUAFFF
	FABRRRQBlC4ufKjZmyZTgYXoBnp6k09ZrlmSLO3LMNxAyQBnp61cNvEYxFj5V5GCcj6H
	rULWaExheFUknk5yR1z1zQBAsjmdPMIJjMi7umcAc00Xc0Y3MS4MbPyu0ZGOnfH1q+tv
	CoAC/dzj8ev1zTVtIFIIBOBgZJPB7cnp7UAVpJLi3iLs4ckDAxyCSBxjtzTTcXCZj5+Y
	qFZlxgscHj+VWxawKpXbkMMHJJ49OelAtYArIQTuxkkknjpz14oAitw63MyyNuICc4x6
	1WMe64nIgSUhhyxAP3R6g1oxQRwksgOW6kkknH1p6xojMyjBY5P5YoAylmC2kcRYjcpJ
	bB6en9KVLh2SGKIsB5YJIXJ9O9aaRIieWowvPH1qNraFlVcEbBgYJBx6ZFADoHeSFXkG
	GPWpaRFVFCIMAcAUtABRRRQBz+j/APHzOP8APWtm4uFtkDsC2SAAOuTWNpH/AB9zj/PW
	r+pkiFCoyfMXApgOOoImDLFJGv8AeZeB9cGr9Zk6311GYGjWNW6ndnj8qjnlzc/ZiZAk
	ajiMHJJ9SO1IDXorEM0621woMm1QCjMCG56jPtU0omhiRRIxedlUse3rt9KANWiqHkva
	sZkkZkCksrEnp0xVdYpXtPtZlcSFd4wflHfGOmKANJ5lSZISDl8kenFS1leaZJ7SZv4k
	cn8hSQxSXVv9qeV1dskYOAPQYoA1qKzQ63Fkl1PI0eFySp25qCMz21pLduznI+RXJOB2
	J96ANmop4zNE0asULDqO1Z08UlrbfallcyLgnJyD6jFPuHRptryPjaMJHnP1OKAINurW
	n3SJ0Hr1/wAf51LHq8BOy4Vom9xxU2nySSROHJOyQqN3XHHWrckMUy7ZVDD3FACpJHKu
	6Ngw9Qc0+sh9JjVt9q7RN7HI/wAaZ5uq2n+tQTKO69f8/hQBtUVmw6raSna5Mbejf41o
	ghhlTkHuKAFqqs8r5KR5AJH3vSrVVrX7r/75q42s20XG1mySOUSZBBVl6g09CxUFxtPc
	VX63bEdkwfrmoFRngiwNwGSVzjNVyIrkRo0VQ3rHHJ5YKMB909vcVKLeJQrg7WGPm9f/
	ANdJwS3E4W3LCliTuGMHj3p1Z7MQsgBxukxn61YEEUbqyfKemPWhwSBxSLBJA45NIpJU
	Fhg9xVGGNfJaQ8n5se1KUZ4YsDcAMlc4zxT5FtcfItrl1mCqWPQDNIjB1DjoRmqYERSR
	ApXjO09PqKAIxDEuCd3O0d+KORByIvUyOQSAkdiR+VVIhi4KbdilM7c5702NY0gc8rli
	Mjr16UezQciNCiqGNksZVNmTjr1q/USjYmUbH//X3KKKKkYjfdNUdM/48Ivof5mr56Gq
	Gl/8eEf4/wAzQBfooqvdXC20e4jLHhVHUmgCK7uHUi3t+ZX6f7I9TU1vbpbxCJefUnue
	5NRWlu0QMsx3SycsfT2HsKuUAAAAwKKKKACiiigAooooAKKKKAGGRAdpPNLvXJGenJqt
	tIDId3JPAHBz74p0iMxG0fdHOe/tWfMzXkRMZEABJ60GRAAc9elR52ybyDggY4pCWG3g
	qMHoMmnzMXKiYOhxg9elBdRnJ6darhW8s8HIbcM07DCMtjljk8ZxS5mHKiTzU2kg9KBK
	mwMeM1EAS5PJyuASKTBGxuQAuOB3o5mPkRY3pt3Z4pVZWGVNV9vyZIbls57j3xUkRY5z
	yOxIwTTUncTirEtFFFWZhRRRQAUUUUAFFFFAHP6V/wAfs4+v862LmD7Qqru27WDdM9Kx
	9L/4/wC4H1/nXQUMAqpLbOZvtEDhHxtORkEVbooAomzZ4JI5JCXl6tjgfQVNPbieIJna
	VIKsOxHerFFAFJLWRpfNuX3kAgADAGetRfYpxEbYTfuumMfNj0zWlRQBTmiiiaO4ZtqQ
	qRjGeDgVCtnMsZhglAibOBjJAPYHNJq77bJh/eIH9f6VX0e78yP7M5+ZPu/T/wCtQBbm
	sTIsUcT7Ei6KRkEjueRUot5nR47mQSKwxgLt/qat0UAZ32OaRVhnlDRrjgLgnHQE5qRr
	WZZ3mgkC+ZjcCM9OOOau0UAVbW2a2LjfuDtu5HOT15q1RRQAUUUUAQTWtvcD98gb37/n
	WcdLkhO6ymZD6HpWxRQBi/bNQteLuHeo/iX/AD/hT4LiymP7uZkJOdpOOta9VJ7C0uOX
	QZ9RwapSa2Gm1sTxxJGpC9+p7mmfZ1Cqqkgp0Pes3+z7y25spjj+63+cUDUri3O2+hK/
	7S9P8/jRzPuPmZprAo3FiWLDBJ9KRbdQRlmYL0B6U2C8trj/AFTgn0PB/KrNHOw5mReQ
	hDKckOcmkWAKwdmLEdM9qmoo5mHMyNYlSMxjODn9aaYF2qASCnQjrU1FHMw5mRLCF3Fi
	WLDBJ9KZ9mXaoDNleh7irFFHOw5mQrAquJNxLdCT3pDbIQy5OGOfofap6KOdhzsrm3Bw
	WZiwPBqxRRScm9xNt7n/0NS4u4Lbb5xxuzjAJ6fSoV1KyZgu/BPTIIqvqEixXVtI/QFs
	9/SmXd3DdQNbwIzs3T5Tx781IzRuLqC22+ccbs4wCen0qnBfafBGsKOVUdNwP88VFeML
	eSzMhzsznHPYU661K1aBo8MSwIGRgZP1oA1ty7d2RjGc1mPfWDSCU5YpkBgpIGaguEdL
	O2tCf9YyqxHpWyiKihEAAHQCgCL7TAYDcK2UHcVV/tWy/vH/AL5P+FRwKINTkhj4V0D4
	HY5xTr3/AI+7X/eP9KALUF3BckiIk465BH86ifUrVWKAliOu0EgUmpyNHZOU4Jwv51ag
	hSCJYoxgAUAJBcQ3C74W3Cqp1OzBwWPH+yf8KidRBqkTR8ecrBgPbnNWru6FtH8o3O3C
	L6mgAgvra5cxxMSwGcYIpJb+2icxklmHUKCcVXWFrO0luGO6ZlJZvf8A+tU+nwpFaJtH
	LAMT6k80ASwXUFznymyR1HQipndY0MjnAUZNZl8oiure4Thi4Q47g1JqBMgjtF6ytz/u
	jk0AXIZ4riMSxHKmpay7XFvey2o4Vv3if1rUoAKKKKACiiigAooooAKKKKACiiigAooo
	oAKKKKACiiigDn9M/wCQjcD/AHv/AEKugrn9N/5CdwP97/0KugoYBRVSW62EqiklWVTx
	644HvzThcbj8qnODleM5Bx1zigCzRVUXaMoYI3IJ7dB3605blGbaAcZ27u2etAFiiqiX
	Q2RGQEGQKcjplvxzQ12NheNS2GA7dzj1/nQBT1WOS48q2iGSxJ+mO/61jWFtM8rNCwWS
	LkA9/Wuu2LvEmPmAxn2NYFv/AKPrTx9nz+vzUwN6JzJGHKlSRyDwRT6KKQGTALy58xxO
	UCuygbQeBVxd9rG0l1LvUd9uMflWZbQ2TmVp2AbzW/iI4z6ZqxcJbrp8yWxDDGTht3+e
	lMDReWOMBnOAxAH1PSo5bu3hfZI2G64AJ/PFUryeJkt1RgS0iHj0p9s8cc9z5rBW3554
	+XHFIB890DEslu+R5ioSPrzVia5ggIWRuT0ABJ/IVjIVa1yn3Tc8fTNWf3w1CYLIqEhS
	NwzkY7cjvQBofarfyfP3jZ0z+lNS9tpJBEj5J6cHB+h6GsmVB9kuGDhw0i5wMDORnHJq
	/egBrfHGJVH6GgCeW8t4XKO3I5IAJx9cU57mBIhMzfK3QgE/yqpYuieeJCA4kYtn07fh
	UNvcLa2TSsOGdvLX1yeKAL0V7bTSeVG2WxnGCP5imtfWgYozcZwTg7c/XpUEKARyOXV7
	iRTnB6ccAewqOOSAaTgkYCEEe/8A+ugBbyz07gyDYzdNnU/gKrQrfIC1lMJlXqrcEfnU
	6PIrQ242pIIgS78kdsCn2DZu7nLhz8nzAYzwaYDF1by22XkTRn16itOK4gnGYXDfSpGR
	XXa4DA9jzWZLpNs53xZib1WkBqUVnWsN/DLtmkEkeOD3zWjQAUUUUAFFFFABRRRQB//R
	uXaO13bMqkhS2SB04HWtCiipGZ92jtd2zKpIVmyQOnTrVq5TzLeRMZyp4/CpqKAMgW8s
	+nRKoKyx4K7hjkfWpV1EgbZYJQ/oFz+RrSooAz7SGUyveXA2s+AF9FovEdrm2ZVJCsck
	Dp061oUUAV7uAXNu8PQkcH3HSqcd9JEojuYZN44yoyD9K1KKAMyFJprg3syFAqkIh6/U
	1Thmk+0NdXMEzP0UBeFH+Nb9FAFFZxeBoGikQMp5ZcCq8FxLZxi3uY3OzhXQZBHataig
	DLVZb25SZ0McUXIDcEn6Un2YXl5JJcodiAKgORn1NatFAGPcWaWrxXFpGcq3zBckkHrW
	xRRQAUZA696Kik5aMj1/pSbsNK5LRkHj0qs0jDJBzg9AOPzoLlZWUdSRz2HFTzovkZZo
	yM471Fl2cqDjbj8aiUvI4IODg5/A0OQlAtUVWMrgbT13Yzj+lOV2+YHsMgkYo50HIyei
	oEdt4XOQQeoxUV3dm0Xd5bOPUdB9apO4mrFyiuYk1u4b/Voq/Xk0+0vkdvMvp2yDwoyB
	+OOtOxJ0lFVVvrN/uyr+Jx/OrCuj8oQfoaAHUUUUAc/p3/IVuB/v/wDoQroK57T/APkL
	XH/A/wD0IV0NDAhaFPmYkjLBz9QAP6VC1vC6M4cgMDkgjGCcn+VTXBAhJZS/T5Rnnn2q
	uFzazbclnDEjaV5xjgGgCRoAcAyMCQV/hBI9OlIlthyWJ27twXt0wPeoG+0hCDu3jdyM
	4+6cY/z1pXWZNyqWK/ISTknvnGOfTpQBIbSFAPnIChfT+HGO1ONrHk7nO5sYPGeDn056
	d81V2zcP85O0gHn+8Ov4etKwkL5/ebwXzwSBwcY7flQBqVz2pfuNRhuOxxn8Dz+lasLE
	KPM3D5uCc88e/OPrWVrMtvLGnlurMrdAc8GgDoaKzra/EyxqsbkkAFsfKD35rRoAgNra
	sSTEhJ6naKekMMYIjRVz1wAM1JRQBCttbp92NRzngDqKoXb+VKWmEUi/w7yAw/Q5pNSM
	caFnndCfuouP5df1rllR5HCKCWY8UwOpsJYJQYQPMOTIzY+XcT2zzWlLBDMAJUDY6ZFQ
	2dqtpAIx16sferQIPIpAV2NsqmEhSF/h4/lR5sMnLgfIcjdjg5I/pSNbs25dw2sSenOT
	70z7KwJKvjJ9Pdj2PvQAsi2UrgyhGYgYzg8HpUki2zJ+9CFVOPmAwD0qEWpjidc7iV2j
	AweCSOp96e0L/Z1jXltykn33Ak0ACrZRESII1J6EACmstmJN+xC+R0AzkkDP60G2chvn
	GXBDcdj6c8UrWxZSjN8uc4xzy2485oAdKLSXb52xuflzg0qG22+eoVQPl3YAwAcYqL7I
	ePnyAAvfoDx3qbyf3Riz/FnOPfNADvPhADF1wfelWVHDEHhSQfwqB7ZizFWA35ByM8HH
	v7U8wkRSIDndkj1oAeJ4TyHHJx17+lL58JBYOMDrzVeKGRmMsvBLE4xj+ED1NKLZxht4
	yuAvHGBkc8+9AFgSxkZDAjjv69PzpBNE2cMDjAPPr0qFbUBlYt0zu9zyfwxk0RW7wj5W
	BOAoznoPxoAtUUUUAFFFFAH/0tyiiipGFFFFABRRRQAUUUUAFFFFABRRRQAUUUUAFFFF
	ABRRWffzXEULPGVQDuep+goAtyTRIwjc8ucAdzSrEFIOScdAe1c/pMMkl0882SU4565N
	dJSaQ02RGEEbcnHpTjGpDA87utPpjyInDGhR7D5mxDHzkMQcYPvSeUowVJGBgYpTLGpA
	J68ioxcocE8AjNP2bfQpcxJ5S7cc9c575o8oEEMSc96DLGACT16Y5o81c+23dmjk8he8
	Aj+YMWJIqSozLGpwTQZYwxUnkdaFF9EJpsz7rSrefLJ+7b1HT8qr22nRAeRdxZYchwTg
	j8O9bTSIuQx6dfxpjTxhd3XkDpVJMXKzObRbNvull+h/xqu2hL1jlI+o/wDr1t+bHu2Z
	5o8xN2zPNKzDlZg/2bqMf+qn/wDHiKNuuRdDuH/AT/PmugDBuR9KWgVjmtLMh1GQyjDE
	Nu+uRXS1z9l/yGJv+BfzFdBSYDZH8tC/oPXFVBds3yomWyR144APXHv6VbdFkUo3INRr
	bxI24A5POSSe2KAIFu2YD5MFgpUZ67vXjjpQ95t+XblhnIz6enHOakkjto1AcEA4UYzn
	jkYxzVdmtBhDnbtJ3Atnk85xz9c0ASLcuHcsPk3gA9xkDt9TSm5YqCy7d2CuDngkDnj3
	pdtqJu4bOe+3IH5ZxTVFmqEjOOODuJ65GB1x9KAFSZ5pUBXCOrEd89Py61De2sIspBEi
	rgZ4GOnNWoYoMiaLnrjk8Z6jB6VOyh1KnoRigDM0eTfZBf7hI/r/AFrUrA0RijzQN1BB
	/Lg1tyzRwIZJWCgUAPIJBAOD61z76rNGhtwA8wO3cOQff60yW7utScwWgKx9z/if6VcX
	SVhiBhY+cvIb39MelMCG10t5X+0X5LMedv8Aj/hWhFagXb3LqBgBUHoAOtS+bKETKDzG
	HK56Y688017ooGcp8oyBzzkAk/ypAPuQSEONyhssMZ4we31waqqXychhHuzlVKk8eg56
	1Kbt1J3x4CnB577d3pStdFSN67e55zxtJ/PigCAeaOZd4BwSVznO32qa3MhhLNnJVSD3
	ztH9aY9yjxlpowQCPfr06j14q08joFVVBZu2cDjrzigCkPMwGIc7d2Mbufl9/wCuaFMn
	Kv5mwHtuz0/PGama92lhs4UHvzkDP/1qX7WysfMTaAcE5z/Du9PSgCECdS+dwBztwOQe
	OTj9KtW7naEfIPOM56D68/nUS3bNgBPmJAHPHIJ649qT7Y3UqBkLjnuc5zx7UARN5sQf
	aH5EmMZPJIxSMJQZBHvDkt64xt4x26496nN27KCid13ZPTJx+NPmnaKToNu3PvknAoAg
	dpGcyKrkDOOCP4e2R60QiVpArFwoYnvyMDHJ565p5vcAfJzySM+npxz+lD3TjLBflAfB
	z120AEvnfaBgkD5cYzjGec9vzqJBMxUyb+HBHX7uDjOO/rU/2ojO5MD5tvPUqcfhmpVm
	JSRnXaYzgjPHQHrx60AVFM0aAHeSyJ6nnPzfSlJm3OPnIJ5IzkDd2H09O1SrdM52ogLZ
	I68cAHrj3pVut5yF+TIGc+oBHH40AQFZ3BILgAfL1z97v+HrTZBcL8ql8AttPJOc8Z9f
	x4qdbsuQqoCSQBg8cgnrj2oN23zBFBIxjnjk49P8aAEVnEj+YW28nPPHPH+R+NXqqm5w
	Mhc/e4/3TipopPNQPxz6HNAH/9PcoooqRhRRRQAUUUUAFFFZy6iHGY4ZWGcZAGOPxoA0
	aKhhmMylijJg4wwwamoAKKiSZZJZIgDmPAP4jNS0AFFFRTzLBH5jgkZA49zigCWiiigB
	GZUUu5wByTWbCrXsoupRiNf9Wp7/AO0f6VJPDLdTiJxiBcE/7R9PoKvgADAoAjjjEZYj
	q5yf5VJRRQAVCwdZS4XcCAOPakmdgyRodu84z9BnioUnZd0eS7bgAGG08jvx7HtTTsNO
	xLFEyMM9kxn3zSQo6ldwxtUj9aj+0tv6dsbf9rdjrT452eXYw2kBsjORxt9veqc2VzsE
	SSPaxUn5cYGOOaZ5D8HuoyPTOc4olumUSKqgFVJGT6DrjHT6U/7SVkWNgOcA4OcEjPp0
	+tP2jH7RjZUlkDDB5HGCAOnepRHuEm4YD/4CoHunESzFdqEqQRzkH2x1p5uc7AyDDgHk
	8c/oT/nmlzvYXP0ERXeMSkZYsDj2HH/16cyO259vUqQO/FTu3lxlgM4HQVXFyz4EahmO
	eN3GBjvj39KfOw5xPKfJUgkFs5zx1zTwriT5QQN2T0wR/PNJ9pxMIiOpx15Bxnkf/XqG
	K8JWMMNxKpuPfLD0xS52HOy+CT1GKWq0dw0hZQuCO2efxqzUEHP2n/IYm/4F/MV0Fc/a
	/wDIZl/4FXQUMAooooArzpI5j8vqr5yeexpgtPlYFuXVlJx3Ykk/rVuigCn9lYyiQv0J
	IyOeQRjr7+lNFmduNw4IIAB2jGR0z3z2q9RQBHFH5UYTr1PHHXmpKjmAaJlLbMg/N0x7
	1zx1O6kRbWAbpOhYc5x3FAEck/2DU5XA3Zzx/vc/zqWK0utScT3ZKp2H+A/rVuz0lUIm
	ujvfOcdgf61s0wI4oo4EEcShQPSpKKKQEUyqyjcpbnjbwefyqDZatGZWBC8qRz/unAHf
	txU8yNImxG2+vGePTqKaYmMQTIBUgjAwOPbP9aAK7PbzI/UZzzznPK9KeotVwOp65OT2
	I6n2zxSfZDg5YEnk5HHUn196X7K2Qd/QYJxyfxz0+uaAGbrIfK2T7Hc3UdO/Y9Kez27g
	Ic4UcEE9MA9evQ09LbYVO7OG3dP9nbUS2ZRNqvg4xnH+yB6+1ADsWjkDn58jbyO2Dx24
	NPkNsrEP1+8euM4x9OlJDbGKTeWB68AY649/anPAzF9rYV+oxnnGKAIka3U9D8pyCST0
	49/71BNmAOSMjtn+E/pg0ptD1V8fh649/ahLXy0IY7hhhgDH3jn1oAVo7UAs3SPAPJ7c
	jPr1pXktmG98+nQ5GOfqMetN8mQWnl9XIyT7k5NJJaPIG3P97OeOOQB0z2xQArC15Qkk
	rwcbiTnnBx1o22bN1yWHTJ/i54HvTjbNtIDdWDHjg/LjHX8aYtmRty+dq7Bxj5T1oAGa
	1aPg9cgcH+Lnp1Ocf4UkfkKhjdt3m89+/A55x07mpFt2DrI7AlcdBjgAj196Z9jwwO4c
	YzkehzxzQBFizaQEM3Oc/e5zgZz+GKfttld25PI45A6BfocVL9l+Xbu/hC9PQ5pn2Rt5
	YvnPHTnqD6+1ADttrBIM5DAZ5JPABH+NRt9jRNxz0xj5sgDnp2x+lWZIfMJOcZUD8jmo
	TbSEl943NkE44wQBwM+1AAiWsjnAO4g9z3wTjt19KtIiou1fr61BHbmOTfu4xjAGM/Xn
	H6VZoA//1NyiiipGFFFFABRRRQAVi2JvRb/uRGV3N94nPX2rarNisrqFdkVwAuScbAev
	40AOuJrmO2AbasjuEBXkDPfmo5UazaKSOR2DOFYMc5B7/Wp2tZJYWiuJN5JBVgMYIpBa
	zSOjXMgcRnIAXHPqaAKcszwPePH97KAfUjFSzxvZRrcJI7EMAwY5DAnHSrD2SSGfecib
	H4YFN+yzyFRcyh0Qg4C4yR0zzQA63d2urhWJIUrgenFUJZGawlZyWxN9eAwq+9rMJnmg
	k2eZjcCM9O4pi2G22NuH6vuyR75oAS1le6meVyU2HAj6Yz3b1zVSWQFZHWWV3GSCmdo9
	vStNrbNytyjbTjDDH3hVZLGVYjbCX91yMAfNg9s0AXbd2kt45G6soJ/EVLUNvG0MKxMd
	20YzjHA6VNQAUwyxrnLAY689KfVN7ZiGK4yXD+mcADk4oAmkMDqvmMME5U5xz7GmCC2J
	ZV5bgn5jnjpznNVntJmiMakDcrDqeCx9cc/pVyGMpuJxlmJ4oArstsf3MZGQCc5zjaQT
	nnOcnrToEgjUSF1JJOGzxyR6k+gqIWs2ApCjYm0cn5uQeeO+OalSFjP5j7QQdxUHOMjA
	7e1ADylq25iQQM7vm4GevfApqx2zSKFycjeCGJHGBnr1qIW86qQNo6YGc9DngkZH61Jb
	wSRvufH8Xcn7xzQAuy1jJA5ZcHG7kY57ngUipbHsQFznnA+U+memaa0MjB4hs/iIOefm
	OfTihraX5ipGTu/Vs+npQBPmDy8M4KsTzn1PY0nkW7cdT1zuOTnjrnOKhht3WXe+CAWP
	XJ5A9valsl+QyA5BO1T/ALK9KAJPKtgRJkD+MfNxx3xnFN2Wiqr7gFAGPm4IXp35xTPs
	0ih9pHUBPZc59Ov+ApYrZ1cNJg43d8/ex6j60ASeXbg7A2GYcfNzj25qyCCMg5rOS0kU
	qGIIGwk5PBUDtj2qxJHNLGAj+ScnoM8fjQBkW/8AyGpPxroK5eKKY6o8YlIfn58D09K6
	CCKaLPmymTPTIAx+VDAsUUUUAFFFFABVe5uobVN8px6DuaybrUXtbh0iYSBgMD+6abba
	bNcv9pvyef4e/wCPp9KAIi15q74X5IQfw/8ArmtOLTY7d43t2KlfvE87ga0AEjARRgdA
	AOKdQBUkndN7/LtTIx3JAz/n86jE9wTswobnkg9gD0z71b2wmQ5A3kenOKFSFCEVVBOS
	AB+dAFRJ5ncAbcMwAyOgK7j9aWO4kZFc4x8oI7ksAc/rVwRxg7goBHfHpSeVECGCDKjA
	OOlAFGO6lIXIBGFBJ45Kg5z071Yimd42L8Mo6Yx2/GpAkJbKqu5OOnTjp+VPWONBtRQA
	ewFAFSKeVmTdjax2+/3c5pslxIkjgc4JwD9FP9auERxruIAC89OnHX8qb+5djwCScHjv
	gdfwxQBVe5nUmMAFlJyQDjAAPrx1qy0rLC0pHRdwH4Z5pZFgx+9UHJ7jPNPVU5YD7/J/
	LFAFMSz+YYiV3ZAzjgcZ6Z/rQLmZ1LKBjC+5yefUZqz5EG3ZsXb6YGKULC6kAAjODx6c
	fpQBV+1NuTGCDtB4PUnHfGPpT1llMEJXBaTAJP8Auk9vpU/kwkg7F46cDtTwqgAAD5en
	t24oAoLcTsqk7QW2HgdmOMdasvI4l2LtAUKTnvuOOPyqTy48Y2jHA6enSlKIzBmUEjoS
	OlAFFLqdwMKBvwRkHjP480faLjJ+72XGO+8rnr7VbKQxgvtVR1Jx6d6d5cec7Rn6e+f5
	80AVDcSgNjHybic9wD0FNNzIgzwcM2eO24gegFXPLhkAYoDzkZHf8aYVt3UuVUhcgkj3
	5oAZ50ggkmIHy7to/wB0kc/lSGaVWO7BCkKQAckn0596shUK4AG09u3NBjjLiQqNw6HH
	NAFMTzHYMqN208Ds2eOv61eqMQxKCAijJyeO4qSgAooooA//1dyiiipGFFFFABRRRQAU
	UUUAFFFFABRRRQAUUUUAFFFFAGfATBeSW7H5ZP3iZ/UVoVRv428oXEf34TuH07j8qtxy
	LLGsidGGRQA+iiml1VgpOCQT+VADqKhFxCWChuuMcHvyPxqM3kOwupLYweAeh7jigCaX
	f5T+X97acfXtWeAQ7MvmbDsBJ3bsfNnHfrir32iHnBJwcHAPX0pUmWRyq8gKrZ+uf8KA
	KiiZsklwArFeuepxnPfHrTA0vl7SHxu6/N6fTd1//XVlLuMpvf5ck44PQHGTxxUvnxB/
	LJ5/T169KAK9p5hy0gOSig5GORnNV/LuBFuzJu8otjJ+8On/AOqrYu42banI+Xk5H3jj
	0p4uYGzhugz0PQfzoAbCmDKDkZYnv3Hb/wCtVIedHHEqhwVVP7x+vHT8/wAK045UkBKH
	ocHIxj86i+12+M7vTse/T86AIoVlDozFju37s5x14+lXaiE8Rbbnn6H69aRbiJsYPUgc
	gjr06+tAE1FQm5hXq3r2PY459OamoA5+H/kOP+P8q6Cufj/5Djfj/wCg10FDAKKDnHFZ
	B1P7MjR3Q/fIcYHRvQ0AakkiRIXkIVR3NYE99c37/Z7EEL3Pf/6wpiQXmquJZzsi7f8A
	1h/Wugggit08uJcD+dAGbDo8CQlZfmdh970+lX0SUW3lyHc+0gkcZqxVS6uGhBKYO1Sx
	GM8D8sUAVvImMZVVx97HQdVI6A4606SERPnaPLO3K5HJw2ev4dam86bfj5QpcoODngE5
	6+1QJczGNAQG+RC2R13fjxQBGkMkkIZB8pzxkHI3k4/KrEMDJJG5XpuHOMrnGP69KQ3E
	iqJGAx8+AM/w+tPM04cQ/KWLAZwcYIJ6Z9qAEkgYtI5XducceqgDI/OojDJjmMsMNtXI
	+Uk8d/5dKtyyOr7UKjCliW6cf561WmuZdkiJgMgYk+gHT8waALEETRvIWHLEHdxzwB/O
	qa2bLGMJ8wjXv/GP6+9WvOkDc427tmMc5x16/wCRVdridok6bnCMMZ4yyjB/OgBZIp2B
	jCH7znORg7gcd/emTQuiysFwPmbIx/cx/Op2uJQCvy7wSOAeQMds8dfWgXMrK0mF2Lty
	O+CAT+QNADPJkPKJsX5eMjqM5PX6U1beYSIWByNmCMcAAZGevr9aka5mKs6BcBS4znkA
	8fmKkS4d52h4+UE5/LA+ozz/APXoAS2jeORsrgHucZzn26/UjNQeQy5zFuGXwBjqTkHr
	6ce1XJZJEEYXGXbbk9OhP9Kqtdy87VB2gk8cHBI4OeOlAE00btAiEFiMZxj09Dwah8u4
	C7dnLBOhGBg89Tn+dNaVxL1JGW4yf7yD+tSPNKybsgBiMAcMMMB+PvQBVKN9nd1UrhZN
	zZ69ce9WDC27Plfu8jMfHPB56464qWKeSSTaVGxt2OMdD+tI80/mlU24DhBnPdQc9aAI
	WtXkjbeuT5eFBPQ5PH4AjmrUsXmeUNvyq2SPQbT/AFplvLLLKdxGNg4A75I/pTJLp0Zs
	AFfmxweqgnr36elAFaVSi7JBltoC8jI5Pv39qma1YgkKNzM+T7EHH64qQzShjv2fKgbO
	D1YkAD8qQXbqC0oGFYqxxj+HcOMn6UAXIhtiVcbcAcen5U+moXKKX4bHOPWnUAFFFFAB
	RRRQB//W3KKKKkYUUUUAFFFFABRRRQAUUUUAFFFFABRRRQAUUUUAHXg1nWX7iWSybop3
	J/un/A1o1n3wMRS9TrEfm91PWgDQqCeDz1C524PX2PBH4ipgQwDDkHkUtAFQ2o83zARg
	kNjHOR+Pt6UfZP3aoG+6gTOPTHP6U+5Z1RdhwS6jn3NV2uph8igFl3ZODg4/Hj+lAEzW
	7FNob+MseODnPBwfelt7fyP4s/KF6Y6En+tVzcyoXdsFd2APTK5H68Uou5WUbQMkhDwT
	hgCTQA9rPIGGHQg5GeCc+vvSmzUuTkbSc4xz0x1z/SojdzdlHygFvfkjrnjpU0c0rON2
	3azOox1+Un/CgBBauSC7g42gYGOFOfXvSPbHy1wSSgOMDqcg+vtUM/mGSYqHO1RjDkAc
	emasBpPOiO/Ksp49Tgc0AEMchWUy/wDLQ/TjAHqfSoo4ZZH3ScBQoGRj7pz6mpbq4aEE
	pg7VLEYzwPyxTTcSq2SBt3lcDrwCc/pQA5rUuSrN8hJbGOckHvn3o+zOyt5jgsQACBjG
	05Bxn1pIJJXm/eEcoGAHTk/55qqDIP3nz/64jduJGN+Mbc/h0oAstZAgBSPuhTkZyB+P
	XmrtU4t5m3KxZedxPQnsAParlAHPp/yHT/n+GugJAGTXNSzJb6y0shwo6/8AfNDzXmrO
	Y4RsiHX/AOv/AIUwLN3qpLeRZDc543Dn8vWoU0mYxmeVszfeCnkfQ1rWljDaL8gyx6se
	tXKQENvL50KybSp6EHsRTjKqvs5J4PA9Tim3IkMDiPO7Bxjr+FZ3lgy7rdGVf3fYjo/P
	X260Aa9MeKOQ5dQ2PUZrLKS738oHeQ/JBBBOcc9CPSnlE8smGN1XK7xgjIzzx3Pr60Aa
	JWNNoC9+MDofWoyluromxc87eOmKpbHzmBSE8wFRggD5Tk47DNFsgE0RVGBCEOSD97jr
	nqaANLYnTaO/b160wRxRABEA54wOhPGapXUJdp32kkRjZjPX5unvQ0JjmKxqQm6M8dOp
	yf5ZoAvbYZwHIDYJwSOhHFIsKhnZvmL9c+npWakaoFWWM+WGfI2kjdng4xzx0NAjIA+0
	I7jZ8gAJIOTx7HGOaANBEgZ2ZFG5PlJxz0H9DSxW8MSBFUcAc4HOOhqk0B/ey7TvEilT
	3xhc4/XNIqHzBlW87zMlsH7ufXpjHGKANFoom+8oPOeR3qJ0ix9nX5N6noOwwD/OqKQS
	RxxNEpEhRgSfXHGfxqJowVbyI3B8lwcg/e4/WgDX2x58vb/Djpxj0priFNoZQNxIHHc9
	apyxmNmWNCV2KO5/iOenJ96ZEj7gu04EoI+UqMbewPQZoA0HgjdUVh8qHIH4EUPHCFBK
	AhOgAzj6VXuVUzKZVLx7TwAT83Hp+lVzA2yVtrbsKFzyegz/APXoA0jHGTkqPy/H+lNR
	IHHmIqkPznHXvVHZm6J2lstzlTkDH97oR7VCIz5EUXl4wh6qT8304wfc0AawjjVi6qAx
	6kDml2JnOBnOfx6ZrHdZXCmQHmNQuULEN3xgjB9zWyoIUBuTjmgBAiKdwUA9M4/GmmCE
	ksUXJ6nAqSigBpRGzlQcjB46iomt4iNoAUZBIAHOOlT0UAFFFFABRRRQAUUUUAf/19yi
	iipGFFFFABRRRQAUUUUAFFFFABRRRQAUUUUAFFFFABUFw6pGfMUshBDY5wPpU9FAHO2V
	7ulhtByqM2G9Rg4roqxZNO8m9jubcfLuG4Dtnv8AStqgBrIjja4DD0PNNMEJUIUXC9Bj
	pUlFADTHGSSVBJxnj06flSGKNlKlQQTkjHen0UARmGI7covy9OOn0pwRBjAHBJH49adR
	QAm1eTgc9fegIoxgD5eB7UtFADHijkOXUNj1GaUIgxhRwcjjvTqKAGJFFHkxqFz6DFLs
	TG3aMZzjHfOf506igCNYIUbeiKG9QADUlFVZ7oQOEMcj5GcouRQBhzwpca0YpPunGcey
	5rpEjSJAkYCqOgFcwbj/AIm4nEb/AO7j5vu46Vtpes7hfIlGTjJXAFMC9RVN55En2EAL
	kAEg859xwD7Goo7x3IfaSjZ6K3AGec9DSA0aKo/aJ1i85wpDKCAOxJAAPr160PcTxv5R
	Cs2VwRkDDEj36YoAvUVRFxMW8n5fM3lc84wBuzj8fWn2zOYnZ+odvpwaALdFZv2yZIkl
	kCkSJuAHY4zzUzTXEZZGAdgoYbQfXHTP/wCugC5RWcJ5XeLDDG8hsAjPy55B5FEV5LIA
	+35WBI+VhjAyMk8H8KANGis03MiBZZFGTGzAAn1XA/WnyXFxESjBWb5cYyB8zYwetAF+
	ioJZJI416F2IX2yagkuJoysbAbmJ5AJGAM9BzQBeoqgtxcSEIihTtJO4HscdODzUf2qb
	5pxjHlI4X3OaANOiqBmlSUxkLvbYM8453dvYD8aPNkMyI+MpIVJHAPyE0AX6KzDeyBWb
	AP7tnGAQPlx3PXr1FW5JJYrZ5WA3KpOB0oAsUVnyXFzGZMhP3ahz15Bzx+nWp4GkM0wc
	5AYAD04BoAs0VQW4nbGAo3uyL1/hzkn8qUXEzMIRtD7iCecYABzjPv60AXqKoJNNJPGC
	QBhww9SpAzSXHzXSqUZxsJwpx369RQBoUVlAymxmKuyFS/B5IA7Z/rWon3R9KAFoqmyi
	a6aKQnaqggZIzknJ4+lTRKFjKI+7BIBPOPb3xQBNRWKHkW2HOWMYbOT3Ye9W3uLiNzEQ
	pbK4IyBhiRz9MUAX6Kzzdyh2ULkIQpAVjnpkg9BWhQB//9DcoooqRhRRRQAUUUUAFFFF
	ABRRRQAUUUUAFFFFABRRRQAUUUUAQXEkkUZkQAhQScnHAqNbgoP9JwpIBwuTjPrxxUtx
	G00RjXHJGc+mef0qCSCV5964XkfMCQcDqCOh70AWfNjxnP8AFt/H0qNLlGBLHHLY+inG
	agSC4BVW27Vdn6nJznHbjrTFspI4njQj95Hg5J+93/A0AWprlIoy4OTt3Af5+tOW5hZW
	YN93rkEdenHvVWS3uJG3kJ/DhcnGFOSM47nFOaCdiZONzMNwBI4A4GcZ680AT/aYNu4t
	xnb0Oc9cY60JdQSMFRsk5xwe3b61BDbSIyl8cMzdSeTwOvtTWtJWhWMMAQrZP+03/wCs
	0AWRdQHOG6Dd0PQdx6j6Uq3MLbsN90ZOcjj1qu9vLMMuFU7doAORgkbu3oKdLDMzs6Ec
	7RjOOBknnHHWgCYXMJBOehwRg559utPSRJE8xT8vr06VQ+yyjOVVsvu+82RxgYbrxVsQ
	BrcQz/PxznvQBWn1Szh43bz6Lz+vSs9NUe5l2blgTqWPJ/DPH6VJPokTcwMVPoeRVBNO
	aCX/AExWMf8AeTnHufamB0AvbMADzlOPU0v26z/56p+dUho9kwDKWIPIOaX+xbP/AGvz
	/wDrUgKQkSTW1eMhge4/3a6OuYjgS21hIo84Hr7iunoYEJt4mfzCDkkEjJwSOhx0pFto
	UfeoOeSBk4GeuB0FT0UAVxawKpULwRjBJPHoPT8KctvEvYk5BySScjpyamooAha3ifOR
	yW3ZBIOcY6/SnJEkcZjjGAc+/JqSigCpDZxRxhHG47dpySR74z0zUgtoQpXBO7GSSSeO
	nOc8VPRQBCLeIY4OQ27OTnOMdfpSLawqcgHuAMnAz1wO1T0UARGCIgArkBSn4HHH6U1b
	aFRjBPIOSST8pyOvpU9FADZI1kUo4yDURtoSoXB4Oc5Oc/XrU9FAESQxR4KDGBj8DzTf
	s0GAu3gKE6noOlT0UARPBFISWHJxzkjp0/nSC3iUDjOCW5JPJGOfXipqKAK32O3xggkY
	K8seh7delTuiyIY3GQwwRTqKAI2hjffuGd42t7gZ/wAaURors46t1/Cn0UAQm3iKeXjj
	JYYJyCTnOfxpDbQlQuCMHIIJzk+/Wp6KAIhBEuzAxszjk9+v1p+xd/mY+bGM+1OooAj8
	mPa6Y4kzu988Gl8sbw47AjH1xT6KAIpII5SGbII6EEg/mKeiJGoRBgCnUUAQG2gK7CvG
	3bjJ6Uq20K9iTkHJJJyOnWpqKAIWtoWfzCDkkEjJwSOmR0qaiigD/9HcoooqRhRRRQAU
	UUUAFFRvKsZUN/GdoPvUbXUa7upIbbgDqcZwKALFFVTeRBdzBgdwUrjkE9KilvCIyyIw
	ZXVSCORkj379qAL9FVhdxlnXDfJ9444HGajkuv3Uu0MjrGWG4enfvQBdoqMyKkXmyHAA
	yTUH2yMFgyspVC5BHYUAW6Kq/a0IUqrEtnaMckDvz2pftcZVSoZixICgc5HXr6UAWaKr
	pdRuyqMgsSOR0I6g0hu48fKCxLFQAOSR1x7UAWaKjilWVdy54OCD1BFRpcpIwCq2CSA2
	OCRQBYoqol7FJtIVgrnAYjjPpUKXL7AzElsSHAA52tgflQBo0VSjvMxoWRi7IGIUdvXr
	Vl5USIzH7oXd+FAElFVlu4ycMGT5SwLDAIHWhLuNiAysmQSpYdQKALNFVBdhkLKjfd3L
	kdR7Ukd3mOMsrF3UMVUdvXr0oAuUVV+2RZQKGYuMjA9OKRLlQi/ekZi2AAM8HH04oAt0
	VUN5EFUgMSxIAA5yOoxU8sqxJvbPYADqSe1AElFVftcYB3KwYELtxzk80G8iC7mDA7gp
	XHIJ6UAZ8ltOdWWcKdgxz+FbVUJbwiMsiMGV1UgjkZI9+/anyXaDzEG4FFJJAzt4z9KA
	LlFVWukQkYZ9oBYgdM+v/wBami4xLIScoqoRgZ+9n+dAFyiqpu41V2cMuwAkEc4PSphK
	DEZSCAATgjB4oAkoqmL6MkAI5LDKjHUe3/16T7XulhEakrIDk49P8O9AF2ioJrhISqsC
	S2cBRnOKY13GpPDbVOC2OAaALVFVnu40LcMVQ4ZgOBRFO0k8sRUgJjB/CgCzRWdLK5un
	jM/lKqqR93nOc9RSxS3MsREZDfvCokxxtHfH6UAaFFUoZ5P3iyfvPLYDco659vbvVmaU
	QxNKf4RmgCSiqdnJMytFcHMiHk+xGRVtuATQAtFVraR3tElf5mKgnHeqK3M32XzGc7zG
	7jIGOMfyoA16KqrdoeGVl+UsMjGQOuKBeRlFZVY7z8oxye+R7UAWqKrfa49oIDFiSu3H
	OR1qaOQSIHAI9jwaAH0UzzF8zyu+N34UksqxAFsnJwAOpNAElFVTOG2H5ky+0gj2Jwf/
	AK1Il5G5XCsA5wGI4z6UAW6KqfbIsgYbDNtDY4Jzimx3WFO/LMZHVQBzgE/yFAF2iqT3
	fMXlqTucqwxyMA8fWp5p0gClwTuO0YGeetAE1FVWu0XPysQoyxA+735/+tSvdRoSAGfa
	MsVGQAf89qALNFVY7gvctEB8mxWB+uatUAf/0tyiiipGFFFFABRRRQBDcRGaIovDdVPo
	RyKqvZsYYxwzoxY5yASc55/GtCigCgtq+A2FU+YGIGTwPfuaWW2kcyspHzFCM/7JzzV6
	igCn5E3lzBWCtI2QR24A/pVc2cpLkKi742TGSeT0JJHNalFAFa4jBtWRjjA64z05ql+8
	u5XAKHMLL8pyAWxjJxWtUcksUON5xnoAMk/gKAIHilWRJosEqu0gnHHHQ4PpUS200bLM
	u1nyxYZwPm9DjtirJuoAquWGGzj3xUbXkQ8sp8wkbbnB4xmgCM2spiYggSl/MHoD0x+X
	FJJZnbFsAYxgggkjOevI75q0bmASeWW+bOPbPpnpmmPdRDcqONy9cg4HOOcUAOtojEhD
	AAk5IXp+tVktpVnD4VcMSWUn5h7r0qy9zAj7GbBHXg4GfU9BTvPiMvkhvnHb8M0AZ9tH
	PLbwq20IpDZzycHIGMf1qZLSRSmSOBID/wADORVmS4hhIWRsHGcYJ49eKR7mCPG5uozx
	zx68dqAKZtpjHGrIjFV253EEEdwQM/hU9wrJp7q53ERkE+pxUr3UEZwzc43cZPB78Uw3
	cfnCPqpQvu5x/nFAELW81wAJtqgIVG3nJYYz7fSniG4kdDLtXywcYOckjGegqVbiOR1E
	TAg59ecDtSpcwSNsRsk9ODz9D3/CgCtDbSqxyFjG0ghSSCT3x0FR/Y5RscqrFUCEFiBx
	0IOKsRXaGCOSY4Z1zgAn9OalNzAu3Lj5xlfegCKG2aKRG4wqMpx6kg8VGltNCVkTazDe
	CCcDDNkc4q5JLHCAZDgE4H1qIXlsxAD9Tjoevv6fjQBHHbSK6SMRkM7N9W9KmuImlVfL
	I3IwYZ6cetJBcCdpFAxsbHenfaYN7JuGV6+2PWgCtLb3EwDybcq2QmTjGMEZxn9KFtXw
	GwqnzAxAyeB79zVlLiGTO1ugycgjj157Uz7XAVYoclRuxgjI9vWgCKW2kcyspHzFCM/7
	JzzTmt5GS4HGZhx7fKBz+NTwSiaFZRxuAOKoLc3n2UXbeXt27iuCD+eTQBMYLhDIItpE
	gHJOMHGPTmmm0lVWWJsZVFHJB+TOckdMipLu6+zw70GWIyB7DqT9KnknihIEjYJ5x1/l
	QBQ+xynzMBFEiqMAk4Kn6c1oyqXiZB1YEfnR5sZKgEHeMr7gVFJcrHOsJ/iUnPPagBqw
	MJInyMIhU/U4/wAKjjtpY/KPB2Fs89mPbirXnRkKQfvjK+/Gf5VXtryKZEBYb2AOMHGc
	cgUATSRs00cgxhM5/EVVa2nKPbjb5bsTuzyATkjGP61cE0RVXB4Y4Huagjul8oPMcEsw
	AAJzgkdOTQBG9vPtlhTbslJO4nkbuvGOfzqeOJ45nbjawGPXgYpWurdUVy4w3T3xUkks
	cS75DgdMn3oAhEH+kPK4BDKoH4Z/xqu1rOqvHDtCtJuxkj5SOnA45qf7ba/3/rwePr6U
	2W7ELHdg/Oq4AORnHWgByieKEgRopGNoUkjrz2FOuITOEQ/c3Zb1OOg/Ola5gR9jNg9+
	DgZ9T0FD3MEb7HbB7+2fU9qAIRbGCYzQdChDAknkdPWrS7mjG4YYjke9VkvI9zJKQCHK
	jr+Gale5gR9jNgjrwcDPqegoAW3jaG3SJsZVQDiqZspTAkeVysLR/icfpxVp7u3jYq74
	K9evGfWknuooQVLDcBnH8s0ARNBPKQZdo2qyjBPJYYyeOKSW1dlhIAYxjBBJAOQO/wCF
	SrdRlVVmAdlBxz3H8qX7TEqIZGGWUN8oP5/SgCA2riILsRiWLFeR+R65qzbxvHEFkOTk
	984GeBk8nFCzbpxGuCpTcD+NLJcQwkLI2CRnoTx68UAVxYxCfzMHbtA+8c5z9anuY2lj
	2qqtzkhuh/HtSNdQglFcbsZHftnPHag3UKAeYwyQCcA457+w+tAEEdtKAm4gbZN+Mk4G
	CMAmnLbOIYo8jKOGP5mni6j86SNuBGAcmpEuIXBKt90ZOeMD15oAzAWxHaoyMFlHruwG
	zyMcY9anazfIfCsVdztJIBDnPX1q5FPDMT5ZycZ6YOPx7VNQBQW2kVUKhQyybyBnHIx1
	qzNE0jRkY+R9xz9CP61NRQBReCceakW3bKc5J5XIweMc0n2eeLesG0rIByxwQQMenNX6
	KAKkVu0MoK4KeWqe/wAuf8at0UUAf//T3KKKKkYUUUUAFFFFABRRRQAUUUUAFFFFABVS
	5WYuhQMVwc7cA54xye1W6KAM23gmRot642NITzn73Sl8mZWDhc4mL4BHQgjNaNFAGSLa
	UZhZWILls7gFwTnPrmpmgkMEyBeXk3DpyMitCigDNeKYJNbqm7zWJDcYAb15zxVmCJo5
	ZWI4Yrg+oCgVZooApOs0dw8iJ5gdQOoGCM9c9uagaCZJC4VjvVRiMgAEDGOe1alFAFK3
	gaKUEj5REq9c8gnIqulvOkcalcnyWQ8jg1q0UAUHt5GWFAMbUZT7ZXFIiTOYEaMoIuSc
	jBwMYGDWhRQBlJDcpHEhVsBACFIB3e59PpUlrBKjRGRcbI2U8jrkVo0UAV542d4ioyFf
	J+mDVd7eUxTKF5eQMOnIG3/CtCigCtAjpJKGGAz7gfXIH+FQPbyPFcKAAXfK57gAf4Vo
	UUAZs0M12SdhjxGyjdjknHoTxxTyks8isUMYRWHOOS3HGCeKv0UAQWwZbdEcbSqgEfTj
	tVBdPX7CFKYmC8c87h05rWooAzbm1mljkdWO50A28fln60SQzJOZfnfcoGVIByM9c9ua
	0qKAK0IMCxQbeoOec4xSTRu06OoyNrKT6Zx/hVqigDMjjuD9nVo9oiBDEkf3ccURRTmO
	CF49nlEEtkEcDtg9a06KAMtIrgLFCY8CN8lsjBHPTvSiK4REXa2AXztIzy2Rye1adFAG
	Zb28qtFvXGxnJ5z97pVu5jaRUCjOHUn6A5NWKKAKEsEjC62rzIoC9OeMUx4Jsu4XP7xH
	AyOQoGf5VpUUAZrxTBJrdUz5pJDZGBu9ec8U4RzRGWNYxIJDkMcY6Ac9+1aFFAGe0Ept
	5kC/M7lh05GRTXimCTW6pu81iQ3GAG9ec8VpUUAUGgk8u5UDJkGF9/lA/nUbRToJkEe/
	zVGDkYHy4wea06KAKMMEilyw6xIo+oBzUIiuFWNCrYESr8pA+Ydcnrj6VqUUAULWGVGj
	LrjbEEPTqDTnWaO4eRE8wOoHUDBGeue3NXaKAKCwSATZUAugAx04XGB7VDJDMo/dowco
	BlSMZA6MDxWrRQBnyR3AeUouS6Lg8YyOo5/SoHtp5TJhWAePALkE5Bzzg8ZrXooAowRu
	ZhK6uu1SPnYE846Y7VeoooAKKKKACiiigAooooA//9TcoooqRhRRRQAUUUUAFFFFABRR
	RQAUUUUAFFFFABRRRQAUUUUAFFFFABRRRQAUUUUAFFFFABRRRQAUUUUAFFFFABRRRQAU
	UUUAFFFFABRRRQAUUUUAFFFFABRRRQAUUUUAFFFFABRRRQAUUUUAFFFFABRRRQAUUUUA
	FFFFABRRRQAUUUUAFFFFABRRRQB//9XcoooqRhRRRQAUUUUAFFFFABRRRQAUUUUAFFFF
	ABRRRQAUUUUAFFFFABRRRQAUUUUAFFFFABRRRQAUUUUAFFFFABRRRQAUUUUAFFFFABRR
	RQAUUUUAFFFFABRRRQAUUUUAFFFFABRRRQAUUUUAFFFFABRRRQAUUUUAFFFFABRRRQAU
	UUUAFFFFABRRRQB//9bcoooqRhRRRQAUUUUAFFFFABRRRQAUUUUAFFFFABRRRQAUUUUA
	FFFFABRRRQAUUUUAFFFFABRRRQAUUUUAFFFFABRRRQAUUUUAFFFFABRRRQAUUUUAFFFF
	ABRRRQAUUUUAFFFFABRRRQAUUUUAFFFFABRRRQAUUUUAFFFFABRRRQAUUUUAFFFFABRR
	RQB//9fcoooqRhRRRQAUUUUAFFFFABRRRQAUUUUAFFFFABRRRQAUUUUAFFFFABRRRQAU
	UUUAFFFFABRRRQAUUUUAFFFFABRRRQAUUUUAFFFFABRRRQAUUUUAFFFFABRRRQAUUUUA
	FFFFABRRRQAUUUUAFFFFABRRRQAUUUUAFFFFABRRRQAUUUUAFFFFABRRRQB//9Dcoooq
	RhRRRQAUUUUAFFFFABRRRQAUUUUAFFFFABRRRQAUUUUAFFFFABRRRQAUUUUAFFFFABRR
	RQAUUUUAFFFFABRRRQAUUUUAFFFFABRRRQAUUUUAFFFFABRRRQAUUUUAFFFFABRRRQAU
	UUUAFFFFABRRRQAUUUUAFFFFABRRRQAUUUUAFFFFABRRRQB//9HcoooqRhRRRQAUUUUA
	FFFFABRRRQAUUUUAFFFFABRRRQAUUUUAFFFFABRRRQAUUUUAFFFFABRRRQAUUUUAFFFF
	ABRRRQAUUUUAFFFFABRRRQAUUUUAFFFFABRRRQAUUUUAFFFFABRRRQAUUUUAFFFFABRR
	RQAUUUUAFFFFABRRRQAUUUUAFFFFABRRRQB//9LcoooqRhRRRQAUUUUAFFFFABRRRQAU
	UUUAFFFFABRRRQAUUUUAFFFFABRRRQAUUUUAFFFFABRRRQAUUUUAFFFFABRRRQAUUUUA
	FFFFABRRRQAUUUUAFFFFABRRRQAUUUUAFFFFABRRRQAUUUUAFFFFABRRRQAUUUUAFFFF
	ABRRRQAUUUUAFFFFABRRRQB//9PcoooqRhRRRQAUUUUAFFFFABRRRQAUUUUAFFFFABRR
	RQAUUUUAFFFFABRRRQAUUUUAFFFFABRRRQAUUUUAFFFFABRRRQAUUUUAFFFFABRRRQAU
	UUUAFFFFABRRRQAUUUUAFFFFABRRRQAUUUUAFFFFABRRRQAUUUUAFFFFABRRRQAUUUUA
	FFFFABRRRQB//9TcoooqRhRRRQAUUUUAFFFFABRRRQAUUUUAFFFFABRRRQAUUUUAFFFF
	ABRRRQAUUUUAFFFFABRRRQAUUUUAFFFFABRRRQAUUUUAFFFFABRRRQAUUUUAFFFFABRR
	RQAUUUUAFFFFABRRRQAUUUUAFFFFABRRRQAUUUUAFFFFABRRRQAUUUUAFFFFABRRRQB/
	/9XcoooqRhRRRQAUUUUAFFFFABRRRQAUUUUAFFFFABRRRQAUUUUAFFFFABRRRQAUUUUA
	FFFFABRRRQAUUUUAFFFFABRRRQAUUUUAFFFFABRRRQAUUUUAFFFFABRRRQAUUUUAFFFF
	ABRRRQAUUUUAFFFFABRRRQAUUUUAFFFFABRRRQAUUUUAFFFFABRRRQB//9bcoooqRhRR
	RQAUUUUAFFFFABRRRQAUUUUAFFFFABRRRQAUUUUAFFFFABRRRQAUUUUAFFFFABRRRQAU
	UUUAFFFFABRRRQAUUUUAFFFFABRRRQAUUUUAFFFFABRRRQAUUUUAFFFFABRRRQAUUUUA
	FFFFABRRRQAUUUUAFFFFABRRRQAUUUUAFFFFABRRRQB//9fcoooqRhRRRQAUUUUAFFFF
	ABRRRQAUUUUAFFFFABRRRQAUUUUAFFFFABRRRQAUUUUAFFFFABRRRQAUUUUAFFFFABRR
	RQAUUUUAFFFFABRRRQAUUUUAFFFFABRRRQAUUUUAFFFFABRRRQAUUUUAFFFFABRRRQAU
	UUUAFFFFABRRRQAUUUUAFFFFABRRRQB//9DcoooqRhRRRQAUUUUAFFFFABRRRQAUUUUA
	FFFFABRRRQAUUUUAFFFFABRRRQAUUUUAFFFFABRRRQAUUUUAFFFFABRRRQAUUUUAFFFF
	ABRRRQAUUUUAFFFFABRRRQAUUUUAFFFFABRRRQAUUUUAFFFFABRRRQAUUUUAFFFFABRR
	RQAUUUUAFFFFABRRRQB//9Hb3CjcKjoqRkm4UbhUdFAEm4UbhUdFAEm4UbhUdFAEm4Ub
	hUdFAEm4UbhUdFAEm4UbhUdFAEm4UbhUdFAEm4UbhUdFAEm4UbhUdFAEm4UbhUdFAEm4
	UbhUdFAEm4UbhUdFAEm4UbhUdFAEm4UbhUdFAEm4UbhUdFAEm4UbhUdFAEm4UbhUdFAE
	m4UbhUdFAEm4UbhUdFAEm4UbhUdFAEm4UbhUdFAEm4UbhUdFAEm4UbhUdFAEm4UbhUdF
	AEm4UbhUdFAEm4UbhUdFAEm4UbhUdFAEm4UbhUdFAEm4UbhUdFAEm4UbhUdFAEm4UbhU
	dFAEm4UbhUdFAEm4UbhUdFAEm4UbhUdFAH//2Q==
	</data>
	<key>DKDChangeTimeStamp</key>
	<string>2017-03-27 11:26:49 +0000</string>
	<key>DKDCreateTimeStamp</key>
	<string>2016-08-29 08:46:04 +0000</string>
	<key>DKDDisplayGraphicDetails</key>
	<dict>
		<key>AngleFormatDisplayDetails</key>
		<dict>
			<key>AngleDirection</key>
			<string>Right</string>
			<key>AngleForm</key>
			<string>degrees</string>
			<key>AngleRotation</key>
			<string>Counter Clockwise</string>
			<key>PrecisionAngles</key>
			<string>2</string>
		</dict>
		<key>AnglesDisplaySpec</key>
		<dict>
			<key>ExampleValueDisplaySpec</key>
			<string>100.01</string>
			<key>FieldWidthDisplaySpec</key>
			<string>62</string>
			<key>FormDisplaySpec</key>
			<string>Decimal</string>
			<key>PrecisionDisplaySpec</key>
			<string>2</string>
			<key>TextAlignDisplaySpec</key>
			<string>Right</string>
			<key>UnitsDisplaySpec</key>
			<string>Punctuation</string>
		</dict>
		<key>AreaForm</key>
		<string>Natural</string>
		<key>HelpTipDisplaySpec</key>
		<dict>
			<key>ExampleValueDisplaySpec</key>
			<string>100.01</string>
			<key>FieldWidthDisplaySpec</key>
			<string>62</string>
			<key>FormDisplaySpec</key>
			<string>Decimal</string>
			<key>PrecisionDisplaySpec</key>
			<string>3</string>
			<key>TextAlignDisplaySpec</key>
			<string>Right</string>
			<key>UnitsDisplaySpec</key>
			<string>Abbreviate</string>
		</dict>
		<key>InspectingSpecIndex</key>
		<string>0</string>
		<key>LengthsDisplaySpec</key>
		<dict>
			<key>ExampleValueDisplaySpec</key>
			<string>100.01</string>
			<key>FieldWidthDisplaySpec</key>
			<string>62</string>
			<key>FormDisplaySpec</key>
			<string>Decimal</string>
			<key>PrecisionDisplaySpec</key>
			<string>2</string>
			<key>TextAlignDisplaySpec</key>
			<string>Right</string>
			<key>UnitsDisplaySpec</key>
			<string>Nothing</string>
		</dict>
		<key>PercentDisplaySpec</key>
		<dict>
			<key>ExampleValueDisplaySpec</key>
			<string>1.01</string>
			<key>FieldWidthDisplaySpec</key>
			<string>50</string>
			<key>FormDisplaySpec</key>
			<string>Decimal</string>
			<key>PrecisionDisplaySpec</key>
			<string>1</string>
			<key>TextAlignDisplaySpec</key>
			<string>Right</string>
			<key>UnitsDisplaySpec</key>
			<string>Punctuation</string>
		</dict>
		<key>PercentFormatDisplayDetails</key>
		<dict>
			<key>PercentForm</key>
			<string>Percent</string>
			<key>PrecisionPercents</key>
			<string>1</string>
		</dict>
	</dict>
	<key>DKDGrids</key>
	<dict>
		<key>DynamicSnapGrid</key>
		<string>YES</string>
		<key>GuidesLayer</key>
		<string>NO</string>
		<key>MajorGrid</key>
		<dict>
			<key>GridAboveGraphics</key>
			<string>NO</string>
			<key>GridRGB</key>
			<dict>
				<key>Blue</key>
				<string>1</string>
				<key>ColorSpace</key>
				<string>NSCalibratedRGBColorSpace</string>
				<key>Green</key>
				<string>0.956863</string>
				<key>Opacity</key>
				<string>1</string>
				<key>Red</key>
				<string>0.572549</string>
			</dict>
			<key>GridSpacingX</key>
			<string>72</string>
			<key>GridSpacingY</key>
			<string>72</string>
			<key>LinkGridToRulers</key>
			<string>NO</string>
			<key>PrintLineWidth</key>
			<string>1.1</string>
			<key>PrintsGrid</key>
			<string>NO</string>
			<key>ShowsGrid</key>
			<string>NO</string>
			<key>SnapsToGrid</key>
			<string>NO</string>
		</dict>
		<key>MinorGrid</key>
		<dict>
			<key>GridAboveGraphics</key>
			<string>NO</string>
			<key>GridRGB</key>
			<dict>
				<key>Blue</key>
				<string>0.858824</string>
				<key>ColorSpace</key>
				<string>NSCalibratedRGBColorSpace</string>
				<key>Green</key>
				<string>0.878431</string>
				<key>Opacity</key>
				<string>1</string>
				<key>Red</key>
				<string>0.803922</string>
			</dict>
			<key>GridSpacingX</key>
			<string>18</string>
			<key>GridSpacingY</key>
			<string>18</string>
			<key>LinkGridToRulers</key>
			<string>NO</string>
			<key>PrintLineWidth</key>
			<string>0.85</string>
			<key>PrintsGrid</key>
			<string>NO</string>
			<key>ShowsGrid</key>
			<string>NO</string>
			<key>SnapsToGrid</key>
			<string>NO</string>
		</dict>
		<key>SnapDrawing</key>
		<string>NO</string>
		<key>SnapEnds</key>
		<string>NO</string>
		<key>SnapGuidelines</key>
		<string>NO</string>
		<key>SnapRadiusGrid</key>
		<string>3</string>
		<key>SnapSound</key>
		<string>None</string>
		<key>SoftSnap</key>
		<string>NO</string>
	</dict>
	<key>DKDHideExtension</key>
	<string>YES</string>
	<key>DKDLayersList</key>
	<array>
		<dict>
			<key>CloakLayerGuidelines</key>
			<string>NO</string>
			<key>CloakLayerVertices</key>
			<string>NO</string>
			<key>FullLayerScale</key>
			<dict>
				<key>ArchivePrecision</key>
				<string>12</string>
				<key>ScaleOriginX</key>
				<string>0</string>
				<key>ScaleOriginY</key>
				<string>0</string>
				<key>ScalePlusDown</key>
				<string>YES</string>
				<key>ScalePlusToRight</key>
				<string>YES</string>
				<key>ScaleScale</key>
				<string>1</string>
				<key>ScaleUnits</key>
				<string>Centimeters</string>
			</dict>
			<key>GraphicsList</key>
			<array>
				<dict>
					<key>AttributedText</key>
					<dict>
						<key>String</key>
						<string>Eozoa</string>
						<key>TextAttribute</key>
						<string>0</string>
					</dict>
					<key>Bounds</key>
					<string>{{38.2888171445, 345.082112842}, {76.3775834619, 28.6192350393}}</string>
					<key>Class</key>
					<string>DKDTextArea</string>
					<key>DKDLockInfo</key>
					<string>14</string>
					<key>GraphicID</key>
					<string>7BA1BF0A</string>
					<key>GraphicStyle</key>
					<string>10</string>
				</dict>
				<dict>
					<key>AttributedText</key>
					<dict>
						<key>String</key>
						<string>ANIMALIA</string>
						<key>TextAttribute</key>
						<string>16</string>
					</dict>
					<key>Bounds</key>
					<string>{{2.775047178596, 48.0791258702}, {135.924081849, 56.0295566643}}</string>
					<key>Class</key>
					<string>DKDTextArea</string>
					<key>DKDLockInfo</key>
					<string>14</string>
					<key>GraphicID</key>
					<string>31ECA01A</string>
					<key>GraphicStyle</key>
					<string>10</string>
				</dict>
				<dict>
					<key>AttributedText</key>
					<dict>
						<key>String</key>
						<string>Choanozoa</string>
						<key>TextAttribute</key>
						<string>32</string>
					</dict>
					<key>Bounds</key>
					<string>{{62.5530181096, 130.320256084}, {161.961018857, 50.8076130888}}</string>
					<key>Class</key>
					<string>DKDTextArea</string>
					<key>DKDLockInfo</key>
					<string>14</string>
					<key>GraphicID</key>
					<string>8EC8B11A</string>
					<key>GraphicStyle</key>
					<string>10</string>
				</dict>
				<dict>
					<key>AttributedText</key>
					<dict>
						<key>String</key>
						<string>FUNGI</string>
						<key>TextAttribute</key>
						<string>16</string>
					</dict>
					<key>Bounds</key>
					<string>{{132.005865245, 49.4117774463}, {161.961018857, 50.8076130888}}</string>
					<key>Class</key>
					<string>DKDTextArea</string>
					<key>DKDLockInfo</key>
					<string>14</string>
					<key>GraphicID</key>
					<string>41FCA21A</string>
					<key>GraphicStyle</key>
					<string>10</string>
				</dict>
				<dict>
					<key>Class</key>
					<string>DKDLine</string>
					<key>DKDLockInfo</key>
					<string>14</string>
					<key>DkBezArrow</key>
					<string>11</string>
					<key>GraphicID</key>
					<string>33237D1A</string>
					<key>GraphicStyle</key>
					<string>8</string>
					<key>SVGPath</key>
					<string>M112.828029794,128.330142153 L69.3328223544,80.2429549422</string>
				</dict>
				<dict>
					<key>Class</key>
					<string>DKDLine</string>
					<key>DKDLockInfo</key>
					<string>14</string>
					<key>DkBezArrow</key>
					<string>11</string>
					<key>GraphicID</key>
					<string>75B3002A</string>
					<key>GraphicStyle</key>
					<string>8</string>
					<key>SVGPath</key>
					<string>M137.140285149,127.965358663 L167.984402061,81.4834211234</string>
				</dict>
				<dict>
					<key>Class</key>
					<string>DKDLine</string>
					<key>DKDLockInfo</key>
					<string>14</string>
					<key>DkBezArrow</key>
					<string>11</string>
					<key>GraphicID</key>
					<string>80CA112A</string>
					<key>GraphicStyle</key>
					<string>8</string>
					<key>SVGPath</key>
					<string>M112.344040221,206.324206218 L113.07097962,158.455739158</string>
				</dict>
				<dict>
					<key>Class</key>
					<string>DKDLine</string>
					<key>DKDLockInfo</key>
					<string>14</string>
					<key>DkBezArrow</key>
					<string>11</string>
					<key>GraphicID</key>
					<string>AFBDA12A</string>
					<key>GraphicStyle</key>
					<string>8</string>
					<key>SVGPath</key>
					<string>M237.063829463,297.063124538 L176.58418468,278.659386223</string>
				</dict>
				<dict>
					<key>AttributedText</key>
					<dict>
						<key>String</key>
						<string>Sulcozoa</string>
						<key>TextAttribute</key>
						<string>48</string>
					</dict>
					<key>Bounds</key>
					<string>{{79.9250589156, 204.132849098}, {102.023692835, 29.7050243542}}</string>
					<key>Class</key>
					<string>DKDTextArea</string>
					<key>DKDLockInfo</key>
					<string>14</string>
					<key>GraphicID</key>
					<string>DEDDB42A</string>
					<key>GraphicStyle</key>
					<string>10</string>
				</dict>
				<dict>
					<key>AttributedText</key>
					<dict>
						<key>String</key>
						<string>Metamonada</string>
						<key>TextAttribute</key>
						<string>64</string>
					</dict>
					<key>Bounds</key>
					<string>{{71.1800967836, 283.065863405}, {109.748175105, 20.3755684425}}</string>
					<key>Class</key>
					<string>DKDTextArea</string>
					<key>DKDLockInfo</key>
					<string>14</string>
					<key>GraphicID</key>
					<string>5CA6482A</string>
					<key>GraphicStyle</key>
					<string>10</string>
				</dict>
				<dict>
					<key>AttributedText</key>
					<dict>
						<key>String</key>
						<string>Loukozoa</string>
						<key>TextAttribute</key>
						<string>80</string>
					</dict>
					<key>Bounds</key>
					<string>{{46.1192512991, 243.827479014}, {106.756615489, 28.6621979259}}</string>
					<key>Class</key>
					<string>DKDTextArea</string>
					<key>DKDLockInfo</key>
					<string>14</string>
					<key>GraphicID</key>
					<string>F0E81A2A</string>
					<key>GraphicStyle</key>
					<string>10</string>
				</dict>
				<dict>
					<key>AttributedText</key>
					<dict>
						<key>String</key>
						<string>opisthokonts</string>
						<key>TextAttribute</key>
						<string>32</string>
					</dict>
					<key>Bounds</key>
					<string>{{54.4195237173, 21.4062350316}, {144.639538097, 25}}</string>
					<key>Class</key>
					<string>DKDTextArea</string>
					<key>DKDLockInfo</key>
					<string>14</string>
					<key>GraphicID</key>
					<string>7429BB2A</string>
					<key>GraphicStyle</key>
					<string>10</string>
				</dict>
				<dict>
					<key>Class</key>
					<string>DKDLine</string>
					<key>DKDLockInfo</key>
					<string>14</string>
					<key>DkBezArrow</key>
					<string>11</string>
					<key>GraphicID</key>
					<string>54A8AE2A</string>
					<key>GraphicStyle</key>
					<string>8</string>
					<key>SVGPath</key>
					<string>M251.471566935,298.06919772 L180.02633752,295.88590194</string>
				</dict>
				<dict>
					<key>AttributedText</key>
					<dict>
						<key>String</key>
						<string>CORTICATA</string>
						<key>TextAttribute</key>
						<string>96</string>
					</dict>
					<key>Bounds</key>
					<string>{{333.423431637, 18.334789689}, {161.961018857, 50.8076130888}}</string>
					<key>Class</key>
					<string>DKDTextArea</string>
					<key>DKDLockInfo</key>
					<string>14</string>
					<key>GraphicID</key>
					<string>0C2D223A</string>
					<key>GraphicStyle</key>
					<string>10</string>
				</dict>
				<dict>
					<key>AttributedText</key>
					<dict>
						<key>String</key>
						<string>CHROMISTA</string>
						<key>TextAttribute</key>
						<string>112</string>
					</dict>
					<key>Bounds</key>
					<string>{{246.745978818, 48.0432246982}, {161.961018857, 50.8076130888}}</string>
					<key>Class</key>
					<string>DKDTextArea</string>
					<key>DKDLockInfo</key>
					<string>14</string>
					<key>GraphicID</key>
					<string>37E0D43A</string>
					<key>GraphicStyle</key>
					<string>10</string>
				</dict>
				<dict>
					<key>AttributedText</key>
					<dict>
						<key>String</key>
						<string>PLANTAE</string>
						<key>TextAttribute</key>
						<string>128</string>
					</dict>
					<key>Bounds</key>
					<string>{{423.623938556, 48.0791782439}, {161.961018857, 50.8076130888}}</string>
					<key>Class</key>
					<string>DKDTextArea</string>
					<key>DKDLockInfo</key>
					<string>14</string>
					<key>GraphicID</key>
					<string>8E99463A</string>
					<key>GraphicStyle</key>
					<string>10</string>
				</dict>
				<dict>
					<key>AttributedText</key>
					<dict>
						<key>String</key>
						<string>Harosa</string>
						<key>TextAttribute</key>
						<string>144</string>
					</dict>
					<key>Bounds</key>
					<string>{{237.342789706, 77.3923337473}, {90.7404990281, 34.2786189143}}</string>
					<key>Class</key>
					<string>DKDTextArea</string>
					<key>DKDLockInfo</key>
					<string>14</string>
					<key>GraphicID</key>
					<string>1D78993A</string>
					<key>GraphicStyle</key>
					<string>10</string>
				</dict>
				<dict>
					<key>AttributedText</key>
					<dict>
						<key>String</key>
						<string>Hacrobia</string>
						<key>TextAttribute</key>
						<string>144</string>
					</dict>
					<key>Bounds</key>
					<string>{{315.570725248, 77.5860677833}, {99.2722662885, 33.1459609959}}</string>
					<key>Class</key>
					<string>DKDTextArea</string>
					<key>DKDLockInfo</key>
					<string>14</string>
					<key>GraphicID</key>
					<string>70537A3A</string>
					<key>GraphicStyle</key>
					<string>10</string>
				</dict>
				<dict>
					<key>AttributedText</key>
					<dict>
						<key>String</key>
						<string>cortical alveoli; ciliary hairs</string>
						<key>TextAttribute</key>
						<string>160</string>
					</dict>
					<key>Bounds</key>
					<string>{{320.967114746, 293.559196612}, {289.626435488, 21.5576987757}}</string>
					<key>Class</key>
					<string>DKDTextArea</string>
					<key>DKDLockInfo</key>
					<string>14</string>
					<key>GraphicID</key>
					<string>5568EC3A</string>
					<key>GraphicStyle</key>
					<string>10</string>
				</dict>
				<dict>
					<key>Class</key>
					<string>DKDLine</string>
					<key>DKDLockInfo</key>
					<string>14</string>
					<key>DkBezArrow</key>
					<string>11</string>
					<key>GraphicID</key>
					<string>C61B9E7A</string>
					<key>GraphicStyle</key>
					<string>8</string>
					<key>SVGPath</key>
					<string>M272.677045211,309.101596208 L123.857698559,229.296081565</string>
				</dict>
				<dict>
					<key>Class</key>
					<string>DKDLine</string>
					<key>DKDLockInfo</key>
					<string>14</string>
					<key>GraphicID</key>
					<string>27AABF7A</string>
					<key>GraphicStyle</key>
					<string>8</string>
					<key>SVGPath</key>
					<string>M535.495772776,230.731833594 L274.149333608,309.412501752</string>
				</dict>
				<dict>
					<key>Class</key>
					<string>DKDLine</string>
					<key>DKDLockInfo</key>
					<string>14</string>
					<key>DkBezArrow</key>
					<string>11</string>
					<key>GraphicID</key>
					<string>22FB608A</string>
					<key>GraphicStyle</key>
					<string>8</string>
					<key>SVGPath</key>
					<string>M277.5514399,513.24365255 L404.990559998,421.286156598</string>
				</dict>
				<dict>
					<key>AttributedText</key>
					<dict>
						<key>String</key>
						<string>Viridiplantae</string>
						<key>TextAttribute</key>
						<string>176</string>
					</dict>
					<key>Bounds</key>
					<string>{{431.316045267, 77.6548188765}, {159.510529589, 32.1890603407}}</string>
					<key>Class</key>
					<string>DKDTextArea</string>
					<key>DKDLockInfo</key>
					<string>14</string>
					<key>GraphicID</key>
					<string>5BD6F38A</string>
					<key>GraphicStyle</key>
					<string>10</string>
				</dict>
				<dict>
					<key>Class</key>
					<string>DKDLine</string>
					<key>DKDLockInfo</key>
					<string>14</string>
					<key>GraphicID</key>
					<string>856D978A</string>
					<key>GraphicStyle</key>
					<string>8</string>
					<key>SVGPath</key>
					<string>M273.679208662,309.407044224 L276.356792542,548.418695493</string>
				</dict>
				<dict>
					<key>Class</key>
					<string>DKDLine</string>
					<key>DKDLockInfo</key>
					<string>14</string>
					<key>GraphicID</key>
					<string>2EBC8A8A</string>
					<key>GraphicStyle</key>
					<string>24</string>
					<key>SVGPath</key>
					<string>M39.0899879032,135.986925566 L39.6573168376,303.839017637</string>
				</dict>
				<dict>
					<key>Class</key>
					<string>DKDLine</string>
					<key>DKDLockInfo</key>
					<string>14</string>
					<key>DkBezArrow</key>
					<string>11</string>
					<key>GraphicID</key>
					<string>9EBB1C8A</string>
					<key>GraphicStyle</key>
					<string>8</string>
					<key>SVGPath</key>
					<string>M274.89321292,536.750091006 L237.972303916,536.671976666</string>
				</dict>
				<dict>
					<key>AttributedText</key>
					<dict>
						<key>String</key>
						<string>Euglenozoa</string>
						<key>TextAttribute</key>
						<string>48</string>
					</dict>
					<key>Bounds</key>
					<string>{{362.105423626, 396.019572574}, {126.646155226, 25}}</string>
					<key>Class</key>
					<string>DKDTextArea</string>
					<key>DKDLockInfo</key>
					<string>14</string>
					<key>GraphicID</key>
					<string>781BCC8A</string>
					<key>GraphicStyle</key>
					<string>10</string>
				</dict>
				<dict>
					<key>AttributedText</key>
					<dict>
						<key>String</key>
						<string>Percolozoa</string>
						<key>TextAttribute</key>
						<string>192</string>
					</dict>
					<key>Bounds</key>
					<string>{{278.808665077, 367.246345213}, {132.879534577, 26.1976905242}}</string>
					<key>Class</key>
					<string>DKDTextArea</string>
					<key>DKDLockInfo</key>
					<string>14</string>
					<key>GraphicID</key>
					<string>78967E8A</string>
					<key>GraphicStyle</key>
					<string>10</string>
				</dict>
				<dict>
					<key>AttributedText</key>
					<dict>
						<key>String</key>
						<string>Eolouka</string>
						<key>TextAttribute</key>
						<string>192</string>
					</dict>
					<key>Bounds</key>
					<string>{{49.9298841792, 455.929165097}, {97.88091991, 29.6698729016}}</string>
					<key>Class</key>
					<string>DKDTextArea</string>
					<key>DKDLockInfo</key>
					<string>14</string>
					<key>GraphicID</key>
					<string>C7ECFF8A</string>
					<key>GraphicStyle</key>
					<string>10</string>
				</dict>
				<dict>
					<key>Class</key>
					<string>DKDLine</string>
					<key>DKDLockInfo</key>
					<string>14</string>
					<key>DkBezArrow</key>
					<string>11</string>
					<key>GraphicID</key>
					<string>F5DCA09A</string>
					<key>GraphicStyle</key>
					<string>8</string>
					<key>SVGPath</key>
					<string>M356.536861731,456.313492801 L343.04445131,389.988112243</string>
				</dict>
				<dict>
					<key>AttributedText</key>
					<dict>
						<key>String</key>
						<string>PROTOZOA</string>
						<key>TextAttribute</key>
						<string>208</string>
					</dict>
					<key>Bounds</key>
					<string>{{-2.626190730149, 399.628000936}, {149.415451791, 29.0254296032}}</string>
					<key>Class</key>
					<string>DKDTextArea</string>
					<key>DKDLockInfo</key>
					<string>14</string>
					<key>GraphicID</key>
					<string>32ECEB9A</string>
					<key>GraphicStyle</key>
					<string>10</string>
				</dict>
				<dict>
					<key>AttributedText</key>
					<dict>
						<key>String</key>
						<string>excavates</string>
						<key>TextAttribute</key>
						<string>64</string>
					</dict>
					<key>Bounds</key>
					<string>{{123.337963742, 382.12423477}, {99.2498538063, 24.5787708443}}</string>
					<key>Class</key>
					<string>DKDTextArea</string>
					<key>DKDLockInfo</key>
					<string>14</string>
					<key>GraphicID</key>
					<string>8650D7AA</string>
					<key>GraphicStyle</key>
					<string>10</string>
				</dict>
				<dict>
					<key>Class</key>
					<string>DKDLine</string>
					<key>DKDLockInfo</key>
					<string>14</string>
					<key>DkBezArrow</key>
					<string>11</string>
					<key>GraphicID</key>
					<string>68F4CDAA</string>
					<key>GraphicStyle</key>
					<string>8</string>
					<key>SVGPath</key>
					<string>M327.505298446,123.634720648 L282.517129441,105.687951217</string>
				</dict>
				<dict>
					<key>Class</key>
					<string>DKDLine</string>
					<key>DKDLockInfo</key>
					<string>14</string>
					<key>DkBezArrow</key>
					<string>11</string>
					<key>GraphicID</key>
					<string>5BC12EAA</string>
					<key>GraphicStyle</key>
					<string>8</string>
					<key>SVGPath</key>
					<string>M329.489571044,124.234649247 L367.990001314,103.585123681</string>
				</dict>
				<dict>
					<key>AttributedText</key>
					<dict>
						<key>String</key>
						<string>Glaucophyta</string>
						<key>TextAttribute</key>
						<string>224</string>
					</dict>
					<key>Bounds</key>
					<string>{{382.43514003, 195.603365425}, {158.815270984, 26.5648279184}}</string>
					<key>Class</key>
					<string>DKDTextArea</string>
					<key>DKDLockInfo</key>
					<string>14</string>
					<key>GraphicID</key>
					<string>31997FAA</string>
					<key>GraphicStyle</key>
					<string>10</string>
				</dict>
				<dict>
					<key>AttributedText</key>
					<dict>
						<key>String</key>
						<string>Rhodophyta</string>
						<key>TextAttribute</key>
						<string>240</string>
					</dict>
					<key>Bounds</key>
					<string>{{408.689184522, 134.844530565}, {159.510529589, 32.1890603407}}</string>
					<key>Class</key>
					<string>DKDTextArea</string>
					<key>DKDLockInfo</key>
					<string>14</string>
					<key>GraphicID</key>
					<string>6E9A31BA</string>
					<key>GraphicStyle</key>
					<string>10</string>
				</dict>
				<dict>
					<key>Class</key>
					<string>DKDLine</string>
					<key>DKDLockInfo</key>
					<string>14</string>
					<key>DkBezArrow</key>
					<string>11</string>
					<key>GraphicID</key>
					<string>627113BA</string>
					<key>GraphicStyle</key>
					<string>8</string>
					<key>SVGPath</key>
					<string>M538.320324789,224.61783474 L535.740862399,103.349228851</string>
				</dict>
				<dict>
					<key>Class</key>
					<string>DKDLine</string>
					<key>DKDLockInfo</key>
					<string>14</string>
					<key>GraphicID</key>
					<string>843105BA</string>
					<key>GraphicStyle</key>
					<string>8</string>
					<key>SVGPath</key>
					<string>M329.415859643,125.025957979 L376.345971506,273.96917234</string>
				</dict>
				<dict>
					<key>AttributedText</key>
					<dict>
						<key>String</key>
						<string>CHLOROPLAST</string>
						<key>TextAttribute</key>
						<string>256</string>
					</dict>
					<key>Bounds</key>
					<string>{{415.499122145, 225.727860449}, {144.222545042, 23.6556772931}}</string>
					<key>Class</key>
					<string>DKDTextArea</string>
					<key>DKDLockInfo</key>
					<string>14</string>
					<key>GraphicID</key>
					<string>955187BA</string>
					<key>GraphicStyle</key>
					<string>11</string>
				</dict>
				<dict>
					<key>Class</key>
					<string>DKDLine</string>
					<key>DKDLockInfo</key>
					<string>14</string>
					<key>DkBezArrow</key>
					<string>11</string>
					<key>GraphicID</key>
					<string>DCA2CABA</string>
					<key>GraphicStyle</key>
					<string>8</string>
					<key>SVGPath</key>
					<string>M534.9923275,221.819789584 L506.993002547,210.073996781</string>
				</dict>
				<dict>
					<key>Class</key>
					<string>DKDLine</string>
					<key>DKDLockInfo</key>
					<string>14</string>
					<key>DkBezArrow</key>
					<string>11</string>
					<key>GraphicID</key>
					<string>BFF52BBA</string>
					<key>GraphicStyle</key>
					<string>8</string>
					<key>SVGPath</key>
					<string>M535.808351549,188.23275135 L486.722622644,158.929458904</string>
				</dict>
				<dict>
					<key>AttributedText</key>
					<dict>
						<key>String</key>
						<string>    tubular ciliary hairs</string>
						<key>TextAttribute</key>
						<string>272</string>
					</dict>
					<key>Bounds</key>
					<string>{{261.579356072, 162.770856661}, {105.974960219, 52.2527283639}}</string>
					<key>Class</key>
					<string>DKDTextArea</string>
					<key>DKDLockInfo</key>
					<string>14</string>
					<key>GraphicID</key>
					<string>09B93FBA</string>
					<key>GraphicStyle</key>
					<string>10</string>
				</dict>
				<dict>
					<key>Class</key>
					<string>DKDLine</string>
					<key>DKDLockInfo</key>
					<string>14</string>
					<key>DkBezArrow</key>
					<string>11</string>
					<key>GraphicID</key>
					<string>99D2B0CA</string>
					<key>GraphicStyle</key>
					<string>40</string>
					<key>SVGPath</key>
					<string>M407.765869257,148.356207248 L341.581580411,149.104803</string>
				</dict>
				<dict>
					<key>AttributedText</key>
					<dict>
						<key>String</key>
						<string>Cyanobacteria</string>
						<key>TextAttribute</key>
						<string>288</string>
					</dict>
					<key>Bounds</key>
					<string>{{434.203283594, 271.427352692}, {159.510529589, 32.1890603407}}</string>
					<key>Class</key>
					<string>DKDTextArea</string>
					<key>DKDLockInfo</key>
					<string>14</string>
					<key>GraphicID</key>
					<string>52EF92CA</string>
					<key>GraphicStyle</key>
					<string>10</string>
				</dict>
				<dict>
					<key>Class</key>
					<string>DKDLine</string>
					<key>DKDLockInfo</key>
					<string>14</string>
					<key>DkBezArrow</key>
					<string>11</string>
					<key>GraphicID</key>
					<string>161E53CA</string>
					<key>GraphicStyle</key>
					<string>56</string>
					<key>SVGPath</key>
					<string>M495.088090188,273.374953568 L495.469573358,251.707337781</string>
				</dict>
				<dict>
					<key>Class</key>
					<string>DKDLine</string>
					<key>DKDLockInfo</key>
					<string>14</string>
					<key>GraphicID</key>
					<string>2A3B54CA</string>
					<key>GraphicStyle</key>
					<string>72</string>
					<key>SVGPath</key>
					<string>M343.680832046,278.863133262 L349.150210916,294.370131498</string>
				</dict>
				<dict>
					<key>Class</key>
					<string>DKDLine</string>
					<key>DKDLockInfo</key>
					<string>14</string>
					<key>GraphicID</key>
					<string>A95C47CA</string>
					<key>GraphicStyle</key>
					<string>72</string>
					<key>SVGPath</key>
					<string>M336.401334119,180.57811987 L355.621026035,173.642868454</string>
				</dict>
				<dict>
					<key>Class</key>
					<string>DKDLine</string>
					<key>DKDLockInfo</key>
					<string>14</string>
					<key>GraphicID</key>
					<string>7E44727B</string>
					<key>GraphicStyle</key>
					<string>72</string>
					<key>SVGPath</key>
					<string>M178.035234749,250.208941944 L170.308572416,264.652283261</string>
				</dict>
				<dict>
					<key>AttributedText</key>
					<dict>
						<key>String</key>
						<string>  dorsal pellicle
         </string>
						<key>TextAttribute</key>
						<string>304</string>
					</dict>
					<key>Bounds</key>
					<string>{{148.792692586, 231.52549623}, {115.936271553, 41.3375513663}}</string>
					<key>Class</key>
					<string>DKDTextArea</string>
					<key>DKDLockInfo</key>
					<string>14</string>
					<key>GraphicID</key>
					<string>FD22137B</string>
					<key>GraphicStyle</key>
					<string>10</string>
				</dict>
				<dict>
					<key>AttributedText</key>
					<dict>
						<key>String</key>
						<string>front</string>
						<key>TextAttribute</key>
						<string>320</string>
					</dict>
					<key>Bounds</key>
					<string>{{70.96140834, 162.983543128}, {40.0968119242, 20.3508322348}}</string>
					<key>Class</key>
					<string>DKDTextArea</string>
					<key>DKDLockInfo</key>
					<string>14</string>
					<key>GraphicID</key>
					<string>1C11147B</string>
					<key>GraphicStyle</key>
					<string>10</string>
				</dict>
				<dict>
					<key>AttributedText</key>
					<dict>
						<key>String</key>
						<string>lost</string>
						<key>TextAttribute</key>
						<string>320</string>
					</dict>
					<key>Bounds</key>
					<string>{{72.7859222029, 191.408676827}, {46.2121647948, 24.596398143}}</string>
					<key>Class</key>
					<string>DKDTextArea</string>
					<key>DKDLockInfo</key>
					<string>14</string>
					<key>GraphicID</key>
					<string>667E777B</string>
					<key>GraphicStyle</key>
					<string>10</string>
				</dict>
				<dict>
					<key>AttributedText</key>
					<dict>
						<key>String</key>
						<string>       ventral groove splits posterior centriolar mt root R2; A, I fibres + singlet root </string>
						<key>TextAttribute</key>
						<string>336</string>
					</dict>
					<key>Bounds</key>
					<string>{{18.4494527147, 549.22340036}, {538.429486424, 22.9909160238}}</string>
					<key>Class</key>
					<string>DKDTextArea</string>
					<key>DKDLockInfo</key>
					<string>14</string>
					<key>GraphicID</key>
					<string>E5B35C7B</string>
					<key>GraphicStyle</key>
					<string>10</string>
				</dict>
				<dict>
					<key>Class</key>
					<string>DKDLine</string>
					<key>DKDLockInfo</key>
					<string>14</string>
					<key>GraphicID</key>
					<string>4829C18B</string>
					<key>GraphicStyle</key>
					<string>72</string>
					<key>SVGPath</key>
					<string>M376.421128983,434.946115095 L384.518483819,444.970137672</string>
				</dict>
				<dict>
					<key>AttributedText</key>
					<dict>
						<key>String</key>
						<string>2 dissimilar ciliary paraxonemal rods
</string>
						<key>TextAttribute</key>
						<string>352</string>
					</dict>
					<key>Bounds</key>
					<string>{{384.042791348, 449.834753021}, {172.255511913, 13.1811640209}}</string>
					<key>Class</key>
					<string>DKDTextArea</string>
					<key>DKDLockInfo</key>
					<string>14</string>
					<key>GraphicID</key>
					<string>1E95828B</string>
					<key>GraphicStyle</key>
					<string>10</string>
				</dict>
				<dict>
					<key>AttributedText</key>
					<dict>
						<key>String</key>
						<string>   complex cemented feeding apparatus</string>
						<key>TextAttribute</key>
						<string>368</string>
					</dict>
					<key>Bounds</key>
					<string>{{374.753771875, 439.817766873}, {191.473382513, 15.9204988692}}</string>
					<key>Class</key>
					<string>DKDTextArea</string>
					<key>DKDLockInfo</key>
					<string>14</string>
					<key>GraphicID</key>
					<string>063B3E8B</string>
					<key>GraphicStyle</key>
					<string>10</string>
				</dict>
				<dict>
					<key>Class</key>
					<string>DKDLine</string>
					<key>DKDLockInfo</key>
					<string>14</string>
					<key>GraphicID</key>
					<string>2419D09B</string>
					<key>GraphicStyle</key>
					<string>72</string>
					<key>SVGPath</key>
					<string>M87.0653088234,113.337998817 L100.548862213,101.363070617</string>
				</dict>
				<dict>
					<key>AttributedText</key>
					<dict>
						<key>String</key>
						<string>epithelia</string>
						<key>TextAttribute</key>
						<string>384</string>
					</dict>
					<key>Bounds</key>
					<string>{{10.6375090003, 98.2621836506}, {79.3986810749, 22}}</string>
					<key>Class</key>
					<string>DKDTextArea</string>
					<key>DKDLockInfo</key>
					<string>14</string>
					<key>GraphicID</key>
					<string>58B4719B</string>
					<key>GraphicStyle</key>
					<string>10</string>
				</dict>
				<dict>
					<key>Class</key>
					<string>DKDLine</string>
					<key>DKDLockInfo</key>
					<string>14</string>
					<key>DkBezArrow</key>
					<string>11</string>
					<key>GraphicID</key>
					<string>9D4028AB</string>
					<key>GraphicStyle</key>
					<string>8</string>
					<key>SVGPath</key>
					<string>M170.604049731,211.12278055 L188.398762664,175.850250686</string>
				</dict>
				<dict>
					<key>AttributedText</key>
					<dict>
						<key>String</key>
						<string>Amoebozoa</string>
						<key>TextAttribute</key>
						<string>48</string>
					</dict>
					<key>Bounds</key>
					<string>{{140.801802516, 154.395897518}, {126.661466912, 27.6584286672}}</string>
					<key>Class</key>
					<string>DKDTextArea</string>
					<key>DKDLockInfo</key>
					<string>14</string>
					<key>GraphicID</key>
					<string>501AE8AB</string>
					<key>GraphicStyle</key>
					<string>10</string>
				</dict>
				<dict>
					<key>AttributedText</key>
					<dict>
						<key>String</key>
						<string>Neozoa</string>
						<key>TextAttribute</key>
						<string>48</string>
					</dict>
					<key>Bounds</key>
					<string>{{1.01241454655, 219.251077357}, {83.4242057111, 28.0568117971}}</string>
					<key>Class</key>
					<string>DKDTextArea</string>
					<key>DKDLockInfo</key>
					<string>14</string>
					<key>GraphicID</key>
					<string>29E9388A</string>
					<key>GraphicStyle</key>
					<string>27</string>
				</dict>
				<dict>
					<key>AttributedText</key>
					<dict>
						<key>String</key>
						<string>cilium</string>
						<key>TextAttribute</key>
						<string>320</string>
					</dict>
					<key>Bounds</key>
					<string>{{65.0855548376, 176.313080777}, {47.1138614171, 16}}</string>
					<key>Class</key>
					<string>DKDTextArea</string>
					<key>DKDLockInfo</key>
					<string>14</string>
					<key>GraphicID</key>
					<string>E45D43BB</string>
					<key>GraphicStyle</key>
					<string>10</string>
				</dict>
				<dict>
					<key>Class</key>
					<string>DKDLine</string>
					<key>DKDLockInfo</key>
					<string>14</string>
					<key>GraphicID</key>
					<string>6D3435BB</string>
					<key>GraphicStyle</key>
					<string>72</string>
					<key>SVGPath</key>
					<string>M120.633494348,191.222050659 L104.335981991,191.432959375</string>
				</dict>
				<dict>
					<key>AttributedText</key>
					<dict>
						<key>String</key>
						<string>bypassing
mt band BB</string>
						<key>TextAttribute</key>
						<string>272</string>
					</dict>
					<key>Bounds</key>
					<string>{{275.589891586, 203.922442587}, {105.974960219, 52.2527283639}}</string>
					<key>Class</key>
					<string>DKDTextArea</string>
					<key>DKDLockInfo</key>
					<string>14</string>
					<key>GraphicID</key>
					<string>F11B099B</string>
					<key>GraphicStyle</key>
					<string>10</string>
				</dict>
				<dict>
					<key>Class</key>
					<string>DKDLine</string>
					<key>DKDLockInfo</key>
					<string>14</string>
					<key>GraphicID</key>
					<string>A97EAB9B</string>
					<key>GraphicStyle</key>
					<string>72</string>
					<key>SVGPath</key>
					<string>M351.276264836,221.340136118 L367.769605595,214.839721191</string>
				</dict>
				<dict>
					<key>AttributedText</key>
					<dict>
						<key>String</key>
						<string>   periplastid
protein import</string>
						<key>TextAttribute</key>
						<string>272</string>
					</dict>
					<key>Bounds</key>
					<string>{{230.800136147, 119.802562553}, {117.262062302, 39.7739626769}}</string>
					<key>Class</key>
					<string>DKDTextArea</string>
					<key>DKDLockInfo</key>
					<string>14</string>
					<key>GraphicID</key>
					<string>2ADC6E9B</string>
					<key>GraphicStyle</key>
					<string>10</string>
				</dict>
				<dict>
					<key>Class</key>
					<string>DKDLine</string>
					<key>DKDLockInfo</key>
					<string>14</string>
					<key>GraphicID</key>
					<string>2427D2AB</string>
					<key>GraphicStyle</key>
					<string>72</string>
					<key>SVGPath</key>
					<string>M325.348713815,136.547796996 L342.537313179,131.002980818</string>
				</dict>
				<dict>
					<key>AttributedText</key>
					<dict>
						<key>String</key>
						<string>Malawimonas</string>
						<key>TextAttribute</key>
						<string>400</string>
					</dict>
					<key>Bounds</key>
					<string>{{74.0679175555, 266.683734663}, {108.532123538, 18.8653578847}}</string>
					<key>Class</key>
					<string>DKDTextArea</string>
					<key>DKDLockInfo</key>
					<string>14</string>
					<key>GraphicID</key>
					<string>28CB78AB</string>
					<key>GraphicStyle</key>
					<string>10</string>
				</dict>
				<dict>
					<key>Class</key>
					<string>DKDLine</string>
					<key>DKDLockInfo</key>
					<string>14</string>
					<key>GraphicID</key>
					<string>AF8C4AAB</string>
					<key>GraphicStyle</key>
					<string>72</string>
					<key>SVGPath</key>
					<string>M70.6758376786,298.890826509 L75.5836918004,272.053343371</string>
				</dict>
				<dict>
					<key>Class</key>
					<string>DKDLine</string>
					<key>DKDLockInfo</key>
					<string>14</string>
					<key>GraphicID</key>
					<string>A34BBEAB</string>
					<key>GraphicStyle</key>
					<string>88</string>
					<key>SVGPath</key>
					<string>M260.743578897,340.910166189 L34.5755351075,341.730366751</string>
				</dict>
				<dict>
					<key>Class</key>
					<string>DKDLine</string>
					<key>DKDLockInfo</key>
					<string>14</string>
					<key>GraphicID</key>
					<string>C50FB0BB</string>
					<key>GraphicStyle</key>
					<string>88</string>
					<key>SVGPath</key>
					<string>M546.071356675,341.160170847 L286.55008256,340.88677066</string>
				</dict>
				<dict>
					<key>Class</key>
					<string>DKDLine</string>
					<key>DKDLockInfo</key>
					<string>14</string>
					<key>DkBezArrow</key>
					<string>27</string>
					<key>GraphicID</key>
					<string>750654BB</string>
					<key>GraphicStyle</key>
					<string>72</string>
					<key>SVGPath</key>
					<string>M24.9199050024,401.44506446 L24.0331408574,245.065365005</string>
				</dict>
				<dict>
					<key>Class</key>
					<string>DKDLine</string>
					<key>DKDLockInfo</key>
					<string>14</string>
					<key>DkBezArrow</key>
					<string>27</string>
					<key>GraphicID</key>
					<string>0817C6BB</string>
					<key>GraphicStyle</key>
					<string>72</string>
					<key>SVGPath</key>
					<string>M44.7683133442,400.72205699 L68.7094314359,370.967003283</string>
				</dict>
				<dict>
					<key>AttributedText</key>
					<dict>
						<key>String</key>
						<string>neokaryotes</string>
						<key>TextAttribute</key>
						<string>384</string>
					</dict>
					<key>Bounds</key>
					<string>{{27.5193204691, 312.836263715}, {129.925273612, 22}}</string>
					<key>Class</key>
					<string>DKDTextArea</string>
					<key>DKDLockInfo</key>
					<string>14</string>
					<key>GraphicID</key>
					<string>405F28BB</string>
					<key>GraphicStyle</key>
					<string>10</string>
				</dict>
				<dict>
					<key>Class</key>
					<string>DKDLine</string>
					<key>DKDLockInfo</key>
					<string>14</string>
					<key>GraphicID</key>
					<string>52CA4ABB</string>
					<key>GraphicStyle</key>
					<string>72</string>
					<key>SVGPath</key>
					<string>M266.122865782,356.152216613 L283.354456186,355.972553632</string>
				</dict>
				<dict>
					<key>AttributedText</key>
					<dict>
						<key>String</key>
						<string>SF-assemblin anterior ciliary root</string>
						<key>TextAttribute</key>
						<string>416</string>
					</dict>
					<key>Bounds</key>
					<string>{{287.674694287, 347.506011262}, {244.772354369, 19}}</string>
					<key>Class</key>
					<string>DKDTextArea</string>
					<key>DKDLockInfo</key>
					<string>14</string>
					<key>GraphicID</key>
					<string>98B05BBB</string>
					<key>GraphicStyle</key>
					<string>10</string>
				</dict>
				<dict>
					<key>AttributedText</key>
					<dict>
						<key>String</key>
						<string>new cytochrome c lyase</string>
						<key>TextAttribute</key>
						<string>432</string>
					</dict>
					<key>Bounds</key>
					<string>{{138.385595676, 318.513071831}, {207.214950652, 19}}</string>
					<key>Class</key>
					<string>DKDTextArea</string>
					<key>DKDLockInfo</key>
					<string>14</string>
					<key>GraphicID</key>
					<string>5CE6ECBB</string>
					<key>GraphicStyle</key>
					<string>10</string>
				</dict>
				<dict>
					<key>Class</key>
					<string>DKDLine</string>
					<key>DKDLockInfo</key>
					<string>14</string>
					<key>GraphicID</key>
					<string>452265CB</string>
					<key>GraphicStyle</key>
					<string>72</string>
					<key>SVGPath</key>
					<string>M264.874993843,325.455635213 L282.106584247,325.275972232</string>
				</dict>
				<dict>
					<key>AttributedText</key>
					<dict>
						<key>String</key>
						<string>ventral posterior ciliary vane</string>
						<key>TextAttribute</key>
						<string>416</string>
					</dict>
					<key>Bounds</key>
					<string>{{285.669580166, 314.939893344}, {251.718493389, 24.1159433845}}</string>
					<key>Class</key>
					<string>DKDTextArea</string>
					<key>DKDLockInfo</key>
					<string>14</string>
					<key>GraphicID</key>
					<string>87C8C5CB</string>
					<key>GraphicStyle</key>
					<string>10</string>
				</dict>
				<dict>
					<key>Class</key>
					<string>DKDLine</string>
					<key>DKDLockInfo</key>
					<string>14</string>
					<key>GraphicID</key>
					<string>49FA8F4C</string>
					<key>GraphicStyle</key>
					<string>72</string>
					<key>SVGPath</key>
					<string>M357.708050926,429.775635686 L344.483656267,432.273820582</string>
				</dict>
				<dict>
					<key>AttributedText</key>
					<dict>
						<key>String</key>
						<string>2 kinetids;
</string>
						<key>TextAttribute</key>
						<string>448</string>
					</dict>
					<key>Bounds</key>
					<string>{{288.521600017, 420.09928028}, {61.5717064783, 15.9716309921}}</string>
					<key>Class</key>
					<string>DKDTextArea</string>
					<key>DKDLockInfo</key>
					<string>14</string>
					<key>GraphicID</key>
					<string>ED2DB31E</string>
					<key>GraphicStyle</key>
					<string>10</string>
				</dict>
				<dict>
					<key>Class</key>
					<string>DKDLine</string>
					<key>DKDLockInfo</key>
					<string>14</string>
					<key>GraphicID</key>
					<string>307BD51E</string>
					<key>GraphicStyle</key>
					<string>72</string>
					<key>SVGPath</key>
					<string>M305.374853542,502.501485118 L296.689625334,491.495174725</string>
				</dict>
				<dict>
					<key>Class</key>
					<string>DKDLine</string>
					<key>DKDLockInfo</key>
					<string>14</string>
					<key>GraphicID</key>
					<string>8DF1F61E</string>
					<key>GraphicStyle</key>
					<string>24</string>
					<key>SVGPath</key>
					<string>M383.811146643,370.354055628 L499.897164975,411.81844878</string>
				</dict>
				<dict>
					<key>AttributedText</key>
					<dict>
						<key>String</key>
						<string>Discicristata</string>
						<key>TextAttribute</key>
						<string>464</string>
					</dict>
					<key>Bounds</key>
					<string>{{434.469437845, 366.827393138}, {126.297997212, 29.9667073906}}</string>
					<key>Class</key>
					<string>DKDTextArea</string>
					<key>DKDLockInfo</key>
					<string>14</string>
					<key>GraphicID</key>
					<string>BD25771E</string>
					<key>GraphicStyle</key>
					<string>10</string>
				</dict>
				<dict>
					<key>AttributedText</key>
					<dict>
						<key>String</key>
						<string>discoid mitochondrial cristae</string>
						<key>TextAttribute</key>
						<string>480</string>
					</dict>
					<key>Bounds</key>
					<string>{{305.005475236, 497.903549078}, {223.544486715, 19}}</string>
					<key>Class</key>
					<string>DKDTextArea</string>
					<key>DKDLockInfo</key>
					<string>14</string>
					<key>GraphicID</key>
					<string>994EAE1E</string>
					<key>GraphicStyle</key>
					<string>10</string>
				</dict>
				<dict>
					<key>AttributedText</key>
					<dict>
						<key>String</key>
						<string>anterior centriolar mt root R4e; tubular mitochondrial cristae</string>
						<key>TextAttribute</key>
						<string>336</string>
					</dict>
					<key>Bounds</key>
					<string>{{102.164025988, 566.795613648}, {416.720976245, 25.2892221902}}</string>
					<key>Class</key>
					<string>DKDTextArea</string>
					<key>DKDLockInfo</key>
					<string>14</string>
					<key>GraphicID</key>
					<string>03A6522E</string>
					<key>GraphicStyle</key>
					<string>10</string>
				</dict>
				<dict>
					<key>AttributedText</key>
					<dict>
						<key>String</key>
						<string>Tsukubamonas</string>
						<key>TextAttribute</key>
						<string>496</string>
					</dict>
					<key>Bounds</key>
					<string>{{141.636363809, 527.068294852}, {145.41728509, 29.1894697155}}</string>
					<key>Class</key>
					<string>DKDTextArea</string>
					<key>DKDLockInfo</key>
					<string>14</string>
					<key>GraphicID</key>
					<string>3641072E</string>
					<key>GraphicStyle</key>
					<string>10</string>
				</dict>
				<dict>
					<key>AttributedText</key>
					<dict>
						<key>String</key>
						<string>Jakobea</string>
						<key>TextAttribute</key>
						<string>64</string>
					</dict>
					<key>Bounds</key>
					<string>{{146.054925685, 418.545445271}, {86.478204584, 21.7777208312}}</string>
					<key>Class</key>
					<string>DKDTextArea</string>
					<key>DKDLockInfo</key>
					<string>14</string>
					<key>GraphicID</key>
					<string>86B9292E</string>
					<key>GraphicStyle</key>
					<string>10</string>
				</dict>
				<dict>
					<key>Class</key>
					<string>DKDLine</string>
					<key>DKDLockInfo</key>
					<string>14</string>
					<key>DkBezArrow</key>
					<string>11</string>
					<key>GraphicID</key>
					<string>B64D9A2E</string>
					<key>GraphicStyle</key>
					<string>8</string>
					<key>SVGPath</key>
					<string>M275.00759984,436.799915464 L219.653898681,429.554159552</string>
				</dict>
				<dict>
					<key>Class</key>
					<string>DKDLine</string>
					<key>DKDLockInfo</key>
					<string>14</string>
					<key>GraphicID</key>
					<string>73E15E2E</string>
					<key>GraphicStyle</key>
					<string>72</string>
					<key>SVGPath</key>
					<string>M285.989939753,525.780383914 L268.000222928,526.165747988</string>
				</dict>
				<dict>
					<key>AttributedText</key>
					<dict>
						<key>String</key>
						<string>R3 anterior mt root     
    replaced R4e </string>
						<key>TextAttribute</key>
						<string>512</string>
					</dict>
					<key>Bounds</key>
					<string>{{138.794117657, 346.370818363}, {150.816513284, 41.8297859528}}</string>
					<key>Class</key>
					<string>DKDTextArea</string>
					<key>DKDLockInfo</key>
					<string>14</string>
					<key>GraphicID</key>
					<string>10F3153E</string>
					<key>GraphicStyle</key>
					<string>10</string>
				</dict>
				<dict>
					<key>Class</key>
					<string>DKDLine</string>
					<key>DKDLockInfo</key>
					<string>14</string>
					<key>GraphicID</key>
					<string>710BD93E</string>
					<key>GraphicStyle</key>
					<string>72</string>
					<key>SVGPath</key>
					<string>M282.954680213,474.774200644 L269.815055142,474.797634946</string>
				</dict>
				<dict>
					<key>AttributedText</key>
					<dict>
						<key>String</key>
						<string>Golgi stacks, tubular extrusomes;
</string>
						<key>TextAttribute</key>
						<string>368</string>
					</dict>
					<key>Bounds</key>
					<string>{{399.658354335, 428.523283957}, {164.193939264, 12}}</string>
					<key>Class</key>
					<string>DKDTextArea</string>
					<key>DKDLockInfo</key>
					<string>14</string>
					<key>GraphicID</key>
					<string>C41E224E</string>
					<key>GraphicStyle</key>
					<string>10</string>
				</dict>
				<dict>
					<key>AttributedText</key>
					<dict>
						<key>String</key>
						<string>ventral feeding groove 
   between R1 and R2</string>
						<key>TextAttributes</key>
						<array>
							<string>{0, 8}</string>
							<string>448</string>
							<string>{8, 36}</string>
							<string>432</string>
						</array>
					</dict>
					<key>Bounds</key>
					<string>{{150.857574093, 489.004075139}, {137.286959631, 26.5322691726}}</string>
					<key>Class</key>
					<string>DKDTextArea</string>
					<key>DKDLockInfo</key>
					<string>14</string>
					<key>GraphicID</key>
					<string>ADD279AE</string>
					<key>GraphicStyle</key>
					<string>10</string>
				</dict>
				<dict>
					<key>AttributedText</key>
					<dict>
						<key>String</key>
						<string> rear dorsal ciliary vane;</string>
						<key>TextAttribute</key>
						<string>448</string>
					</dict>
					<key>Bounds</key>
					<string>{{145.035874865, 466.308955211}, {137.50070766, 14}}</string>
					<key>Class</key>
					<string>DKDTextArea</string>
					<key>DKDLockInfo</key>
					<string>14</string>
					<key>GraphicID</key>
					<string>060B5BAE</string>
					<key>GraphicStyle</key>
					<string>10</string>
				</dict>
				<dict>
					<key>AttributedText</key>
					<dict>
						<key>String</key>
						<string>Golgi stacks, scales;</string>
						<key>TextAttribute</key>
						<string>432</string>
					</dict>
					<key>Bounds</key>
					<string>{{159.206669369, 455.268726982}, {122.105437548, 16.3050552976}}</string>
					<key>Class</key>
					<string>DKDTextArea</string>
					<key>DKDLockInfo</key>
					<string>14</string>
					<key>GraphicID</key>
					<string>ED722EFE</string>
					<key>GraphicStyle</key>
					<string>10</string>
				</dict>
				<dict>
					<key>AttributedText</key>
					<dict>
						<key>String</key>
						<string>amoeboid</string>
						<key>TextAttribute</key>
						<string>448</string>
					</dict>
					<key>Bounds</key>
					<string>{{288.758833579, 431.041428428}, {75.9149683073, 18}}</string>
					<key>Class</key>
					<string>DKDTextArea</string>
					<key>DKDLockInfo</key>
					<string>14</string>
					<key>GraphicID</key>
					<string>AB3CBB83</string>
					<key>GraphicStyle</key>
					<string>10</string>
				</dict>
				<dict>
					<key>AttributedText</key>
					<dict>
						<key>String</key>
						<string>phase</string>
						<key>TextAttribute</key>
						<string>448</string>
					</dict>
					<key>Bounds</key>
					<string>{{303.697667109, 441.081048392}, {54.4671964626, 22.88264959}}</string>
					<key>Class</key>
					<string>DKDTextArea</string>
					<key>DKDLockInfo</key>
					<string>14</string>
					<key>GraphicID</key>
					<string>26F24D83</string>
					<key>GraphicStyle</key>
					<string>10</string>
				</dict>
				<dict>
					<key>AttributedText</key>
					<dict>
						<key>String</key>
						<string>singlet root multiplies to support right </string>
						<key>TextAttribute</key>
						<string>448</string>
					</dict>
					<key>Bounds</key>
					<string>{{329.580900063, 475.484654305}, {205.196950655, 13}}</string>
					<key>Class</key>
					<string>DKDTextArea</string>
					<key>DKDLockInfo</key>
					<string>14</string>
					<key>GraphicID</key>
					<string>FA230284</string>
					<key>GraphicStyle</key>
					<string>10</string>
				</dict>
				<dict>
					<key>Class</key>
					<string>DKDLine</string>
					<key>DKDLockInfo</key>
					<string>14</string>
					<key>DkBezArrow</key>
					<string>27</string>
					<key>GraphicID</key>
					<string>B367FEBA</string>
					<key>GraphicStyle</key>
					<string>72</string>
					<key>SVGPath</key>
					<string>M58.582346668,267.405813028 L69.8421561287,284.605288613</string>
				</dict>
				<dict>
					<key>AttributedText</key>
					<dict>
						<key>String</key>
						<string>dorsal mt fan</string>
						<key>TextAttribute</key>
						<string>448</string>
					</dict>
					<key>Bounds</key>
					<string>{{177.712520632, 476.896605829}, {116.134476821, 14.3695936428}}</string>
					<key>Class</key>
					<string>DKDTextArea</string>
					<key>DKDLockInfo</key>
					<string>14</string>
					<key>GraphicID</key>
					<string>69C5554C</string>
					<key>GraphicStyle</key>
					<string>10</string>
				</dict>
				<dict>
					<key>AttributedText</key>
					<dict>
						<key>String</key>
						<string>flat cristae</string>
						<key>TextAttribute</key>
						<string>320</string>
					</dict>
					<key>Bounds</key>
					<string>{{114.74488518, 174.192473311}, {55.503836039, 43.8619980007}}</string>
					<key>Class</key>
					<string>DKDTextArea</string>
					<key>DKDLockInfo</key>
					<string>14</string>
					<key>GraphicID</key>
					<string>1B1B7F5C</string>
					<key>GraphicStyle</key>
					<string>10</string>
				</dict>
				<dict>
					<key>AttributedText</key>
					<dict>
						<key>String</key>
						<string>rhizoplast</string>
						<key>TextAttribute</key>
						<string>448</string>
					</dict>
					<key>Bounds</key>
					<string>{{284.391076937, 408.537982728}, {62.6488538997, 16.8261844908}}</string>
					<key>Class</key>
					<string>DKDTextArea</string>
					<key>DKDLockInfo</key>
					<string>14</string>
					<key>GraphicID</key>
					<string>2CF274BC</string>
					<key>GraphicStyle</key>
					<string>10</string>
				</dict>
				<dict>
					<key>Class</key>
					<string>DKDLine</string>
					<key>DKDLockInfo</key>
					<string>14</string>
					<key>GraphicID</key>
					<string>22163EBC</string>
					<key>GraphicStyle</key>
					<string>72</string>
					<key>SVGPath</key>
					<string>M328.822761607,483.610754665 L322.777953717,474.411489319</string>
				</dict>
				<dict>
					<key>Class</key>
					<string>DKDLine</string>
					<key>DKDLockInfo</key>
					<string>14</string>
					<key>GraphicID</key>
					<string>F7C4B33C</string>
					<key>GraphicStyle</key>
					<string>72</string>
					<key>SVGPath</key>
					<string>M179.551728498,204.436313618 L170.03494051,199.832775228</string>
				</dict>
				<dict>
					<key>AttributedText</key>
					<dict>
						<key>String</key>
						<string>pseudopodial locomotion</string>
						<key>TextAttribute</key>
						<string>528</string>
					</dict>
					<key>Bounds</key>
					<string>{{178.307315936, 192.344566172}, {130.207079435, 36.2132507151}}</string>
					<key>Class</key>
					<string>DKDTextArea</string>
					<key>DKDLockInfo</key>
					<string>14</string>
					<key>GraphicID</key>
					<string>1E98843C</string>
					<key>GraphicStyle</key>
					<string>10</string>
				</dict>
				<dict>
					<key>Class</key>
					<string>DKDLine</string>
					<key>DKDLockInfo</key>
					<string>14</string>
					<key>DkBezArrow</key>
					<string>27</string>
					<key>GraphicID</key>
					<string>E2FCE04C</string>
					<key>GraphicStyle</key>
					<string>72</string>
					<key>SVGPath</key>
					<string>M129.869501184,481.369745745 L150.620762382,526.880461667</string>
				</dict>
				<dict>
					<key>Class</key>
					<string>DKDLine</string>
					<key>DKDLockInfo</key>
					<string>14</string>
					<key>DkBezArrow</key>
					<string>27</string>
					<key>GraphicID</key>
					<string>3793714C</string>
					<key>GraphicStyle</key>
					<string>72</string>
					<key>SVGPath</key>
					<string>M131.233183684,461.255223979 L150.768393315,437.840450803</string>
				</dict>
				<dict>
					<key>AttributedText</key>
					<dict>
						<key>String</key>
						<string>second posterior centriolar mt root R1, C fibre</string>
						<key>TextAttribute</key>
						<string>480</string>
					</dict>
					<key>Bounds</key>
					<string>{{284.468484782, 516.517053204}, {275.463054732, 18.5414562935}}</string>
					<key>Class</key>
					<string>DKDTextArea</string>
					<key>DKDLockInfo</key>
					<string>14</string>
					<key>GraphicID</key>
					<string>B14FF55C</string>
					<key>GraphicStyle</key>
					<string>10</string>
				</dict>
				<dict>
					<key>Class</key>
					<string>DKDLine</string>
					<key>DKDLockInfo</key>
					<string>14</string>
					<key>GraphicID</key>
					<string>E653694C</string>
					<key>GraphicStyle</key>
					<string>72</string>
					<key>SVGPath</key>
					<string>M349.704881759,467.259765877 L343.660073869,458.060500531</string>
				</dict>
				<dict>
					<key>AttributedText</key>
					<dict>
						<key>String</key>
						<string>centrioles in line; dorsal mt centriolar root
</string>
						<key>TextAttribute</key>
						<string>352</string>
					</dict>
					<key>Bounds</key>
					<string>{{348.427569563, 462.483988926}, {198.894071933, 13.6421124033}}</string>
					<key>Class</key>
					<string>DKDTextArea</string>
					<key>DKDLockInfo</key>
					<string>14</string>
					<key>GraphicID</key>
					<string>0572C94C</string>
					<key>GraphicStyle</key>
					<string>10</string>
				</dict>
				<dict>
					<key>AttributedText</key>
					<dict>
						<key>String</key>
						<string>anterior cytopharynx; pellicle mt array</string>
						<key>TextAttribute</key>
						<string>448</string>
					</dict>
					<key>Bounds</key>
					<string>{{325.806813699, 486.668094738}, {199.510498924, 13.726463355}}</string>
					<key>Class</key>
					<string>DKDTextArea</string>
					<key>DKDLockInfo</key>
					<string>14</string>
					<key>GraphicID</key>
					<string>4AC9626C</string>
					<key>GraphicStyle</key>
					<string>10</string>
				</dict>
				<dict>
					<key>AttributedText</key>
					<dict>
						<key>String</key>
						<string>orthokaryotes:</string>
						<key>TextAttribute</key>
						<string>544</string>
					</dict>
					<key>Bounds</key>
					<string>{{165.628493642, 439.91203877}, {131.828771889, 28.3432310408}}</string>
					<key>Class</key>
					<string>DKDTextArea</string>
					<key>DKDLockInfo</key>
					<string>14</string>
					<key>GraphicID</key>
					<string>46835A7C</string>
					<key>GraphicStyle</key>
					<string>10</string>
				</dict>
				<dict>
					<key>AttributedText</key>
					<dict>
						<key>String</key>
						<string>ciliary pocket not groove;</string>
						<key>TextAttribute</key>
						<string>368</string>
					</dict>
					<key>Bounds</key>
					<string>{{412.197715356, 417.750442616}, {135.421891063, 12}}</string>
					<key>Class</key>
					<string>DKDTextArea</string>
					<key>DKDLockInfo</key>
					<string>14</string>
					<key>GraphicID</key>
					<string>947CD67D</string>
					<key>GraphicStyle</key>
					<string>10</string>
					<key>TextTransform</key>
					<dict>
						<key>coefficientM11</key>
						<string>1.000241042862</string>
						<key>coefficientM12</key>
						<string>0</string>
						<key>coefficientM21</key>
						<string>0</string>
						<key>coefficientM22</key>
						<string>1</string>
						<key>coefficientTX</key>
						<string>0</string>
						<key>coefficientTY</key>
						<string>0</string>
					</dict>
				</dict>
				<dict>
					<key>Class</key>
					<string>DKDLine</string>
					<key>DKDLockInfo</key>
					<string>14</string>
					<key>GraphicID</key>
					<string>B443BF4E</string>
					<key>GraphicStyle</key>
					<string>72</string>
					<key>SVGPath</key>
					<string>M527.628986619,129.009460293 L544.817585983,128.336375071</string>
				</dict>
				<dict>
					<key>AttributedText</key>
					<dict>
						<key>String</key>
						<string>I fibres lost</string>
						<key>TextAttribute</key>
						<string>560</string>
					</dict>
					<key>Bounds</key>
					<string>{{445.224896352, 117.463242743}, {89.7826131902, 35.0025927068}}</string>
					<key>Class</key>
					<string>DKDTextArea</string>
					<key>DKDLockInfo</key>
					<string>14</string>
					<key>GraphicID</key>
					<string>CA39C05E</string>
					<key>GraphicStyle</key>
					<string>10</string>
				</dict>
				<dict>
					<key>Class</key>
					<string>DKDLine</string>
					<key>DKDLockInfo</key>
					<string>14</string>
					<key>GraphicID</key>
					<string>E83BC15E</string>
					<key>GraphicStyle</key>
					<string>72</string>
					<key>SVGPath</key>
					<string>M508.272921115,178.25005649 L514.787868718,169.085942597</string>
				</dict>
				<dict>
					<key>AttributedText</key>
					<dict>
						<key>String</key>
						<string>cilia and centrioles  lost</string>
						<key>TextAttribute</key>
						<string>576</string>
					</dict>
					<key>Bounds</key>
					<string>{{375.130576501, 171.921876799}, {136.258177142, 18.7574139647}}</string>
					<key>Class</key>
					<string>DKDTextArea</string>
					<key>DKDLockInfo</key>
					<string>14</string>
					<key>GraphicID</key>
					<string>527B725E</string>
					<key>GraphicStyle</key>
					<string>10</string>
				</dict>
				<dict>
					<key>Class</key>
					<string>DKDLine</string>
					<key>DKDLockInfo</key>
					<string>14</string>
					<key>GraphicID</key>
					<string>B837545E</string>
					<key>GraphicStyle</key>
					<string>72</string>
					<key>SVGPath</key>
					<string>M143.466391575,104.537037178 L157.822273176,111.908426986</string>
				</dict>
				<dict>
					<key>AttributedText</key>
					<dict>
						<key>String</key>
						<string>chitin walls</string>
						<key>TextAttribute</key>
						<string>528</string>
					</dict>
					<key>Bounds</key>
					<string>{{157.581564942, 104.757482016}, {130.207079435, 36.2132507151}}</string>
					<key>Class</key>
					<string>DKDTextArea</string>
					<key>DKDLockInfo</key>
					<string>14</string>
					<key>GraphicID</key>
					<string>8954D45E</string>
					<key>GraphicStyle</key>
					<string>10</string>
				</dict>
				<dict>
					<key>Class</key>
					<string>DKDLine</string>
					<key>DKDLockInfo</key>
					<string>14</string>
					<key>GraphicID</key>
					<string>DDB80A5E</string>
					<key>GraphicStyle</key>
					<string>72</string>
					<key>SVGPath</key>
					<string>M206.530465435,293.101446176 L204.803338027,303.165176875</string>
				</dict>
				<dict>
					<key>AttributedText</key>
					<dict>
						<key>String</key>
						<string>anaerobes; 4 cilia</string>
						<key>TextAttribute</key>
						<string>528</string>
					</dict>
					<key>Bounds</key>
					<string>{{127.892748286, 300.976046993}, {106.40163313, 14}}</string>
					<key>Class</key>
					<string>DKDTextArea</string>
					<key>DKDLockInfo</key>
					<string>14</string>
					<key>GraphicID</key>
					<string>32BD1B5E</string>
					<key>GraphicStyle</key>
					<string>10</string>
				</dict>
				<dict>
					<key>AttributedText</key>
					<dict>
						<key>String</key>
						<string>alveoli + plastid peptidoglycan  lost</string>
						<key>TextAttribute</key>
						<string>368</string>
					</dict>
					<key>Bounds</key>
					<string>{{366.534093598, 187.450928009}, {170.297205155, 18.0621963458}}</string>
					<key>Class</key>
					<string>DKDTextArea</string>
					<key>DKDLockInfo</key>
					<string>14</string>
					<key>GraphicID</key>
					<string>216FFB6E</string>
					<key>GraphicStyle</key>
					<string>10</string>
				</dict>
				<dict>
					<key>Class</key>
					<string>DKDLine</string>
					<key>DKDLockInfo</key>
					<string>14</string>
					<key>GraphicID</key>
					<string>10359F6E</string>
					<key>GraphicStyle</key>
					<string>72</string>
					<key>SVGPath</key>
					<string>M529.73479909,195.502910208 L546.923398454,194.829824986</string>
				</dict>
				<dict>
					<key>AttributedText</key>
					<dict>
						<key>String</key>
						<string>scotokaryotes</string>
						<key>TextAttribute</key>
						<string>592</string>
					</dict>
					<key>Bounds</key>
					<string>{{218.592342842, 264.287490526}, {104.778785429, 23.1538351067}}</string>
					<key>Class</key>
					<string>DKDTextArea</string>
					<key>DKDLockInfo</key>
					<string>14</string>
					<key>GraphicID</key>
					<string>D3428E7E</string>
					<key>GraphicStyle</key>
					<string>10</string>
				</dict>
				<dict>
					<key>Class</key>
					<string>DKDLine</string>
					<key>DKDLockInfo</key>
					<string>14</string>
					<key>DkBezArrow</key>
					<string>27</string>
					<key>GraphicID</key>
					<string>3C7E828E</string>
					<key>GraphicStyle</key>
					<string>72</string>
					<key>SVGPath</key>
					<string>M262.044946101,281.895943527 L258.782443809,297.762267723</string>
				</dict>
				<dict>
					<key>AttributedText</key>
					<dict>
						<key>String</key>
						<string>  + gliding
         </string>
						<key>TextAttribute</key>
						<string>304</string>
					</dict>
					<key>Bounds</key>
					<string>{{178.931442007, 246.083602779}, {115.936271553, 41.3375513663}}</string>
					<key>Class</key>
					<string>DKDTextArea</string>
					<key>DKDLockInfo</key>
					<string>14</string>
					<key>GraphicID</key>
					<string>FD365F8E</string>
					<key>GraphicStyle</key>
					<string>10</string>
				</dict>
				<dict>
					<key>AttributedText</key>
					<dict>
						<key>String</key>
						<string>eggs</string>
						<key>TextAttribute</key>
						<string>528</string>
					</dict>
					<key>Bounds</key>
					<string>{{89.1147230976, 85.0179090778}, {38.2871215966, 17.3616568551}}</string>
					<key>Class</key>
					<string>DKDTextArea</string>
					<key>DKDLockInfo</key>
					<string>14</string>
					<key>GraphicID</key>
					<string>795C579E</string>
					<key>GraphicStyle</key>
					<string>10</string>
				</dict>
				<dict>
					<key>AttributedText</key>
					<dict>
						<key>String</key>
						<string>β-glucan</string>
						<key>TextAttributes</key>
						<array>
							<string>{0, 2}</string>
							<string>608</string>
							<string>{2, 6}</string>
							<string>528</string>
						</array>
					</dict>
					<key>Bounds</key>
					<string>{{165.431723787, 90.7593130089}, {130.207079435, 36.2132507151}}</string>
					<key>Class</key>
					<string>DKDTextArea</string>
					<key>DKDLockInfo</key>
					<string>14</string>
					<key>GraphicID</key>
					<string>0B49F89E</string>
					<key>GraphicStyle</key>
					<string>10</string>
				</dict>
				<dict>
					<key>AttributedText</key>
					<dict>
						<key>String</key>
						<string>walls</string>
						<key>TextAttribute</key>
						<string>352</string>
					</dict>
					<key>Bounds</key>
					<string>{{503.897673922, 156.521171369}, {39.758361715, 15.4764974691}}</string>
					<key>Class</key>
					<string>DKDTextArea</string>
					<key>DKDLockInfo</key>
					<string>14</string>
					<key>GraphicID</key>
					<string>BDAA1BEE</string>
					<key>GraphicStyle</key>
					<string>10</string>
				</dict>
				<dict>
					<key>AttributedText</key>
					<dict>
						<key>String</key>
						<string>podiates:</string>
						<key>TextAttribute</key>
						<string>624</string>
					</dict>
					<key>Bounds</key>
					<string>{{174.459552159, 219.027962971}, {104.778785429, 23.1538351067}}</string>
					<key>Class</key>
					<string>DKDTextArea</string>
					<key>DKDLockInfo</key>
					<string>14</string>
					<key>GraphicID</key>
					<string>C05667FE</string>
					<key>GraphicStyle</key>
					<string>10</string>
				</dict>
			</array>
			<key>HideDimensions</key>
			<string>NO</string>
			<key>LayerColorMod</key>
			<dict>
				<key>DKDOnColorMod</key>
				<string>NO</string>
				<key>DKDOpacityColorMod</key>
				<string>0.5</string>
				<key>DKDOutlineColorMod</key>
				<string>NO</string>
				<key>DKDTintColorColorMod</key>
				<dict>
					<key>ColorSpace</key>
					<string>NSCalibratedWhiteColorSpace</string>
					<key>Opacity</key>
					<string>1</string>
					<key>White</key>
					<string>0.5</string>
				</dict>
				<key>DKDTintFractionColorMod</key>
				<string>0.5</string>
			</dict>
			<key>LayerLock</key>
			<string>NO</string>
			<key>LayerName</key>
			<string>Paper</string>
			<key>LayerState</key>
			<string>Active</string>
			<key>OutlineLayer</key>
			<string>NO</string>
		</dict>
	</array>
	<key>DKDPagesSpec</key>
	<dict>
		<key>BackgroundDisplay</key>
		<string>Background</string>
		<key>CanvasBorder</key>
		<string>rgb 0.54902 0.53333 0.53333 1</string>
		<key>CanvasColor</key>
		<string>rgb 0.28628 0.28628 0.28628 1</string>
		<key>CanvasMargin</key>
		<string>0</string>
		<key>DetailsDrawerWidth</key>
		<string>200</string>
		<key>DisplayAttributesBar</key>
		<string>YES</string>
		<key>DisplayRulers</key>
		<string>NO</string>
		<key>FullScreen</key>
		<string>NO</string>
		<key>FullScreenCanvasMargin</key>
		<string>141.73228</string>
		<key>LayersDrawerWidth</key>
		<string>200</string>
		<key>NonFullScreenCanvasMargin</key>
		<string>0</string>
		<key>NumberAcrossFirst</key>
		<string>YES</string>
		<key>PagesAcross</key>
		<string>1</string>
		<key>PagesDown</key>
		<string>1</string>
		<key>PagesSpecBackgroundRGB</key>
		<string>white 1 1</string>
		<key>PagesSpecPrintBackground</key>
		<string>NO</string>
		<key>ShowPageBreaks</key>
		<string>NO</string>
		<key>SizeChecker</key>
		<string>40</string>
		<key>aCheckerColor</key>
		<string>rgb 0.94118 0.94118 0.94118 1</string>
		<key>bCheckerColor</key>
		<string>rgb 0.76471 0.78824 0.70196 1</string>
	</dict>
	<key>DKDPrintInfo</key>
	<dict>
		<key>BottomMargin</key>
		<string>18</string>
		<key>Copies</key>
		<string>1</string>
		<key>FallBackPaperSizeHeight</key>
		<string>841.890014648</string>
		<key>FallBackPaperSizeWidth</key>
		<string>595.289978027</string>
		<key>FirstPage</key>
		<string>1</string>
		<key>HorizontalPagination</key>
		<string>2</string>
		<key>HorizontallyCentered</key>
		<string>YES</string>
		<key>LastPage</key>
		<string>-1</string>
		<key>LeftMargin</key>
		<string>18</string>
		<key>MustCollate</key>
		<string>YES</string>
		<key>Orientation</key>
		<string>0</string>
		<key>PaperName</key>
		<string>A4</string>
		<key>PaperSizeHeight</key>
		<string>841.890014648</string>
		<key>PaperSizeWidth</key>
		<string>595.289978027</string>
		<key>PreviewPageNumber</key>
		<string>1</string>
		<key>PrintAllPages</key>
		<string>YES</string>
		<key>PrintJobDisposition</key>
		<string>NSPrintSpoolJob</string>
		<key>PrintSavePath</key>
		<string></string>
		<key>PrintScalingFactor</key>
		<string>1</string>
		<key>PrinterName</key>
		<string>HP Photosmart 2600 series</string>
		<key>ReversePageOrder</key>
		<string>NO</string>
		<key>RightMargin</key>
		<string>18</string>
		<key>TopMargin</key>
		<string>18</string>
		<key>VerticalPagination</key>
		<string>0</string>
		<key>VerticallyCentered</key>
		<string>YES</string>
		<key>XPrintMirror</key>
		<string>NO</string>
		<key>YPrintMirror</key>
		<string>NO</string>
	</dict>
	<key>DKDSaveTimeStamp</key>
	<string>2017-03-27 11:27:55 +0000</string>
	<key>DKDTablet</key>
	<dict>
		<key>BrushDynamic</key>
		<string>NO</string>
		<key>BrushFit</key>
		<string>6</string>
		<key>PenMax</key>
		<string>25</string>
		<key>PenMin</key>
		<string>0.5</string>
		<key>PenPressureFactor</key>
		<string>0.5</string>
		<key>PencilDynamic</key>
		<string>NO</string>
		<key>PencilFit</key>
		<string>7</string>
	</dict>
	<key>DKDTimeFormat</key>
	<dict>
		<key>Field 0 Include</key>
		<string>Weekday</string>
		<key>Field 0 Type</key>
		<string>Long</string>
		<key>Field 1 Include</key>
		<string>Month</string>
		<key>Field 1 Type</key>
		<string>Short</string>
		<key>Field 2 Include</key>
		<string>Day</string>
		<key>Field 2 Type</key>
		<string>Number</string>
		<key>Field 3 Include</key>
		<string>Year</string>
		<key>Field 3 Type</key>
		<string>Long</string>
		<key>Include GMT</key>
		<string>NO</string>
		<key>Include Title</key>
		<string>YES</string>
		<key>IncludeDate</key>
		<string>YES</string>
		<key>IncludeTime</key>
		<string>YES</string>
		<key>Seperator 0</key>
		<string> - </string>
		<key>Seperator 1</key>
		<string>. </string>
		<key>Seperator 2</key>
		<string>, </string>
		<key>Seperator 3</key>
		<string>  </string>
		<key>Time Seperator</key>
		<string>:</string>
		<key>TimeAfterDate</key>
		<string>YES</string>
		<key>Twelve Hour Clock</key>
		<string>YES</string>
		<key>Used Once</key>
		<string>YES</string>
	</dict>
	<key>DKDToolbarSelectedButtonPairs</key>
	<array>
		<string>ColorTextToolbarItemIdentifier_0</string>
		<array>
			<string>HSB_90FFC0</string>
		</array>
		<string>ColorStrokeToolbarItemIdentifier_0</string>
		<array>
			<string>HSB_B0FF80__nothing__</string>
		</array>
		<string>ColorFillToolbarItemIdentifier_0</string>
		<array>
			<string>HSB_0000FF</string>
		</array>
		<string>GradientToolbarItemIdentifier_0</string>
		<array>
			<dict>
				<key>EndGradientRGB</key>
				<dict>
					<key>Blue</key>
					<string>1</string>
					<key>ColorSpace</key>
					<string>NSCalibratedRGBColorSpace</string>
					<key>Green</key>
					<string>1</string>
					<key>Opacity</key>
					<string>1</string>
					<key>Red</key>
					<string>1</string>
				</dict>
				<key>GradientFillClass</key>
				<string>DKDHorizontalGradientFill</string>
				<key>GradientGradientConvergence</key>
				<dict>
					<key>FinishGradient</key>
					<string>100</string>
					<key>GradientConvergence</key>
					<string>Linear</string>
					<key>StartGradient</key>
					<string>0</string>
				</dict>
				<key>GradientOverlap</key>
				<string>1</string>
				<key>LevelsOfGradient</key>
				<string>100</string>
				<key>StartGradientRGB</key>
				<dict>
					<key>Blue</key>
					<string>0</string>
					<key>ColorSpace</key>
					<string>NSCalibratedRGBColorSpace</string>
					<key>Green</key>
					<string>0</string>
					<key>Opacity</key>
					<string>1</string>
					<key>Red</key>
					<string>0</string>
				</dict>
			</dict>
		</array>
		<string>PatternForToolbarItemIdentifier_0</string>
		<array>
			<string>Toolbar_21</string>
			<string>HSB_B0FFFF</string>
			<string>HSB_0000FF</string>
		</array>
		<string>ChartingMenuToolbarIdentifier_0</string>
		<array>
			<string>Right Fat Arrow</string>
			<string>Right Fat Arrow</string>
			<string>Right Box Arrow</string>
			<string>Right Tear-Off</string>
			<string>Right Brace</string>
			<string>Right Drum</string>
			<string>Folder</string>
			<string>Bi-Length Octagon</string>
			<string>Rounded Rectangle</string>
			<string>Right Pointing Triangle</string>
			<string>Right Trapezoid</string>
			<string>Up Parallelogram</string>
			<string>Parallelogram</string>
			<string>Right Flame Tip</string>
			<string>Right Nose Rectangle</string>
			<string>Right Mushroom</string>
		</array>
		<string>StellateMenuToolbarIdentifier_0</string>
		<array>
			<string>Equilateral Polygon</string>
			<string>Equilateral Polygon</string>
			<string>Free Equilateral Polygon</string>
			<string>Cross Star</string>
			<string>Star</string>
			<string>Smooth Free Star</string>
			<string>Stagger Star</string>
			<string>Smooth Stagger Star</string>
			<string>Spoke</string>
		</array>
		<string>MathMenuToolbarIdentifier_0</string>
		<array>
			<string>Parabolic</string>
			<string>Parabolic</string>
			<string>Mirror X Cubed</string>
			<string>Quartic</string>
			<string>One Over X</string>
			<string>Exponential</string>
			<string>Tangent</string>
			<string>Hyperbolic Tangent</string>
			<string>Gaussian:</string>
			<string>Square Wave</string>
			<string>Sine Wave</string>
		</array>
		<string>TechnicalMenuToolbarIdentifier_0</string>
		<array>
			<string>Orthogonal Path</string>
			<string>Orthogonal Path</string>
			<string>Auto Line</string>
			<string>Left Dimension</string>
			<string>Left External Dimension</string>
			<string>Report Information</string>
			<string>Rounded Text Bubble</string>
			<string>Straight Wall</string>
			<string>Free Wall</string>
			<string>Cog</string>
			<string>Tick Pattern</string>
		</array>
	</array>
	<key>DKDWindowState</key>
	<dict>
		<key>CursorMode</key>
		<string>Nothing</string>
		<key>DocCenter</key>
		<string>{279.644989013, 308.9578344}</string>
		<key>DocumentFileName</key>
		<string>/Users/rosecavalier-smith/Desktop/ChromistaProtoplasma/ChromistaFig2r2.ezdraw</string>
		<key>DrawersOnMainView</key>
		<string>YES</string>
		<key>GDetailsLayersDrawerEdgePreference</key>
		<string>Auto</string>
		<key>GraphicDetailsOpen</key>
		<string>NO</string>
		<key>LayerActiveAbove</key>
		<string>NO</string>
		<key>LayerOpen</key>
		<string>NO</string>
		<key>LayerSelect</key>
		<string>Active Only</string>
		<key>LayersDrawerEdgePreference</key>
		<string>Auto</string>
		<key>OutlineDrawing</key>
		<string>NO</string>
		<key>WindowLocation</key>
		<string>2108 22 1296 990 1920 -120 1920 1177 </string>
		<key>ZoomPercent</key>
		<string>150.000000</string>
	</dict>
	<key>GroupEdit</key>
	<string>Fixed</string>
	<key>IndependentLayers</key>
	<string>NO</string>
	<key>NumberColorsToListInContextMenu</key>
	<string>12</string>
	<key>NumberPairColorsToListInContextMenu</key>
	<string>6</string>
</dict>
</plist>
