# Supplementary material for: Kingdom Chromista and its eight phyla: a new synthesis emphasising periplastid protein targeting, cytoskeletal and periplastid evolution, and ancient divergences
Source: Protoplasma. 2017 Sep 5;255(1):297–357. doi: 10.1007/s00709-017-1147-3 (PMC5756292; doi:10.1007/s00709-017-1147-3)
Supplement: Supplementary file 5 — (EZDRAW 258 kb) [file 709_2017_1147_MOESM5_ESM.ezdraw]

<?xml version="1.0" encoding="UTF-8"?>
<!DOCTYPE plist PUBLIC "-//Apple//DTD PLIST 1.0//EN" "http://www.apple.com/DTDs/PropertyList-1.0.dtd">
<plist version="1.0">
<dict>
	<key>AAAA_CurrentOSXVersion</key>
	<string>Yosemite: 1154.000000</string>
	<key>AAAA_DKDDocumentVersion</key>
	<string>6.7.0 : No</string>
	<key>AAAA_EazyDrawVersion</key>
	<string>8.3.0</string>
	<key>AAAB_Build</key>
	<string>8231</string>
	<key>AAAB_Distribution</key>
	<string>Free Market</string>
	<key>ArchiveMatchStore</key>
	<dict>
		<key>Archive_Stores</key>
		<array>
			<dict>
				<key>Class_Store</key>
				<string>DKDGridRef</string>
				<key>Match_Hashes</key>
				<array>
					<dict>
						<key>BinIndex</key>
						<string>1</string>
						<key>BinMatches</key>
						<array>
							<dict>
								<key>GridRefPosition</key>
								<string>Top Left</string>
								<key>GridRefX</key>
								<string>0.000000</string>
								<key>GridRefY</key>
								<string>0.000000</string>
							</dict>
							<dict>
								<key>GridRefPosition</key>
								<string>Top Right</string>
							</dict>
						</array>
					</dict>
				</array>
				<key>NHashBins</key>
				<string>16</string>
			</dict>
			<dict>
				<key>Class_Store</key>
				<string>DKDLock</string>
				<key>Match_Hashes</key>
				<array>
					<dict>
						<key>BinIndex</key>
						<string>10</string>
						<key>BinMatches</key>
						<array>
							<dict>
								<key>CenterLock</key>
								<string>YES</string>
							</dict>
						</array>
					</dict>
					<dict>
						<key>BinIndex</key>
						<string>14</string>
						<key>BinMatches</key>
						<array>
							<dict/>
						</array>
					</dict>
				</array>
				<key>NHashBins</key>
				<string>16</string>
			</dict>
			<dict>
				<key>Class_Store</key>
				<string>DKDGraphicStyle</string>
				<key>Match_Hashes</key>
				<array>
					<dict>
						<key>BinIndex</key>
						<string>8</string>
						<key>BinMatches</key>
						<array>
							<dict>
								<key>DrawsFill</key>
								<string>NO</string>
								<key>DrawsLine</key>
								<string>YES</string>
								<key>LineCapStyle</key>
								<string>Square</string>
								<key>LineJoinStyle</key>
								<string>Miter</string>
								<key>LineRGB</key>
								<string>rgb 0 0 0 1</string>
								<key>LineWidth</key>
								<string>1</string>
								<key>MiterLimit</key>
								<string>10</string>
								<key>StrokePosition</key>
								<string>Front</string>
								<key>WindingRule</key>
								<string>Non-Zero</string>
							</dict>
							<dict>
								<key>DrawsFill</key>
								<string>NO</string>
								<key>DrawsLine</key>
								<string>YES</string>
								<key>LineCapStyle</key>
								<string>Square</string>
								<key>LineJoinStyle</key>
								<string>Miter</string>
								<key>LineRGB</key>
								<string>rgb 0 0 0 1</string>
								<key>LineWidth</key>
								<string>0.8</string>
								<key>MiterLimit</key>
								<string>10</string>
								<key>StrokePosition</key>
								<string>Front</string>
								<key>WindingRule</key>
								<string>Non-Zero</string>
							</dict>
							<dict>
								<key>DrawsFill</key>
								<string>NO</string>
								<key>DrawsLine</key>
								<string>YES</string>
								<key>LineCapStyle</key>
								<string>Square</string>
								<key>LineJoinStyle</key>
								<string>Miter</string>
								<key>LineRGB</key>
								<string>rgb 0 0 1 1</string>
								<key>LineWidth</key>
								<string>1</string>
								<key>MiterLimit</key>
								<string>10</string>
								<key>StrokePosition</key>
								<string>Front</string>
								<key>WindingRule</key>
								<string>Non-Zero</string>
							</dict>
							<dict>
								<key>DrawsFill</key>
								<string>NO</string>
								<key>DrawsLine</key>
								<string>YES</string>
								<key>LineCapStyle</key>
								<string>Square</string>
								<key>LineJoinStyle</key>
								<string>Miter</string>
								<key>LineRGB</key>
								<string>rgb 0.50196 0 0 1</string>
								<key>LineWidth</key>
								<string>1.5</string>
								<key>MiterLimit</key>
								<string>10</string>
								<key>StrokePosition</key>
								<string>Front</string>
								<key>WindingRule</key>
								<string>Non-Zero</string>
							</dict>
							<dict>
								<key>DrawsFill</key>
								<string>NO</string>
								<key>DrawsLine</key>
								<string>YES</string>
								<key>LineCapStyle</key>
								<string>Square</string>
								<key>LineJoinStyle</key>
								<string>Miter</string>
								<key>LineRGB</key>
								<string>rgb 1 0 0 1</string>
								<key>LineWidth</key>
								<string>1</string>
								<key>MiterLimit</key>
								<string>10</string>
								<key>StrokePosition</key>
								<string>Front</string>
								<key>WindingRule</key>
								<string>Non-Zero</string>
							</dict>
							<dict>
								<key>DrawsFill</key>
								<string>NO</string>
								<key>DrawsLine</key>
								<string>YES</string>
								<key>LineCapStyle</key>
								<string>Square</string>
								<key>LineJoinStyle</key>
								<string>Miter</string>
								<key>LineRGB</key>
								<string>rgb 0 1 0 1</string>
								<key>LineWidth</key>
								<string>1.5</string>
								<key>MiterLimit</key>
								<string>10</string>
								<key>StrokePosition</key>
								<string>Front</string>
								<key>WindingRule</key>
								<string>Non-Zero</string>
							</dict>
							<dict>
								<key>DrawsFill</key>
								<string>NO</string>
								<key>DrawsLine</key>
								<string>YES</string>
								<key>LineCapStyle</key>
								<string>Square</string>
								<key>LineJoinStyle</key>
								<string>Miter</string>
								<key>LineRGB</key>
								<string>rgb 1 0.50196 0 1</string>
								<key>LineWidth</key>
								<string>1</string>
								<key>MiterLimit</key>
								<string>10</string>
								<key>StrokePosition</key>
								<string>Front</string>
								<key>WindingRule</key>
								<string>Non-Zero</string>
							</dict>
							<dict>
								<key>DrawsFill</key>
								<string>NO</string>
								<key>DrawsLine</key>
								<string>YES</string>
								<key>LineCapStyle</key>
								<string>Round</string>
								<key>LineJoinStyle</key>
								<string>Miter</string>
								<key>LineRGB</key>
								<string>rgb 0.65098 0.29804 1 1</string>
								<key>LineWidth</key>
								<string>1.398897</string>
								<key>MiterLimit</key>
								<string>10</string>
								<key>StrokePosition</key>
								<string>Front</string>
								<key>WindingRule</key>
								<string>Even-Odd</string>
							</dict>
							<dict>
								<key>DrawsFill</key>
								<string>NO</string>
								<key>DrawsLine</key>
								<string>YES</string>
								<key>LineCapStyle</key>
								<string>Square</string>
								<key>LineJoinStyle</key>
								<string>Miter</string>
								<key>LineRGB</key>
								<string>rgb 0.89412 0 1 1</string>
								<key>LineWidth</key>
								<string>0.8</string>
								<key>MiterLimit</key>
								<string>10</string>
								<key>StrokePosition</key>
								<string>Front</string>
								<key>WindingRule</key>
								<string>Non-Zero</string>
							</dict>
						</array>
					</dict>
					<dict>
						<key>BinIndex</key>
						<string>9</string>
						<key>BinMatches</key>
						<array>
							<dict>
								<key>DrawsFill</key>
								<string>YES</string>
								<key>DrawsLine</key>
								<string>YES</string>
								<key>FillRGB</key>
								<string>rgb 0 0 0 1</string>
								<key>LineCapStyle</key>
								<string>Square</string>
								<key>LineJoinStyle</key>
								<string>Miter</string>
								<key>LineRGB</key>
								<string>rgb 0 0 1 1</string>
								<key>LineWidth</key>
								<string>2.56</string>
								<key>MiterLimit</key>
								<string>10</string>
								<key>StrokePosition</key>
								<string>Front</string>
								<key>WindingRule</key>
								<string>Non-Zero</string>
							</dict>
							<dict>
								<key>DrawsFill</key>
								<string>YES</string>
								<key>DrawsLine</key>
								<string>YES</string>
								<key>FillRGB</key>
								<string>rgb 0 0 0 1</string>
								<key>LineCapStyle</key>
								<string>Square</string>
								<key>LineJoinStyle</key>
								<string>Miter</string>
								<key>LineRGB</key>
								<string>rgb 0 0 0 1</string>
								<key>LineWidth</key>
								<string>2.56</string>
								<key>MiterLimit</key>
								<string>10</string>
								<key>StrokePosition</key>
								<string>Front</string>
								<key>WindingRule</key>
								<string>Non-Zero</string>
							</dict>
							<dict>
								<key>DrawsFill</key>
								<string>YES</string>
								<key>DrawsLine</key>
								<string>YES</string>
								<key>FillRGB</key>
								<string>rgb 0 0 0 1</string>
								<key>LineCapStyle</key>
								<string>Square</string>
								<key>LineJoinStyle</key>
								<string>Miter</string>
								<key>LineRGB</key>
								<string>rgb 0 0 0 1</string>
								<key>LineWidth</key>
								<string>2.048</string>
								<key>MiterLimit</key>
								<string>10</string>
								<key>StrokePosition</key>
								<string>Front</string>
								<key>WindingRule</key>
								<string>Non-Zero</string>
							</dict>
							<dict>
								<key>DrawsFill</key>
								<string>YES</string>
								<key>DrawsLine</key>
								<string>YES</string>
								<key>FillRGB</key>
								<string>rgb 1 0 0 1</string>
								<key>LineCapStyle</key>
								<string>Square</string>
								<key>LineJoinStyle</key>
								<string>Miter</string>
								<key>LineRGB</key>
								<string>rgb 0 1 0 1</string>
								<key>LineWidth</key>
								<string>1.5</string>
								<key>MiterLimit</key>
								<string>10</string>
								<key>StrokePosition</key>
								<string>Front</string>
								<key>WindingRule</key>
								<string>Non-Zero</string>
							</dict>
							<dict>
								<key>DrawsFill</key>
								<string>YES</string>
								<key>DrawsLine</key>
								<string>YES</string>
								<key>FillRGB</key>
								<string>rgb 1 1 1 1</string>
								<key>LineCapStyle</key>
								<string>Square</string>
								<key>LineJoinStyle</key>
								<string>Miter</string>
								<key>LineRGB</key>
								<string>rgb 0.14118 0 1 1</string>
								<key>LineWidth</key>
								<string>1.034927</string>
								<key>MiterLimit</key>
								<string>10</string>
								<key>StrokePosition</key>
								<string>Front</string>
								<key>WindingRule</key>
								<string>Non-Zero</string>
							</dict>
							<dict>
								<key>DrawsFill</key>
								<string>YES</string>
								<key>DrawsLine</key>
								<string>YES</string>
								<key>FillRGB</key>
								<string>rgb 1 1 1 1</string>
								<key>LineCapStyle</key>
								<string>Square</string>
								<key>LineJoinStyle</key>
								<string>Miter</string>
								<key>LineRGB</key>
								<string>rgb 0 0 0 1</string>
								<key>LineWidth</key>
								<string>1.034927</string>
								<key>MiterLimit</key>
								<string>10</string>
								<key>StrokePosition</key>
								<string>Front</string>
								<key>WindingRule</key>
								<string>Non-Zero</string>
							</dict>
							<dict>
								<key>DrawsFill</key>
								<string>YES</string>
								<key>DrawsLine</key>
								<string>YES</string>
								<key>FillRGB</key>
								<string>rgb 0.29804 0.29804 0.29804 1</string>
								<key>LineCapStyle</key>
								<string>Square</string>
								<key>LineJoinStyle</key>
								<string>Miter</string>
								<key>LineRGB</key>
								<string>rgb 0 0 0 1</string>
								<key>LineWidth</key>
								<string>1</string>
								<key>MiterLimit</key>
								<string>10</string>
								<key>StrokePosition</key>
								<string>Front</string>
								<key>WindingRule</key>
								<string>Non-Zero</string>
							</dict>
						</array>
					</dict>
					<dict>
						<key>BinIndex</key>
						<string>10</string>
						<key>BinMatches</key>
						<array>
							<dict>
								<key>DrawsFill</key>
								<string>NO</string>
								<key>DrawsLine</key>
								<string>NO</string>
								<key>LineCapStyle</key>
								<string>Square</string>
								<key>LineJoinStyle</key>
								<string>Miter</string>
								<key>LineWidth</key>
								<string>1.000000</string>
								<key>MiterLimit</key>
								<string>10</string>
								<key>StrokePosition</key>
								<string>Front</string>
								<key>WindingRule</key>
								<string>Non-Zero</string>
							</dict>
						</array>
					</dict>
					<dict>
						<key>BinIndex</key>
						<string>11</string>
						<key>BinMatches</key>
						<array>
							<dict>
								<key>DrawsFill</key>
								<string>YES</string>
								<key>DrawsLine</key>
								<string>NO</string>
								<key>FillRGB</key>
								<string>rgb 1 1 1 1</string>
								<key>LineCapStyle</key>
								<string>Square</string>
								<key>LineJoinStyle</key>
								<string>Miter</string>
								<key>LineWidth</key>
								<string>1.034927</string>
								<key>MiterLimit</key>
								<string>10</string>
								<key>StrokePosition</key>
								<string>Front</string>
								<key>WindingRule</key>
								<string>Non-Zero</string>
							</dict>
						</array>
					</dict>
				</array>
				<key>NHashBins</key>
				<string>16</string>
			</dict>
			<dict>
				<key>Class_Store</key>
				<string>DKDBezPathArchive</string>
				<key>Match_Hashes</key>
				<array>
					<dict>
						<key>BinIndex</key>
						<string>1</string>
						<key>BinMatches</key>
						<array>
							<dict>
								<key>DKDScaledPath</key>
								<string>M0.123459106539,0.110240457955 C0.131477733587,0.170828996178 0.138766208642,0.216690565151 0.167260904483,0.315955154123 C0.205815054011,0.41640787396 0.23184406251,0.466089596794 0.288924665185,0.552727896946
C0.347890380989,0.629272392807 0.379020708453,0.660401100085 0.44676031339,0.714843625021 C0.51827318667,0.765130224217 0.556663630769,0.786798150942 0.636953538388,0.821429696697 C0.719128507576,0.850121172499 0.760684937327,0.860215025487 0.837009564316,0.875094273008
C0.907675912956,0.887005676955 0.937413635719,0.891895090158 0.97590328273,0.91025044102 C0.999304496841,0.935733310932 1,0.952220562436 0.985375820229,0.977701922714 C0.961318392261,0.996060244147 0.942393838447,1 0.893961161957,0.999939078953
C0.839242403243,0.995128410221 0.806902047746,0.988830167362 0.730733185828,0.966523178365 C0.647017735666,0.937683125333 0.600265630749,0.918131413663 0.504198129045,0.867911725354 C0.407435124183,0.810735447552 0.35945252161,0.776363948473 0.268942703203,0.695046037758
C0.184460956951,0.604745072688 0.150436936235,0.54994958552 0.086980432483,0.424129117558 C0.020911911939,0.285262585054 0,0.207755137322 0.020620851421,0.046544459338 C0.076499314861,0.014837659531 0.062307833029,0 0.097680322432,0.043282383177
z</string>
							</dict>
							<dict>
								<key>DKDScaledPath</key>
								<string>M0.894970318886,0.164077381422 C0.840961611,0.160263371411 0.799905230554,0.158788426017 0.709190117583,0.170326812922 C0.615979532836,0.193259263661 0.5688662143,0.212665440931 0.485013540895,0.26004221753
C0.409689600091,0.311786404282 0.37801748219,0.341110790393 0.320695983982,0.407796599069 C0.266449080205,0.479750988128 0.241975023891,0.519530246598 0.200109260451,0.605033721874 C0.163148788375,0.69400610523 0.148310387661,0.739957054791 0.124246996071,0.825139441555
C0.103593777804,0.904410828354 0.095009798248,0.937797181213 0.073410265618,0.978407328216 C0.047784562577,1 0.033305461151,0.997240761201 0.013205057464,0.974793187466 C0.000687028886,0.942959399131 0,0.920188917686 0.007088861515,0.864107155635
C0.019231762833,0.801771171527 0.029422820693,0.765675547185 0.059940661061,0.682278946175 C0.097253833841,0.591554068395 0.121097402065,0.541633628003 0.178850611456,0.441223701972 C0.242773969912,0.34151513755 0.279721244822,0.29337217524 0.363789773819,0.206126393051
C0.454818168511,0.127803172439 0.507551495467,0.100245227939 0.626506212716,0.053954694684 C0.757216843826,0.007459683532 0.827852642698,0 0.965461293966,0.05874124814 C0.984998402971,0.1303162737 1,0.117087366395 0.957114173333,0.148697211411
z</string>
							</dict>
							<dict>
								<key>DKDScaledPath</key>
								<string>M0.766401567223,0.89942476944 C0.787467344498,0.850888239133 0.801738198629,0.8138285641 0.815148443424,0.730263901637 C0.815362427066,0.643140207312 0.805903038115,0.598216155892 0.773346007478,0.516797554302
C0.732852883004,0.442616577353 0.706559284779,0.41056587336 0.642303570858,0.351008653772 C0.570663988679,0.293639942955 0.529383920132,0.266925960185 0.43739417687,0.219243073379 C0.33966804336,0.17561429831 0.287906847899,0.156933887896 0.190905529313,0.125429685693
C0.100105438593,0.097689925057 0.061830415174,0.086110623033 0.018661213376,0.061907498923 C0,0.036218063069 0.007772854026,0.023402768802 0.041362932544,0.007730044078 C0.084143299371,0 0.112234043516,0.001966739352 0.178756189541,0.014769922667
C0.251399036817,0.032868689672 0.292504254037,0.046212934776 0.385359130602,0.083367114951 C0.485126251857,0.127515787421 0.539015898427,0.154811453308 0.64443428395,0.218594799874 C0.747121399752,0.287891806702 0.794858149504,0.326866680048 0.876168917692,0.413014310977
C0.944442140572,0.50445665202 0.962176016098,0.555403500224 0.982749284158,0.668525439851 C1,0.792329517986 0.987689607,0.857225920695 0.873985274186,0.975316964487 C0.780412444046,0.984892558971 0.792055551903,1 0.766369371657,0.957519382985
z</string>
							</dict>
							<dict>
								<key>DKDScaledPath</key>
								<string>M0.905266666359,0.536666882002 C0.863841272479,0.47186740313 0.831977920034,0.424959231591 0.757723438876,0.345765599888 C0.678540325544,0.282694003955 0.636483788342,0.263719714765 0.558282854949,0.251163855474
C0.485644271793,0.255059912797 0.453129510336,0.269199224694 0.390738555212,0.317276839786 C0.329389372781,0.377387491105 0.299804706034,0.416593571327 0.244650263003,0.512501575101 C0.192447467742,0.619452972575 0.16882303149,0.679288150056 0.12773476233,0.793947411148
C0.090864165108,0.902531141562 0.075425489145,0.948389859713 0.04788375335,0.992084210744 C0.022134036021,1 0.011478270302,0.979757032811 0.00153857277,0.920901918295 C0,0.854757002108 0.005389967296,0.816394291858 0.025567243072,0.731423078444
C0.051341046671,0.641594412609 0.068746615723,0.593001343349 0.11444042882,0.488289352905 C0.167378270588,0.378824916787 0.199107279788,0.322177400239 0.270623027495,0.218861569668 C0.346801295625,0.123377154511 0.388361032751,0.083865633613 0.477115074521,0.03079190807
C0.569012125319,0 0.617609372117,0.011588937521 0.723092241817,0.063958073938 C0.837868507987,0.128729305381 0.895291462343,0.1929121306 0.98806928158,0.439002993491 C0.984770417775,0.578408475997 1,0.572805168641 0.958081585096,0.578571574195
z</string>
							</dict>
							<dict>
								<key>DKDScaledPath</key>
								<string>M0.104998099538,0.909167988315 C0.211051977131,0.872313982449 0.289020352162,0.843795703729 0.433759456194,0.775573680643 C0.561867874512,0.701574522102 0.612077874385,0.661418769937 0.677545145342,0.585426391471
C0.719257486618,0.513929597748 0.72271918952,0.48120170938 0.703640482544,0.417173367063 C0.669117596408,0.3534644298 0.639929627043,0.322144985318 0.557513880718,0.262420295096 C0.459649362898,0.204942404277 0.401320112916,0.178263766265 0.286880782803,0.131243618881
C0.177192377396,0.088716491069 0.130789730251,0.070886324611 0.094790714235,0.041307430797 C0.10155981755,0.015578898696 0.133223668349,0.006310608091 0.211827469609,0 C0.294009619107,0.002358591171 0.337642016078,0.00989328189 0.429027206989,0.034659047725
C0.522785564084,0.06520199039 0.571285684173,0.085122398126 0.670579796201,0.136079461026 C0.771055822447,0.194422848516 0.820280153929,0.228869814597 0.901322485623,0.30507998428 C0.96976559033,0.385407582982 0.991665981643,0.428495324584 1,0.518681492633
C0.978973224079,0.610647350881 0.933640438152,0.657648590478 0.801836873182,0.758083150982 C0.648871058379,0.866903666319 0.533329261462,0.919488040039 0.171876136125,0.996123117739 C0.002868220009,0.984730452545 0,1 0.019755923463,0.958536631684
z</string>
							</dict>
							<dict>
								<key>DKDScaledPath</key>
								<string>M0.123459158099,0.110240809958 C0.131477733587,0.17082927883 0.138766260203,0.21669083217 0.167260956044,0.315955387303 C0.205815054011,0.416408121596 0.23184406251,0.466089778796 0.288924716746,0.552728098112
C0.347890432549,0.629272519182 0.379020708453,0.660401215849 0.44676031339,0.714843770925 C0.51827318667,0.765130304281 0.55666368233,0.786798272317 0.636953589949,0.821429806267 C0.719128559136,0.85012122359 0.760684937327,0.860215073138 0.837009615876,0.875094315586
C0.907675912956,0.887005764171 0.937415234102,0.891895175707 0.97590328273,0.910250471614 C0.999304548402,0.93573333284 1,0.952220578723 0.985375820229,0.977701979013 C0.961319990645,0.99606024549 0.942393838447,1 0.893961213518,0.999939078973
C0.839244001627,0.99512846058 0.806902047746,0.98883017117 0.730733185828,0.966523189776 C0.647017735666,0.937683146575 0.600265630749,0.918131490269 0.504198129045,0.867911819078 C0.407435175744,0.810735512069 0.359452573171,0.776364073405 0.268942703203,0.695046141712
C0.184460956951,0.604745256122 0.150436987795,0.549949738936 0.086980484044,0.424129362562 C0.0209119635,0.285262877395 0,0.207755407386 0.020620851421,0.046544443472 C0.076499314861,0.014837605775 0.062307833029,0 0.097680322432,0.043282368423
z</string>
							</dict>
							<dict>
								<key>DKDScaledPath</key>
								<string>M0.894970411649,0.164077610264 C0.840960479803,0.160263594934 0.799904195606,0.158788647483 0.709189156878,0.17032705048 C0.61597869273,0.193259290644 0.568865435151,0.21266549498 0.485012870238,0.260042580216
C0.409689026891,0.311786839137 0.378016949968,0.341111023587 0.320695569053,0.407796925272 C0.266448692335,0.479751172126 0.241974710814,0.519530243518 0.200108958414,0.605033595486 C0.163148534159,0.694006345494 0.148310152644,0.739957359144 0.124246792187,0.825139864713
C0.103593643771,0.904410695034 0.095009632193,0.937797094457 0.073410127509,0.9784072981 C0.047784500752,1 0.033305418059,0.997240757353 0.013204997251,0.97479315231 C0.000687027997,0.942959319575 0,0.920188806372 0.007088809215,0.864106784182
C0.019231694823,0.801770652493 0.029422739497,0.765674977807 0.059940540379,0.682279170083 C0.097253664882,0.591554165767 0.121097245384,0.54163365575 0.178850336924,0.441224074795 C0.242773612674,0.341515371308 0.27972083978,0.293372584412 0.363789260006,0.20612643798
C0.454817536922,0.127803350689 0.50755079565,0.100245367754 0.626505358991,0.053954769936 C0.75721586411,0.007459693936 0.827851528463,0 0.965458707849,0.058741330068 C0.984995791576,0.130316455454 1,0.117087529699 0.95711422882,0.148697418803
z</string>
							</dict>
							<dict>
								<key>DKDScaledPath</key>
								<string>M0.766400492813,0.899424761225 C0.787468628972,0.850888168082 0.80173954874,0.81382847539 0.815149855214,0.730263495152 C0.815366177234,0.643139759313 0.805904407382,0.598215527655 0.773349564397,0.516796887269
C0.73285165429,0.442615716141 0.706560197125,0.410565592496 0.642301925673,0.351008225406 C0.570666613384,0.293639606377 0.529386279574,0.266925610878 0.437391589228,0.219243058723 C0.339667268231,0.175614223158 0.287908172094,0.156933803842 0.190906407362,0.12542974546
C0.100103561623,0.097689971606 0.061828437562,0.086110664065 0.018661299206,0.06190736959 C0,0.036218080327 0.007772889776,0.023402779953 0.041358523401,0.007730008053 C0.084139086991,0 0.112229960336,0.001966740289 0.17875701171,0.014769929704
C0.251395593711,0.032868705334 0.29250099999,0.046212797964 0.385360903018,0.083367035551 C0.485123883753,0.127515848182 0.539013778182,0.154811368243 0.644437247953,0.218594745202 C0.747122574059,0.287891467385 0.794859467971,0.326866240178 0.876168348145,0.41301403128
C0.944444147034,0.504455979107 0.962180441519,0.555402851587 0.982751542209,0.668525003948 C1,0.79232945874 0.987694149767,0.857225852664 0.873986956589,0.975316992434 C0.780413696072,0.98489259148 0.79205685748,1 0.766372896487,0.957519362743
z</string>
							</dict>
						</array>
					</dict>
					<dict>
						<key>BinIndex</key>
						<string>5</string>
						<key>BinMatches</key>
						<array>
							<dict>
								<key>DKDScaledPath</key>
								<string>M0,0.013490390908 C0.014109205719,0.088826981547 0.028209566891,0.164121406083 0.042318365295,0.239459589899 C0.063477780694,0.352445835678 0.09429637263,0.518547667769 0.103955549168,0.571666546647 C0.113614783893,0.624787018704 0.143053626468,0.713319049965 0.162833234317,0.748733795525
C0.182612434851,0.784146947907 0.289788330202,0.873523363313 0.377184617703,0.927485033158 C0.464581312519,0.981449889359 0.630174511062,1 0.708371072977,0.96458525444 C0.786568449522,0.929173695235 0.884084295517,0.857503112538 0.903403114095,0.821247169189
C0.922722863678,0.784991332052 0.961361431839,0.713319049965 0.980680250417,0.677907596972 C1,0.642492851412 0.977906553868,0.558172863172 0.936493358152,0.509262840959 C0.895081500757,0.460354518135 0.866102167321,0.424941365753 0.878535505911,0.438436642406
C0.890968437186,0.451933512237 0.883623448058,0.446877085071 0.863844247524,0.42832697443 C0.844065512492,0.409776757578 0.814626669917,0.409776757578 0.804966562375,0.42832697443 C0.795306920334,0.446877085071 0.803150869937,0.460354518135 0.82065312326,0.455280141168
C0.838156714902,0.450200984669 0.760419662127,0.485615730229 0.665180763343,0.526106445933 C0.569940584427,0.56659386907 0.454921670479,0.571666546647 0.435142004442,0.536253394265 C0.415362803908,0.500840348094 0.385923961333,0.446877085071 0.376264784795,0.42832697443
C0.36660555007,0.409776757578 0.337626623949,0.355815193944 0.318307339869,0.320402041562 C0.298988055788,0.284987296002 0.279668364393,0.231868417123 0.279668364393,0.214160991237 C0.279668364393,0.19645526474 0.279668364393,0.161042112358 0.279668364393,0.143334792684
C0.279668364393,0.125627366798 0.268470469395,0.080940858485 0.257272574397,0.053961669846 C0.249805565431,0.035969065164 0.242342920551,0.017991011504 0.234876377087,0</string>
							</dict>
							<dict>
								<key>DKDScaledPath</key>
								<string>M0,0.0293586419 C0.012977721451,0.094202060281 0.025947353442,0.159010231142 0.038925074893,0.223855498573 C0.05838761234,0.321103060167 0.087580949556,0.476147425238 0.097311807944,0.533947926816 C0.107043076668,0.591743112375 0.136700209593,0.688075394099 0.156626073795,0.726607289811
C0.176552348332,0.765139185523 0.2845229578,0.862386631552 0.37256729273,0.921100563949 C0.460611569042,0.97981622983 0.62743270727,1 0.706209041613,0.961468104288 C0.78498584491,0.922936324141 0.883225185655,0.844953785878 0.902687312766,0.805504992378
C0.922150260548,0.766056083312 0.961074925107,0.688075394099 0.980536993599,0.649543498387 C1,0.61101171824 1,0.533947926816 0.980536993599,0.495414297619 C0.961074925107,0.456884135392 0.931881118936,0.418350506195 0.922149850213,0.418350506195
C0.912418112536,0.418350506195 0.88276097961,0.398166736025 0.862835115408,0.377982965856 C0.842909661541,0.357800929171 0.813252528616,0.357800929171 0.803521259892,0.377982965856 C0.793789991169,0.398166736025 0.764596653953,0.456884135392 0.745134585461,0.495414297619
C0.725672048014,0.533947926816 0.647358981807,0.572478089044 0.588508511665,0.572478089044 C0.52965757257,0.572478089044 0.450879889983,0.533947926816 0.430954025781,0.495414297619 C0.411027692625,0.456884135392 0.381371438989,0.398166736025 0.371639701311,0.377982965856
C0.361908901542,0.357800929171 0.332715564326,0.29908179632 0.31325302688,0.260551634092 C0.293790489433,0.222018004896 0.274327951986,0.164221085852 0.274327951986,0.144954329037 C0.274327951986,0.125687456656 0.274327951986,0.087157409994 0.274327951986,0.067890537613
C0.274327951986,0.048623780797 0.284059631044,0.0293586419 0.293791368722,0.0293586419 C0.300279760493,0.0293586419 0.306765514397,0.0293586419 0.276183017585,0</string>
							</dict>
							<dict>
								<key>DKDScaledPath</key>
								<string>M0,0.013491111843 C0.014108552832,0.088826905322 0.028209551181,0.164121860433 0.042318104013,0.2394598529 C0.063479075601,0.352445479994 0.094296471196,0.518546901766 0.103952833281,0.571667565634 C0.113613034528,0.624788229503 0.143050932133,0.713320156153 0.162832405732,0.748733932066
C0.182610102089,0.784147707978 0.289786841615,0.873523418134 0.377182107543,0.927485195306 C0.464581150712,0.981449485609 0.630172552424,1 0.708368750129,0.964586224088 C0.786568663153,0.929172448175 0.884085201432,0.857503783046 0.903401826686,0.8212463807
C0.922722229182,0.784991334413 0.96136297225,0.713320156153 0.980679597505,0.677908893371 C1,0.642492761399 0.977905492561,0.558174097731 0.936494421789,0.509264497856 C0.895083351017,0.460354897981 0.866102747274,0.424941122069 0.878537053466,0.438436946031
C0.890967520494,0.451935283125 0.883624130329,0.446878236637 0.863846433972,0.428327722246 C0.844064960373,0.409777207856 0.814627062768,0.409777207856 0.804966861521,0.428327722246 C0.795306660273,0.446878236637 0.803152733116,0.460354897981 0.820651452724,0.455281044934
C0.838157726814,0.450202479769 0.760418884893,0.485616255681 0.665181323363,0.526106240699 C0.569939984593,0.566593712588 0.454920949465,0.571667565634 0.435139475866,0.536253789722 C0.415361779509,0.50084001381 0.385923881904,0.446878236637 0.376263742578,0.428327722246
C0.366607318572,0.409777207856 0.337626714829,0.355815273612 0.318306312333,0.32040401083 C0.29898597176,0.284987721788 0.279669346506,0.231869571049 0.279669346506,0.214162683093 C0.279669346506,0.196455795137 0.279669346506,0.161042019225 0.279669346506,0.143335131269
C0.279669346506,0.125628243312 0.26847094122,0.0809416448 0.257272535934,0.053961934243 C0.249804372968,0.035969805996 0.242340049165,0.017992128248 0.23487566344,0</string>
							</dict>
							<dict>
								<key>DKDScaledPath</key>
								<string>M0,0.02936103655 C0.012975799754,0.094203502905 0.025947794252,0.159011959479 0.038923594006,0.223856989386 C0.058387231256,0.32110376948 0.087578975447,0.476149231499 0.097310825262,0.533948084326 C0.107042675078,0.5917442027 0.1366988477,0.688075624079 0.156627038144,0.726608192631
C0.176551423331,0.765138197632 0.284523080034,0.862387370374 0.372566546294,0.921101581916 C0.460610012553,0.979815793458 0.627433453706,1 0.706209560963,0.961467431448 C0.784985668219,0.922937426447 0.883225537488,0.844954367078 0.902689174738,0.80550387626
C0.922152874369,0.766056119898 0.961076405994,0.688075624079 0.980540105625,0.649543055528 C1,0.61101322143 1,0.533948084326 0.980540105625,0.495415515775 C0.961076405994,0.456885510774 0.931880918928,0.418350378671 0.922152874369,0.418350378671
C0.912421024553,0.418350378671 0.882760984294,0.398166172129 0.862836599106,0.377984700042 C0.842908408662,0.357800493501 0.813252173659,0.357800493501 0.803520386225,0.377984700042 C0.793792341666,0.398166172129 0.764596792219,0.456885510774 0.745133092587,0.495415515775
C0.725673260594,0.533948084326 0.647357838894,0.572478089327 0.5885098597,0.572478089327 C0.529658137631,0.572478089327 0.450878162737,0.533948084326 0.43095377755,0.495415515775 C0.411029454744,0.456885510774 0.38137321974,0.398166172129 0.371641369925,0.377984700042
C0.361909520109,0.357800493501 0.332713970662,0.299083718407 0.313254138669,0.260553713407 C0.293790439037,0.222018581303 0.274326739406,0.164222292027 0.274326739406,0.144956007751 C0.274326739406,0.125687159924 0.274326739406,0.087157325826 0.274326739406,0.06789104155
C0.274326739406,0.048624757274 0.284058589222,0.02936103655 0.293790439037,0.02936103655 C0.300278338914,0.02936103655 0.306766238792,0.02936103655 0.276184765038,0</string>
							</dict>
							<dict>
								<key>DKDScaledPath</key>
								<string>M0,0.013490954773 C0.014108552832,0.088826748251 0.028209613103,0.164121703362 0.042318165935,0.2394598529 C0.063479137523,0.352445479994 0.094296471196,0.518546901766 0.103952895203,0.571667565634 C0.11361309645,0.624788072432 0.143050994055,0.713320156153 0.162832467654,0.748733932066
C0.182610164011,0.784147550907 0.289786903537,0.873523261063 0.377182169465,0.927485195306 C0.464581212634,0.981449485609 0.630172614346,1 0.708368750129,0.964586224088 C0.786568725075,0.929172448175 0.884085263354,0.857503625976 0.903401888608,0.821246223629
C0.922722229182,0.784991334413 0.961363034172,0.713320156153 0.980679659427,0.677908736301 C1,0.642492604329 0.977905554483,0.558174097731 0.936494483711,0.509264340785 C0.895083351017,0.46035474091 0.866102809196,0.424940964998 0.878537053466,0.438436946031
C0.890967582416,0.451935126054 0.883624192251,0.446878079566 0.863846495894,0.428327565176 C0.844065022295,0.409777050785 0.81462712469,0.409777050785 0.804966923443,0.428327565176 C0.795306722195,0.446878079566 0.803152795038,0.46035474091 0.820651514646,0.455280887864
C0.838157788736,0.450202322698 0.760418946815,0.48561609861 0.665181385285,0.526106083629 C0.569940046515,0.566593712588 0.454921011387,0.571667565634 0.435139537788,0.536253789722 C0.415361841431,0.50084001381 0.385923943826,0.446878079566 0.376263742578,0.428327565176
C0.366607318572,0.409777050785 0.337626776751,0.355815116542 0.318306374255,0.32040385376 C0.29898597176,0.284987721788 0.279669408428,0.231869413979 0.279669408428,0.214162526023 C0.279669408428,0.196455638067 0.279669408428,0.161041862154 0.279669408428,0.143335131269
C0.279669408428,0.125628243312 0.268471003142,0.080941487729 0.257272535934,0.053961777173 C0.24980443489,0.035969805996 0.242340049165,0.017991971177 0.234875725362,0</string>
							</dict>
							<dict>
								<key>DKDScaledPath</key>
								<string>M0,0.029360870664 C0.012975799754,0.094203348101 0.025947794252,0.159011986655 0.038923531625,0.223857027644 C0.058387231256,0.321103653454 0.087578975447,0.476149141971 0.097310762881,0.533948004677 C0.107042612697,0.591744303831 0.1366988477,0.688075570771 0.156627038144,0.726608145908
C0.176551423331,0.765138157493 0.284523080034,0.862387517759 0.372566546294,0.921101568432 C0.460610012553,0.979815790009 0.627433391325,1 0.706209560963,0.961467424863 C0.784985668219,0.922937584181 0.883225475107,0.844954511484 0.902689174738,0.805504013924
C0.922152874369,0.766056079916 0.961076405994,0.688075570771 0.980540105625,0.649543166537 C1,0.611013154951 1,0.533948004677 0.980540105625,0.495415429539 C0.961076405994,0.456885588857 0.931880918928,0.418350450168 0.922152874369,0.418350450168
C0.912421024553,0.418350450168 0.882760984294,0.398166240177 0.862836599106,0.377984593738 C0.842908408662,0.357800383747 0.813252173659,0.357800383747 0.803520323844,0.377984593738 C0.793792279284,0.398166240177 0.764596792219,0.456885588857 0.745133092587,0.495415429539
C0.725673260594,0.533948004677 0.647357776513,0.572478016262 0.5885098597,0.572478016262 C0.529658137631,0.572478016262 0.450878162737,0.533948004677 0.43095377755,0.495415429539 C0.411029392362,0.456885588857 0.381373157359,0.398166240177 0.371641369925,0.377984593738
C0.361909520109,0.357800383747 0.332713970662,0.299083598618 0.313254076287,0.260553587033 C0.293790439037,0.222018448344 0.274326739406,0.164222320093 0.274326739406,0.144956032524 C0.274326739406,0.125687181404 0.274326739406,0.087157169818 0.274326739406,0.06789088225
C0.274326739406,0.048624594681 0.284058589222,0.029360870664 0.293790439037,0.029360870664 C0.300278338914,0.029360870664 0.306766238792,0.029360870664 0.276184765038,0</string>
							</dict>
						</array>
					</dict>
					<dict>
						<key>BinIndex</key>
						<string>6</string>
						<key>BinMatches</key>
						<array>
							<dict>
								<key>DKDScaledPath</key>
								<string>M0,0.97132303959 C0.006521528478,0.936059007519 0.013038049956,0.900824213692 0.019557693446,0.865573954075 C0.029335656581,0.812702064209 0.055158225602,0.672458962318 0.072118758959,0.579133082667 C0.08724519895,0.495043327353 0.108410433762,0.387473568458 0.123748110226,0.334252061437
C0.141007060753,0.284553029088 0.187303191785,0.209706510115 0.240221050192,0.159607963685 C0.305973792187,0.105805868669 0.452968399648,0.021566309685 0.545518013859,0.001879262758 C0.636321186647,0 0.77115815138,0.052048477687 0.830733257404,0.093627406101
C0.879132681658,0.135364830637 0.924825263081,0.204904100252 0.9462161074,0.246650104349 C0.967607422965,0.288220340313 0.996332755761,0.356595160156 1,0.397769268709 C0.996332755761,0.438934797699 0.969287771994,0.500686421409 0.952328181131,0.524802102806
C0.937200798646,0.541855337069 0.916035092587,0.551713479655 0.90069788737,0.560650109542 C0.88343940809,0.573276402671 0.850668890953,0.59884586828 0.83341088292,0.602544223974 C0.818073206456,0.59884586828 0.796906557903,0.5668082031 0.781780589159,0.537123482815
C0.764820527049,0.504072977755 0.724250812975,0.445402884381 0.684924660857,0.421294089212 C0.638177251905,0.404233968721 0.544514022102,0.404233968721 0.497555435584,0.421294089212 C0.45793080739,0.445402884381 0.415875369303,0.5037663713 0.396507352779,0.536003849966
C0.378186447113,0.564541279603 0.350981946232,0.604111687384 0.334983169118,0.633465642974 C0.318896327719,0.666846912729 0.294688486581,0.732927377055 0.28556443758,0.771588238369 C0.283134923615,0.865754802212 0.279336437084,0.859383122714 0.282887283311,0.880360377731
C0.287485711643,0.896631517179 0.297780927279,0.907369967988 0.303434124233,0.907809218988 C0.308476585061,0.906394945915 0.311933064075,0.902205748961 0.294297057033,0.896943316527 C0.284324056541,0.927914745343 0.254913825121,0.956478026556 0.210480474616,1</string>
							</dict>
							<dict>
								<key>DKDScaledPath</key>
								<string>M0,0.971321492804 C0.006519623877,0.9360581677 0.013035423892,0.900822722438 0.019555047769,0.865572085167 C0.029334483585,0.812701221087 0.055156592208,0.672457604694 0.072117556333,0.579131754956 C0.087245824373,0.495042813921 0.108407834932,0.387472034599 0.123746478128,0.334252088192
C0.141005891633,0.284552681298 0.187301276656,0.209705490376 0.240219655233,0.159608754003 C0.305974428762,0.10580550121 0.452968113871,0.021566142587 0.545516821424,0.001879969436 C0.636320844429,0 0.771159095648,0.052048158336 0.830734819859,0.09362651797
C0.87913452062,0.135365311901 0.924825421844,0.204903813712 0.946216989562,0.246650287121 C0.967608494593,0.288220967277 0.996334607829,0.356595193549 1,0.397768544227 C0.996334607829,0.438934215427 0.969291997332,0.500685226405 0.952327209343,0.524801289351
C0.937202765167,0.541853401783 0.916036993431,0.551711847313 0.900698287549,0.560650591962 C0.883438874044,0.573275318778 0.850672441995,0.598845974894 0.833413028491,0.60254230766 C0.818074322609,0.598845974894 0.796908550872,0.566807529427 0.781784106696,0.537123010702
C0.764819318708,0.504073211462 0.724251516412,0.445402004778 0.684927221856,0.421293621309 C0.638180307556,0.404233662455 0.544514405119,0.404233662455 0.497557052978,0.421293621309 C0.457930485178,0.445402004778 0.41587438522,0.503765030699 0.396506832115,0.536002140905
C0.378187581672,0.564540414168 0.35098041969,0.604111425209 0.334983633239,0.633464891683 C0.318895074074,0.666845743174 0.294687513282,0.732927478522 0.285562334171,0.77158646816 C0.283132802013,0.865752886774 0.279337335811,0.859381925616 0.282887949403,0.880359586517
C0.287486865657,0.896629727824 0.297779012558,0.907369476849 0.303433941888,0.907807707891 C0.308476677005,0.90639384934 0.311931631334,0.902206030026 0.294297291188,0.896943083888 C0.284322712982,0.927914082008 0.254911752135,0.95647789788 0.210479591416,1</string>
							</dict>
							<dict>
								<key>DKDScaledPath</key>
								<string>M0,0.971321488016 C0.006519623877,0.936058157025 0.013035423892,0.900822705881 0.019555047769,0.865572062725 C0.029334483585,0.812701189818 0.055156592208,0.672457716958 0.072117556333,0.579131851639 C0.087245824373,0.495042729621 0.108407772246,0.38747193234 0.123746478128,0.334251977048
C0.141005891633,0.284552561857 0.187301276656,0.209705525385 0.240219592547,0.159608613704 C0.305974428762,0.105805351929 0.452968051185,0.021566146187 0.545516821424,0.00187996975 C0.636320844429,0 0.771159095648,0.05204800008 0.830734757173,0.093626366655
C0.87913452062,0.135365167555 0.924825421844,0.204903680974 0.946216989562,0.246650161353 C0.967608494593,0.288220848449 0.996334607829,0.356595086135 1,0.397768443687 C0.996334607829,0.43893412176 0.969291997332,0.500685143047 0.952327209343,0.524801210019
C0.937202765167,0.541853492243 0.916036930744,0.551711772474 0.900698224862,0.560650518615 C0.883438874044,0.573275414483 0.850672441995,0.598846074868 0.833413028491,0.602542241306 C0.818074322609,0.598846074868 0.796908550872,0.566807624053 0.781784106696,0.537122933427
C0.764819318708,0.504073295615 0.724251516412,0.44540191219 0.684927221856,0.421293524697 C0.638180307556,0.404233729939 0.544514342433,0.404233729939 0.497557052978,0.421293524697 C0.457930485178,0.44540191219 0.415874322534,0.503764947855 0.396506769429,0.536002063443
C0.378187581672,0.56454034147 0.35098041969,0.604111359117 0.334983633239,0.633464830492 C0.318895011388,0.666845854501 0.294687513282,0.732927433936 0.285562334171,0.771586430027 C0.283132802013,0.865753031307 0.279337335811,0.85938190214 0.282887886716,0.880359733489
C0.287486865657,0.896629710567 0.297778949872,0.90736962833 0.303433879201,0.9078076925 C0.308476677005,0.906393833713 0.311931568648,0.9022060137 0.294297228502,0.896943066683 C0.284322712982,0.927914236919 0.254911689449,0.956477890614 0.210479591416,1</string>
							</dict>
						</array>
					</dict>
					<dict>
						<key>BinIndex</key>
						<string>7</string>
						<key>BinMatches</key>
						<array>
							<dict>
								<key>DKDScaledPath</key>
								<string>M0.205435771976,0.161209418359 C0.356047044553,0.038422158215 0.342454487487,0.029463874692 0.325912063524,0.009739033913 C0.332218909498,0.000716535606 0.327310903593,0 0.340453944934,0.002613701419 L0.355148026727,0.009172159202
C0.365461776032,0.016437118489 0.373505954639,0.021830049299 0.393395369955,0.03239795563 C0.415415904035,0.04224748619 0.427663674651,0.046513854635 0.451298445726,0.052938310277 C0.473842088573,0.057872467338 0.484403255475,0.059257598804 0.505464477486,0.060524846925
C0.526661262758,0.060918477127 0.53726983388,0.06042921915 0.557914392012,0.058002797831 C0.578069115625,0.054632033794 0.587623566239,0.052346801671 0.604642539549,0.047669312785 C0.620131265405,0.043093284647 0.626631052958,0.041151616374 0.63678096543,0.040218661842
C0.645021001541,0.041533858391 0.647538003462,0.043639761312 0.648369232844,0.048259232948 C0.64633376732,0.052762149282 0.643215894091,0.054924211929 0.633771213065,0.059125419467 C0.622415402101,0.06324848079 0.615204960027,0.065231205555 0.597143925057,0.068919311103
C0.579657994974,0.071895385975 0.568402797048,0.073419849113 0.765688163542,0.147861718436 M0.203085100412,0.162887778242 C0.203085100412,0.162887778242 0.203085100412,0.162887908442 0.203085100412,0.162887778242
C0.203085100412,0.162887778242 0.169212870986,0.195545665734 0.140066933559,0.22364632601 C0.110920791746,0.251747255367 0.061027584773,0.32172818493 0.047242304142,0.353843441006 C0.033457227897,0.385958688402 0.011028355313,0.459438603249 0.00551406865,0.490550041115
C0,0.521661739381 0.00137326441,0.602431377611 0.008068909466,0.640819162948 C0.01476475891,0.679206956966 0.049552425272,0.759976595196 0.072790289904,0.791088293462 C0.08805281356,0.81152215295 0.104422257768,0.833437821961 0.12303466145,0.858356595424
M0.12303466145,0.857271592991 C0.12303466145,0.857271853392 0.12303466145,0.857271592991 0.12303466145,0.857271592991 C0.12303466145,0.857271592991 0.147752044619,0.877391018775 0.169020964969,0.894703378346
C0.190289680933,0.912015468836 0.247048814805,0.945256384556 0.274618980919,0.956546928547 C0.302189555808,0.967837472538 0.375426663526,0.987956898322 0.410875073039,0.993978453501 C0.446322665004,1 0.541073412758,0.998833674465 0.587155764666,0.991808448636
C0.633237707799,0.984783483208 0.733481526818,0.950376241953 0.773655819557,0.927794893571 C0.813829689896,0.905214074669 0.890728981383,0.833483652464 0.916723989346,0.794343300759 C0.94271941971,0.755202688653 0.982541921089,0.6589791785 0.990813541844,0.615322135269
C0.999084753826,0.57166562152 1,0.481856645746 0.992516769055,0.448236135416 C0.985033129336,0.414615494885 0.95528072039,0.342301914252 0.937162715877,0.313699279771 C0.925263003148,0.294913183096 0.912500857916,0.274765017768 0.897989321201,0.25185572957
M0.770249365136,0.149868148334 C0.770249365136,0.149868148334 0.770248942735,0.149868148334 0.770249365136,0.149868148334 C0.771952169946,0.150953020566 0.788101230178,0.161531525201 0.803462295748,0.1715676675
C0.818822530142,0.181603670919 0.852237136482,0.207554863256 0.865628426595,0.219848947697 C0.874423578518,0.227923692039 0.883856609471,0.236583842934 0.894582458005,0.246430847609</string>
							</dict>
						</array>
					</dict>
					<dict>
						<key>BinIndex</key>
						<string>11</string>
						<key>BinMatches</key>
						<array>
							<dict>
								<key>DKDScaledPath</key>
								<string>M0.300451879627,0 C0.300451879627,0 0.472703265712,0.072900277791 0.620933884562,0.135628233573 C0.769154888953,0.198357691741 0.962942345287,0.366588537028 0.981466525655,0.44861781319 C1,0.530647089352 0.99999038554,0.732524871584 0.981476140115,0.824206644185
C0.962942345287,0.915884577356 0.758386693587,1 0.600913694196,0.980700015074 C0.443420824921,0.961398861625 0.271159824376,0.838026258703 0.280421754318,0.751172654037 C0.289683684261,0.66431904937 0.192780181393,0.462439931685 0.100160561484,0.375587662473
C0.007511457232,0.288731386898 0,0.140844851765 0.100150626542,0.093895288033 C0.200301253085,0.04694839521 0.300442265167,0.000001335454 0.300451879627,0 z</string>
							</dict>
							<dict>
								<key>DKDScaledPath</key>
								<string>M0.074743952016,0.010657519911 C0.36332868038,0.109508540895 0.651913970906,0.208360148811 0.940498699269,0.30721190346 C0.971610512792,0.317867662574 1,0.45033348036 0.997278198371,0.5721429521 C0.99582654585,0.637108893876 0.994374855852,0.70207380852 0.992923203332,0.767039163363
C0.99020113936,0.888848048171 0.956367299344,1 0.925255748164,0.989343653954 C0.6366710198,0.890492046038 0.348085729275,0.791640438122 0.059501000911,0.692788683472 C0.028389449731,0.682131750494 0,0.549665932708 0.002721764152,0.4278570479
C0.00417345415,0.362892279989 0.00562510667,0.297926338213 0.007076796668,0.232960396438 C0.009798823162,0.111152538762 0.043632400836,0 0.074743952016,0.010657519911 z</string>
							</dict>
							<dict>
								<key>DKDScaledPath</key>
								<string>M0.789521733177,0.006121315049 C0.789521733177,0.006121315049 0.789521733177,0.006121315049 0.789521733177,0.006121315049 C0.904936504226,0.012242871818 1,0.053078449708 0.979650432452,0.087792924056 C0.81376933661,0.370759233603 0.647886633496,0.653725573365 0.482004030837,0.936691429685
C0.461652856016,0.971406357259 0.325890024237,1 0.210475253188,0.993878684951 C0.210475253188,0.993878684951 0.210475253188,0.993878684951 0.210475253188,0.993878684951 C0.095061988957,0.987757369903 0,0.946922033734 0.020349567548,0.912207075944
C0.186230763845,0.629240766397 0.352113366504,0.346274910077 0.517994462346,0.063308147304 C0.538344130349,0.028593884462 0.674108468946,0 0.789521733177,0.006121315049 z</string>
							</dict>
							<dict>
								<key>DKDScaledPath</key>
								<string>M0.017236591609,0.920029630401 C0.250686506591,0.625222730401 0.484134607419,0.330415413479 0.717584582873,0.035608430094 C0.73482111401,0.013843437778 0.799408307211,0 0.846764532684,0.007922471768 C0.872014006246,0.012147425005 0.897272792472,0.016372016909 0.922527829444,0.020597915171
C0.969878491508,0.028519108376 1,0.05820571082 0.982763408391,0.079970564163 C0.749313493409,0.37477704724 0.515863517954,0.669584781085 0.2824135425,0.964392125802 C0.26517888599,0.986157284888 0.200589818162,1 0.153241030726,0.992077945155
C0.127984119127,0.987853325456 0.102727207528,0.983627454989 0.077474045183,0.979402418367 C0.030121508492,0.971481642084 0,0.941795234204 0.017236591609,0.920029630401 z</string>
							</dict>
							<dict>
								<key>DKDScaledPath</key>
								<string>M0.317021365372,0.046893544665 C0.53655730968,0.32235051922 0.756093253988,0.597806846015 0.975631274157,0.873262565535 C1,0.903838829173 0.972109024434,0.948672820388 0.919851398884,0.962930547965 C0.891979452033,0.970533835347 0.864107435986,0.978137163215 0.836235489134,0.985742920184
C0.783975787725,1 0.707349436331,0.983682071213 0.682980779683,0.953105807575 C0.46344269032,0.677650088055 0.243906746012,0.40219376126 0.024368725843,0.126736786705 C0,0.096161778102 0.027888830511,0.051327786887 0.080148531921,0.037070059311
C0.108020547967,0.029465557377 0.135892494819,0.021861014959 0.163764510866,0.014257727576 C0.21602206722,0 0.292650494473,0.016318536062 0.317021365372,0.046893544665 z</string>
							</dict>
							<dict>
								<key>DKDScaledPath</key>
								<string>M0.101818864124,0.020390182104 C0.388654921703,0.258502591931 0.675490946758,0.496614596451 0.96232895581,0.734726658873 C0.9868921169,0.755119041209 1,0.819237955614 0.988547714269,0.862967035321 C0.982437456421,0.886289604891 0.976330158308,0.909612116559 0.970219900461,0.932933354409
C0.958766638993,0.976662434116 0.922748232437,1 0.898183087349,0.97960802297 C0.611346054033,0.741495960549 0.324512012977,0.503383956028 0.037672019926,0.265271025094 C0.013109867098,0.244881711502 0,0.180762854997 0.011454269729,0.13703371739
C0.017563519315,0.113710279308 0.023670817429,0.090388636152 0.029780099539,0.067066992996 C0.041234336744,0.023336639471 0.077254727298,0 0.101818864124,0.020390182104 z</string>
							</dict>
							<dict>
								<key>DKDScaledPath</key>
								<string>M0.060189009792,0.026177903298 C0.081118382415,0.020808661232 0.102050924809,0.015438532892 0.1229819083,0.010068433142 C0.162225644651,0 0.21977111761,0.011522835753 0.238071243351,0.033114990922 C0.485947419012,0.325577110255 0.733823646635,0.61803968702 0.981699874259,0.910501806353
C1,0.93209353268 0.979054726559,0.963753234718 0.939810990208,0.97382166786 C0.918880006718,0.97919176761 0.897947464324,0.98456189595 0.8770180917,0.989931595447 C0.837772744482,1 0.78022888239,0.988477164247 0.761928756649,0.96688543792
C0.514052529025,0.674422889745 0.266176353365,0.381960770411 0.018300125741,0.089498651078 C0,0.067906924751 0.020943662573,0.03624633644 0.060189009792,0.026177903298 z</string>
							</dict>
							<dict>
								<key>DKDScaledPath</key>
								<string>M0.954220555042,0.028058158189 C0.963612199941,0.040948267784 0.972998815468,0.053838983163 0.982393451692,0.066729092759 C1,0.090899212492 0.996623352162,0.135348498164 0.975641142167,0.155627929134 C0.691414418748,0.430324806879 0.407188681481,0.705022517577 0.122959920017,0.979719395323
C0.101975737719,1 0.063383988091,0.996109917022 0.045779444958,0.971940668104 C0.036385794885,0.959050558509 0.026994149986,0.946159275206 0.017605529285,0.933270301457 C0,0.909100484616 0.003374642664,0.864652069759 0.024356852659,0.844372335897
C0.308585581252,0.569675761044 0.592812337542,0.29497717953 0.877038041937,0.020280604677 C0.898020251932,0 0.936614006734,0.003889780086 0.954220555042,0.028058158189 z</string>
							</dict>
							<dict>
								<key>DKDScaledPath</key>
								<string>M0.077470790795,0.020596760955 C0.102724337964,0.016372555478 0.127981755344,0.012147099232 0.15323729809,0.007921615192 C0.200589324218,0 0.265178119184,0.013843140885 0.28241331575,0.035607896961 C0.515863811645,0.330415402348 0.74931430754,0.625222907736 0.982764742962,0.920030413123
C1,0.941795196995 0.969881356277,0.971481179135 0.922529390621,0.979403655968 C0.897273847875,0.98362869529 0.872016611911,0.987853734613 0.846763125214,0.992078357013 C0.799409043037,1 0.734822122704,0.986157692961 0.717586926138,0.964392936884
C0.484136672132,0.669584986779 0.250685934349,0.374777481392 0.017235196566,0.079970392927 C0,0.058205636851 0.030117010978,0.028518376147 0.077470790795,0.020596760955 z</string>
							</dict>
							<dict>
								<key>DKDScaledPath</key>
								<string>M0.017236575974,0.920029640414 C0.250686279199,0.625222674861 0.484134168271,0.330415292386 0.717583931969,0.035608326833 C0.734820447471,0.013843357472 0.799407582086,0 0.846763764603,0.007922473529 C0.872014182811,0.012147316527 0.897271011028,0.016371937165 0.922527899717,0.020597808572
C0.969878518831,0.028519031333 1,0.058205612584 0.982763484498,0.079970387381 C0.749312813724,0.374776908216 0.515863050026,0.669584735409 0.282413286329,0.964392117885 C0.265178645453,0.986157309604 0.200589636212,1 0.153240891724,0.992077943393
C0.127984003035,0.987853350549 0.102727114346,0.983627451348 0.077473974908,0.979402413787 C0.030121481169,0.971481635743 0,0.941795249056 0.017236575974,0.920029640414 z</string>
							</dict>
							<dict>
								<key>DKDScaledPath</key>
								<string>M0.954220549023,0.028058153939 C0.963612195156,0.040948261582 0.972998811918,0.05383897501 0.982393449377,0.066729082653 C1,0.090899198725 0.996623351718,0.135348477666 0.975641138964,0.155627905564 C0.691414378173,0.430324741708 0.407188735021,0.705022410805 0.122959936184,0.979719095502
C0.101975718256,1 0.063383963554,0.996109614718 0.045779418106,0.971940634492 C0.036385799669,0.959050526849 0.026994153535,0.946159131914 0.0176055316,0.933270160117 C0,0.909100346937 0.003374643108,0.864651938811 0.02435682299,0.84437220802
C0.308585621827,0.569675674769 0.59281225113,0.294977134857 0.87703802577,0.020280601606 C0.898020238523,0 0.9366139984,0.003889779497 0.954220549023,0.028058153939 z</string>
							</dict>
							<dict>
								<key>DKDScaledPath</key>
								<string>M0.97194180395,0.954220544508 C0.959051694355,0.963612191568 0.946161016837,0.972998809255 0.933270907241,0.982393447641 C0.909100787508,1 0.864651501836,0.996623351385 0.844371730113,0.975641136562 C0.569675193121,0.691414577844 0.294977444561,0.407188775176 0.020280869708,0.122959981182
C0,0.101975761184 0.003890348009,0.063384002676 0.028059331896,0.045779455492 C0.040949441491,0.036385803257 0.053840724794,0.026994189069 0.066729660682,0.017605566207 C0.090899212492,0 0.135347930241,0.00337464344 0.155627664103,0.024356858263
C0.430324238956,0.308585685129 0.705022517578,0.592812473949 0.97971909243,0.877038013644 C1,0.898020228466 0.996110182052,0.936613992149 0.97194180395,0.954220544508 z</string>
							</dict>
							<dict>
								<key>DKDScaledPath</key>
								<string>M0.2502798132,0.039531156416 C0.491514949807,0.311031222776 0.732755415643,0.582528064305 0.973999319692,0.854025115239 C1,0.883293057143 0.985960861222,0.93157154789 0.945914165711,0.950579500115 C0.924551233035,0.960716150463 0.903195291391,0.970855355547 0.88183940705,0.980992005894
C0.84178915872,1 0.775729577247,0.989736785489 0.749725401423,0.960469471798 C0.50848499289,0.688970703747 0.267246303463,0.417473024599 0.026007614036,0.145976141189 C0,0.116705644548 0.014044296097,0.068427823896 0.054091048912,0.049422384527
C0.075448709662,0.039283807656 0.096808146822,0.029146529095 0.118169303088,0.019009878748 C0.158217775009,0 0.224270422753,0.01026317263 0.2502798132,0.039531156416 z</string>
							</dict>
						</array>
					</dict>
					<dict>
						<key>BinIndex</key>
						<string>15</string>
						<key>BinMatches</key>
						<array>
							<dict>
								<key>DKDScaledPath</key>
								<string>M0.062755290939,0.787103652674 C0.114131621199,0.758266190685 0.238212663902,0.683411417712 0.320507217285,0.623780922213 C0.400359700673,0.560562053251 0.516642424381,0.448502713898 0.583244176371,0.375559874088
C0.647406110437,0.302618687246 0.734491042615,0.193071528891 0.774357717049,0.136338245771 C0.807718160305,0.085577467179 0.842904432044,0.030712258467 0.867431054368,0.012370703454 C0.895210792281,0 0.945221692302,0.004839229563 0.9696887849,0.021644075184
C0.989681689377,0.043229304701 1,0.097469030264 0.990178796368,0.143365123584 C0.973846782347,0.193444879298 0.919847390706,0.290570863571 0.866207729766,0.363229503057 C0.801184378799,0.442052611772 0.693435350117,0.576542839149 0.624657197362,0.652910959565
C0.55032363752,0.730070961923 0.418643584047,0.851400256871 0.327354787256,0.905766159003 C0.239584925422,0.956742043851 0.113911668997,1 0.058973013892,0.993610286311 C0.019761541785,0.986400149428 0,0.919561059817 0.002357392151,0.866769113959
C0.007695249243,0.830085783537 0.025213954188,0.808174368304 0.062755290939,0.787103652674 z</string>
							</dict>
							<dict>
								<key>DKDScaledPath</key>
								<string>M0.962036485098,0.097234679129 C0.910130327975,0.143110766167 0.796002122755,0.255650646396 0.741941802963,0.333647216298 C0.701082974279,0.411127277797 0.684917202509,0.530675162974 0.694630523705,0.60208829468
C0.709768591836,0.671784441149 0.753176928539,0.769923045842 0.787316505199,0.817063079575 C0.822987923673,0.857612861963 0.863481195517,0.900827517892 0.848609928835,0.924264606638 C0.813551117571,0.94798505066 0.691725496278,0.981585062594 0.600837834259,0.993169280358
C0.509564864321,1 0.369103291339,0.989045890933 0.291535626898,0.966707798961 C0.219422497903,0.938380231943 0.129275986995,0.867718913287 0.09130243466,0.805527844766 C0.065344337382,0.733250232042 0.013922567355,0.61217792273 0.001630273416,0.538079334601
C0,0.459800413465 0.030364854219,0.326294466016 0.11586727146,0.243733516662 C0.200865550526,0.164790349368 0.386968627193,0.061741544129 0.52313191227,0.025194522573 C0.626064817858,0 0.814855660092,0.008536803841 0.923973891017,0.027933623578
C0.991541681736,0.044016814565 1,0.063715707808 0.962036485098,0.097234679129 z</string>
							</dict>
							<dict>
								<key>DKDScaledPath</key>
								<string>M0.062757689055,0.787103652674 C0.114129559655,0.758266190685 0.238215470333,0.68341152791 0.320510215227,0.623780922213 C0.400362884443,0.560562053251 0.516641299538,0.448502824096 0.58324320652,0.375559984286
C0.647407541976,0.302618797444 0.734490349669,0.193071639089 0.774361696098,0.136338245771 C0.807717637768,0.085577577377 0.842906318536,0.030712368665 0.867433073006,0.012370703454 C0.895212875566,0 0.9452238169,0.00483933976 0.969690966437,0.021644075184
C0.989681665365,0.043229304701 1,0.097469030264 0.990181025588,0.143365233782 C0.973846721485,0.193444879298 0.919849531324,0.290570863571 0.866209670488,0.363229613255 C0.801183916127,0.442052611772 0.693436888773,0.576542949347 0.624658651029,0.652910959565
C0.550327095209,0.730071072121 0.418644483222,0.851400367069 0.327355549058,0.905766159003 C0.239585407902,0.956742043851 0.113909606941,1 0.058973076061,0.993610396508 C0.019761512704,0.986400149428 0,0.919561059817 0.002359649712,0.866769113959
C0.007692940006,0.830085783537 0.025213937795,0.808174368304 0.062757689055,0.787103652674 z</string>
							</dict>
							<dict>
								<key>DKDScaledPath</key>
								<string>M0.205553896743,0.989464943143 C0.205553896743,0.989464943143 0.205553896743,0.989464943143 0.205553896743,0.989464943143 C0.205553896743,0.989463959547 0.202526241326,0.968262658642 0.203474049113,0.919479342997
C0.223432937183,0.865345630913 0.254665734323,0.745815165485 0.260481121726,0.662731870594 C0.283760212682,0.587410873857 0.353234772698,0.473508547946 0.407035804954,0.412685764505 C0.463434490024,0.357858739796 0.560909446877,0.300147318175 0.62294801004,0.286916469046
C0.684465796533,0.283014295592 0.779916501278,0.301602303386 0.83861732021,0.308553134378 C0.896797458326,0.310170290072 0.973283763855,0.286260778989 0.993394868629,0.24989991905 C1,0.20487812255 0.956644982816,0.113574050559 0.901214618363,0.066742805237
C0.836432128652,0.027907339302 0.703087899874,0 0.612926054602,0.002758742452 C0.522758362213,0.012849213664 0.386140803327,0.065365770053 0.312898592331,0.127903331146 C0.209941725349,0.171696246694 0.163959819775,0.362662379497 0.09734919595,0.446241898853
C0.026432507277,0.593962118746 0,0.819071593043 0.037320219181,0.900267612034 C0.05691351877,0.947299511054 0.082664405782,0.987656354968 0.095321972357,0.997532033281 C0.107543593359,1 0.123971782397,0.997726170652 0.145644929617,0.989464943143</string>
							</dict>
							<dict>
								<key>DKDScaledPath</key>
								<string>M0.905496202611,0 C0.905496202611,0 0.905496202611,0 0.905496202611,0 C0.905496202611,0 0.899431456515,0.029252320647 0.879544574212,0.088193506635 C0.843356812901,0.133478641741 0.773048493344,0.247137862855 0.736048539397,0.343021188087
C0.689052394979,0.410822445831 0.592378487989,0.476900117262 0.528269444734,0.494442618423 C0.464576866213,0.501848755848 0.369055322329,0.469154728493 0.317489557492,0.419451855825 C0.269984496625,0.358867796921 0.205957104651,0.234580097206 0.164820066066,0.163648507914
C0.121979583032,0.099817146805 0.055426099154,0.047898572958 0.026115190171,0.071193042396 C0.003483269566,0.119478055795 0,0.277735892646 0.023024797192,0.394186376162 C0.056174958045,0.510736885986 0.144854038183,0.686776266836 0.213319112474,0.779203673972
C0.284666347377,0.862634907979 0.407397381405,0.943341381595 0.486697191861,0.94435895343 C0.580852956066,1 0.690254785694,0.814249868271 0.772877068856,0.782384109773 C0.88393749953,0.676261843734 0.992144887563,0.427811796035 0.996158156025,0.28838641712
C1,0.209792703217 0.996614279954,0.132855891422 0.991045316979,0.107256626333 C0.982876473536,0.091226544833 0.969705473893,0.07655875243 0.950264174295,0.063672849471</string>
							</dict>
							<dict>
								<key>DKDScaledPath</key>
								<string>M0.851474295756,0.929548088348 C0.802869448087,0.89130049967 0.710970159236,0.762695241607 0.642596325809,0.679522045496 C0.57227331575,0.599955764476 0.455001504167,0.488343478148 0.381325453666,0.426279898762
C0.308362596061,0.367054909576 0.20149246319,0.288917609364 0.147673081636,0.254547106927 C0.100198660994,0.226481845055 0.049140938243,0.197161717579 0.028338551192,0.172495877529 C0.285211210277,0.38839766246 0,0.083493889653 0.005340984666,0.051424537646
C0.01553723778,0.023548509335 0.052828623202,0 0.089812866813,0.001679191944 C0.13180392659,0.010055468886 0.219765900444,0.052302148477 0.289447412186,0.099328003268 C0.367031408728,0.158305397333 0.498477243622,0.255209321031 0.575337849304,0.3190800167
C0.654410929098,0.389256086626 0.783072564671,0.516829462596 0.850159075564,0.61159887557 C0.913699474885,0.702987103421 0.982587786771,0.840163212295 0.993898285599,0.905508506214 C1,0.952712955499 0.95610259676,0.989940541088 0.916177492817,0.998420237506
C0.887357399392,1 0.865953525908,0.984255235967 0.851474295756,0.929548088348 z</string>
							</dict>
						</array>
					</dict>
				</array>
				<key>NHashBins</key>
				<string>16</string>
			</dict>
			<dict>
				<key>Class_Store</key>
				<string>DKDParagraph</string>
				<key>Match_Hashes</key>
				<array>
					<dict>
						<key>BinIndex</key>
						<string>0</string>
						<key>BinMatches</key>
						<array>
							<dict>
								<key>FirstLineHeadIndent</key>
								<string>0</string>
								<key>HeadIndent</key>
								<string>0</string>
								<key>LineFragmentPadding</key>
								<string>5</string>
								<key>LineSpacing</key>
								<string>0</string>
								<key>ParagraphSpacing</key>
								<string>0</string>
								<key>ParagraphSpacingBefore</key>
								<string>0</string>
								<key>TailIndent</key>
								<string>0</string>
								<key>TextAlignment</key>
								<string>Left</string>
							</dict>
							<dict>
								<key>FirstLineHeadIndent</key>
								<string>0</string>
								<key>HeadIndent</key>
								<string>0</string>
								<key>LineFragmentPadding</key>
								<string>5</string>
								<key>LineSpacing</key>
								<string>0</string>
								<key>ParagraphSpacing</key>
								<string>0</string>
								<key>ParagraphSpacingBefore</key>
								<string>0</string>
								<key>TailIndent</key>
								<string>0</string>
								<key>TextAlignment</key>
								<string>Center</string>
							</dict>
						</array>
					</dict>
				</array>
				<key>NHashBins</key>
				<string>16</string>
			</dict>
			<dict>
				<key>Class_Store</key>
				<string>DKDFont</string>
				<key>Match_Hashes</key>
				<array>
					<dict>
						<key>BinIndex</key>
						<string>0</string>
						<key>BinMatches</key>
						<array>
							<dict>
								<key>Name</key>
								<string>Helvetica</string>
								<key>Size</key>
								<string>7</string>
							</dict>
							<dict>
								<key>Name</key>
								<string>Helvetica</string>
								<key>Size</key>
								<string>8</string>
							</dict>
							<dict>
								<key>Name</key>
								<string>Helvetica</string>
								<key>Size</key>
								<string>11</string>
							</dict>
							<dict>
								<key>Name</key>
								<string>Helvetica</string>
								<key>Size</key>
								<string>9</string>
							</dict>
							<dict>
								<key>Name</key>
								<string>Lucida Grande</string>
								<key>Size</key>
								<string>12</string>
								<key>Traits</key>
								<string>2</string>
							</dict>
							<dict>
								<key>Name</key>
								<string>Helvetica</string>
								<key>Size</key>
								<string>12</string>
							</dict>
							<dict>
								<key>Name</key>
								<string>Helvetica</string>
								<key>Size</key>
								<string>10</string>
							</dict>
						</array>
					</dict>
				</array>
				<key>NHashBins</key>
				<string>16</string>
			</dict>
			<dict>
				<key>Class_Store</key>
				<string>DKDTextAttributes</string>
				<key>Match_Hashes</key>
				<array>
					<dict>
						<key>BinIndex</key>
						<string>0</string>
						<key>BinMatches</key>
						<array>
							<dict>
								<key>Font</key>
								<string>0</string>
								<key>Paragraph</key>
								<string>0</string>
							</dict>
							<dict>
								<key>Font</key>
								<string>16</string>
								<key>ForeColor</key>
								<string>rgb 1 0 0 1</string>
								<key>Paragraph</key>
								<string>16</string>
							</dict>
							<dict>
								<key>Font</key>
								<string>16</string>
								<key>Paragraph</key>
								<string>0</string>
							</dict>
							<dict>
								<key>Font</key>
								<string>32</string>
								<key>Paragraph</key>
								<string>0</string>
							</dict>
							<dict>
								<key>Font</key>
								<string>48</string>
								<key>ForeColor</key>
								<string>rgb 0 0 1 1</string>
								<key>Paragraph</key>
								<string>0</string>
							</dict>
							<dict>
								<key>Font</key>
								<string>64</string>
								<key>ForeColor</key>
								<string>rgb 0 0 1 1</string>
								<key>Paragraph</key>
								<string>0</string>
							</dict>
							<dict>
								<key>Font</key>
								<string>16</string>
								<key>ForeColor</key>
								<string>rgb 0.50196 0 0 1</string>
								<key>Paragraph</key>
								<string>16</string>
							</dict>
							<dict>
								<key>Font</key>
								<string>0</string>
								<key>ForeColor</key>
								<string>rgb 1 0.50196 0 1</string>
								<key>Paragraph</key>
								<string>0</string>
							</dict>
							<dict>
								<key>Font</key>
								<string>80</string>
								<key>Paragraph</key>
								<string>0</string>
							</dict>
							<dict>
								<key>Font</key>
								<string>96</string>
								<key>ForeColor</key>
								<string>rgb 0.50196 0 1 1</string>
								<key>Paragraph</key>
								<string>0</string>
							</dict>
							<dict>
								<key>Font</key>
								<string>96</string>
								<key>ForeColor</key>
								<string>rgb 0 1 0 1</string>
								<key>Paragraph</key>
								<string>0</string>
							</dict>
							<dict>
								<key>Font</key>
								<string>96</string>
								<key>Paragraph</key>
								<string>0</string>
							</dict>
							<dict>
								<key>Font</key>
								<string>48</string>
								<key>Paragraph</key>
								<string>0</string>
							</dict>
							<dict>
								<key>Font</key>
								<string>32</string>
								<key>Paragraph</key>
								<string>16</string>
							</dict>
							<dict>
								<key>Font</key>
								<string>16</string>
								<key>Paragraph</key>
								<string>16</string>
							</dict>
							<dict>
								<key>Font</key>
								<string>16</string>
								<key>ForeColor</key>
								<string>rgb 0.89412 0 1 1</string>
								<key>Paragraph</key>
								<string>16</string>
							</dict>
						</array>
					</dict>
				</array>
				<key>NHashBins</key>
				<string>16</string>
			</dict>
			<dict>
				<key>Class_Store</key>
				<string>DKDTabStop</string>
				<key>Match_Hashes</key>
				<array>
					<dict>
						<key>BinIndex</key>
						<string>0</string>
						<key>BinMatches</key>
						<array>
							<dict>
								<key>PositionTabStop</key>
								<string>28</string>
								<key>TypeTabStop</key>
								<string>Left</string>
							</dict>
							<dict>
								<key>PositionTabStop</key>
								<string>56</string>
								<key>TypeTabStop</key>
								<string>Left</string>
							</dict>
							<dict>
								<key>PositionTabStop</key>
								<string>84</string>
								<key>TypeTabStop</key>
								<string>Left</string>
							</dict>
							<dict>
								<key>PositionTabStop</key>
								<string>112</string>
								<key>TypeTabStop</key>
								<string>Left</string>
							</dict>
							<dict>
								<key>PositionTabStop</key>
								<string>140</string>
								<key>TypeTabStop</key>
								<string>Left</string>
							</dict>
							<dict>
								<key>PositionTabStop</key>
								<string>168</string>
								<key>TypeTabStop</key>
								<string>Left</string>
							</dict>
							<dict>
								<key>PositionTabStop</key>
								<string>196</string>
								<key>TypeTabStop</key>
								<string>Left</string>
							</dict>
							<dict>
								<key>PositionTabStop</key>
								<string>224</string>
								<key>TypeTabStop</key>
								<string>Left</string>
							</dict>
							<dict>
								<key>PositionTabStop</key>
								<string>252</string>
								<key>TypeTabStop</key>
								<string>Left</string>
							</dict>
							<dict>
								<key>PositionTabStop</key>
								<string>280</string>
								<key>TypeTabStop</key>
								<string>Left</string>
							</dict>
							<dict>
								<key>PositionTabStop</key>
								<string>308</string>
								<key>TypeTabStop</key>
								<string>Left</string>
							</dict>
							<dict>
								<key>PositionTabStop</key>
								<string>336</string>
								<key>TypeTabStop</key>
								<string>Left</string>
							</dict>
						</array>
					</dict>
				</array>
				<key>NHashBins</key>
				<string>16</string>
			</dict>
			<dict>
				<key>Class_Store</key>
				<string>DKDTabs</string>
				<key>Match_Hashes</key>
				<array>
					<dict>
						<key>BinIndex</key>
						<string>0</string>
						<key>BinMatches</key>
						<array>
							<dict>
								<key>DefaultLengthTab</key>
								<string>0</string>
								<key>StopsTab</key>
								<array>
									<string>0</string>
									<string>16</string>
									<string>32</string>
									<string>48</string>
									<string>64</string>
									<string>80</string>
									<string>96</string>
									<string>112</string>
									<string>128</string>
									<string>144</string>
									<string>160</string>
									<string>176</string>
								</array>
							</dict>
						</array>
					</dict>
				</array>
				<key>NHashBins</key>
				<string>16</string>
			</dict>
			<dict>
				<key>Class_Store</key>
				<string>DKDDashPattern</string>
				<key>Match_Hashes</key>
				<array>
					<dict>
						<key>BinIndex</key>
						<string>8</string>
						<key>BinMatches</key>
						<array>
							<dict>
								<key>DashName</key>
								<string>Short</string>
								<key>DashOn</key>
								<string>YES</string>
								<key>DashPhaseFraction</key>
								<string>0</string>
								<key>DashSequence</key>
								<array>
									<string>4</string>
									<string>4</string>
								</array>
							</dict>
						</array>
					</dict>
				</array>
				<key>NHashBins</key>
				<string>16</string>
			</dict>
		</array>
	</dict>
	<key>BBB_DKDQuicklookData</key>
	<data>
	/9j/4AAQSkZJRgABAQEASABIAAD/4QBMRXhpZgAATU0AKgAAAAgAAYdpAAQAAAABAAAA
	GgAAAAAAA6ABAAMAAAABAAEAAKACAAQAAAABAAACL6ADAAQAAAABAAADEAAAAAD/7QA4
	UGhvdG9zaG9wIDMuMAA4QklNBAQAAAAAAAA4QklNBCUAAAAAABDUHYzZjwCyBOmACZjs
	+EJ+/+IMWElDQ19QUk9GSUxFAAEBAAAMSExpbm8CEAAAbW50clJHQiBYWVogB84AAgAJ
	AAYAMQAAYWNzcE1TRlQAAAAASUVDIHNSR0IAAAAAAAAAAAAAAAAAAPbWAAEAAAAA0y1I
	UCAgAAAAAAAAAAAAAAAAAAAAAAAAAAAAAAAAAAAAAAAAAAAAAAAAAAAAAAAAAAAAAAAR
	Y3BydAAAAVAAAAAzZGVzYwAAAYQAAABsd3RwdAAAAfAAAAAUYmtwdAAAAgQAAAAUclhZ
	WgAAAhgAAAAUZ1hZWgAAAiwAAAAUYlhZWgAAAkAAAAAUZG1uZAAAAlQAAABwZG1kZAAA
	AsQAAACIdnVlZAAAA0wAAACGdmlldwAAA9QAAAAkbHVtaQAAA/gAAAAUbWVhcwAABAwA
	AAAkdGVjaAAABDAAAAAMclRSQwAABDwAAAgMZ1RSQwAABDwAAAgMYlRSQwAABDwAAAgM
	dGV4dAAAAABDb3B5cmlnaHQgKGMpIDE5OTggSGV3bGV0dC1QYWNrYXJkIENvbXBhbnkA
	AGRlc2MAAAAAAAAAEnNSR0IgSUVDNjE5NjYtMi4xAAAAAAAAAAAAAAASc1JHQiBJRUM2
	MTk2Ni0yLjEAAAAAAAAAAAAAAAAAAAAAAAAAAAAAAAAAAAAAAAAAAAAAAAAAAAAAAAAA
	AAAAAAAAAFhZWiAAAAAAAADzUQABAAAAARbMWFlaIAAAAAAAAAAAAAAAAAAAAABYWVog
	AAAAAAAAb6IAADj1AAADkFhZWiAAAAAAAABimQAAt4UAABjaWFlaIAAAAAAAACSgAAAP
	hAAAts9kZXNjAAAAAAAAABZJRUMgaHR0cDovL3d3dy5pZWMuY2gAAAAAAAAAAAAAABZJ
	RUMgaHR0cDovL3d3dy5pZWMuY2gAAAAAAAAAAAAAAAAAAAAAAAAAAAAAAAAAAAAAAAAA
	AAAAAAAAAAAAAAAAAAAAZGVzYwAAAAAAAAAuSUVDIDYxOTY2LTIuMSBEZWZhdWx0IFJH
	QiBjb2xvdXIgc3BhY2UgLSBzUkdCAAAAAAAAAAAAAAAuSUVDIDYxOTY2LTIuMSBEZWZh
	dWx0IFJHQiBjb2xvdXIgc3BhY2UgLSBzUkdCAAAAAAAAAAAAAAAAAAAAAAAAAAAAAGRl
	c2MAAAAAAAAALFJlZmVyZW5jZSBWaWV3aW5nIENvbmRpdGlvbiBpbiBJRUM2MTk2Ni0y
	LjEAAAAAAAAAAAAAACxSZWZlcmVuY2UgVmlld2luZyBDb25kaXRpb24gaW4gSUVDNjE5
	NjYtMi4xAAAAAAAAAAAAAAAAAAAAAAAAAAAAAAAAAAB2aWV3AAAAAAATpP4AFF8uABDP
	FAAD7cwABBMLAANcngAAAAFYWVogAAAAAABMCVYAUAAAAFcf521lYXMAAAAAAAAAAQAA
	AAAAAAAAAAAAAAAAAAAAAAKPAAAAAnNpZyAAAAAAQ1JUIGN1cnYAAAAAAAAEAAAAAAUA
	CgAPABQAGQAeACMAKAAtADIANwA7AEAARQBKAE8AVABZAF4AYwBoAG0AcgB3AHwAgQCG
	AIsAkACVAJoAnwCkAKkArgCyALcAvADBAMYAywDQANUA2wDgAOUA6wDwAPYA+wEBAQcB
	DQETARkBHwElASsBMgE4AT4BRQFMAVIBWQFgAWcBbgF1AXwBgwGLAZIBmgGhAakBsQG5
	AcEByQHRAdkB4QHpAfIB+gIDAgwCFAIdAiYCLwI4AkECSwJUAl0CZwJxAnoChAKOApgC
	ogKsArYCwQLLAtUC4ALrAvUDAAMLAxYDIQMtAzgDQwNPA1oDZgNyA34DigOWA6IDrgO6
	A8cD0wPgA+wD+QQGBBMEIAQtBDsESARVBGMEcQR+BIwEmgSoBLYExATTBOEE8AT+BQ0F
	HAUrBToFSQVYBWcFdwWGBZYFpgW1BcUF1QXlBfYGBgYWBicGNwZIBlkGagZ7BowGnQav
	BsAG0QbjBvUHBwcZBysHPQdPB2EHdAeGB5kHrAe/B9IH5Qf4CAsIHwgyCEYIWghuCIII
	lgiqCL4I0gjnCPsJEAklCToJTwlkCXkJjwmkCboJzwnlCfsKEQonCj0KVApqCoEKmAqu
	CsUK3ArzCwsLIgs5C1ELaQuAC5gLsAvIC+EL+QwSDCoMQwxcDHUMjgynDMAM2QzzDQ0N
	Jg1ADVoNdA2ODakNww3eDfgOEw4uDkkOZA5/DpsOtg7SDu4PCQ8lD0EPXg96D5YPsw/P
	D+wQCRAmEEMQYRB+EJsQuRDXEPURExExEU8RbRGMEaoRyRHoEgcSJhJFEmQShBKjEsMS
	4xMDEyMTQxNjE4MTpBPFE+UUBhQnFEkUahSLFK0UzhTwFRIVNBVWFXgVmxW9FeAWAxYm
	FkkWbBaPFrIW1hb6Fx0XQRdlF4kXrhfSF/cYGxhAGGUYihivGNUY+hkgGUUZaxmRGbcZ
	3RoEGioaURp3Gp4axRrsGxQbOxtjG4obshvaHAIcKhxSHHscoxzMHPUdHh1HHXAdmR3D
	HeweFh5AHmoelB6+HukfEx8+H2kflB+/H+ogFSBBIGwgmCDEIPAhHCFIIXUhoSHOIfsi
	JyJVIoIiryLdIwojOCNmI5QjwiPwJB8kTSR8JKsk2iUJJTglaCWXJccl9yYnJlcmhya3
	JugnGCdJJ3onqyfcKA0oPyhxKKIo1CkGKTgpaymdKdAqAio1KmgqmyrPKwIrNitpK50r
	0SwFLDksbiyiLNctDC1BLXYtqy3hLhYuTC6CLrcu7i8kL1ovkS/HL/4wNTBsMKQw2zES
	MUoxgjG6MfIyKjJjMpsy1DMNM0YzfzO4M/E0KzRlNJ402DUTNU01hzXCNf02NzZyNq42
	6TckN2A3nDfXOBQ4UDiMOMg5BTlCOX85vDn5OjY6dDqyOu87LTtrO6o76DwnPGU8pDzj
	PSI9YT2hPeA+ID5gPqA+4D8hP2E/oj/iQCNAZECmQOdBKUFqQaxB7kIwQnJCtUL3QzpD
	fUPARANER0SKRM5FEkVVRZpF3kYiRmdGq0bwRzVHe0fASAVIS0iRSNdJHUljSalJ8Eo3
	Sn1KxEsMS1NLmkviTCpMcky6TQJNSk2TTdxOJU5uTrdPAE9JT5NP3VAnUHFQu1EGUVBR
	m1HmUjFSfFLHUxNTX1OqU/ZUQlSPVNtVKFV1VcJWD1ZcVqlW91dEV5JX4FgvWH1Yy1ka
	WWlZuFoHWlZaplr1W0VblVvlXDVchlzWXSddeF3JXhpebF69Xw9fYV+zYAVgV2CqYPxh
	T2GiYfViSWKcYvBjQ2OXY+tkQGSUZOllPWWSZedmPWaSZuhnPWeTZ+loP2iWaOxpQ2ma
	afFqSGqfavdrT2una/9sV2yvbQhtYG25bhJua27Ebx5veG/RcCtwhnDgcTpxlXHwckty
	pnMBc11zuHQUdHB0zHUodYV14XY+dpt2+HdWd7N4EXhueMx5KnmJeed6RnqlewR7Y3vC
	fCF8gXzhfUF9oX4BfmJ+wn8jf4R/5YBHgKiBCoFrgc2CMIKSgvSDV4O6hB2EgITjhUeF
	q4YOhnKG14c7h5+IBIhpiM6JM4mZif6KZIrKizCLlov8jGOMyo0xjZiN/45mjs6PNo+e
	kAaQbpDWkT+RqJIRknqS45NNk7aUIJSKlPSVX5XJljSWn5cKl3WX4JhMmLiZJJmQmfya
	aJrVm0Kbr5wcnImc951kndKeQJ6unx2fi5/6oGmg2KFHobaiJqKWowajdqPmpFakx6U4
	pammGqaLpv2nbqfgqFKoxKk3qamqHKqPqwKrdavprFys0K1ErbiuLa6hrxavi7AAsHWw
	6rFgsdayS7LCszizrrQltJy1E7WKtgG2ebbwt2i34LhZuNG5SrnCuju6tbsuu6e8Ibyb
	vRW9j74KvoS+/796v/XAcMDswWfB48JfwtvDWMPUxFHEzsVLxcjGRsbDx0HHv8g9yLzJ
	Osm5yjjKt8s2y7bMNcy1zTXNtc42zrbPN8+40DnQutE80b7SP9LB00TTxtRJ1MvVTtXR
	1lXW2Ndc1+DYZNjo2WzZ8dp22vvbgNwF3IrdEN2W3hzeot8p36/gNuC94UThzOJT4tvj
	Y+Pr5HPk/OWE5g3mlucf56noMui86Ubp0Opb6uXrcOv77IbtEe2c7ijutO9A78zwWPDl
	8XLx//KM8xnzp/Q09ML1UPXe9m32+/eK+Bn4qPk4+cf6V/rn+3f8B/yY/Sn9uv5L/tz/
	bf///8AAEQgDEAIvAwEiAAIRAQMRAf/EAB8AAAEFAQEBAQEBAAAAAAAAAAABAgMEBQYH
	CAkKC//EALUQAAIBAwMCBAMFBQQEAAABfQECAwAEEQUSITFBBhNRYQcicRQygZGhCCNC
	scEVUtHwJDNicoIJChYXGBkaJSYnKCkqNDU2Nzg5OkNERUZHSElKU1RVVldYWVpjZGVm
	Z2hpanN0dXZ3eHl6g4SFhoeIiYqSk5SVlpeYmZqio6Slpqeoqaqys7S1tre4ubrCw8TF
	xsfIycrS09TV1tfY2drh4uPk5ebn6Onq8fLz9PX29/j5+v/EAB8BAAMBAQEBAQEBAQEA
	AAAAAAABAgMEBQYHCAkKC//EALURAAIBAgQEAwQHBQQEAAECdwABAgMRBAUhMQYSQVEH
	YXETIjKBCBRCkaGxwQkjM1LwFWJy0QoWJDThJfEXGBkaJicoKSo1Njc4OTpDREVGR0hJ
	SlNUVVZXWFlaY2RlZmdoaWpzdHV2d3h5eoKDhIWGh4iJipKTlJWWl5iZmqKjpKWmp6ip
	qrKztLW2t7i5usLDxMXGx8jJytLT1NXW19jZ2uLj5OXm5+jp6vLz9PX29/j5+v/bAEMA
	GxsbGxsbLxsbL0IvLy9CWUJCQkJZcFlZWVlZcIhwcHBwcHCIiIiIiIiIiKOjo6Ojo76+
	vr6+1dXV1dXV1dXV1f/bAEMBISMjNjI2XTIyXd+XfJff39/f39/f39/f39/f39/f39/f
	39/f39/f39/f39/f39/f39/f39/f39/f39/f39/f3//dAAQAI//aAAwDAQACEQMRAD8A
	3KKKKkYUUUwSxmQxA/MoyR9aAH0U2SRYkLvwB+PX6VGtxE3AJByBggg5PsaAJqKZJLHE
	u6Q4BOPzo82PzfJz84G7HtQA+iq5u4Rt+8d3TCsc8Z9KkEsbSeUD82N2PagCSioY7iKU
	gJuOeh2sB+ZGKkd1jUu5wBQA6ioRcRHPJGCAQQQfmOBwfWpqACiiigAoprMqLubgU6gA
	opAykkA8jg0tABRRRQAUUUUAFFHTmoY7iKUgITyMjIIyPbIoAmoprusa7nOBTBPE3cg5
	24IIOT7UAS0VE88UZIYnIIGACevTpTftMO0tk8HBBBByfbGaAJ6KgN1AELscBSAcggjP
	TinPPFG212wdpb8B1oAloqFriJW2knsM4OBn1PQUn2mLzPL+bd/ut/h0oAnopkcscu7Y
	c7TtP1FEkiRgF+5wABkn8BQA+impIsgyv09P506gAopNy7gueSM4+lLQAUU0OpcoOoAJ
	/HP+FOoAKKKKACiiigAooooAKKKY0sSMEZgCegJ5oAfRRUYliZiiuCR1APNAElFN3pgN
	uGG6HPXvxTUnhkOI3Vj6Ag0ASUVGs0TsUV1LDsDzS+bFs8zcNvrnj86AH0UxpYkBZmAA
	OMk96a1xbpjdIoyMjJHNAEtFMWSNsbWB3DIweopxIUFmOAOSTQAtFN3oACWGG6c9fpTq
	ACiiigAooooAKKKKACiiigD/0NyiiipGFUEhnWRZz1LHcvoG989sCr9FAFedXlg2gEEl
	TjjIwQfpUckBTbIgaRtwJ5GcDPrgd6uUUAUpYpbkgMCigH72DknjsfT+dMWGcnzWGJFV
	cH1Izn8DWhRQBTjikEdsCOY/ve3ykfzpiwziQTnqXJK+x4657AA1fqJ54oztY/N6Dk/k
	OaAKtqkkaqjpJwMHLAr+WamlRjEhjXlCrbfp29KhOoR5ICnjjLEAfqact5u+6EP0cGgB
	hS4kcttIUlCAxGeGBPTtiovJuNxYJjIOcY5OQR3ye/WrouMcvG49wNw/8dzUqSRyjMbB
	vpQBSMcjszyRllL52HHTaAD1x1oEMgcfJzlcNkHaoxkZ6+v51oUUAZEULyW67EKgxgE5
	HzEkYPXsM1JLE8JJhAUl8IPZlAOB7HmtPpRQBmtbFCypGCpZfQ8BcdCR39auWyukCrIM
	EcVNSBlJwCM0ALRRSAg9DnHFAC0UUUAIeQRWdbxSoYyUYbEwdxBHTtye9aVNLqpCnqaB
	2IZ1dlR1GSjBtvrwRj071HIks+CVKAOD1w2Bnng1OZo8HBpfNTOB64ouPlfYptbSbzt3
	YLKc5yeM560GCaOUyLlwGDckZIwQR+FXPNQ9D+lN85cZ9ccfXH+NFw5X2KskMk7M7JgM
	UG04zgHJJ/Oomt7hlYuMsUZOo9MD8zk1q0UElB45QxMakMSOQRtPTqD/AEFTSLKJWkjG
	T5eB9c1YLKo3McAdzUH2lG/1StJ/ujj8zgfrQBBHbyQkqf3iMmCBxyPqe+anmVw8cqLu
	25yB1wR2zR5s/aLH1Yf0zR5s46xE/Rgf54oAYY3mkR5EwoJOPw4z61T2EpkjcqusagHq
	Af8AI/CtAXMQOJMof9oYH59KnGMcdKAMs28hO5Ux8rgDjIBIwPx56dM0MmGTMRCF+I+P
	7p98VqUUAZn2WQhmZfm2jZz0IZjj8ARSmOR3lROQmdvPduSPw5/OtEsAQp6ml6UAZskD
	MBti2pk/JwecDBxnA7/zpPJnDoSpJXZ83BJAxnknPr0FadFAFC3hkSXc4IODk8YOT+Z/
	Gr9IGDDI9SPypnnRZK7uRyfzxQBJRUXnw4DbuCSB+HX+VS0AFUSfLMyOhcucjAJDDAGM
	9B+NXqKAGZLKwHB6fjVSEjy44vLO5BzkEBcD171eooAy1hmENvkscYyuOnyH8falEU+y
	HJyQpA4xtJXv/KtOigDPHzrDGiFWQgnIIC4HPPT2qqsMv2dYNhwFD9O+MY+ucmtqgkAZ
	PAoAzirBix3L87EMBnsO2Ohp+12t0G3B8wHAGON+c47etTfaYz/qg0n+6OPz6frR5k56
	RY+rD+maAK0izGY3IXhGAHXO0cHj8TVicFraZVySVYY5647U0XLlimwFh1CsCf1xT/tM
	Y/1gMf8AvDA/Pp+tAFPypC6IVO2JhtPsTn9BxS75fLbfvbZiMYzyc9TjnpitMEEZFIqq
	g2qMD2oAzT5irhTIxCfIcNy2TnP6de1KS5eRk8wEAgD5sH1Izx9K0qKAM4s+0hN5QsAC
	d2enP+1jNW7YuYF8zO7oc9eKmooAKKKKACiiigD/0dyiiipGFFFFABRRRQAUySVIhlu/
	AA5JPsKbLKIwABuZuFX1/wDrVXGYmy37ydh0HAA/oP50AEjOV3Tkop4CL94+2f8AD86j
	xJBsK4UswxEoGCO+T1yOuak5R8D95ORyeyj+g/U024Y2Vu9wB5knGSf88AelAEqR3ES7
	EZWUZxkEGkImbhoo2/4F/itV7TURPBvkX5wcYUfr7fiazbRWtrlrguGBzxuGTn17frQB
	rGJOptRn/Z2//Wqu8HzbgrxliAgBG7OCTzzgY/lVw31uE3MSuBkggjHGcemfaoLe7i1F
	WVQUKYIPcehFADEe5BPmyPgfewFyv145HuPyq4scjAMsxIPQ4X/Co/nc5GBNH1HZh/gf
	0NN8xYl+0RfcJ+dDxg+3vnt3oAtokinLvuH0A/lVMmX58b9/zeuMZ4x2zj071NGXucSk
	7Y+qgdT9f8PzqZ5o0YKx5Pse/r6UAU1Du6qpcR7u+Qfu+/OM1Giyom0Bwo69c/e5x+Hp
	V1biMhy3GzOfoCRn9Kd58W4pu5Gfpx156cUAUJmlEeIhJwrFSc5z26f1q7ADhyQRlyRm
	kNyny7OcnHORjgnPI9qmRt6BvUZoAdRRRQAUwxhmDHtT6ieFXfcf89f8aRURfKjAxik8
	qMcNzkn9aYLfnk56f0pPs4wACOB6frQXdfzEohjHbvnqaPJj9P1PamGDkEHoc9PfNIbf
	gAHsB0/WgL/3ixVdpmdjHAMkcFj90f4n2ppLXBKRnEY4Zh1PsP6mrKqqKFUYA6AUzIhW
	3TO+U+Y3q3QfQdBUGoTz28HmQLuOee+BVx5EjGZGCjpycVVcC5lwjfKnXrwfUdj/AEoA
	zrtXv44hyjryRgnk+wyaW9W5mRFVvL2dSdwz+JAH61tIiou1BgU6gCKJ1kTHUgYINMNv
	s+a3Ow+nVT+H+FRzR+UPMhwnPzYA5+vtUFlNeyzSeeuIxnH1z096ALYk8zMMg2OQeOx9
	we9MNqedjAA54x2OPf2qxJGkq7XH+IPqKijkdH8mY5J+6397/wCvQAw2uRjcB9B1+vPP
	vTfsmV2hh0IzjpnI456c9KkLtOSkJwg6v/Rf8anRFjUIgwBQBXNqoPykDrxjg8g8/lUb
	WnQDB55JHbbj1qYGYoCM849KD5owT6npj1q+XzK5fMWOARtuB/vZ98nP6VF9lyoy2GAA
	z7D/ABqT98Og6nJ6egoIlPX+lLl8w5fMjFptO4HOMkDHcjB/PirSLsQL1wMUxA+4l/Qf
	1qWk0JqwUUUUhBRRRQAUUVVd2lYxxHaq/ff+g9/U9qAHvMSxjhG5h1PYfX/CqpjMz7Qf
	MYdWI+VfoOmf5U8YePEf7uBerdCfp7e//wCunKhmUKBshHQdC3+A/nQAkCr52YM7ACGY
	nIY+3+P+RdrHXU9t6bVkCopK56Yx/Sq+qbrkp5bbQv8AfIUfXkg/pQBo+V5aeXNHvUEk
	MvUZ74659xT0Mm3dC4lT0br+f+P50yC9i2bHJygGW4YEnjquefaq9xe2QnVOdxx86cY+
	vrQBZURbsQkwyf3SOD+HQ/UVOkx3COYbXPT0P0P9KjdZQu2ZRMnsMH8uh/Cq7tGI8I+9
	cgGN+uSe3cH60AadFZ8d08J8u5VwM4ViMk+x255qyLm3JxvUH0JwfyNADRcqV3bWwcbe
	nzZ6Y5/nQbpeiqxbBOOOMdc80C1AXaHbjG3p8uPTj+dOS3RTnJJIIJPfPJoAjS63AEqS
	TjCjGeRn1xTzcopUMGG7HJ45PAHrSC1VQNrMCMYPGeBj0x0pDaIW3bm/h9DyvTkjNAE0
	LmSPc3XJH5HFSU2NBGu1emSfzOadQB//0tyiiipGFFFFABTJHWNC7dBT6ovNEZsysAiH
	j3YdT9B/OgBEMhdtuDK33j1CDsPc05QcmO3OTn55Dzz/AFP6D9KVIJNvlhh5Wc5X7xB5
	6/171bVVRQqjAHQCgCBylpbs6gnaCx9Sfc1mxak91Eyom1s4OOevp7n/AOvW0Rng1nwQ
	qLhymzarHhfXAHI7YGfzoAkhs0RR5oDHrjsPp/ieauVCLiJgCD19R9P8RTTdRL94kDAP
	IPf/APVQAs1ukuW6MRjPqPQjuKo2nl2bNE4CZ5J/XGfTHT8a0DPECATyeP5j+lUdSjVk
	ye6sD+A3D+X60ATh4rtfNtnBZDwf6H2NMO1mF0i/MvDp3HuPcfqKWxtILVWWJtxJ5qaV
	GVvPiGWHDD+8P8R2oAZuWFvOQ5ik5OOxPf6Hv+frRPbNM2d2BgcEZwQc5HNNBRBvX5oZ
	Oo/uk/0Pf0NSwEoTbscleVPqvb8ulADDagsrFujEnjqCc4/Om/YgSwJG07u3PzZ759/S
	rtFAFT7M7NvkcFuOgwMAEevvVmNNkapnO0AflTqKACiiigAooooAgkRnfGOOOvTvTRDh
	xkjAxg9+CTxVmmSRrIu1v06g+1KxfO9kVRHKqjd/CpA/EVJKWkb7OhxxlyOw9B7mmNO9
	uNsw3HohH8R7A+hqeGPy0wTljyx9TQlYUpc25IqqqhVGAOAKWiimSUNQt4LhFE7+Xg8H
	IGc9uabah1i/d9flHrxtB/malvLKO9ChyRtPb3pkJW1cwyHrjaccY6DJ9TigCTzLjgbc
	evGfp3oD3IbBXIB/HGat0UAV42lclZVwCPSsuO9lhmS3VNwYjn6gf/rrXnk2IcHBPA/x
	/CsmG7lhuPJaPbEedxBzjHH9BigDbJCgknAFUnQ3q7WysXb1b39h/OpAjTkPMMIOQn9W
	/wAKs0AQQOcGF8Bk9OhHYilMpBAx1JHX0OKSdSAJk+8n6juP896aLgzD/RhuH94/dH+N
	NWGvMcspOM4ycd6POzgj8akjVkXDMWPUk05mCLuboKd12HddiLziT8oz+P1/wodztyvG
	VzU1GBnNF12C67FZmlHHPQntnjHWpkYtnPY/0zT6AAOlDd1sDYUUUVJIUUUySQRIXbt/
	nFAEFxLtBjU7eMs391fX6ntURC+WDMNkQ4WPufTP+H501WQKyTKx3nDuOgY9vXA6Zq2k
	AVt7sXYcAtjgfhQAxY3lIecYA5VPT3Pqf5VTn1RILr7OyEgYy319q1ao3kQZo5EVDJu4
	LYB6HHPseaAIo4nupjNJ8oHHHX6A+3c/gKvpDFH/AKtQP50wFbdUiwTx1/IZP50huU27
	lBPGf0B/rQBM6JIpRxkGsm4tFjmWdl34IwT1PoD6+x/A1ofao/m4Py5/TP8AhTiUuEeP
	kdQc/wA6AGi7tyyoHG5xkDvzUxRCwcgZHQ96woLGKecXLttOVbb6kgH+ea36AM14WlMi
	sSZFOQM4BU9Bj+vXPNAnMkYgJy7EAE9x3P1ABz71bnRuJYx86dvUdx/nvVKVP3iXcJ4P
	K+m446/73T60ASvcMtyEDcbgpBx3H5/jUdvJKFjhH8QVh9AOR+Y/WtCN1kQSL0Ip9AGU
	lzMULFh0BPT5ckA/kM9fSiSUtk5DhQ4DcHP3fw68Vq0UAFFFFAH/09yiiipGFFFFAEU7
	mOP5fvHhfqaqJiFJJU52Dy09z3/NjT5pMSF+vlLwPVm4H+felWPDxW/UIN7H1PQfmcn8
	KALMUYiiWMfwgD8qfVS9a5WAm0GXz+lS25mMCGcYfHNAEF/efY4hIF3EnFVdOmEh34x5
	m7I9wxb+TfpWq6JIu1wGHoRmueWS8e7cGMgJ0wOm3oR6/wBRQBv+TFx8o46fhj/AUeTF
	6VFBdJKAGIVj27H6HvVmgCPyYsk461UvyTsjHVtwH1Ix/XNTy3CR5VfmYdvT6nsKy4b8
	Le+XIzHdx/s5PTA7D9T3oAnsNOazmaRn3AjAH+NatFFAFK4iRAZPmKsRlBjDEnAz6e9N
	eSTJd1AeL5sA5yh69h/+sVdkRZEMbdGGKpFzsWdvvRErJ9O/9DQBfBBGR0NFV7b5VaH/
	AJ5nA+nUfpxUjSxqDkg46gdaaV9gJKKaHQjIYEfWk82PGdwxnHXvRZgPoqITIcgHleoy
	M0qzIRknH1xRysCSimmSMZyw4689KQSxEEhhgdTmizAfRQCCMjkGmSOI42kboozSAgZV
	uJirjKRjGD3Y/wCA/nQGa24kO6Psx6j6/wCP51LAhjiAb7x5b6nk09njDCNiMt0BPWgB
	1FVcNbcoC0Xde6/T29vyqSS4iihNwx+QDORz1oAbdPNHbs9uu5x0FV7Iy3MXnXKgEjbj
	1HrUiXCXaDyCdp+8emB6fU043MalYkKjPC5OB+HrQNK5Jslj4jYMPRv8ajlkuEjL7Rx/
	d+Y/lxUEs8gbYrZIOOOBn0AAJOO9Ri6dRhiwcnCgjg+/IBA5x/jQOy7ku0YE1wxfP3FG
	DnOOOMZ6VYSJnYSz/eH3V7L/AIn3qosbRs0hYb+ckcqM9sdR9fzqKxV7MP8Aa5Mlj8o6
	59x659qBNNbmxULzqjbFBd/7o/r6Uz99N1zGn/jx/wAP5/Spo40iXagwKBEPkvLzcHI/
	uD7v4+v8vaiL91K0HY/Mv0PUfgf51ZrPuZGfDw8CI/M/oOhA9T3/AAoAsySsW8qHl+57
	L9f8KbLAspb5gCQB9ACT+tISIgILcZc8/T3J/wA5qPywzGBSTnmV+59v89B9aACOBZED
	KRjJx8uB25HPt1pTa9iw5zgY9e/XrV0AAYFVov30hnP3R8qf1P40AN+yLkkHBPcDnqT/
	AFxUsEXkqVznJzxxU1FABRRRQAVTmceYSfuwjcfduw/z7VbZgqlm4AGTVFVLCNG6yHzX
	+g5A/kPwoAcEIEVu3XPmP+HP/oRq7VeD53eb1O0fRf8A6+alaWNGCMwDN0BPJoAfXPNf
	reT7VTBQNtPvwR9OldDWLqha2UG3jAMh+ZgOcjkUAbA2SKHGCCMg+xpvkxAY2L+QrPtb
	logEnXYCM/7uf6enp0NagIIyDkUAMMURzlFOeTxS4VASo9+O9Duka7nIAHc1kX16yplS
	UHbHDHPf2H6n6UAVTYS3qpLG4AAC8+wGSPxzXRAYAGc4qG2nS5hWVCSD69c1KzYobBId
	VRkVHMb/AOrl/Rj/AI/zqxvFQXL5gIwMEgHcMgDPUj2pJodmQ2jlJXgY55OD6kYz/MH6
	5rQrOVt1sZEwfJbKlRgMB1x+GRWiCCAR0NMQUUUUAFFFFAH/1NyiiipGFFFQXJIgfHUj
	aPq3A/nQBWi/esn+0TK306L/AJ9qsW/z7pv754+g4H+P41XGfJd04MpCJ7AcD+potr2K
	S4azRSvljAP04oA0KKimV3GEJHXocc44qJlmXODxxyT0AOTQOxaoOccVUMc/TORj19v8
	amjV1J3HOffvk0BYx7TTrpZJDct8p+jZPqQa0UtGXcC+FZduFyMZ78k8/SrTOicuQPqa
	as0LHCup+hFOzEYdxb3sdzGkALRjBHA259wABWpNbWbSiWVQXPTnrVyoJBE8gRj82Og9
	Mg/0pARRsqgOkuUPZjkj8ev55qyZIxnLDjrzUItUAxubgbc8dPTpS/ZlBLBiOc9uOvt7
	0AS+bFu27hn0zVclBPkEFZPkb6jp+Y4/KpBbRgADPH+IP9Kb9lQRtGpPIGD6Y6flQBBC
	TFcCNuuNn1xyp/LP5VL9nZy24gDcSBj1qrOzIwmnKh0x8qZJIzyfyzirv+kS9P3S/m3+
	A/WqUmtgI5USNw7thcknPGe4H1zTlhYopDDhcDK9sdx61KkEaHfjLf3m5NSMyopZuAKf
	OwsVvsx6buM5HHP86Q2pxgNg+uP/AK9SfaYs4yehPQ9v60v2iHjn72cZB7daPaSCww2+
	Ty3AORx/tBufypDbZ6NjHP657GlN3CMcnnPY9uenWrIIIyOho55BYZGnloE9Kin+Yxxf
	3myfovP88VM0kafeYD6mqX2m3NyW3qQqYGDnknnp9BUb6gX6ozWEc10l0zEFccfTpU32
	mL+EOforf4Ueex+7E5/IfzIoAsVmzeUVfyNsgY4aPPBPt6GrXmXB6RY/3mx/LNZFrZSR
	SuIsDdkcknAHXsPp+dA0rl+COJLcY+WJRuPbd3JPtUAjtdQK3b7kMZwQSMccj+dW5Ybm
	SFo96jKkYC46j6ms+O08yxdbgmHc+Rn245oSBsvQCOGYozgsRxxxgknr0yaivEiLhVYL
	I/yk4J4bjnHTnGKasMKwrGm9towW28Ee+7g+1PiSGMhnVuDkYXCg+vy55+tVysRbaLBL
	J164/wAKprCi5kJz7919x6D1FSusbyedEqt8p+YDPOR+tMilVpmVWJOcHjk89+OK05G0
	Wp9GQQG5hupZLuUCMdieOemBWuGUruBGOuayr23iePZMcBCCD32ng/lViGDfGqMCIlGF
	U9T7t/h+dYktWJMtc8KSsXr3b6eg96HII+zQAdMH0Uf4+1K0jSMYoDjHDN6ew9/5VJ+6
	toieij8z/iTQIqQt5UAijGZSSvPcjgk+1XYoxEm0c9yT1J9aqWysJ5GkGHcBvoDkY/Tm
	rrMqKXY4AGSaAIJ2LYgQ4L9T6L3P9KnUBQFUYA4FQwKxzM4wz9vQdh/nvU9ABRTJX8uJ
	pMZ2gn8qzzLPHDHcs+7cV3LgYw3p3q4wcguadFZgu5UmmVzkc7B7jt+oqe2nP2YSXDDO
	SCeg4JpypOKuxXJLn5lWL/nowX8Op/QVCXOJZ16k+Wn4cf8AoRNFxLiQuuDsTI9MscD+
	VOVAJY4F5ES7j9TwP61mMlV4ISltuAbGACeTUM9hFcTpcOSCmOB3xzSyWMEtyt02dy44
	7cdKuUARyv5a7+wPP0pyFigLjBI5FQSFnmEIYqNu446ntilhZxI8LNu24IJ6854P5UAZ
	+pW15PLG1ueF98YPrU5sZAMRuFJ7gEHPr8pAP4irzyxxDMjBfqai+0qfuq7f8BI/nigC
	pe28u17iBiZMDA4P1x6fhTLGBp7Mx3qdWzzwT7nvmr32gD7yOP8AgJP8s1Ik0UvCMCR1
	Hf8AKgCKEJDGI4gqqOxPNSb89dv5/wD1qGJ3EdB9M0ZPqf8Avmsrs0sg3f7v5/8A1qA+
	OBt/P/61GT6n/vmjJ9T/AN80XY7C7+QDg544OajtuIzF/wA8yV/AdP0xUikjJboO5GKi
	QgXDbTkOoYY9Rwf6VcdiJFmiiiqJCiiigD//1dyiiipGFVbt1QIXOF3ZP0UE/wBKtVQv
	uSo9FY/qB/WgB0CQtJ8pcGPkI2QBnuP5VbCIGLAAE9Tjk1Dz9qfH/PNf5moRDOSCxPpn
	POMj3+tAF6ggEYNUvLnbjcR6898H8hnFBS5BGDkAg9e3Gf60AOdTaqXiPyDqh/8AZT2+
	lRG5EgO9jGM42D75/wA+35055AcTkbucRL6k9/8APQU1EfzDtIaU/fc9FHoP8+5qnpp1
	Gl1YmHUb1jjiHrIcn/P40bnk4zBJ7f5zVlYIVJON7ju3J/8ArVTt0kvAWvYtgU4C4wD7
	nv8A0pXe9wv5DFlLsEgzBnueVP8Au9v5fjV632JmPG1+rZ5J9896ilQRLsP7yM9VPJHu
	O5/zio9wUCORxjG6KX/H/PIp819w0expUVTjuXmX90mSOCScKD/M/lTZ9kaeZeOXHQKO
	AT9O/wCJpNCJzcITtiBkb/Z6D6npSeXNJ/rW2j+6n9T1/LFUf7TRflSIgD3AqePUYZDt
	IYN2GM5+mKQFhoIxC8SKAGBB/GkW4jEKO55dQQOpOR2FGLiXr+6X82/wH60yyijjhBUc
	8gnvwcUAPzcS9B5S+p5b8ug/Wl+zqEZV6t1LfNn65qeigCn9lfGA+Dgjv3IPHOe1CWmA
	QzZBDDgY+9j39quUUAVxC5YNIwJAI4GOtPEKGJYpAGAAHPtUE4kadFT+6x5JHcelQuWi
	cBn3FdoIJIJ9x65oAurBAn3Y1H0Aplvy0rern9AB/Snu0wP7tVYe7Ef0NVbZrjysiNTk
	sfvepJ9KALNxcJbQmZ8kD0ot50uYVmTIB9aY5mdSjwqwPUFs/wBKFMqKESEADoAwoAdL
	cRplAw8zHC5556UlsgVN3rwPoP8AHrWVc25FyLrYQ5OcbhjIH/6q1Q5igGVwRhQuevYd
	KLXditkZ7xXEV+04kBUjO0k4A9+2BViOJ5j5hJUdmP3j9B0UfrToovMc7uVU/Mf7z/4D
	/PSp5BHOu0MODVOSWiIuuo0W1seSof3b5v55pfstt/CgU+q/KfzFN+yoQeevt9f8aQ20
	eSQQD3/X/GpGV7mGaNDJES/HUcPj8OtRQ7ZZEeMbNgzwMb8emf1rViQRoEBziqk0QjYF
	eFY9f7rdj9D0P/661jUsrMVinBOb7dPMmBERgdsHr+IFPha/e5ML/wCpAKkjHYdc9c1p
	Rt5sZDDB5Vh71R+1xWgzOT82OnqOD/KsmrOxfQ0URUUIgwB0FV1/0iTzD/q0Py+59f8A
	Ch3+0ERRH5SAWYeh6D6n+VWgAAAOAKCSu3F0h/vKw/Igj+tJJ++lEP8ACuGf+g/rTbt/
	KMUgGSHwB65U4H51NDH5aYJyx5Y+pNAEtFFQtNtYgjocfpmgaTexMQGBB5Bqotmg2gsx
	VDlVPQf1p5nwM7enX9f8KXziDgimptbFezYn2WItuYEkPvH1qSKJYU8tckZJ59zmo/Pz
	jaOuOvvj/GlSUsVGOvX8s0ObejYuR7lAognlSFWyeMLjGABnIPHU1PA3lRhljGxudyD+
	a9fyzSW3Nw7eu79Gx/SrFp/x6x/7opEkqSxyjMbA1RsZr2V5BdJtA6cY/wD11ckgjkO5
	hhv7w4P5imYuI+hEo9+G/wAD+lAEkkUcmC/8PQg4I/EVVQgjbb/IjH755LH2z1+ppjXC
	XDeWchR1U9WPp9B3p80gJwBjHykjqSf4V9/U/wCQ0rj8wBjhkOwBiOp6n8WPT6VGJZHb
	fHz9AzD8CSBU8VtwGmAOOij7q/4n3qRbmB5mt1bLr1FO6WwXZV8yZG3sCPqrY/QkfpS7
	45TmfG3s3UA+zDp+OKvO6xqXcgAdSagMccy+dAwBI+8OQfqO9F11QXYxXeLPJkQdc/eX
	/Efr9amUlxuGWB5BBGMVVSRosqRtA6jrt9CPVT+lSfNbnzcYRvvj0P8AeHt6/n61MojT
	7EzHYpZtwA5JyKhWdWYLh13dN3GaLqWMo0QbDDnOCQCORkjpSkzTlFKbFBDEkg9ORjH/
	ANap5Q5hZwSkayc5cZFQIqx3Z2gAFyuB7oG/pVq4/wCWf++KrNxKzeky/qoH9apEs0KK
	KKACiiigD//W3KKKKkYVn3n3/pGf/QlrQrPvPv8A1jP/AKEtAFgf8fbf7i/zNWKrj/j7
	b/cX+ZqWWQQxNK3RQSce1ADXgikbcy/N6jg/mOarTRSjEUch+fjDc8d+eD+tSWd2l5EZ
	FBXBwQaHfbJJKf8Almn8+T/IVUe4FIyzbzLsDbf3abem7ucGr6oEjRFyMnknqc8nNQQI
	QYo/7ibz/vN/k1XtIr2Ocm5JKk8ZOefaly3i3cmo+gW9m8V01y8g25P1OfWrjTLComkb
	AOc1nXnl3LrbLJtcMeDnHP8AWrgt0kt47eTJGCM/SrqaqEqj/wCGMb7f12I1na5VpIAF
	XcPmbr+X/wBeomS3DNGZQxI3IxYfKwPI9B/+upzGtnbSLEM7SDz36VDBO1xbmd0AMbg5
	A4x3/TNSqe8o7GkHr/XmTpeQFkm3qN4wwyOCOn+FSTS2E6bJJEI6/eHBqJtsYuI+BtId
	c+p5/mKvCWIrv3DA689M0WbSZq9zINtY9rj9Qf6VYgSwgbzFfc3TJOf5cVopJHIMxsGH
	sc06k/MRB9qt/wC9+hqvbXMIjIJP337H+8faiR5SZJVcgRsFVRjB6Zz9ScVPa/6on/bf
	/wBCNICV2K9B2Jo346jpTioPWkKg/nmpafQhqXQb5mOtAk68dDj9acUU0bFpWkK0u43e
	emOacGypYjpmjYtKAFGBTSd9RpSvqQfaV/uP/wB8n/CoLa4UW6Da/Tspq/Ve0/49kHoM
	VRYfaV/uP/3yf8KPtK/3H/75P+FWKa7bELYzgE4FAGfNOrTINr8Y/hPqD/SknusvlVbK
	D5cqfvNwP8+9Q2l215L5jLtwQP8A0KrQ+eRf9qRmP/ABt/wqo9WN7IkjdFjESq/AxkqR
	+dZOSEkIP8X9a6Bvun6Vzx/1cn+9/WuarugirvXuvzRuW5JgUn0rHLt+95NbFt/qF+lY
	p/5a1M/hREUmtfL80a9oSbdSandFkQo3Rhg1WtQTagKcHHBos4riGIrcvvbOQevH41vD
	4UNDYHYOpbqwKt/vL/iKrXCRvKI3QOSW2g+vynP0GamlYRPIx6KySfn8p/lVKe0e8kIY
	7GbJx1wAFwP15rR9GUtmbMMSwxhF/E+pqSo4YzFEsRO7aAMmmTuwAjj++/A9vU/hUiK0
	pMsyOPuI4Ue57n8On51oVVkRY1ijXoHAH4Zq1QAVEGh3H1PX+VS1GYkPX/POaRSt1Gl4
	duD0PHT/AD60eZD93sOen+fSk2Qp8pOO38qQrAc5b1yM+/8A9ekXZeY/dEPy9KUNHkY6
	n2ppjiaTJPzen+fpTvKQNv70xaFO1/1v1Dn/AMfNWLT/AI9Y/wDdFV7X/W/QOP8Ax81Y
	tP8Aj1j/AN0UzMbMFRxKxwvGR1JI6YApHuQyFIsiQkKARgjPfB/E/hUkyvuSVBu2E5Hf
	BGOPeq4LzXRcJt8tMDdjJLfTPpQA6RAsXkbQQcKgPPPcmlto1J8wfdXKp/U/UmmTFstg
	8qoQH/ac4z+HFWSoVUiXhRx+AFOTsrCk7agJumR97pSRwweYbhVAduCe9RKc+V9TViPo
	3+8axhJsxpTbepFMYpo2ikUlW4+tEHlQosMalVXj8aafup/vf1p3r/10pc7JVSVxbhCR
	5qDLJ29R3H41HD8x2A5UDIz0KHp+VXKzwAjbT0R9v/AZP/r/AMq6I66HSJAzWwe2EbOV
	JIx3DHIyT+VTKssMccS88BTgdPf8s/pSsDHLE2c5yhP4ZH8v1q1UgQXH/LP/AHxVaTrI
	f+m0f/stWbj/AJZ/74qtJ1lH/TaP/wBloA0KKKKACiiigD//19yiiipGFUL3gqf9lh+o
	P9Kv1UvEDqmTgbsZ+oI/maAHj/j7b/cX+ZqwQCMGqNvIGlLMxZnUbTt2qQPTr61eoAai
	Ig2oAo9BxVGf/U3P1A/8dWtCqMy5S5QdSA36Y/pVLZjW6Jo/+PmT2VR/OqEMt615smBC
	Antx7YNXYmzOW7PGrD8M5/mKp29+bq48sptwcj/69VFPlk0rmcydLKBpvtJB3Bj9M024
	uPs0KS43ckYqC6sp7mRXjYAAkc9ueoq8FVlRXAYHOQahtWg5O/8ASMu39dUQwT/aYTLj
	GWHFMlkuma4ieMCII21vwqw+yJHPCqpHTsOKgkuo7q1kEDYP3eR/e4/WklduUVoXDd/1
	1Y2RS14G2bx5YJHHvzzTrCOQEysu1WVcHjngelN8/wAuaVphsKoFHcZ5PX8a0Yl2RKno
	AK1U2oWNWtSsiTKEGDwF6Hgc859eKmhDgfPnPGcnPPfFTVFO/lwu47KTUudwKi/NDGP+
	ekm78Mlv5CrFr/qFPrk/mc1A+Idi9oomb8gAP61bhTy4UT+6oH5CoAkprvsQue1Oo68G
	gCk9y67uBwOOc84P+FSfaMnaFzk4HPuRz6dKe0kCHYcDHt/n1oEsH3gR19O9AEJu+ny9
	Ru69sZ/P2o+1YbaRnlh+Wfw6D1p++3LZI6c9O5z29eKd5luSTwSPb/OeTQARTNI5XAAA
	z3znP0pLX/U49GYfkSKCrtgwFVXHXGT/AExUENvGWkWXL7X/AIjxyAenTv6UAWDcwg7V
	O8+ijP8ALpULzXef3cJA9SQT+WR/OrgAUYUYHtS0AY0mPOBn8w9OMEDr6L9amtXjMkaJ
	/CsnGMY+YVZuQcqw6kEfj1H8qhQgOhHQSMPwcbh/SqWzG9h1ul4rSm5YMp+7iss/6uT/
	AHv610LfdP0rnj/q5P8Ae/rXNV3Q4fEvVfmjctv9Qv0rFP8Ay1ratv8AUL9KxT/y1qZ/
	Cv67EQ2+780atqwS1DnnAzx9KWzulvIvNVSuDjmls/8Aj3WoHnaS6NiEKjGS49O/+Ga3
	h8KGQTETzSOM7UQY9Ccnn8OaZd/bGmzZ/eBOenQ4Hf6VacLvcLwNyRj6L8x/Q1Lac75D
	3P8A9f8AmTWj2Q1sy0CQoL4zjn0qCAGRjcN/Fwvsv/1+tJN+9cW46Hl/930/H+Was1Ii
	vNzJCP8AbJ/JTViq7c3SD+6rH88Af1qxQAUUUUAQCLJO/pz+pzQYAVIPJJJ/M5qeilYv
	nZXWJlYEnJOMn6Zp7xF23B2X2BqWigTk3uZMETeeyiRxjd6f3s9x71PaxSG3jImYfKOM
	L/hTGEaXEhMhjYkEYwSQQOxB7ip0aQII4I8KowC5x+nX88UyR/lTf89T+Q/wqGFJjJI2
	/PzgHjHQCpvIZ/8AXOW9h8o/Tn9ajgXbuSPgLJ0HpgUDW4z70q/7UpJ/4CpH9Ktv95Pr
	/Sqi8SJ/10cfmCatv95Pr/SiqZy2Kyf8svqasx9G/wB41WT/AJZfU1Zj6N/vGsKf9fcY
	Ud/67IgP3U/3v6071/66U0/dT/e/rTvX/rpUolf19wS3cMM6W7k7n6fjUNzw8hHeLP8A
	3yc/1q40UbOHZQWXoSORWdfgGTJXcFjb8Cehrspq8kdjLU6hYywP8at+oq1WQIygmITY
	p2gdu47VaaJUmZ0TH3fmC8jrnHFHIr2uDZPOrsqlBkqwbHTOKrFZM7pBtMkqkDOeAB/h
	U0bSlxvyPbHB9z6Glk5niX03N+Qx/WpasBYooopAFFFFAH//0NyiiipGFQXQJgYjkqNw
	+q8/0qeigDOBxB8vJgbI/wB3r/6CcVoggjIrPg/duqnpzEf+A8r+lWLb5UMJ6xnb+HUf
	pQBYqB/lnVj0cFD/ADH9anpkqeYhXoex9COhpxeuoGfGfKVc9YGKN/uHof5H8KusiK6l
	QASecd+Kqu3/AC8Edtkq+3r+H8qcrmMpEx3DOUb+8PT6j9amV0rCqbXK6X7C8+y7ONxG
	e9Pu1na3QW5O7J6HBxVvdFCvmzbUJPU+/ao3Z4o94XOwE/Wq5lzRcYmNnZf12IoUlNsY
	7nliQDmhbeCBxFGMAfvHJ9B0/X+VQW1486M0gAJYYA6sfQf1olDhyrHIbBmxzgZ4A/D9
	OacueMpRZdOOruToC8I3Dmd9xH+z1/kKseS8XNueP7jdPw7j+XtSI6ZNy3CcKn0J6/ia
	lWaJw5VvuEhvbFD00NG76iJOrN5bgo/oe/0Pem3PMYT+8yj9cn9KePKuYg2AyNyMiq8s
	EwUCJiwByAT8w+hPX8fzqQGTfPJIv94pH/U/oa0KzodjThQSSuXfdwdx4H6Z6Vo0AFFF
	FAEJt4i5kxySD+Ix/hSG2iJJI6gg/ic1PRQBALaMdMgjuPx/xNNFrHgqeRngenOf6VZo
	oARFCKFXoKgHy3TD++gP4qcH+YqxVef5Wjl/utg/RuP54oAsUU15I4xukYKPc4qH7Srf
	6pWf6DA/M4FAEF/dRWyKHzuJyuPaosZyifxDKfVfmX8x/Kp5YJLrHmogA5GfmP8AT+tU
	zDGzMnmbtnvwB24Hof0pplLXQ01mjlTKkZK5x3/KsM/6uT/e/rWjAUhYrtCqxwR/db0+
	h7U57EFGVTyxzWNWDuSpWafp+DLNt/qF+lYp/wCWtbsSeXGE9Ko/YT8/zfeqZxdkTF2W
	vl+af6Fiz/491qd3WNC7cADJpkMflRhOuKrzSh22jlVPP+03ZR9Op/8A11tBOyQ0V2yF
	AfqAWb6t/guahSymtrj7a0ny4yw75Pb86kkhluEaOJsMeS3v/wDXxgewqSzimwsU7b/K
	OSeuW7D8P5/Srb7FvTQuwIyKWf77nLf4fhU1FISFBY8Ac1JJBH808r+mE/IZ/rVioLYE
	Qhm6tlj/AMC5qegAooooAq/a0IyFY9+3TrnrQboANgE479upA757Uu20c8bDjnHFB+y7
	vMJTJGB09/8AGgA+1JyMEken+e1NM6yZQg4PAweT07596cDaFm4TI69PY04/ZsHOz36U
	AUQwgeN4kAMygc9Ac9+/er0MjktHLjep7cAg9DUF2sLQgKQNmDx2XoSPoDmjzDtS4bhk
	OyT+R/I8/SgC9VXDCaVF4LbXH8v6VaqvN8jpP2B2t9G/+vigaIJfkd2/ussn4H5T+mat
	v95Pr/SoJU2gO/KjKt/ut/hSxF2QIT88Rwc9/Q/iKJ6q5E1poMT/AJZfU1Zj6N/vGq6j
	HlfjViPo3+8awp7/ANdjno7/ANdkQH7qf739ad6/9dKafup/vf1p3r/10qUSv6+4s1Qk
	+eR/9pljH4fMf0NW5ZBFGXPOOg9T2FVIo8t5bH7oIJHdm5Yj6f1rrj3OwklUfIgOd8gb
	8vm/pTryZobdnT73AH1NCAPOWH3YxtH1PJ/pUOpAm2z6MD/SpG2M06eSQPHISxXBBPXB
	/wD1VaX5rlz2RQv4nk/0rL0s4nkDHsMf59q1LbmMy/8APQlvwPT9MUMRYooooAKKKKAP
	/9HcoooqRhRRRQBRnQ+YQvWQZX/fTkfmP5U9XBljmX7sq4/Ecj+tTTozx/J95TuX6j/H
	pVND5kTpH1BEifjzj8wRQBfZ0RdzkKPU8U0SxFPMDqVHfPFUrh1Z7e4P+q5JPYZHBNV5
	SJDcyR8xlVGR0JraNJNJ/wBbiuX5dqkTxsMtgYJ4Ydh9fSoAoCkRL5kRPzRngqfb/D8q
	qMjjZG4O2GQKp9ctx+QrYeJHO7kMP4hwaJxSSuxpmXKkNygiaQEA52yZDD8f/rGrRldF
	ALxRgcdd3+FStFKeG2SD/aHP+fwpiwOpykcSH1Az/hWfL5j0IUy2Tbg5PWVxjj2H+RUk
	cSunlx58vqzd3P8Ah71P5G45mYv7dB+X+NOllEeFUbnb7q/57UXS2BvoQTQ7IDHHkjcp
	C+nzDOPaq3lSh2UKcSsyt7ANnP4jNXVCwAyTuNzdSTgfQe1TqyuNykEHuKVnuIhtVK26
	KwwQOhqeiq9wSVEK9ZOPoO5/KkBHHEk6mZx985U9CAOBg/r+NTqJI0OTvx09fpUoAAAH
	AFFAGZvaXytsu4lgSQBwSGz7f4UnmuDvLYIG0t6APjPp0rUooAz1mleQKjblAc54+bbt
	x/Mio/tL7RiUEHbubj5cnkf/AK61KayK2M9jn8RQBnGY7hJuztSQBsDnlefT+lN+1SbT
	84+ViM5GSMA9cY/lWrRQBUtmLSSksTkqQD2yo7Ur27yqVmkJBGMKMD+p/WrVFAFS1ji8
	sPtAccMepyODyeat1UZ0tpyXOFk5/wCBD/Efyp/mTyf6pdg/vP8A0H+OKAJywUbmOAO5
	rGhtEidpLPc5PRm4XHp75rTFumd0pMjDu3b6DoKnoAykR+d7ZJ+XBGF/3T1P0P8AkzRz
	PEfLILAfwn7w/wDih7jmnXzpBCbgjkcfXPY+1V4pxNAsjplD0Dc4x6H/AB/Oqv0ZW5Nc
	vHcwmKOYRsfXg/kcGpY5oYo1jeUOwGOOSfwGTUWImHDSAf8AfQ/9mFITCg+Z3I/75H54
	WjTuHK+w6SZ5DsUFQew++fw7D3NREAYVR833QB0HsP6mnoXkXFuoRD39fx7/AIfnUN1p
	0suwwybWXqenHtj0ov0QbFw5t4tqcu5wPcn+g/kKnijESBBzjv6nuaghHmv555A+VPp3
	P4/yq1UkhVe5+ZVgH/LQ4P06n9OKsVXi/eytN2HyL+HU/if5UAWKKKKACiiigCubWMqF
	5wBj8gR/WmmOCLG98E4PJAzg5q1VeSOUyh0xgDB5x/Q0AN+zRLwWOMjAOOoGPT0FOEEZ
	k8zcSQenHHOag8iaRfmOMHIySeRnB9u1WIImiDbsZZtxx6kDP60ANFrEPUgjGD9Mfyqv
	D8rbJOQ/7t/95R1/4EtaNUriP95wcCTjPo45U/59qAJrdjtMTnLRnafcdj+IqZlV1KMM
	gjBFUxJylzjAb5HHoc8fkePxq7QBUjG4+TKfmTv/AHlP+efeoctHINnzFcqP9oD+H/eH
	arksQkAIO1l5VvQ/4VCCkm6KVQshHT1x0IP+SKafRjB5IfK85Bnn6EH/ABFNW4KgjaMA
	9Sfc9ePaoyk0WZTkHuwx/wCPDofqMGnLeEcMFP0bB/JsUcnVE8qTvYTzVJJZMLyevTr2
	x7VNEY2j85uACc5PHHeozedgqg/7TD+majXzLk5zu2+owo/DqT9aXs/IXJHewye4Yusu
	Pkx8ue2eN5Hp6f5xaO2JF8oZdxhc+/JJ/maFIgG1vnlfnA6n/wCt71FHE9qfOYbgeoH8
	A6/L7etU30RexYOLW2YjnYpP1PX9TWZZSvNI0Fwd6yKTz6960rr95aSFOcqSMd6xrISN
	cqYsZCk89PSkI0Li2SK3ENuMOzfKc85PXn6Zq9E6vGrJwMdPTHb8KqRySyT73jyE+QFS
	CM9zzg+3T1q4qKjEjjcc496QD6KKMjOM80AFFFFAH//S3KKKKkYUUUUAFUHghE+JFyr5
	x25PUH2PX61fpkkayoUbv+nvQA8AAYHSioYZGOY5Pvr19x6ipqAKk0hLbBkjO3C8FmIz
	jPYAck0PHH5aPHGmScNvBODTY/8Aj8T/AH5P/QRVs7fMeOJ1JPLIf85FbJ20AqNbyIMu
	luB75p6QLyskcRYrldo4NSFPK+YqkfuST+QqkJrhbsRgBYUHyuQeSeufqarXuOxKlvLI
	odY4MH2NRrayQK0jor92aMkMPoOnHpV4puO4xZz/AHW4P6igeXbt5ku2MEYA7fiaTfmK
	xTa5iaKSIyoxxwcgZB6fj61K6TEttyM55zxjtis2FZJbdI0VW/dqev8AtZ5rbjXYip6A
	CnO0dhEEavG25idvzZyc9xj9KWAGRjcN/Fwo9F/+v1pr/wCkOYh9xfvn1P8Ad/x/KrVY
	N3GFFFFIAooooAKKKKAKVwzNcRQZKq2ScHBOO2aqStKDNbo7YDJtOTkbj0zWpJFHKAHG
	ccg9CPxFNFvCq7AvGQ3U5JHfNbxqRSX9dRWM5biSWSAgkAEK49W5zn6Y/Wr7+a8mwOEH
	tyx/PgfrT/IiyDtHDbuPX1pzxRyjEihvrUVJJ2sgRC1rGUO3756OeTkdOTUkT+bH83DD
	hh6GmeQ6f6mQj2b5h+vP61A7XEMnnFNw6PsOcj1we4/GsxgHMIJBPVvvEnO08AZPWn+f
	KDn5cZbtzw2PWpo7mCbGxgSecdD+RrOmuHW7kRpCqqvyjgc8Y6/U1vD33sI1JPLK7ZcY
	PY9KRXhUBVZQB0AIqlaxuVNxIRIu4rkDJIBxnP8AQUGGPcfnYjttK/yIzS9mhle0s0hk
	ke4kSTd0zg/jzVuaC0mhaIFE3d1xVK4kW1USfO/OByCPxwP61daOOVvMUsAR91cZB9wR
	RyILDrSOG1hEKyBsdyR3qScl8QIeX6n0Xv8A4VVeKOP5neRR6nYf0xSWavGxZxgs2xhj
	GPl3DHpweR61LgBpgBQFHAHSiimSSLEhdu36+1ZgRzs2BDGcO/f0Hc/571MqqihFGABg
	VFDGwzLJ99uvsOwqagAooooAKKKKACiiigAooooAKZJGJUKN3/T3p9FAGYpfEkboW3cM
	F7Njr9CMEVZEk8exJApO3LNuI6Yz2p0qsrCeMZIGGHqP8R2pxWOdQ4OQVIGPQ1UbX1AD
	cQqMk469j2//AF0pEU6YYZGe/BB/mKpNuNw0Kjd8pyzHHXbnoPTFNhmeYseVUHLbe2fc
	jJ9cVo6Wl0K5c2Tx8Iwcej9fzH+FMLHbseBsf7OMfzFRyJOkhUMAOxZiM/oahd5YwWeR
	Qo772x+Hy1PsytS0jbP9VA/Prgf1p+25fglYx/s8n8zwPyNVzvZUkhfKuM5ZiBn04BpC
	JwceYn/fw/8AxNHswdy7HEkWdo5PUnkn6mpKpxyyI5SXPBAOeSM9DkYyD9M5q5UNWEVW
	Vrcl4xlDyyjt7j+oqIJBAn+iAbpvunr+P0FXXdY0LucAVRSKWNjdBeW6p6D29/X1pAXo
	0WNAi9AKo+XccEgkq2Rk+xHqe+P8KvqwdQy9CMiloAz0jujkEkYyVye+BjPJ75pTFKTv
	UMCFOMtznj3q/RQAUUUUAf/T3KZIxVcqMnIH5nFPoqRlNbiTLAr3/Lp146c0v2lu6Y6d
	T7Z54q3RQBUFxJyTHx9ee/t7VKspMXmMp+g5/lU1FAFKUyS4McbKy/dY4H9c4oSa5kYx
	lUjYdiSfxHTj8au1HJEkoG7gjoRwR9KAM8x3Czby5yjFiEUZ2sMEjOehHSpIP7Mhna6E
	2XYclj/TAqR96488EhekidR9R/kVMjSuu6ObcPXAP8qvRiGtPGgNwxALnCE9AB3pPtVu
	BlbkE+5GPyqXFx/z1/8AHRRi4/56/wDjoq3Jdx3KkV7biJreSVUYg4ZTxz6emPQ0lpMl
	tb+Skv2iQklQOfw9hVp0ldSjyZB6gqKqSNLbAIZWdDxtGN/4dzUu3cQ6K1hJCMqt5SKh
	OP4h1pDGXfy7ZmUD7zbiQPYZzz/KnxZuEAT93EOMA/Mfr6fzq4qqihVGAOgFTJ3YyskM
	8KhInUqOzL/UH+lO8y4X70Wf91s/zxViipAjeURxmVgcAdO9Qfa15BVlIJGSBgEDOOvp
	VmRBIhRuhqJrdHzknlt3442/yoAjW6JJBQk5AGMc5GfWn/aUJG1WbjJx25xz+VJ9lUHK
	synIIIxxgY9O4pRbKpBVmHGDjHPOeePc9KAI0uwVzIpH3uccHaccd6kNyowCrbidu3jO
	cZ9cdKDaxsoUk8Z/8e5pVtwGDsxZg27Jx6Edh70ARSXgEZaNSTjPTpnjnmnG6Td3CgkE
	kf3Qc459qQ2aEEBmAIwQMc859PepGto2G1skZY/99Zz/ADoAQ3KgcqwbI+XjPPTv7VJH
	IsibxxyQQexBwajW3AO5mZmyDk47dBwPeniGPaUYbgSWweeSc0AKZoV+86j6kUz7Xa9P
	NT8CKkEUS/dRR9BT+nSgDLd7dW4HmRseV2k4PqP6ihjE0e63MhHUDaxB/Ej+RrUqu0LI
	xe3OCeSp+6f8D7007O4GRcSiWIJukiAkZwQAAQTnuRyM1rrdQ3KgR43n1wSB68ZFRhoS
	+H3ROe2SufxHBqfyR/ff/vo/41acVqBUM9uSR5oAH95j/IYxTkuLUv8AvZEK47nd+Was
	+SP77/8AfR/xo8kf33/76P8AjVOoh3MwzIb3BkjFsMHAxkkfr1q2hMkucEbpPMweoG3a
	M+hPWpzEAMl3/wC+z/jUSyIBstV3+p/hz7nv+tTzLcRYkkSJdznj+f0qKNHdhNMMEfdX
	+7/9enJDhvMlO9/XsPoO1TVmAUUUUAFNd1jUu5wB1NOqOWPzYymcZoAYLqFjtU89OQRy
	OcdKat1Gc5yMY7E5yM8cc0Nb5JO7q+/p/s7aYLVlwUcZXbjI7gbfX0oAmNxCMc9fY/Tn
	0/GmR3UTg5O0jOc9MKcHnpTUtnQ7lcZb73HXknjnjqfWg2oZAm7oG7f3v8KAJPtMOAcn
	k4xg5zjPTGabLdxRxmQHd8pYDn/I/GgW7mQSyMCwOeBgYAI9T61E1m21kRwN6lWyM9ye
	OfegCf7RGW2qR94qevGAT6e1H2mHbuz6dj36ce9Ma1DKFLcbmY/8CBH9aBbuWDyOCRjG
	BjgZ9/egCwjrIu9DkGoGV4WMsQyp5ZR/Me/qO9KICF2h2X5mPGO5z3z0o+zIfvM5/wCB
	EfyIoAjaCGbNxGTuZcZUkZqmspt7eYWu3cSrAMeoKjJ5981aewizvjAz3Dcg/XP86rmC
	ANhkWIk9GHGf9lgR+X6VopNqzYi/EI2thKWwcfMEbIz6DqKhmgEoMUo3Z7csR+oAoW2d
	CGG3jpkuR+RahrZ2YsdoJ9C4/k1Wpaasq4sMYQrCgKjpgAjH1ByKbNKIbuO0dXcSdxgD
	9Bz70fZX9R/30/8A8VR9lb1H/fT/APxVJy7MLiXRczv5O0jEanPruJx+VSvNNEpeRFwP
	Rs/zAqGPYpxCBIy9AvCrnrk88/maspCSwkmO5h09B9B/Ws5NbCKyvNJJ5k8LgL9xRg/i
	eev8qllmcFCmVDBsgjngVbqOSJZCC2flz09xipAzWup/sYIb973OB0AznHuMfnWtVU2c
	RzyeU2fh6/WrVABRRRQAUUUUAf/U3KKKKkYUUUUAFFFFABRRRQAVC1vEzb8bW9V4P6VN
	RQBX8qZfuyn/AIEAf5Yo2XP/AD0X/vn/AOvViigCv5Dt/rJWPsMKP05/WpI4o4vuKBnq
	e5+pqSigCF4ct5kZ2P69j9R3pJHZQoZgmQckdMjtzU9FNOzGVC8nLbu7AegwKb5rcMWP
	Ab06jH4GrtFXzrsO5DA5dWyc4OP84qaiiobuxBRRRSEFFFFABRRRQAUUUUAFFFFABRRR
	QAjKrDawBB7GoPsyr/qmZPoePyORViigCv5dwOkoP1X/AAIo8uc9Zcf7qgfzzViigCv9
	mjPMmZP945H5dP0qwBjgUUUAFFFFABRRRQAUUUUAFFFFABRRRQAUUUUAFFFFABRRRQAU
	EBhhhkGiigCv9mRf9UWj/wB08fkcj9KPLuB0lz9V/wAMVYooAr+XcHrLj6KP65o+zRn/
	AFpaT/ePH5dP0qxRQAAADA4FFFFABRRRQAUUUUAFFFFABRRRQB//1dyiiipGFFFFABRR
	RQAUUUUAFFFFABRRRQAUUUUAFFFFABRRRQAUUUUAFFFFABRRRQAUUUUAFFFFABRRRQAU
	UUUAFFFFABRRRQAUUUUAFFFFABRRRQAUUUUAFFFFABRRRQAUUUUAFFFFABRRRQAUUUUA
	FFFFABRRRQAUUUUAFFFFABRRRQAUUUUAFFFFAH//1tyiiipGFFFFABRRRQAUUUUAFFFF
	ABRRRQAUUUUAFFFFABRRRQAUUUUAFFFFABRRRQAUUUUAFFFFABRRRQAUUUUAFFFFABRR
	RQAUUUUAFFFFABRRRQAUUUUAFFFFABRRRQAUUUUAFFFFABRRRQAUUUUAFFFFABRRRQAU
	UUUAFFFFABRRRQAUUUUAFFFFAH//19yiiipGFFFFABRRRQAUUUUAFFFFABRRRQAUUUUA
	FFFFABRRRQAUUUUAFFFFABRRRQAUUUUAFFFFABRRRQAUUUUAFFFFABRRRQAUUUUAFFFF
	ABRRRQAUUUUAFFFFABRRRQAUUUUAFFFFABRRRQAUUUUAFFFFABRRRQAUUUUAFFFFABRR
	RQAUUUUAFFFFAH//0NyiiipGFFFFABRRRQAUUUUAFFFFABRRRQAUUUUAFFFFABRRRQAU
	UUUAFFFFABRRRQAUUUUAFFFFABRRRQAUUUUAFFFFABRRRQAUUUUAFFFFABRRRQAUUUUA
	FFFFABRRRQAUUUUAFFFFABRRRQAUUUUAFFFFABRRRQAUUUUAFFFFABRRRQAUUUUAFFFF
	AH//0dyiiipGFFFFABRRRQAUUUUAFFFFABRRRQAUUUUAFFFFABRRRQAUUUUAFFFFABRR
	RQAUUUUAFFFFABRRRQAUUUUAFFFFABRRRQAUUUUAFFFFABRRRQAUUUUAFFFFABRRRQAU
	UUUAFFFFABRRRQAUUUUAFFFFABRRRQAUUUUAFFFFABRRRQAUUUUAFFFFAH//0tyiiipG
	FFFFABRRRQAUUUUAFFFFABRRRQAUUUUAFFFFABRRRQAUUUUAFFFFABRRRQAUUUUAFFFF
	ABRRRQAUUUUAFFFFABRRRQAUUUUAFFFFABRRRQAUUUUAFFFFABRRRQAUUUUAFFFFABRR
	RQAUUUUAFFFFABRRRQAUUUUAFFFFABRRRQAUUUUAFFFFAH//09yiiipGFFFFABRRRQAU
	UUUAFFFFABRRRQAUUUUAFFFFABRRRQAUUUUAFFFFABRRRQAUUUUAFFFFABRRRQAUUUUA
	FFFFABRRRQAUUUUAFFFFABRRRQAUUUUAFFFFABRRRQAUUUUAFFFFABRRRQAUUUUAFFFF
	ABRRRQAUUUUAFFFFABRRRQAUUUUAFFFFAH//1NyiiipGFFFFABRRRQAUUUUAFFFFABRR
	RQAUUUUAFFFFABRRRQAUUUUAFFFFABRRRQAUUUUAFFFFABRRRQAUUUUAFFFFABRRRQAU
	UUUAFFFFABRRRQAUUUUAFFFFABRRRQAUUUUAFFFFABRRRQAUUUUAFFFFABRRRQAUUUUA
	FFFFABRRRQAUUUUAFFFFAH//1dyiiipGFFFFABRRRQAUUUUAFFFFABRRRQAUUUUAFFFF
	ABRRRQAUUUUAFFFFABRRRQAUUUUAFFFFABRRRQAUUUUAFFFFABRRRQAUUUUAFFFFABRR
	RQAUUUUAFFFFABRRRQAUUUUAFFFFABRRRQAUUUUAFFFFABRRRQAUUUUAFFFFABRRRQAU
	UUUAFFFFAH//1tyiiipGFFFFABRRRQAUUUUAFFFFABRRRQAUUUUAFFFFABRRRQAUUUUA
	FFFFABRRRQAUUUUAFFFFABRRRQAUUUUAFFFFABRRRQAUUUUAFFFFABRRRQAUUUUAFFFF
	ABRRRQAUUUUAFFFFABRRRQAUUUUAFFFFABRRRQAUUUUAFFFFABRRRQAUUUUAFFFFAH//
	19yiiipGFFFFABRRRQAUUUUAFFFFABRRRQAUUUUAFFFFABRRRQAUUUUAFFFFABRRRQAU
	UUUAFFFFABRRRQAUUUUAFFFFABRRRQAUUUUAFFFFABRRRQAUUUUAFFFFABRRRQAUUUUA
	FFFFABRRRQAUUUUAFFFFABRRRQAUUUUAFFFFABRRRQAUUUUAFFFFAH//0NyiiipGFFFF
	ABRRRQAUUUUAFFFFABRRRQAUUUUAFFFFABRRRQAUUUUAFFFFABRRRQAUUUUAFFFFABRR
	RQAUUUUAFFFFABRRRQAUUUUAFFFFABRRRQAUUUUAFFFFABRRRQAUUUUAFFFFABRRRQAU
	UUUAFFFFABRRRQAUUUUAFFFFABRRRQAUUUUAFFFFAH//0dyiiipGFFFFABRRRQAUUUUA
	FFFFABRRRQAUUUUAFFFFABRRRQAUUUUAFFFFABRRRQAUUUUAFFFFABRRRQAUUUUAFFFF
	ABRRRQAUUUUAFFFFABRRRQAUUUUAFFFFABRRRQAUUUUAFFFFABRRRQAUUUUAFFFFABRR
	RQAUUUUAFFFFABRRRQAUUUUAFFFFAH//0tyiiipGFFFFABRRRQAUUUUAFFFFABRRRQAU
	UUUAFFFFABRRRQAUUUUAFFFFABRRRQAUUUUAFFFFABRRRQAUUUUAFFFFABRRRQAUUUUA
	FFFFABRRRQAUUUUAFFFFABRRRQAUUUUAFFFFABRRRQAUUUUAFFFFABRRRQAUUUUAFFFF
	ABRRRQAUUUUAFFFFAH//09yiiipGFFFFABRRRQAUUUUAFFFFABRRRQAUUUUAFFFFABRR
	RQAUUUUAFFFFABRRRQAUUUUAFFFFABRRRQAUUUUAFFFFABRRRQAUUUUAFFFFABRRRQAU
	UUUAFFFFABRRRQAUUUUAFFFFABRRRQAUUUUAFFFFABRRRQAUUUUAFFFFABRRRQAUUUUA
	FFFFAH//1NyiiipGFFFFABRRRQAUUUUAFFFFABRRRQAUUUUAFFFFABRRRQAUUUUAFFFF
	ABRRRQAUUUUAFFFFABRRRQAUUUUAFFFFABRRRQAUUUUAFFFFABRRRQAUUUUAFFFFABRR
	RQAUUUUAFFFFABRRRQAUUUUAFFFFABRRRQAUUUUAFFFFABRRRQAUUUUAFFFFAH//1dyi
	iipGFFFFABRRRQAUUUUAFFFFABRRRQAUUUUAFFFFABRRRQAUUUUAFFFFABRRRQAUUUUA
	FFFFABRRRQAUUUUAFFFFABRRRQAUUUUAFFFFABRRRQAUUUUAFFFFABRRRQAUUUUAFFFF
	ABRRRQAUUUUAFFFFABRRRQAUUUUAFFFFABRRRQAUUUUAFFFFAH//1tyiiipGFFFFABRR
	RQAUUUUAFFFFABRRRQAUUUUAFFFFABRRRQAUUUUAFFFFABRRRQAUUUUAFFFFABRRRQAU
	UUUAFFFFABRRRQAUUUUAFFFFABRRRQAUUUUAFFFFABRRRQAUUUUAFFFFABRRRQAUUUUA
	FFFFABRRRQAUUUUAFFFFABRRRQAUUUUAFFFFAH//19yiiipGFFFFABRRRQAUUUUAFFFF
	ABRRRQAUUUUAFFFFABRRRQAUUUUAFFFFABRRRQAUUUUAFFFFABRRRQAUUUUAFFFFABRR
	RQAUUUUAFFFFABRRRQAUUUUAFFFFABRRRQAUUUUAFFFFABRRRQAUUUUAFFFFABRRRQAU
	UUUAFFFFABRRRQAUUUUAFFFFAH//0NyiiipGFFFFABRRRQAUUUUAFFFFABRRRQAUUUUA
	FFFFABRRRQAUUUUAFFFFABRRRQAUUUUAFFFFABRRRQAUUUUAFFFFABRRRQAUUUUAFFFF
	ABRRRQAUUUUAFFFFABRRRQAUUUUAFFFFABRRRQAUUUUAFFFFABRRRQAUUUUAFFFFABRR
	RQAUUUUAFFFFAH//0dyiiipGFFFFABRRRQAUUUUAFFFFABRRRQAUUUUAFFFFABRRRQAU
	UUUAFFFFABRRRQAUUUUAFFFFABRRRQAUUUUAFFFFABRRRQAUUUUAFFFFABRRRQAUUUUA
	FFFFABRRRQAUUUUAFFFFABRRRQAUUUUAFFFFABRRRQAUUUUAFFFFABRRRQAUUUUAFFFF
	AH//0tyiiipGFFFFABRRRQAUUUUAFFFFABRRRQAUUUUAFFFFABRRRQAUUUUAFFFFABRR
	RQAUUUUAFFFFABRRRQAUUUUAFFFFABRRRQAUUUUAFFFFABRRRQAUUUUAFFFFABRRRQAU
	UUUAFFFFABRRRQAUUUUAFFFFABRRRQAUUUUAFFFFABRRRQAUUUUAFFFFAH//09yiiipG
	FFFFABRRRQAUUUUAFFFFABRRRQAUUUUAFFFFABRRRQAUUUUAFFFFABRRRQAUUUUAFFFF
	ABRRRQAUUUUAFFFFABRRRQAUUUUAFFFFABRRRQAUUUUAFFFFABRRRQAUUUUAFFFFABRR
	RQAUUUUAFFFFABRRRQAUUUUAFFFFABRRRQAUUUUAFFFFAH//1NyiiipGFFFFABRRRQAU
	UUUAFFFFABRRRQAUUUUAFFFFABRRRQAUUUUAFFFFABRRRQAUUUUAFFFFABRRRQAUUUUA
	FFFFABRRRQAUUUUAFFFFABRRRQAUUUUAFFFFABRRRQAUUUUAFFFFABRRRQAUUUUAFFFF
	ABRRRQAUUUUAFFFFABRRRQAUUUUAFFFFAH//1dyiiipGFFFFABRRRQAUUUUAFFFFABRR
	RQAUUUUAFFFFABRRRQAUUUUAFFFFABRRRQAUUUUAFFFFABRRRQAUUUUAFFFFABRRRQAU
	UUUAFFFFABRRRQAUUUUAFFFFABRRRQAUUUUAFFFFABRRRQAUUUUAFFFFABRRRQAUUUUA
	FFFFABRRRQAUUUUAFFFFAH//1tyiiipGFFFFABRRRQAUUUUAFFFFABRRRQAUUUUAFFFF
	ABRRRQAUUUUAFFFFABRRRQAUUUUAFFFFABRRRQAUUUUAFFFFABRRRQAUUUUAFFFFABRR
	RQAUUUUAFFFFABRRRQAUUUUAFFFFABRRRQAUUUUAFFFFABRRRQAUUUUAFFFFABRRRQAU
	UUUAFFFFAH//19yiiipGFFFFABRRRQAUUUUAFFFFABRRRQAUUUUAFFFFABRRRQAUUUUA
	FFFFABRRRQAUUUUAFFFFABRRRQAUUUUAFFFFABRRRQAUUUUAFFFFABRRRQAUUUUAFFFF
	ABRRRQAUUUUAFFFFABRRRQAUUUUAFFFFABRRRQAUUUUAFFFFABRRRQAUUUUAFFFFAH//
	0NyiiipGFFFFABRRRQAUUUUAFFFFABRRRQAUUUUAFFFFABRRRQAUUUUAFFFFABRRRQAU
	UUUAFFFFABRRRQAUUUUAFFFFABRRRQAUUUUAFFFFABRRRQAUUUUAFFFFABRRRQAUUUUA
	FFFFABRRRQAUUUUAFFFFABRRRQAUUUUAFFFFABRRRQAUUUUAFFFFAH//0dyiiipGFFFF
	ABRRRQAUUUUAFFFFABRRRQAUUUUAFFFFABRRRQAUUUUAFFFFABRRRQAUUUUAFFFFABRR
	RQAUUUUAFFFFABRRRQAUUUUAFFFFABRRRQAUUUUAFFFFABRRRQAUUUUAFFFFABRRRQAU
	UUUAFFFFABRRRQAUUUUAFFFFABRRRQAUUUUAFFFFAH//0tyiiipGFFFFABRRRQAUUUUA
	FFFFABRRRQAUUUUAFFFFABRRRQAUUUUAFFFFABRRRQAUUUUAFFFFABRRRQAUUUUAFFFF
	ABRRRQAUUUUAFFFFABRRRQAUUUUAFFFFABRRRQAUUUUAFFFFABRRRQAUUUUAFFFFABRR
	RQAUUUUAFFFFABRRRQAUUUUAFFFFAH//09yiiipGFFFFABRRRQAUUUUAFFFFABRRRQAU
	UUUAFFFFABRRRQAUUUUAFFFFABRRRQAUUUUAFFFFABRRRQAUUUUAFFFFABRRRQAUUUUA
	FFFFABRRRQAUUUUAFFFFABRRRQAUUUUAFFFFABRRRQAUUUUAFFFFABRRRQAUUUUAFFFF
	ABRRRQAUUUUAFFFFAH//1NyiiipGFFFFABRRRQAUUUUAFFFFABRRRQAUUUUAFFFFABRR
	RQAUUUUAFFFFABRRRQAUUUUAFFFFABRRRQAUUUUAFFFFABRRRQAUUUUAFFFFABRRRQAU
	UUUAFFFFABRRRQAUUUUAFFFFABRRRQAUUUUAFFFFABRRRQAUUUUAFFFFABRRRQAUUUUA
	FFFFAH//1dyiiipGFFFFABRRRQAUUUUAFFFFABRRRQAUUUUAFFFFABRRRQAUUUUAFFFF
	ABRRRQAUUUUAFFFFABRRRQAUUUUAFFFFABRRRQAUUUUAFFFFABRRRQAUUUUAFFFFABRR
	RQAUUUUAFFFFABRRRQAUUUUAFFFFABRRRQAUUUUAFFFFABRRRQAUUUUAFFFFAH//1tyi
	iipGFFFFABRRRQAUUUUAFFFFABRRRQAUUUUAFFFFABRRRQAUUUUAFFFFABRRRQAUUUUA
	FFFFABRRRQAUUUUAFFFFABRRRQAUUUUAFFFFABRRRQAUUUUAFFFFABRRRQAUUUUAFFFF
	ABRRRQAUUUUAFFFFABRRRQAUUUUAFFFFABRRRQAUUUUAFFFFAH//19yiiipGFFFFABRR
	RQAUUUUAFFFFABRRRQAUUUUAFFFFABRRRQAUUUUAFFFFABRRRQAUUUUAFFFFABRRRQAU
	UUUAFFFFABRRRQAUUUUAFFFFABRRRQAUUUUAFFFFABRRRQAUUUUAFFFFABRRRQAUUUUA
	FFFFABRRRQAUUUUAFFFFABRRRQAUUUUAFFFFAH//2Q==
	</data>
	<key>DKDChangeTimeStamp</key>
	<string>2017-04-01 09:30:37 +0000</string>
	<key>DKDCreateTimeStamp</key>
	<string>2012-09-18 08:48:56 +0000</string>
	<key>DKDDisplayGraphicDetails</key>
	<dict>
		<key>AngleFormatDisplayDetails</key>
		<dict>
			<key>AngleDirection</key>
			<string>Right</string>
			<key>AngleForm</key>
			<string>degrees</string>
			<key>AngleRotation</key>
			<string>Counter Clockwise</string>
			<key>PrecisionAngles</key>
			<string>2</string>
		</dict>
		<key>AnglesDisplaySpec</key>
		<dict>
			<key>ExampleValueDisplaySpec</key>
			<string>100.010002</string>
			<key>FieldWidthDisplaySpec</key>
			<string>62</string>
			<key>FormDisplaySpec</key>
			<string>Decimal</string>
			<key>PrecisionDisplaySpec</key>
			<string>2</string>
			<key>TextAlignDisplaySpec</key>
			<string>Right</string>
			<key>UnitsDisplaySpec</key>
			<string>Punctuation</string>
		</dict>
		<key>AreaForm</key>
		<string>Natural</string>
		<key>HelpTipDisplaySpec</key>
		<dict>
			<key>ExampleValueDisplaySpec</key>
			<string>100.010002</string>
			<key>FieldWidthDisplaySpec</key>
			<string>62</string>
			<key>FormDisplaySpec</key>
			<string>Decimal</string>
			<key>PrecisionDisplaySpec</key>
			<string>3</string>
			<key>TextAlignDisplaySpec</key>
			<string>Right</string>
			<key>UnitsDisplaySpec</key>
			<string>Abbreviate</string>
		</dict>
		<key>InspectingSpecIndex</key>
		<string>0</string>
		<key>LengthsDisplaySpec</key>
		<dict>
			<key>ExampleValueDisplaySpec</key>
			<string>100.010002</string>
			<key>FieldWidthDisplaySpec</key>
			<string>131.329117</string>
			<key>FormDisplaySpec</key>
			<string>Decimal</string>
			<key>PrecisionDisplaySpec</key>
			<string>2</string>
			<key>TextAlignDisplaySpec</key>
			<string>Right</string>
			<key>UnitsDisplaySpec</key>
			<string>Nothing</string>
		</dict>
		<key>PercentDisplaySpec</key>
		<dict>
			<key>ExampleValueDisplaySpec</key>
			<string>1.01</string>
			<key>FieldWidthDisplaySpec</key>
			<string>50</string>
			<key>FormDisplaySpec</key>
			<string>Decimal</string>
			<key>PrecisionDisplaySpec</key>
			<string>1</string>
			<key>TextAlignDisplaySpec</key>
			<string>Right</string>
			<key>UnitsDisplaySpec</key>
			<string>Punctuation</string>
		</dict>
		<key>PercentFormatDisplayDetails</key>
		<dict>
			<key>PercentForm</key>
			<string>Percent</string>
			<key>PrecisionPercents</key>
			<string>1</string>
		</dict>
	</dict>
	<key>DKDGrids</key>
	<dict>
		<key>DynamicSnapGrid</key>
		<string>YES</string>
		<key>GuidesLayer</key>
		<string>NO</string>
		<key>MajorGrid</key>
		<dict>
			<key>GridAboveGraphics</key>
			<string>NO</string>
			<key>GridRGB</key>
			<dict>
				<key>Blue</key>
				<string>1</string>
				<key>ColorSpace</key>
				<string>NSCalibratedRGBColorSpace</string>
				<key>Green</key>
				<string>0.713726</string>
				<key>Opacity</key>
				<string>1</string>
				<key>Red</key>
				<string>0.54902</string>
			</dict>
			<key>GridSpacingX</key>
			<string>28.346457</string>
			<key>GridSpacingY</key>
			<string>28.079998</string>
			<key>LinkGridToRulers</key>
			<string>NO</string>
			<key>PrintLineWidth</key>
			<string>1.1</string>
			<key>PrintsGrid</key>
			<string>NO</string>
			<key>ShowsGrid</key>
			<string>NO</string>
			<key>SnapsToGrid</key>
			<string>NO</string>
		</dict>
		<key>MinorGrid</key>
		<dict>
			<key>GridAboveGraphics</key>
			<string>NO</string>
			<key>GridRGB</key>
			<dict>
				<key>Blue</key>
				<string>0.87451</string>
				<key>ColorSpace</key>
				<string>NSCalibratedRGBColorSpace</string>
				<key>Green</key>
				<string>0.854902</string>
				<key>Opacity</key>
				<string>1</string>
				<key>Red</key>
				<string>0.745098</string>
			</dict>
			<key>GridSpacingX</key>
			<string>4.72441</string>
			<key>GridSpacingY</key>
			<string>4.68</string>
			<key>LinkGridToRulers</key>
			<string>NO</string>
			<key>PrintLineWidth</key>
			<string>0.85</string>
			<key>PrintsGrid</key>
			<string>NO</string>
			<key>ShowsGrid</key>
			<string>NO</string>
			<key>SnapsToGrid</key>
			<string>NO</string>
		</dict>
		<key>SnapDrawing</key>
		<string>NO</string>
		<key>SnapEnds</key>
		<string>NO</string>
		<key>SnapGuidelines</key>
		<string>NO</string>
		<key>SnapRadiusGrid</key>
		<string>3</string>
		<key>SnapSound</key>
		<string>None</string>
		<key>SoftSnap</key>
		<string>NO</string>
	</dict>
	<key>DKDHideExtension</key>
	<string>YES</string>
	<key>DKDLayersList</key>
	<array>
		<dict>
			<key>CloakLayerGuidelines</key>
			<string>NO</string>
			<key>CloakLayerVertices</key>
			<string>NO</string>
			<key>FullLayerScale</key>
			<dict>
				<key>ArchivePrecision</key>
				<string>12</string>
				<key>ScaleOriginX</key>
				<string>0</string>
				<key>ScaleOriginY</key>
				<string>0</string>
				<key>ScalePlusDown</key>
				<string>YES</string>
				<key>ScalePlusToRight</key>
				<string>YES</string>
				<key>ScaleScale</key>
				<string>1</string>
				<key>ScaleUnits</key>
				<string>Inches</string>
			</dict>
			<key>HideDimensions</key>
			<string>NO</string>
			<key>LayerColorMod</key>
			<dict>
				<key>DKDOnColorMod</key>
				<string>NO</string>
				<key>DKDOpacityColorMod</key>
				<string>0.5</string>
				<key>DKDOutlineColorMod</key>
				<string>NO</string>
				<key>DKDTintColorColorMod</key>
				<dict>
					<key>ColorSpace</key>
					<string>NSCalibratedWhiteColorSpace</string>
					<key>Opacity</key>
					<string>1</string>
					<key>White</key>
					<string>0.5</string>
				</dict>
				<key>DKDTintFractionColorMod</key>
				<string>0.5</string>
			</dict>
			<key>LayerLock</key>
			<string>NO</string>
			<key>LayerName</key>
			<string>Layer--1</string>
			<key>LayerState</key>
			<string>Off</string>
			<key>OutlineLayer</key>
			<string>NO</string>
		</dict>
		<dict>
			<key>CloakLayerGuidelines</key>
			<string>NO</string>
			<key>CloakLayerVertices</key>
			<string>NO</string>
			<key>FullLayerScale</key>
			<dict>
				<key>ArchivePrecision</key>
				<string>12</string>
				<key>ScaleOriginX</key>
				<string>0</string>
				<key>ScaleOriginY</key>
				<string>0</string>
				<key>ScalePlusDown</key>
				<string>YES</string>
				<key>ScalePlusToRight</key>
				<string>YES</string>
				<key>ScaleScale</key>
				<string>1</string>
				<key>ScaleUnits</key>
				<string>Inches</string>
			</dict>
			<key>GraphicsList</key>
			<array>
				<dict>
					<key>Bounds</key>
					<string>{{28.2024, 28.8051}, {125.406, 182.662}}</string>
					<key>Class</key>
					<string>DKDOval</string>
					<key>DKDLockInfo</key>
					<string>10</string>
					<key>GraphicID</key>
					<string>D6EA2E0B</string>
					<key>GraphicStyle</key>
					<string>8</string>
					<key>GridRef</key>
					<string>1</string>
				</dict>
				<dict>
					<key>Bounds</key>
					<string>{{216.66, 28.7055}, {125.406, 182.662}}</string>
					<key>Class</key>
					<string>DKDOval</string>
					<key>DKDLockInfo</key>
					<string>10</string>
					<key>GraphicID</key>
					<string>8B1F001B</string>
					<key>GraphicStyle</key>
					<string>8</string>
					<key>GridRef</key>
					<string>1</string>
				</dict>
				<dict>
					<key>Bounds</key>
					<string>{{401.171, 28.7054}, {125.406, 182.662}}</string>
					<key>Class</key>
					<string>DKDOval</string>
					<key>DKDLockInfo</key>
					<string>10</string>
					<key>GraphicID</key>
					<string>84951A1B</string>
					<key>GraphicStyle</key>
					<string>8</string>
					<key>GridRef</key>
					<string>1</string>
				</dict>
				<dict>
					<key>Bounds</key>
					<string>{{72.9987, 121.997}, {2.93664, 2.93664}}</string>
					<key>Class</key>
					<string>DKDCircle</string>
					<key>DKDLockInfo</key>
					<string>14</string>
					<key>GraphicID</key>
					<string>2B60BAAB</string>
					<key>GraphicStyle</key>
					<string>9</string>
					<key>GridRef</key>
					<string>1</string>
				</dict>
				<dict>
					<key>Bounds</key>
					<string>{{441.242, 41.1973}, {46.0282, 44.6967}}</string>
					<key>Class</key>
					<string>DKDGroup</string>
					<key>DKDLockInfo</key>
					<string>14</string>
					<key>GraphicID</key>
					<string>441677CB</string>
					<key>GridRef</key>
					<string>1</string>
					<key>GroupGraphics</key>
					<array>
						<dict>
							<key>Bounds</key>
							<string>{{441.242, 69.0615}, {2.93664, 2.93664}}</string>
							<key>Class</key>
							<string>DKDCircle</string>
							<key>DKDLockInfo</key>
							<string>14</string>
							<key>GraphicID</key>
							<string>3C22CDAB</string>
							<key>GraphicStyle</key>
							<string>25</string>
							<key>GridRef</key>
							<string>1</string>
						</dict>
						<dict>
							<key>Bounds</key>
							<string>{{444.717, 45.0571}, {38.3957, 38.7083}}</string>
							<key>Class</key>
							<string>DKDGroup</string>
							<key>DKDLockInfo</key>
							<string>14</string>
							<key>GraphicID</key>
							<string>9C22CDAB</string>
							<key>GridRef</key>
							<string>1</string>
							<key>GroupGraphics</key>
							<array>
								<dict>
									<key>Class</key>
									<string>DKDBezier</string>
									<key>DKDLockInfo</key>
									<string>14</string>
									<key>GraphicID</key>
									<string>5C22CDAB</string>
									<key>GraphicStyle</key>
									<string>8</string>
									<key>GridRef</key>
									<string>1</string>
									<key>PathArchive</key>
									<dict>
										<key>DKDScaleRect</key>
										<string>{{444.464905, 63.231842}, {19.394592, 20.534775}}</string>
										<key>index</key>
										<string>1</string>
									</dict>
								</dict>
								<dict>
									<key>Class</key>
									<string>DKDBezier</string>
									<key>DKDLockInfo</key>
									<string>14</string>
									<key>GraphicID</key>
									<string>6C22CDAB</string>
									<key>GraphicStyle</key>
									<string>8</string>
									<key>GridRef</key>
									<string>1</string>
									<key>PathArchive</key>
									<dict>
										<key>DKDScaleRect</key>
										<string>{{445.337097, 44.778725}, {23.186798, 16.49078}}</string>
										<key>index</key>
										<string>17</string>
									</dict>
								</dict>
								<dict>
									<key>Class</key>
									<string>DKDBezier</string>
									<key>DKDLockInfo</key>
									<string>14</string>
									<key>GraphicID</key>
									<string>7C22CDAB</string>
									<key>GraphicStyle</key>
									<string>8</string>
									<key>GridRef</key>
									<string>1</string>
									<key>PathArchive</key>
									<dict>
										<key>DKDScaleRect</key>
										<string>{{469.99472, 46.633751}, {13.262696, 25.183815}}</string>
										<key>index</key>
										<string>33</string>
									</dict>
								</dict>
								<dict>
									<key>Class</key>
									<string>DKDBezier</string>
									<key>DKDLockInfo</key>
									<string>14</string>
									<key>GraphicID</key>
									<string>8C22CDAB</string>
									<key>GraphicStyle</key>
									<string>8</string>
									<key>GridRef</key>
									<string>1</string>
									<key>PathArchive</key>
									<dict>
										<key>DKDScaleRect</key>
										<string>{{466.710876, 73.941666}, {13.321076, 9.074585}}</string>
										<key>index</key>
										<string>15</string>
									</dict>
								</dict>
							</array>
						</dict>
						<dict>
							<key>Bounds</key>
							<string>{{452.295, 81.8712}, {2.93664, 2.93664}}</string>
							<key>Class</key>
							<string>DKDCircle</string>
							<key>DKDLockInfo</key>
							<string>14</string>
							<key>GraphicID</key>
							<string>AC22CDAB</string>
							<key>GraphicStyle</key>
							<string>25</string>
							<key>GridRef</key>
							<string>1</string>
						</dict>
						<dict>
							<key>Bounds</key>
							<string>{{471.046, 82.9574}, {2.93664, 2.93664}}</string>
							<key>Class</key>
							<string>DKDCircle</string>
							<key>DKDLockInfo</key>
							<string>14</string>
							<key>GraphicID</key>
							<string>BC22CDAB</string>
							<key>GraphicStyle</key>
							<string>25</string>
							<key>GridRef</key>
							<string>1</string>
						</dict>
						<dict>
							<key>Bounds</key>
							<string>{{478.329, 78.1018}, {2.93664, 2.93664}}</string>
							<key>Class</key>
							<string>DKDCircle</string>
							<key>DKDLockInfo</key>
							<string>14</string>
							<key>GraphicID</key>
							<string>CC22CDAB</string>
							<key>GraphicStyle</key>
							<string>25</string>
							<key>GridRef</key>
							<string>1</string>
						</dict>
						<dict>
							<key>Bounds</key>
							<string>{{445.011, 75.674}, {2.93664, 2.93664}}</string>
							<key>Class</key>
							<string>DKDCircle</string>
							<key>DKDLockInfo</key>
							<string>14</string>
							<key>GraphicID</key>
							<string>DC22CDAB</string>
							<key>GraphicStyle</key>
							<string>25</string>
							<key>GridRef</key>
							<string>1</string>
						</dict>
						<dict>
							<key>Bounds</key>
							<string>{{460.722, 41.1973}, {2.93664, 2.93664}}</string>
							<key>Class</key>
							<string>DKDCircle</string>
							<key>DKDLockInfo</key>
							<string>14</string>
							<key>GraphicID</key>
							<string>EC22CDAB</string>
							<key>GraphicStyle</key>
							<string>25</string>
							<key>GridRef</key>
							<string>1</string>
						</dict>
						<dict>
							<key>Bounds</key>
							<string>{{475.529, 45.8781}, {2.93664, 2.93664}}</string>
							<key>Class</key>
							<string>DKDCircle</string>
							<key>DKDLockInfo</key>
							<string>14</string>
							<key>GraphicID</key>
							<string>FC22CDAB</string>
							<key>GraphicStyle</key>
							<string>25</string>
							<key>GridRef</key>
							<string>1</string>
						</dict>
						<dict>
							<key>Bounds</key>
							<string>{{484.333, 64.8126}, {2.93664, 2.93664}}</string>
							<key>Class</key>
							<string>DKDCircle</string>
							<key>DKDLockInfo</key>
							<string>14</string>
							<key>GraphicID</key>
							<string>0D22CDAB</string>
							<key>GraphicStyle</key>
							<string>25</string>
							<key>GridRef</key>
							<string>1</string>
						</dict>
						<dict>
							<key>Bounds</key>
							<string>{{483.134, 55.6187}, {2.93664, 2.93664}}</string>
							<key>Class</key>
							<string>DKDCircle</string>
							<key>DKDLockInfo</key>
							<string>14</string>
							<key>GraphicID</key>
							<string>1D22CDAB</string>
							<key>GraphicStyle</key>
							<string>25</string>
							<key>GridRef</key>
							<string>1</string>
						</dict>
						<dict>
							<key>Bounds</key>
							<string>{{450.248, 44.463}, {2.93664, 2.93664}}</string>
							<key>Class</key>
							<string>DKDCircle</string>
							<key>DKDLockInfo</key>
							<string>14</string>
							<key>GraphicID</key>
							<string>2D22CDAB</string>
							<key>GraphicStyle</key>
							<string>25</string>
							<key>GridRef</key>
							<string>1</string>
						</dict>
						<dict>
							<key>Bounds</key>
							<string>{{443.09, 53.088}, {2.93664, 2.93664}}</string>
							<key>Class</key>
							<string>DKDCircle</string>
							<key>DKDLockInfo</key>
							<string>14</string>
							<key>GraphicID</key>
							<string>3D22CDAB</string>
							<key>GraphicStyle</key>
							<string>25</string>
							<key>GridRef</key>
							<string>1</string>
						</dict>
					</array>
				</dict>
				<dict>
					<key>Bounds</key>
					<string>{{284.934, 33.3724}, {2.64343, 2.64344}}</string>
					<key>Class</key>
					<string>DKDCircle</string>
					<key>DKDLockInfo</key>
					<string>14</string>
					<key>GraphicID</key>
					<string>B38E1EAB</string>
					<key>GraphicStyle</key>
					<string>41</string>
					<key>GridRef</key>
					<string>1</string>
				</dict>
				<dict>
					<key>Class</key>
					<string>DKDBezier</string>
					<key>DKDLockInfo</key>
					<string>14</string>
					<key>GraphicID</key>
					<string>C38E1EAB</string>
					<key>GraphicStyle</key>
					<string>24</string>
					<key>GridRef</key>
					<string>1</string>
					<key>PathArchive</key>
					<dict>
						<key>DKDScaleRect</key>
						<string>{{267.714813, 36.158279}, {24.080109, 8.142334}}</string>
						<key>index</key>
						<string>49</string>
					</dict>
				</dict>
				<dict>
					<key>Class</key>
					<string>DKDBezier</string>
					<key>DKDLockInfo</key>
					<string>14</string>
					<key>GraphicID</key>
					<string>D38E1EAB</string>
					<key>GraphicStyle</key>
					<string>24</string>
					<key>GridRef</key>
					<string>1</string>
					<key>PathArchive</key>
					<dict>
						<key>DKDScaleRect</key>
						<string>{{292.17981, 42.027649}, {6.532623, 24.169937}}</string>
						<key>index</key>
						<string>65</string>
					</dict>
				</dict>
				<dict>
					<key>Class</key>
					<string>DKDBezier</string>
					<key>DKDLockInfo</key>
					<string>14</string>
					<key>GraphicID</key>
					<string>048E1EAB</string>
					<key>GraphicStyle</key>
					<string>24</string>
					<key>GridRef</key>
					<string>1</string>
					<key>PathArchive</key>
					<dict>
						<key>DKDScaleRect</key>
						<string>{{264.370667, 46.376587}, {3.088439, 13.943626}}</string>
						<key>index</key>
						<string>31</string>
					</dict>
				</dict>
				<dict>
					<key>Bounds</key>
					<string>{{269.631, 35.6071}, {2.64343, 2.64345}}</string>
					<key>Class</key>
					<string>DKDCircle</string>
					<key>DKDLockInfo</key>
					<string>14</string>
					<key>GraphicID</key>
					<string>248E1EAB</string>
					<key>GraphicStyle</key>
					<string>41</string>
					<key>GridRef</key>
					<string>1</string>
				</dict>
				<dict>
					<key>Bounds</key>
					<string>{{261.169, 48.0016}, {2.64343, 2.64343}}</string>
					<key>Class</key>
					<string>DKDCircle</string>
					<key>DKDLockInfo</key>
					<string>14</string>
					<key>GraphicID</key>
					<string>348E1EAB</string>
					<key>GraphicStyle</key>
					<string>41</string>
					<key>GridRef</key>
					<string>1</string>
				</dict>
				<dict>
					<key>Bounds</key>
					<string>{{260.988, 55.8781}, {2.64346, 2.64344}}</string>
					<key>Class</key>
					<string>DKDCircle</string>
					<key>DKDLockInfo</key>
					<string>14</string>
					<key>GraphicID</key>
					<string>448E1EAB</string>
					<key>GraphicStyle</key>
					<string>41</string>
					<key>GridRef</key>
					<string>1</string>
				</dict>
				<dict>
					<key>Bounds</key>
					<string>{{276.97, 32.7443}, {2.64343, 2.64344}}</string>
					<key>Class</key>
					<string>DKDCircle</string>
					<key>DKDLockInfo</key>
					<string>14</string>
					<key>GraphicID</key>
					<string>548E1EAB</string>
					<key>GraphicStyle</key>
					<string>41</string>
					<key>GridRef</key>
					<string>1</string>
				</dict>
				<dict>
					<key>Bounds</key>
					<string>{{298.626666667, 59.9352}, {2.64346, 2.64344}}</string>
					<key>Class</key>
					<string>DKDCircle</string>
					<key>DKDLockInfo</key>
					<string>14</string>
					<key>GraphicID</key>
					<string>648E1EAB</string>
					<key>GraphicStyle</key>
					<string>41</string>
					<key>GridRef</key>
					<string>1</string>
				</dict>
				<dict>
					<key>Bounds</key>
					<string>{{305.809666667, 81.9816}, {2.6434, 2.64341}}</string>
					<key>Class</key>
					<string>DKDCircle</string>
					<key>DKDLockInfo</key>
					<string>14</string>
					<key>GraphicID</key>
					<string>848E1EAB</string>
					<key>GraphicStyle</key>
					<string>41</string>
					<key>GridRef</key>
					<string>1</string>
				</dict>
				<dict>
					<key>Bounds</key>
					<string>{{299.725, 52.2866}, {2.6434, 2.64342}}</string>
					<key>Class</key>
					<string>DKDCircle</string>
					<key>DKDLockInfo</key>
					<string>14</string>
					<key>GraphicID</key>
					<string>A48E1EAB</string>
					<key>GraphicStyle</key>
					<string>41</string>
					<key>GridRef</key>
					<string>1</string>
				</dict>
				<dict>
					<key>Bounds</key>
					<string>{{297.445, 43.1568}, {2.6434, 2.6434}}</string>
					<key>Class</key>
					<string>DKDCircle</string>
					<key>DKDLockInfo</key>
					<string>14</string>
					<key>GraphicID</key>
					<string>B48E1EAB</string>
					<key>GraphicStyle</key>
					<string>41</string>
					<key>GridRef</key>
					<string>1</string>
				</dict>
				<dict>
					<key>Bounds</key>
					<string>{{58.4367, 95.6416}, {62.0359, 76.6647}}</string>
					<key>Class</key>
					<string>DKDOval</string>
					<key>DKDLockInfo</key>
					<string>10</string>
					<key>GraphicID</key>
					<string>5CA0F0BB</string>
					<key>GraphicStyle</key>
					<string>40</string>
					<key>GridRef</key>
					<string>1</string>
				</dict>
				<dict>
					<key>Bounds</key>
					<string>{{63.1061, 99.6419}, {52.6972, 68.6649}}</string>
					<key>Class</key>
					<string>DKDOval</string>
					<key>DKDLockInfo</key>
					<string>10</string>
					<key>GraphicID</key>
					<string>F837F2BB</string>
					<key>GraphicStyle</key>
					<string>56</string>
					<key>GridRef</key>
					<string>1</string>
				</dict>
				<dict>
					<key>Bounds</key>
					<string>{{67.1084, 103.642}, {44.6926, 60.6651}}</string>
					<key>Class</key>
					<string>DKDOval</string>
					<key>DKDLockInfo</key>
					<string>10</string>
					<key>GraphicID</key>
					<string>59EDD3BB</string>
					<key>GraphicStyle</key>
					<string>8</string>
					<key>GridRef</key>
					<string>1</string>
				</dict>
				<dict>
					<key>Bounds</key>
					<string>{{69.8738, 40.9365}, {46.0286, 44.6967}}</string>
					<key>Class</key>
					<string>DKDGroup</string>
					<key>DKDLockInfo</key>
					<string>14</string>
					<key>GraphicID</key>
					<string>C2EFE8CB</string>
					<key>GridRef</key>
					<string>1</string>
					<key>GroupGraphics</key>
					<array>
						<dict>
							<key>Bounds</key>
							<string>{{69.8738, 68.8007}, {2.93664, 2.93664}}</string>
							<key>Class</key>
							<string>DKDCircle</string>
							<key>DKDLockInfo</key>
							<string>14</string>
							<key>GraphicID</key>
							<string>B1EFE8CB</string>
							<key>GraphicStyle</key>
							<string>25</string>
							<key>GridRef</key>
							<string>1</string>
						</dict>
						<dict>
							<key>Bounds</key>
							<string>{{73.3491, 44.7962}, {38.3957, 38.7083}}</string>
							<key>Class</key>
							<string>DKDGroup</string>
							<key>DKDLockInfo</key>
							<string>14</string>
							<key>GraphicID</key>
							<string>12EFE8CB</string>
							<key>GridRef</key>
							<string>1</string>
							<key>GroupGraphics</key>
							<array>
								<dict>
									<key>Class</key>
									<string>DKDBezier</string>
									<key>DKDLockInfo</key>
									<string>14</string>
									<key>GraphicID</key>
									<string>C1EFE8CB</string>
									<key>GraphicStyle</key>
									<string>8</string>
									<key>GridRef</key>
									<string>1</string>
									<key>PathArchive</key>
									<dict>
										<key>DKDScaleRect</key>
										<string>{{73.097, 62.970955}, {19.394592, 20.534782}}</string>
										<key>index</key>
										<string>81</string>
									</dict>
								</dict>
								<dict>
									<key>Class</key>
									<string>DKDBezier</string>
									<key>DKDLockInfo</key>
									<string>14</string>
									<key>GraphicID</key>
									<string>D1EFE8CB</string>
									<key>GraphicStyle</key>
									<string>8</string>
									<key>GridRef</key>
									<string>1</string>
									<key>PathArchive</key>
									<dict>
										<key>DKDScaleRect</key>
										<string>{{73.969193, 44.517857}, {23.186828, 16.490757}}</string>
										<key>index</key>
										<string>97</string>
									</dict>
								</dict>
								<dict>
									<key>Class</key>
									<string>DKDBezier</string>
									<key>DKDLockInfo</key>
									<string>14</string>
									<key>GraphicID</key>
									<string>E1EFE8CB</string>
									<key>GraphicStyle</key>
									<string>8</string>
									<key>GridRef</key>
									<string>1</string>
									<key>PathArchive</key>
									<dict>
										<key>DKDScaleRect</key>
										<string>{{98.626846, 46.372883}, {13.262635, 25.183803}}</string>
										<key>index</key>
										<string>113</string>
									</dict>
								</dict>
								<dict>
									<key>Class</key>
									<string>DKDBezier</string>
									<key>DKDLockInfo</key>
									<string>14</string>
									<key>GraphicID</key>
									<string>02EFE8CB</string>
									<key>GraphicStyle</key>
									<string>8</string>
									<key>GridRef</key>
									<string>1</string>
									<key>PathArchive</key>
									<dict>
										<key>DKDScaleRect</key>
										<string>{{95.342972, 73.680786}, {13.321045, 9.074585}}</string>
										<key>index</key>
										<string>47</string>
									</dict>
								</dict>
							</array>
						</dict>
						<dict>
							<key>Bounds</key>
							<string>{{80.9267, 81.6104}, {2.93664, 2.93664}}</string>
							<key>Class</key>
							<string>DKDCircle</string>
							<key>DKDLockInfo</key>
							<string>14</string>
							<key>GraphicID</key>
							<string>22EFE8CB</string>
							<key>GraphicStyle</key>
							<string>25</string>
							<key>GridRef</key>
							<string>1</string>
						</dict>
						<dict>
							<key>Bounds</key>
							<string>{{99.6777, 82.6965}, {2.93664, 2.93664}}</string>
							<key>Class</key>
							<string>DKDCircle</string>
							<key>DKDLockInfo</key>
							<string>14</string>
							<key>GraphicID</key>
							<string>32EFE8CB</string>
							<key>GraphicStyle</key>
							<string>25</string>
							<key>GridRef</key>
							<string>1</string>
						</dict>
						<dict>
							<key>Bounds</key>
							<string>{{106.962, 77.841}, {2.93664, 2.93664}}</string>
							<key>Class</key>
							<string>DKDCircle</string>
							<key>DKDLockInfo</key>
							<string>14</string>
							<key>GraphicID</key>
							<string>42EFE8CB</string>
							<key>GraphicStyle</key>
							<string>25</string>
							<key>GridRef</key>
							<string>1</string>
						</dict>
						<dict>
							<key>Bounds</key>
							<string>{{73.6427, 75.4131}, {2.93664, 2.93664}}</string>
							<key>Class</key>
							<string>DKDCircle</string>
							<key>DKDLockInfo</key>
							<string>14</string>
							<key>GraphicID</key>
							<string>52EFE8CB</string>
							<key>GraphicStyle</key>
							<string>25</string>
							<key>GridRef</key>
							<string>1</string>
						</dict>
						<dict>
							<key>Bounds</key>
							<string>{{89.3537, 40.9365}, {2.93664, 2.93664}}</string>
							<key>Class</key>
							<string>DKDCircle</string>
							<key>DKDLockInfo</key>
							<string>14</string>
							<key>GraphicID</key>
							<string>62EFE8CB</string>
							<key>GraphicStyle</key>
							<string>25</string>
							<key>GridRef</key>
							<string>1</string>
						</dict>
						<dict>
							<key>Bounds</key>
							<string>{{104.162, 45.6173}, {2.93664, 2.93664}}</string>
							<key>Class</key>
							<string>DKDCircle</string>
							<key>DKDLockInfo</key>
							<string>14</string>
							<key>GraphicID</key>
							<string>72EFE8CB</string>
							<key>GraphicStyle</key>
							<string>25</string>
							<key>GridRef</key>
							<string>1</string>
						</dict>
						<dict>
							<key>Bounds</key>
							<string>{{112.966, 64.5518}, {2.93664, 2.93664}}</string>
							<key>Class</key>
							<string>DKDCircle</string>
							<key>DKDLockInfo</key>
							<string>14</string>
							<key>GraphicID</key>
							<string>82EFE8CB</string>
							<key>GraphicStyle</key>
							<string>25</string>
							<key>GridRef</key>
							<string>1</string>
						</dict>
						<dict>
							<key>Bounds</key>
							<string>{{111.766, 55.3579}, {2.93664, 2.93664}}</string>
							<key>Class</key>
							<string>DKDCircle</string>
							<key>DKDLockInfo</key>
							<string>14</string>
							<key>GraphicID</key>
							<string>92EFE8CB</string>
							<key>GraphicStyle</key>
							<string>25</string>
							<key>GridRef</key>
							<string>1</string>
						</dict>
						<dict>
							<key>Bounds</key>
							<string>{{78.8808, 44.2022}, {2.93664, 2.93664}}</string>
							<key>Class</key>
							<string>DKDCircle</string>
							<key>DKDLockInfo</key>
							<string>14</string>
							<key>GraphicID</key>
							<string>A2EFE8CB</string>
							<key>GraphicStyle</key>
							<string>25</string>
							<key>GridRef</key>
							<string>1</string>
						</dict>
						<dict>
							<key>Bounds</key>
							<string>{{71.7218, 52.8272}, {2.93664, 2.93664}}</string>
							<key>Class</key>
							<string>DKDCircle</string>
							<key>DKDLockInfo</key>
							<string>14</string>
							<key>GraphicID</key>
							<string>B2EFE8CB</string>
							<key>GraphicStyle</key>
							<string>25</string>
							<key>GridRef</key>
							<string>1</string>
						</dict>
					</array>
				</dict>
				<dict>
					<key>Bounds</key>
					<string>{{497.241, 110.414}, {7.66667, 7.66667}}</string>
					<key>Class</key>
					<string>DKDCircle</string>
					<key>DKDLockInfo</key>
					<string>14</string>
					<key>GraphicID</key>
					<string>ECD818DB</string>
					<key>GraphicStyle</key>
					<string>8</string>
					<key>GridRef</key>
					<string>1</string>
				</dict>
				<dict>
					<key>Bounds</key>
					<string>{{245.644, 74.122}, {69.0358, 100.664}}</string>
					<key>Class</key>
					<string>DKDOval</string>
					<key>DKDLockInfo</key>
					<string>10</string>
					<key>GraphicID</key>
					<string>80D25DCB</string>
					<key>GraphicStyle</key>
					<string>72</string>
					<key>GridRef</key>
					<string>1</string>
				</dict>
				<dict>
					<key>Class</key>
					<string>DKDBezier</string>
					<key>DKDLockInfo</key>
					<string>14</string>
					<key>GraphicID</key>
					<string>C18F8CDB</string>
					<key>GraphicStyle</key>
					<string>8</string>
					<key>GridRef</key>
					<string>1</string>
					<key>PathArchive</key>
					<dict>
						<key>DKDScaleRect</key>
						<string>{{272.758972, 76.066589}, {10.432495, 8.133416}}</string>
						<key>index</key>
						<string>63</string>
					</dict>
				</dict>
				<dict>
					<key>Class</key>
					<string>DKDBezier</string>
					<key>DKDLockInfo</key>
					<string>14</string>
					<key>GraphicID</key>
					<string>4AF82EDB</string>
					<key>GraphicStyle</key>
					<string>8</string>
					<key>GridRef</key>
					<string>1</string>
					<key>PathArchive</key>
					<dict>
						<key>DKDScaleRect</key>
						<string>{{274.884399, 85.936668}, {11.573609, 5.488556}}</string>
						<key>index</key>
						<string>79</string>
					</dict>
				</dict>
				<dict>
					<key>Class</key>
					<string>DKDBezier</string>
					<key>DKDLockInfo</key>
					<string>14</string>
					<key>GraphicID</key>
					<string>252437EB</string>
					<key>GraphicStyle</key>
					<string>8</string>
					<key>GridRef</key>
					<string>1</string>
					<key>PathArchive</key>
					<dict>
						<key>DKDScaleRect</key>
						<string>{{284.307373, 78.331146}, {3.1203, 5.990471}}</string>
						<key>index</key>
						<string>11</string>
					</dict>
				</dict>
				<dict>
					<key>Bounds</key>
					<string>{{270.225222222, 88.349}, {2.64342, 2.64342}}</string>
					<key>Class</key>
					<string>DKDCircle</string>
					<key>DKDLockInfo</key>
					<string>14</string>
					<key>GraphicID</key>
					<string>5BFCB7EB</string>
					<key>GraphicStyle</key>
					<string>41</string>
					<key>GridRef</key>
					<string>1</string>
				</dict>
				<dict>
					<key>Bounds</key>
					<string>{{267.9575, 79.6282333332}, {2.643420000203, 2.643420000203}}</string>
					<key>Class</key>
					<string>DKDCircle</string>
					<key>DKDLockInfo</key>
					<string>14</string>
					<key>GraphicID</key>
					<string>46EAE7EB</string>
					<key>GraphicStyle</key>
					<string>41</string>
					<key>GridRef</key>
					<string>1</string>
				</dict>
				<dict>
					<key>Bounds</key>
					<string>{{304.405611111, 100.392088889}, {2.64342, 2.64342}}</string>
					<key>Class</key>
					<string>DKDCircle</string>
					<key>DKDLockInfo</key>
					<string>14</string>
					<key>GraphicID</key>
					<string>8A6A38EB</string>
					<key>GraphicStyle</key>
					<string>41</string>
					<key>GridRef</key>
					<string>1</string>
				</dict>
				<dict>
					<key>Class</key>
					<string>DKDBezier</string>
					<key>DKDLockInfo</key>
					<string>14</string>
					<key>GraphicID</key>
					<string>D1FE231C</string>
					<key>GraphicStyle</key>
					<string>24</string>
					<key>GridRef</key>
					<string>1</string>
					<key>PathArchive</key>
					<dict>
						<key>DKDScaleRect</key>
						<string>{{243.465958, 61.565254}, {73.390091, 115.207115}}</string>
						<key>index</key>
						<string>7</string>
					</dict>
				</dict>
				<dict>
					<key>Bounds</key>
					<string>{{314.454666667, 98.9686666667}, {2.6434, 2.6434}}</string>
					<key>Class</key>
					<string>DKDCircle</string>
					<key>DKDLockInfo</key>
					<string>14</string>
					<key>GraphicID</key>
					<string>C26EB31C</string>
					<key>GraphicStyle</key>
					<string>41</string>
					<key>GridRef</key>
					<string>1</string>
				</dict>
				<dict>
					<key>Bounds</key>
					<string>{{254.842, 78.2192}, {2.6434, 2.6434}}</string>
					<key>Class</key>
					<string>DKDCircle</string>
					<key>DKDLockInfo</key>
					<string>14</string>
					<key>GraphicID</key>
					<string>AA65E31C</string>
					<key>GraphicStyle</key>
					<string>41</string>
					<key>GridRef</key>
					<string>1</string>
				</dict>
				<dict>
					<key>Bounds</key>
					<string>{{309.82, 87.6982}, {2.6434, 2.6434}}</string>
					<key>Class</key>
					<string>DKDCircle</string>
					<key>DKDLockInfo</key>
					<string>14</string>
					<key>GraphicID</key>
					<string>2C57E31C</string>
					<key>GraphicStyle</key>
					<string>41</string>
					<key>GridRef</key>
					<string>1</string>
				</dict>
				<dict>
					<key>Bounds</key>
					<string>{{248.8, 87.8024}, {2.6434, 2.6434}}</string>
					<key>Class</key>
					<string>DKDCircle</string>
					<key>DKDLockInfo</key>
					<string>14</string>
					<key>GraphicID</key>
					<string>041AE31C</string>
					<key>GraphicStyle</key>
					<string>41</string>
					<key>GridRef</key>
					<string>1</string>
				</dict>
				<dict>
					<key>Bounds</key>
					<string>{{262.778, 67.4072}, {2.6434, 2.6434}}</string>
					<key>Class</key>
					<string>DKDCircle</string>
					<key>DKDLockInfo</key>
					<string>14</string>
					<key>GraphicID</key>
					<string>074DE31C</string>
					<key>GraphicStyle</key>
					<string>41</string>
					<key>GridRef</key>
					<string>1</string>
				</dict>
				<dict>
					<key>Bounds</key>
					<string>{{317.006, 130.635}, {2.6434, 2.6434}}</string>
					<key>Class</key>
					<string>DKDCircle</string>
					<key>DKDLockInfo</key>
					<string>14</string>
					<key>GraphicID</key>
					<string>993FE31C</string>
					<key>GraphicStyle</key>
					<string>41</string>
					<key>GridRef</key>
					<string>1</string>
				</dict>
				<dict>
					<key>Bounds</key>
					<string>{{317.235, 110.24}, {2.6434, 2.6434}}</string>
					<key>Class</key>
					<string>DKDCircle</string>
					<key>DKDLockInfo</key>
					<string>14</string>
					<key>GraphicID</key>
					<string>C6C0F31C</string>
					<key>GraphicStyle</key>
					<string>41</string>
					<key>GridRef</key>
					<string>1</string>
				</dict>
				<dict>
					<key>Bounds</key>
					<string>{{240.154, 124.531}, {2.6434, 2.6434}}</string>
					<key>Class</key>
					<string>DKDCircle</string>
					<key>DKDLockInfo</key>
					<string>14</string>
					<key>GraphicID</key>
					<string>8B37551C</string>
					<key>GraphicStyle</key>
					<string>41</string>
					<key>GridRef</key>
					<string>1</string>
				</dict>
				<dict>
					<key>Bounds</key>
					<string>{{242.759, 103.761}, {2.6434, 2.6434}}</string>
					<key>Class</key>
					<string>DKDCircle</string>
					<key>DKDLockInfo</key>
					<string>14</string>
					<key>GraphicID</key>
					<string>DD88551C</string>
					<key>GraphicStyle</key>
					<string>41</string>
					<key>GridRef</key>
					<string>1</string>
				</dict>
				<dict>
					<key>Bounds</key>
					<string>{{249.113, 159.943}, {2.6434, 2.6434}}</string>
					<key>Class</key>
					<string>DKDCircle</string>
					<key>DKDLockInfo</key>
					<string>14</string>
					<key>GraphicID</key>
					<string>907A551C</string>
					<key>GraphicStyle</key>
					<string>41</string>
					<key>GridRef</key>
					<string>1</string>
				</dict>
				<dict>
					<key>Bounds</key>
					<string>{{317.821, 120.823}, {2.6434, 2.6434}}</string>
					<key>Class</key>
					<string>DKDCircle</string>
					<key>DKDLockInfo</key>
					<string>14</string>
					<key>GraphicID</key>
					<string>427D551C</string>
					<key>GraphicStyle</key>
					<string>41</string>
					<key>GridRef</key>
					<string>1</string>
				</dict>
				<dict>
					<key>Bounds</key>
					<string>{{272.967, 177.296}, {2.6434, 2.6434}}</string>
					<key>Class</key>
					<string>DKDCircle</string>
					<key>DKDLockInfo</key>
					<string>14</string>
					<key>GraphicID</key>
					<string>092C761C</string>
					<key>GraphicStyle</key>
					<string>41</string>
					<key>GridRef</key>
					<string>1</string>
				</dict>
				<dict>
					<key>Bounds</key>
					<string>{{244.749, 150.059}, {2.6434, 2.6434}}</string>
					<key>Class</key>
					<string>DKDCircle</string>
					<key>DKDLockInfo</key>
					<string>14</string>
					<key>GraphicID</key>
					<string>7EA8861C</string>
					<key>GraphicStyle</key>
					<string>41</string>
					<key>GridRef</key>
					<string>1</string>
				</dict>
				<dict>
					<key>Bounds</key>
					<string>{{286.924, 176.208}, {2.6434, 2.6434}}</string>
					<key>Class</key>
					<string>DKDCircle</string>
					<key>DKDLockInfo</key>
					<string>14</string>
					<key>GraphicID</key>
					<string>AB3A861C</string>
					<key>GraphicStyle</key>
					<string>41</string>
					<key>GridRef</key>
					<string>1</string>
				</dict>
				<dict>
					<key>Bounds</key>
					<string>{{262.529, 173.358}, {2.6434, 2.6434}}</string>
					<key>Class</key>
					<string>DKDCircle</string>
					<key>DKDLockInfo</key>
					<string>14</string>
					<key>GraphicID</key>
					<string>799B861C</string>
					<key>GraphicStyle</key>
					<string>41</string>
					<key>GridRef</key>
					<string>1</string>
				</dict>
				<dict>
					<key>Bounds</key>
					<string>{{300.778, 169.313}, {2.6434, 2.6434}}</string>
					<key>Class</key>
					<string>DKDCircle</string>
					<key>DKDLockInfo</key>
					<string>14</string>
					<key>GraphicID</key>
					<string>89AF671C</string>
					<key>GraphicStyle</key>
					<string>41</string>
					<key>GridRef</key>
					<string>1</string>
				</dict>
				<dict>
					<key>Bounds</key>
					<string>{{314.257, 144.918}, {2.6434, 2.6434}}</string>
					<key>Class</key>
					<string>DKDCircle</string>
					<key>DKDLockInfo</key>
					<string>14</string>
					<key>GraphicID</key>
					<string>C861771C</string>
					<key>GraphicStyle</key>
					<string>41</string>
					<key>GridRef</key>
					<string>1</string>
				</dict>
				<dict>
					<key>Bounds</key>
					<string>{{310.986, 153.647}, {2.6434, 2.6434}}</string>
					<key>Class</key>
					<string>DKDCircle</string>
					<key>DKDLockInfo</key>
					<string>14</string>
					<key>GraphicID</key>
					<string>DE03771C</string>
					<key>GraphicStyle</key>
					<string>41</string>
					<key>GridRef</key>
					<string>1</string>
				</dict>
				<dict>
					<key>Bounds</key>
					<string>{{77.5819, 113.497}, {3.99992, 44.4989}}</string>
					<key>Class</key>
					<string>DKDRoundedRectangle</string>
					<key>DKDLockInfo</key>
					<string>14</string>
					<key>DKDRectRadius0</key>
					<string>10</string>
					<key>DKDRectRadius1</key>
					<string>10</string>
					<key>DKDRectRadius2</key>
					<string>10</string>
					<key>DKDRectRadius3</key>
					<string>10</string>
					<key>GraphicID</key>
					<string>90AD872C</string>
					<key>GraphicStyle</key>
					<string>88</string>
					<key>GridRef</key>
					<string>1</string>
				</dict>
				<dict>
					<key>Bounds</key>
					<string>{{89.0819, 113.497}, {3.99992, 44.4989}}</string>
					<key>Class</key>
					<string>DKDRoundedRectangle</string>
					<key>DKDLockInfo</key>
					<string>14</string>
					<key>DKDRectRadius0</key>
					<string>10</string>
					<key>DKDRectRadius1</key>
					<string>10</string>
					<key>DKDRectRadius2</key>
					<string>10</string>
					<key>DKDRectRadius3</key>
					<string>10</string>
					<key>GraphicID</key>
					<string>F439392C</string>
					<key>GraphicStyle</key>
					<string>88</string>
					<key>GridRef</key>
					<string>1</string>
				</dict>
				<dict>
					<key>Bounds</key>
					<string>{{98.6652, 111.58}, {3.99992, 44.4989}}</string>
					<key>Class</key>
					<string>DKDRoundedRectangle</string>
					<key>DKDLockInfo</key>
					<string>14</string>
					<key>DKDRectRadius0</key>
					<string>10</string>
					<key>DKDRectRadius1</key>
					<string>10</string>
					<key>DKDRectRadius2</key>
					<string>10</string>
					<key>DKDRectRadius3</key>
					<string>10</string>
					<key>GraphicID</key>
					<string>4D91792C</string>
					<key>GraphicStyle</key>
					<string>88</string>
					<key>GridRef</key>
					<string>1</string>
				</dict>
				<dict>
					<key>Bounds</key>
					<string>{{73.5822, 131.08}, {2.93664, 2.93664}}</string>
					<key>Class</key>
					<string>DKDCircle</string>
					<key>DKDLockInfo</key>
					<string>14</string>
					<key>GraphicID</key>
					<string>B19C5A2C</string>
					<key>GraphicStyle</key>
					<string>9</string>
					<key>GridRef</key>
					<string>1</string>
				</dict>
				<dict>
					<key>Bounds</key>
					<string>{{73.1657, 140.664}, {2.93664, 2.93664}}</string>
					<key>Class</key>
					<string>DKDCircle</string>
					<key>DKDLockInfo</key>
					<string>14</string>
					<key>GraphicID</key>
					<string>94937A2C</string>
					<key>GraphicStyle</key>
					<string>9</string>
					<key>GridRef</key>
					<string>1</string>
				</dict>
				<dict>
					<key>Bounds</key>
					<string>{{82.7491, 126.748}, {2.93664, 2.93664}}</string>
					<key>Class</key>
					<string>DKDCircle</string>
					<key>DKDLockInfo</key>
					<string>14</string>
					<key>GraphicID</key>
					<string>8C657A2C</string>
					<key>GraphicStyle</key>
					<string>9</string>
					<key>GridRef</key>
					<string>1</string>
				</dict>
				<dict>
					<key>Bounds</key>
					<string>{{81.8326, 112.832}, {2.93664, 2.93664}}</string>
					<key>Class</key>
					<string>DKDCircle</string>
					<key>DKDLockInfo</key>
					<string>14</string>
					<key>GraphicID</key>
					<string>62E67A2C</string>
					<key>GraphicStyle</key>
					<string>9</string>
					<key>GridRef</key>
					<string>1</string>
				</dict>
				<dict>
					<key>Bounds</key>
					<string>{{249.144, 93.7887}, {62.0359, 76.6647}}</string>
					<key>Class</key>
					<string>DKDGroup</string>
					<key>DKDLockInfo</key>
					<string>14</string>
					<key>GraphicID</key>
					<string>1A90223C</string>
					<key>GridRef</key>
					<string>1</string>
					<key>GroupGraphics</key>
					<array>
						<dict>
							<key>Bounds</key>
							<string>{{249.144, 93.7887}, {62.0359, 76.6647}}</string>
							<key>Class</key>
							<string>DKDOval</string>
							<key>DKDLockInfo</key>
							<string>10</string>
							<key>GraphicID</key>
							<string>9C2F9ACB</string>
							<key>GraphicStyle</key>
							<string>40</string>
							<key>GridRef</key>
							<string>1</string>
						</dict>
						<dict>
							<key>Bounds</key>
							<string>{{252.565, 96.2888}, {55.1924, 71.6649}}</string>
							<key>Class</key>
							<string>DKDOval</string>
							<key>DKDLockInfo</key>
							<string>10</string>
							<key>GraphicID</key>
							<string>CC2F9ACB</string>
							<key>GraphicStyle</key>
							<string>8</string>
							<key>GridRef</key>
							<string>1</string>
						</dict>
						<dict>
							<key>Bounds</key>
							<string>{{264.162, 110.914}, {3.99992, 44.4989}}</string>
							<key>Class</key>
							<string>DKDRoundedRectangle</string>
							<key>DKDLockInfo</key>
							<string>14</string>
							<key>DKDRectRadius0</key>
							<string>10</string>
							<key>DKDRectRadius1</key>
							<string>10</string>
							<key>DKDRectRadius2</key>
							<string>10</string>
							<key>DKDRectRadius3</key>
							<string>10</string>
							<key>GraphicID</key>
							<string>F5A39B2C</string>
							<key>GraphicStyle</key>
							<string>57</string>
							<key>GridRef</key>
							<string>1</string>
						</dict>
						<dict>
							<key>Bounds</key>
							<string>{{269.245, 111.997}, {3.99992, 44.4989}}</string>
							<key>Class</key>
							<string>DKDRoundedRectangle</string>
							<key>DKDLockInfo</key>
							<string>14</string>
							<key>DKDRectRadius0</key>
							<string>10</string>
							<key>DKDRectRadius1</key>
							<string>10</string>
							<key>DKDRectRadius2</key>
							<string>10</string>
							<key>DKDRectRadius3</key>
							<string>10</string>
							<key>GraphicID</key>
							<string>0A50EB2C</string>
							<key>GraphicStyle</key>
							<string>57</string>
							<key>GridRef</key>
							<string>1</string>
						</dict>
						<dict>
							<key>Bounds</key>
							<string>{{280.745, 111.997}, {3.99992, 44.4989}}</string>
							<key>Class</key>
							<string>DKDRoundedRectangle</string>
							<key>DKDLockInfo</key>
							<string>14</string>
							<key>DKDRectRadius0</key>
							<string>10</string>
							<key>DKDRectRadius1</key>
							<string>10</string>
							<key>DKDRectRadius2</key>
							<string>10</string>
							<key>DKDRectRadius3</key>
							<string>10</string>
							<key>GraphicID</key>
							<string>A7DE9C2C</string>
							<key>GraphicStyle</key>
							<string>57</string>
							<key>GridRef</key>
							<string>1</string>
						</dict>
						<dict>
							<key>Bounds</key>
							<string>{{285.823, 111.998}, {3.99992, 44.4989}}</string>
							<key>Class</key>
							<string>DKDRoundedRectangle</string>
							<key>DKDLockInfo</key>
							<string>14</string>
							<key>DKDRectRadius0</key>
							<string>10</string>
							<key>DKDRectRadius1</key>
							<string>10</string>
							<key>DKDRectRadius2</key>
							<string>10</string>
							<key>DKDRectRadius3</key>
							<string>10</string>
							<key>GraphicID</key>
							<string>2FD7FC2C</string>
							<key>GraphicStyle</key>
							<string>57</string>
							<key>GridRef</key>
							<string>1</string>
						</dict>
					</array>
				</dict>
				<dict>
					<key>Bounds</key>
					<string>{{433.669, 99.2471}, {62.0359, 76.6647}}</string>
					<key>Class</key>
					<string>DKDOval</string>
					<key>DKDLockInfo</key>
					<string>10</string>
					<key>GraphicID</key>
					<string>98CF723C</string>
					<key>GraphicStyle</key>
					<string>40</string>
					<key>GridRef</key>
					<string>1</string>
				</dict>
				<dict>
					<key>Bounds</key>
					<string>{{437.09, 101.748}, {55.1924, 71.6649}}</string>
					<key>Class</key>
					<string>DKDOval</string>
					<key>DKDLockInfo</key>
					<string>10</string>
					<key>GraphicID</key>
					<string>A8CF723C</string>
					<key>GraphicStyle</key>
					<string>8</string>
					<key>GridRef</key>
					<string>1</string>
				</dict>
				<dict>
					<key>Bounds</key>
					<string>{{448.687, 116.372}, {3.99992, 44.4989}}</string>
					<key>Class</key>
					<string>DKDRoundedRectangle</string>
					<key>DKDLockInfo</key>
					<string>14</string>
					<key>DKDRectRadius0</key>
					<string>10</string>
					<key>DKDRectRadius1</key>
					<string>10</string>
					<key>DKDRectRadius2</key>
					<string>10</string>
					<key>DKDRectRadius3</key>
					<string>10</string>
					<key>GraphicID</key>
					<string>B8CF723C</string>
					<key>GraphicStyle</key>
					<string>88</string>
					<key>GridRef</key>
					<string>1</string>
				</dict>
				<dict>
					<key>Bounds</key>
					<string>{{453.77, 117.456}, {3.99992, 44.4989}}</string>
					<key>Class</key>
					<string>DKDRoundedRectangle</string>
					<key>DKDLockInfo</key>
					<string>14</string>
					<key>DKDRectRadius0</key>
					<string>10</string>
					<key>DKDRectRadius1</key>
					<string>10</string>
					<key>DKDRectRadius2</key>
					<string>10</string>
					<key>DKDRectRadius3</key>
					<string>10</string>
					<key>GraphicID</key>
					<string>C8CF723C</string>
					<key>GraphicStyle</key>
					<string>88</string>
					<key>GridRef</key>
					<string>1</string>
				</dict>
				<dict>
					<key>Bounds</key>
					<string>{{465.27, 117.456}, {3.99992, 44.4989}}</string>
					<key>Class</key>
					<string>DKDRoundedRectangle</string>
					<key>DKDLockInfo</key>
					<string>14</string>
					<key>DKDRectRadius0</key>
					<string>10</string>
					<key>DKDRectRadius1</key>
					<string>10</string>
					<key>DKDRectRadius2</key>
					<string>10</string>
					<key>DKDRectRadius3</key>
					<string>10</string>
					<key>GraphicID</key>
					<string>D8CF723C</string>
					<key>GraphicStyle</key>
					<string>88</string>
					<key>GridRef</key>
					<string>1</string>
				</dict>
				<dict>
					<key>Bounds</key>
					<string>{{470.348, 117.457}, {3.99992, 44.4989}}</string>
					<key>Class</key>
					<string>DKDRoundedRectangle</string>
					<key>DKDLockInfo</key>
					<string>14</string>
					<key>DKDRectRadius0</key>
					<string>10</string>
					<key>DKDRectRadius1</key>
					<string>10</string>
					<key>DKDRectRadius2</key>
					<string>10</string>
					<key>DKDRectRadius3</key>
					<string>10</string>
					<key>GraphicID</key>
					<string>E8CF723C</string>
					<key>GraphicStyle</key>
					<string>88</string>
					<key>GridRef</key>
					<string>1</string>
				</dict>
				<dict>
					<key>Bounds</key>
					<string>{{425.997, 93.8538}, {77.0392, 87.9978}}</string>
					<key>Class</key>
					<string>DKDOval</string>
					<key>DKDLockInfo</key>
					<string>10</string>
					<key>GraphicID</key>
					<string>FDAF733C</string>
					<key>GraphicStyle</key>
					<string>8</string>
					<key>GridRef</key>
					<string>1</string>
				</dict>
				<dict>
					<key>Bounds</key>
					<string>{{116.734, 127.997}, {7.33757, 5.33321}}</string>
					<key>Class</key>
					<string>DKDRightDrum</string>
					<key>DKDLockInfo</key>
					<string>14</string>
					<key>DrumBowFraction</key>
					<string>0.125</string>
					<key>GraphicID</key>
					<string>94F6863C</string>
					<key>GraphicStyle</key>
					<string>40</string>
					<key>GridRef</key>
					<string>1</string>
				</dict>
				<dict>
					<key>Bounds</key>
					<string>{{492.667, 136.552}, {7.33757, 5.33321}}</string>
					<key>Class</key>
					<string>DKDRightDrum</string>
					<key>DKDLockInfo</key>
					<string>14</string>
					<key>DrumBowFraction</key>
					<string>0.125</string>
					<key>GraphicID</key>
					<string>435F183C</string>
					<key>GraphicStyle</key>
					<string>40</string>
					<key>GridRef</key>
					<string>1</string>
				</dict>
				<dict>
					<key>Bounds</key>
					<string>{{82.5548, 148.554}, {2.93664, 2.93664}}</string>
					<key>Class</key>
					<string>DKDCircle</string>
					<key>DKDLockInfo</key>
					<string>14</string>
					<key>GraphicID</key>
					<string>D60FE93C</string>
					<key>GraphicStyle</key>
					<string>9</string>
					<key>GridRef</key>
					<string>1</string>
				</dict>
				<dict>
					<key>Bounds</key>
					<string>{{278.433, 161.572}, {1.98285, 1.98286}}</string>
					<key>Class</key>
					<string>DKDCircle</string>
					<key>DKDLockInfo</key>
					<string>14</string>
					<key>GraphicID</key>
					<string>C4A0AC3C</string>
					<key>GraphicStyle</key>
					<string>41</string>
					<key>GridRef</key>
					<string>1</string>
				</dict>
				<dict>
					<key>Bounds</key>
					<string>{{257.408, 130.546}, {1.98285, 1.98285}}</string>
					<key>Class</key>
					<string>DKDCircle</string>
					<key>DKDLockInfo</key>
					<string>14</string>
					<key>GraphicID</key>
					<string>1DA4BD3C</string>
					<key>GraphicStyle</key>
					<string>41</string>
					<key>GridRef</key>
					<string>1</string>
				</dict>
				<dict>
					<key>Bounds</key>
					<string>{{296.334, 122.062166667}, {1.98285, 1.98285}}</string>
					<key>Class</key>
					<string>DKDCircle</string>
					<key>DKDLockInfo</key>
					<string>14</string>
					<key>GraphicID</key>
					<string>E959CD3C</string>
					<key>GraphicStyle</key>
					<string>41</string>
					<key>GridRef</key>
					<string>1</string>
				</dict>
				<dict>
					<key>Bounds</key>
					<string>{{296.171, 133.303833333}, {1.98285, 1.98285}}</string>
					<key>Class</key>
					<string>DKDCircle</string>
					<key>DKDLockInfo</key>
					<string>14</string>
					<key>GraphicID</key>
					<string>DECEDD3C</string>
					<key>GraphicStyle</key>
					<string>41</string>
					<key>GridRef</key>
					<string>1</string>
				</dict>
				<dict>
					<key>Bounds</key>
					<string>{{298.825333333, 140.8455}, {1.98285, 1.98285}}</string>
					<key>Class</key>
					<string>DKDCircle</string>
					<key>DKDLockInfo</key>
					<string>14</string>
					<key>GraphicID</key>
					<string>EB20ED3C</string>
					<key>GraphicStyle</key>
					<string>41</string>
					<key>GridRef</key>
					<string>1</string>
				</dict>
				<dict>
					<key>Bounds</key>
					<string>{{481.032, 84.4145}, {37.195, 3.33324}}</string>
					<key>Class</key>
					<string>DKDRoundedRectangle</string>
					<key>DKDLockInfo</key>
					<string>14</string>
					<key>DKDRectRadius0</key>
					<string>1.666618</string>
					<key>DKDRectRadius1</key>
					<string>1.666618</string>
					<key>DKDRectRadius2</key>
					<string>1.666618</string>
					<key>DKDRectRadius3</key>
					<string>1.666618</string>
					<key>GraphicID</key>
					<string>6B368F3C</string>
					<key>GraphicStyle</key>
					<string>104</string>
					<key>GridRef</key>
					<string>1</string>
				</dict>
				<dict>
					<key>Bounds</key>
					<string>{{66.1546, 176.704}, {49.7476, 26.2504}}</string>
					<key>Class</key>
					<string>DKDGroup</string>
					<key>DKDLockInfo</key>
					<string>14</string>
					<key>GraphicID</key>
					<string>15196D4C</string>
					<key>GridRef</key>
					<string>1</string>
					<key>GroupGraphics</key>
					<array>
						<dict>
							<key>Bounds</key>
							<string>{{66.1546, 176.704}, {49.7476, 26.2504}}</string>
							<key>Class</key>
							<string>DKDRoundedRectangle</string>
							<key>DKDLockInfo</key>
							<string>14</string>
							<key>DKDRectRadius0</key>
							<string>8.511992</string>
							<key>DKDRectRadius1</key>
							<string>8.511992</string>
							<key>DKDRectRadius2</key>
							<string>8.511992</string>
							<key>DKDRectRadius3</key>
							<string>8.511992</string>
							<key>GraphicID</key>
							<string>6778A14C</string>
							<key>GraphicStyle</key>
							<string>73</string>
							<key>GridRef</key>
							<string>1</string>
						</dict>
						<dict>
							<key>Bounds</key>
							<string>{{69.0206, 180.125}, {43.5097, 19.1034}}</string>
							<key>Class</key>
							<string>DKDRoundedRectangle</string>
							<key>DKDLockInfo</key>
							<string>14</string>
							<key>DKDRectRadius0</key>
							<string>4.964486</string>
							<key>DKDRectRadius1</key>
							<string>4.964486</string>
							<key>DKDRectRadius2</key>
							<string>4.964486</string>
							<key>DKDRectRadius3</key>
							<string>4.964486</string>
							<key>GraphicID</key>
							<string>7778A14C</string>
							<key>GraphicStyle</key>
							<string>89</string>
							<key>GridRef</key>
							<string>1</string>
						</dict>
						<dict>
							<key>Bounds</key>
							<string>{{69.0206, 180.125}, {43.5097, 19.1034}}</string>
							<key>Class</key>
							<string>DKDRoundedRectangle</string>
							<key>DKDLockInfo</key>
							<string>14</string>
							<key>DKDRectRadius0</key>
							<string>4.964486</string>
							<key>DKDRectRadius1</key>
							<string>4.964486</string>
							<key>DKDRectRadius2</key>
							<string>4.964486</string>
							<key>DKDRectRadius3</key>
							<string>4.964486</string>
							<key>GraphicID</key>
							<string>9778A14C</string>
							<key>GraphicStyle</key>
							<string>89</string>
							<key>GridRef</key>
							<string>1</string>
						</dict>
						<dict>
							<key>Bounds</key>
							<string>{{91.5419, 178.563}, {3.51601, 3.85533}}</string>
							<key>Class</key>
							<string>DKDRoundedRectangle</string>
							<key>DKDLockInfo</key>
							<string>14</string>
							<key>DKDRectRadius0</key>
							<string>1.416544</string>
							<key>DKDRectRadius1</key>
							<string>1.416544</string>
							<key>DKDRectRadius2</key>
							<string>1.416544</string>
							<key>DKDRectRadius3</key>
							<string>1.416544</string>
							<key>GraphicID</key>
							<string>E778A14C</string>
							<key>GraphicStyle</key>
							<string>11</string>
							<key>GridRef</key>
							<string>1</string>
						</dict>
						<dict>
							<key>Bounds</key>
							<string>{{81.2448, 198.038}, {3.16439, 3.46983}}</string>
							<key>Class</key>
							<string>DKDRoundedRectangle</string>
							<key>DKDLockInfo</key>
							<string>14</string>
							<key>DKDRectRadius0</key>
							<string>1.27489</string>
							<key>DKDRectRadius1</key>
							<string>1.27489</string>
							<key>DKDRectRadius2</key>
							<string>1.27489</string>
							<key>DKDRectRadius3</key>
							<string>1.27489</string>
							<key>GraphicID</key>
							<string>F778A14C</string>
							<key>GraphicStyle</key>
							<string>11</string>
							<key>GridRef</key>
							<string>1</string>
						</dict>
						<dict>
							<key>Bounds</key>
							<string>{{72.5175, 178.756}, {4.11298, 3.46982}}</string>
							<key>Class</key>
							<string>DKDRoundedRectangle</string>
							<key>DKDLockInfo</key>
							<string>14</string>
							<key>DKDRectRadius0</key>
							<string>1.274537</string>
							<key>DKDRectRadius1</key>
							<string>1.274537</string>
							<key>DKDRectRadius2</key>
							<string>1.274537</string>
							<key>DKDRectRadius3</key>
							<string>1.274537</string>
							<key>GraphicID</key>
							<string>0878A14C</string>
							<key>GraphicStyle</key>
							<string>11</string>
							<key>GridRef</key>
							<string>1</string>
						</dict>
						<dict>
							<key>Class</key>
							<string>DKDBezier</string>
							<key>DKDLockInfo</key>
							<string>14</string>
							<key>GraphicID</key>
							<string>55C9EA4C</string>
							<key>GraphicStyle</key>
							<string>120</string>
							<key>GridRef</key>
							<string>1</string>
							<key>PathArchive</key>
							<dict>
								<key>DKDScaleRect</key>
								<string>{{91.445946, 180.141388}, {17.18573, 9.415146}}</string>
								<key>index</key>
								<string>5</string>
							</dict>
						</dict>
						<dict>
							<key>Class</key>
							<string>DKDBezier</string>
							<key>DKDLockInfo</key>
							<string>14</string>
							<key>GraphicID</key>
							<string>98213B4C</string>
							<key>GraphicStyle</key>
							<string>120</string>
							<key>GridRef</key>
							<string>1</string>
							<key>PathArchive</key>
							<dict>
								<key>DKDScaleRect</key>
								<string>{{72.403061, 180.134415}, {17.059235, 8.653091}}</string>
								<key>index</key>
								<string>21</string>
							</dict>
						</dict>
						<dict>
							<key>Class</key>
							<string>DKDBezier</string>
							<key>DKDLockInfo</key>
							<string>14</string>
							<key>GraphicID</key>
							<string>57FCD84C</string>
							<key>GraphicStyle</key>
							<string>120</string>
							<key>GridRef</key>
							<string>1</string>
							<key>PathArchive</key>
							<dict>
								<key>DKDScaleRect</key>
								<string>{{81.09967, 190.494507}, {16.976235, 8.858261}}</string>
								<key>index</key>
								<string>6</string>
							</dict>
						</dict>
					</array>
				</dict>
				<dict>
					<key>Bounds</key>
					<string>{{74.4215, 191.858}, {1.98285, 1.98285}}</string>
					<key>Class</key>
					<string>DKDCircle</string>
					<key>DKDLockInfo</key>
					<string>14</string>
					<key>GraphicID</key>
					<string>71E2315C</string>
					<key>GraphicStyle</key>
					<string>41</string>
					<key>GridRef</key>
					<string>1</string>
				</dict>
				<dict>
					<key>Bounds</key>
					<string>{{104.005, 193.441}, {1.98285, 1.98285}}</string>
					<key>Class</key>
					<string>DKDCircle</string>
					<key>DKDLockInfo</key>
					<string>14</string>
					<key>GraphicID</key>
					<string>A2A4315C</string>
					<key>GraphicStyle</key>
					<string>41</string>
					<key>GridRef</key>
					<string>1</string>
				</dict>
				<dict>
					<key>Bounds</key>
					<string>{{88.5884, 108.027}, {1.98285, 1.98285}}</string>
					<key>Class</key>
					<string>DKDCircle</string>
					<key>DKDLockInfo</key>
					<string>14</string>
					<key>GraphicID</key>
					<string>3566315C</string>
					<key>GraphicStyle</key>
					<string>41</string>
					<key>GridRef</key>
					<string>1</string>
				</dict>
				<dict>
					<key>Bounds</key>
					<string>{{85.672, 159.609}, {1.98285, 1.98285}}</string>
					<key>Class</key>
					<string>DKDCircle</string>
					<key>DKDLockInfo</key>
					<string>14</string>
					<key>GraphicID</key>
					<string>C908315C</string>
					<key>GraphicStyle</key>
					<string>41</string>
					<key>GridRef</key>
					<string>1</string>
				</dict>
				<dict>
					<key>Bounds</key>
					<string>{{90.7554, 187.692}, {1.98285, 1.98285}}</string>
					<key>Class</key>
					<string>DKDCircle</string>
					<key>DKDLockInfo</key>
					<string>14</string>
					<key>GraphicID</key>
					<string>ABD9025C</string>
					<key>GraphicStyle</key>
					<string>41</string>
					<key>GridRef</key>
					<string>1</string>
				</dict>
				<dict>
					<key>Bounds</key>
					<string>{{106.339, 131.776}, {1.98285, 1.98285}}</string>
					<key>Class</key>
					<string>DKDCircle</string>
					<key>DKDLockInfo</key>
					<string>14</string>
					<key>GraphicID</key>
					<string>7EAB025C</string>
					<key>GraphicStyle</key>
					<string>41</string>
					<key>GridRef</key>
					<string>1</string>
				</dict>
				<dict>
					<key>Bounds</key>
					<string>{{84.1383, 137.138}, {2.93664, 2.93664}}</string>
					<key>Class</key>
					<string>DKDCircle</string>
					<key>DKDLockInfo</key>
					<string>14</string>
					<key>GraphicID</key>
					<string>7AB8635C</string>
					<key>GraphicStyle</key>
					<string>9</string>
					<key>GridRef</key>
					<string>1</string>
				</dict>
				<dict>
					<key>Bounds</key>
					<string>{{85.2218, 120.722}, {2.93664, 2.93664}}</string>
					<key>Class</key>
					<string>DKDCircle</string>
					<key>DKDLockInfo</key>
					<string>14</string>
					<key>GraphicID</key>
					<string>48AB635C</string>
					<key>GraphicStyle</key>
					<string>9</string>
					<key>GridRef</key>
					<string>1</string>
				</dict>
				<dict>
					<key>Bounds</key>
					<string>{{94.8051, 118.806}, {2.93664, 2.93664}}</string>
					<key>Class</key>
					<string>DKDCircle</string>
					<key>DKDLockInfo</key>
					<string>14</string>
					<key>GraphicID</key>
					<string>0D9C735C</string>
					<key>GraphicStyle</key>
					<string>9</string>
					<key>GridRef</key>
					<string>1</string>
				</dict>
				<dict>
					<key>Bounds</key>
					<string>{{94.3886, 132.89}, {2.93664, 2.93664}}</string>
					<key>Class</key>
					<string>DKDCircle</string>
					<key>DKDLockInfo</key>
					<string>14</string>
					<key>GraphicID</key>
					<string>0E3E735C</string>
					<key>GraphicStyle</key>
					<string>9</string>
					<key>GridRef</key>
					<string>1</string>
				</dict>
				<dict>
					<key>Bounds</key>
					<string>{{103.972, 142.473}, {2.93664, 2.93664}}</string>
					<key>Class</key>
					<string>DKDCircle</string>
					<key>DKDLockInfo</key>
					<string>14</string>
					<key>GraphicID</key>
					<string>9C13845C</string>
					<key>GraphicStyle</key>
					<string>9</string>
					<key>GridRef</key>
					<string>1</string>
				</dict>
				<dict>
					<key>Bounds</key>
					<string>{{103.555, 124.058}, {2.93664, 2.93664}}</string>
					<key>Class</key>
					<string>DKDCircle</string>
					<key>DKDLockInfo</key>
					<string>14</string>
					<key>GraphicID</key>
					<string>2C84845C</string>
					<key>GraphicStyle</key>
					<string>9</string>
					<key>GridRef</key>
					<string>1</string>
				</dict>
				<dict>
					<key>Bounds</key>
					<string>{{94.139, 146.141}, {2.93664, 2.93664}}</string>
					<key>Class</key>
					<string>DKDCircle</string>
					<key>DKDLockInfo</key>
					<string>14</string>
					<key>GraphicID</key>
					<string>FEAF845C</string>
					<key>GraphicStyle</key>
					<string>9</string>
					<key>GridRef</key>
					<string>1</string>
				</dict>
				<dict>
					<key>Bounds</key>
					<string>{{95.7224, 156.225}, {2.93664, 2.93664}}</string>
					<key>Class</key>
					<string>DKDCircle</string>
					<key>DKDLockInfo</key>
					<string>14</string>
					<key>GraphicID</key>
					<string>8621945C</string>
					<key>GraphicStyle</key>
					<string>9</string>
					<key>GridRef</key>
					<string>1</string>
				</dict>
				<dict>
					<key>Bounds</key>
					<string>{{474.181, 117.457}, {3.99992, 44.4989}}</string>
					<key>Class</key>
					<string>DKDRoundedRectangle</string>
					<key>DKDLockInfo</key>
					<string>14</string>
					<key>DKDRectRadius0</key>
					<string>10</string>
					<key>DKDRectRadius1</key>
					<string>10</string>
					<key>DKDRectRadius2</key>
					<string>10</string>
					<key>DKDRectRadius3</key>
					<string>10</string>
					<key>GraphicID</key>
					<string>6E94785C</string>
					<key>GraphicStyle</key>
					<string>88</string>
					<key>GridRef</key>
					<string>1</string>
				</dict>
				<dict>
					<key>Bounds</key>
					<string>{{445.431, 121.291}, {3.99992, 34.9991}}</string>
					<key>Class</key>
					<string>DKDRoundedRectangle</string>
					<key>DKDLockInfo</key>
					<string>14</string>
					<key>DKDRectRadius0</key>
					<string>1.49996</string>
					<key>DKDRectRadius1</key>
					<string>1.49996</string>
					<key>DKDRectRadius2</key>
					<string>1.49996</string>
					<key>DKDRectRadius3</key>
					<string>1.49996</string>
					<key>GraphicID</key>
					<string>4DDDD85C</string>
					<key>GraphicStyle</key>
					<string>88</string>
					<key>GridRef</key>
					<string>1</string>
				</dict>
				<dict>
					<key>AttributedText</key>
					<dict>
						<key>String</key>
						<string>nucleus</string>
						<key>TextAttribute</key>
						<string>0</string>
					</dict>
					<key>Bounds</key>
					<string>{{264.162, 48.1653}, {58, 15}}</string>
					<key>Class</key>
					<string>DKDTextArea</string>
					<key>DKDLockInfo</key>
					<string>14</string>
					<key>GraphicID</key>
					<string>470362AC</string>
					<key>GraphicStyle</key>
					<string>10</string>
					<key>GridRef</key>
					<string>1</string>
				</dict>
				<dict>
					<key>AttributedText</key>
					<dict>
						<key>String</key>
						<string>nucleus</string>
						<key>TextAttribute</key>
						<string>0</string>
					</dict>
					<key>Bounds</key>
					<string>{{74.7489, 59.4155}, {58, 15}}</string>
					<key>Class</key>
					<string>DKDTextArea</string>
					<key>DKDLockInfo</key>
					<string>14</string>
					<key>GraphicID</key>
					<string>247215AC</string>
					<key>GraphicStyle</key>
					<string>10</string>
					<key>GridRef</key>
					<string>1</string>
				</dict>
				<dict>
					<key>AttributedText</key>
					<dict>
						<key>String</key>
						<string>nucleus</string>
						<key>TextAttribute</key>
						<string>0</string>
					</dict>
					<key>Bounds</key>
					<string>{{446.826, 58.9991}, {38.0004, 10.5001}}</string>
					<key>Class</key>
					<string>DKDTextArea</string>
					<key>DKDLockInfo</key>
					<string>14</string>
					<key>GraphicID</key>
					<string>33A365AC</string>
					<key>GraphicStyle</key>
					<string>10</string>
					<key>GridRef</key>
					<string>1</string>
				</dict>
				<dict>
					<key>AttributedText</key>
					<dict>
						<key>String</key>
						<string>periplastid membrane (PPM)</string>
						<key>TextAttribute</key>
						<string>16</string>
					</dict>
					<key>Bounds</key>
					<string>{{197.437, 25.5499}, {48.0002, 47.9998}}</string>
					<key>Class</key>
					<string>DKDTextArea</string>
					<key>DKDLockInfo</key>
					<string>14</string>
					<key>GraphicID</key>
					<string>5A0A06AC</string>
					<key>GraphicStyle</key>
					<string>10</string>
					<key>GridRef</key>
					<string>1</string>
				</dict>
				<dict>
					<key>Class</key>
					<string>DKDLine</string>
					<key>DKDLockInfo</key>
					<string>14</string>
					<key>GraphicID</key>
					<string>820677AC</string>
					<key>GraphicStyle</key>
					<string>8</string>
					<key>GridRef</key>
					<string>1</string>
					<key>SVGPath</key>
					<string>M221.33139,55.998398 L256.995453,86.830925</string>
				</dict>
				<dict>
					<key>Class</key>
					<string>DKDLine</string>
					<key>DKDLockInfo</key>
					<string>14</string>
					<key>GraphicID</key>
					<string>683DD7AC</string>
					<key>GraphicStyle</key>
					<string>8</string>
					<key>GridRef</key>
					<string>1</string>
					<key>SVGPath</key>
					<string>M330.02076885,39.7854882773 L281.578461,81.914612</string>
				</dict>
				<dict>
					<key>AttributedText</key>
					<dict>
						<key>String</key>
						<string>nucleomorph (NM)</string>
						<key>TextAttribute</key>
						<string>32</string>
					</dict>
					<key>Bounds</key>
					<string>{{306.161362359, 27.7041070335}, {86.189409367, 12.106323894}}</string>
					<key>Class</key>
					<string>DKDTextArea</string>
					<key>DKDLockInfo</key>
					<string>14</string>
					<key>GraphicID</key>
					<string>1D0078AC</string>
					<key>GraphicStyle</key>
					<string>10</string>
					<key>GridRef</key>
					<string>1</string>
				</dict>
				<dict>
					<key>Class</key>
					<string>DKDLine</string>
					<key>DKDLockInfo</key>
					<string>14</string>
					<key>GraphicID</key>
					<string>87DDF9AC</string>
					<key>GraphicStyle</key>
					<string>8</string>
					<key>GridRef</key>
					<string>1</string>
					<key>SVGPath</key>
					<string>M338.777178478,57.7414210281 L296.550370188,82.6811980225</string>
				</dict>
				<dict>
					<key>AttributedText</key>
					<dict>
						<key>String</key>
						<string>ribosome</string>
						<key>TextAttribute</key>
						<string>32</string>
					</dict>
					<key>Bounds</key>
					<string>{{102.404, 82.5706}, {58, 15}}</string>
					<key>Class</key>
					<string>DKDTextArea</string>
					<key>DKDLockInfo</key>
					<string>14</string>
					<key>GraphicID</key>
					<string>6697AAAC</string>
					<key>GraphicStyle</key>
					<string>10</string>
					<key>GridRef</key>
					<string>1</string>
				</dict>
				<dict>
					<key>Class</key>
					<string>DKDLine</string>
					<key>DKDLockInfo</key>
					<string>14</string>
					<key>GraphicID</key>
					<string>27977BAC</string>
					<key>GraphicStyle</key>
					<string>8</string>
					<key>GridRef</key>
					<string>1</string>
					<key>SVGPath</key>
					<string>M109.665047,80.165108 L118.33313,83.998329</string>
				</dict>
				<dict>
					<key>AttributedText</key>
					<dict>
						<key>String</key>
						<string>chloroplast</string>
						<key>TextAttribute</key>
						<string>48</string>
					</dict>
					<key>Bounds</key>
					<string>{{154.248, 157.33}, {71.9997, 26.5001}}</string>
					<key>Class</key>
					<string>DKDTextArea</string>
					<key>DKDLockInfo</key>
					<string>14</string>
					<key>GraphicID</key>
					<string>4C202DAC</string>
					<key>GraphicStyle</key>
					<string>10</string>
					<key>GridRef</key>
					<string>1</string>
				</dict>
				<dict>
					<key>Class</key>
					<string>DKDLine</string>
					<key>DKDLockInfo</key>
					<string>14</string>
					<key>GraphicID</key>
					<string>2AFDAFAC</string>
					<key>GraphicStyle</key>
					<string>8</string>
					<key>GridRef</key>
					<string>1</string>
					<key>SVGPath</key>
					<string>M155.247726,163.746552 L109.748535,138.747162</string>
				</dict>
				<dict>
					<key>Class</key>
					<string>DKDLine</string>
					<key>DKDLockInfo</key>
					<string>14</string>
					<key>GraphicID</key>
					<string>1A8030BC</string>
					<key>GraphicStyle</key>
					<string>8</string>
					<key>GridRef</key>
					<string>1</string>
					<key>SVGPath</key>
					<string>M215.830154,163.663269 L260.822205,151.496841</string>
				</dict>
				<dict>
					<key>AttributedText</key>
					<dict>
						<key>String</key>
						<string>mitochondrion</string>
						<key>TextAttribute</key>
						<string>48</string>
					</dict>
					<key>Bounds</key>
					<string>{{144.832, 192.079}, {84.4995, 25.0001}}</string>
					<key>Class</key>
					<string>DKDTextArea</string>
					<key>DKDLockInfo</key>
					<string>14</string>
					<key>GraphicID</key>
					<string>E8DFF0BC</string>
					<key>GraphicStyle</key>
					<string>10</string>
					<key>GridRef</key>
					<string>1</string>
				</dict>
				<dict>
					<key>Class</key>
					<string>DKDLine</string>
					<key>DKDLockInfo</key>
					<string>14</string>
					<key>GraphicID</key>
					<string>118122BC</string>
					<key>GraphicStyle</key>
					<string>8</string>
					<key>GridRef</key>
					<string>1</string>
					<key>SVGPath</key>
					<string>M144.831406,197.829269 L108.332069,190.829407</string>
				</dict>
				<dict>
					<key>Bounds</key>
					<string>{{254.901, 183.954}, {46.7476, 17.7506}}</string>
					<key>Class</key>
					<string>DKDGroup</string>
					<key>DKDLockInfo</key>
					<string>14</string>
					<key>GraphicID</key>
					<string>AB5617BC</string>
					<key>GridRef</key>
					<string>1</string>
					<key>GroupGraphics</key>
					<array>
						<dict>
							<key>Bounds</key>
							<string>{{254.901, 183.954}, {46.7476, 17.7506}}</string>
							<key>Class</key>
							<string>DKDGroup</string>
							<key>DKDLockInfo</key>
							<string>14</string>
							<key>GraphicID</key>
							<string>979D23BC</string>
							<key>GridRef</key>
							<string>1</string>
							<key>GroupGraphics</key>
							<array>
								<dict>
									<key>Bounds</key>
									<string>{{254.901, 183.954}, {46.7476, 17.7506}}</string>
									<key>Class</key>
									<string>DKDRoundedRectangle</string>
									<key>DKDLockInfo</key>
									<string>14</string>
									<key>DKDRectRadius0</key>
									<string>7.223987</string>
									<key>DKDRectRadius1</key>
									<string>7.223987</string>
									<key>DKDRectRadius2</key>
									<string>7.223987</string>
									<key>DKDRectRadius3</key>
									<string>7.223987</string>
									<key>GraphicID</key>
									<string>F69D23BC</string>
									<key>GraphicStyle</key>
									<string>73</string>
									<key>GridRef</key>
									<string>1</string>
								</dict>
								<dict>
									<key>Bounds</key>
									<string>{{257.594, 186.267}, {40.8859, 12.9178}}</string>
									<key>Class</key>
									<string>DKDRoundedRectangle</string>
									<key>DKDLockInfo</key>
									<string>14</string>
									<key>DKDRectRadius0</key>
									<string>4.266005</string>
									<key>DKDRectRadius1</key>
									<string>4.266005</string>
									<key>DKDRectRadius2</key>
									<string>4.266005</string>
									<key>DKDRectRadius3</key>
									<string>4.266005</string>
									<key>GraphicID</key>
									<string>079D23BC</string>
									<key>GraphicStyle</key>
									<string>89</string>
									<key>GridRef</key>
									<string>1</string>
								</dict>
								<dict>
									<key>Bounds</key>
									<string>{{257.594, 186.267}, {40.8859, 12.9178}}</string>
									<key>Class</key>
									<string>DKDRoundedRectangle</string>
									<key>DKDLockInfo</key>
									<string>14</string>
									<key>DKDRectRadius0</key>
									<string>4.266005</string>
									<key>DKDRectRadius1</key>
									<string>4.266005</string>
									<key>DKDRectRadius2</key>
									<string>4.266005</string>
									<key>DKDRectRadius3</key>
									<string>4.266005</string>
									<key>GraphicID</key>
									<string>279D23BC</string>
									<key>GraphicStyle</key>
									<string>89</string>
									<key>GridRef</key>
									<string>1</string>
								</dict>
								<dict>
									<key>Bounds</key>
									<string>{{278.758, 185.211}, {3.30396, 2.60701}}</string>
									<key>Class</key>
									<string>DKDRoundedRectangle</string>
									<key>DKDLockInfo</key>
									<string>14</string>
									<key>DKDRectRadius0</key>
									<string>1.135905</string>
									<key>DKDRectRadius1</key>
									<string>1.135905</string>
									<key>DKDRectRadius2</key>
									<string>1.135905</string>
									<key>DKDRectRadius3</key>
									<string>1.135905</string>
									<key>GraphicID</key>
									<string>379D23BC</string>
									<key>GraphicStyle</key>
									<string>11</string>
									<key>GridRef</key>
									<string>1</string>
								</dict>
								<dict>
									<key>Bounds</key>
									<string>{{269.082, 198.38}, {2.97357, 2.3463}}</string>
									<key>Class</key>
									<string>DKDRoundedRectangle</string>
									<key>DKDLockInfo</key>
									<string>14</string>
									<key>DKDRectRadius0</key>
									<string>1.022313</string>
									<key>DKDRectRadius1</key>
									<string>1.022313</string>
									<key>DKDRectRadius2</key>
									<string>1.022313</string>
									<key>DKDRectRadius3</key>
									<string>1.022313</string>
									<key>GraphicID</key>
									<string>479D23BC</string>
									<key>GraphicStyle</key>
									<string>11</string>
									<key>GridRef</key>
									<string>1</string>
								</dict>
								<dict>
									<key>Bounds</key>
									<string>{{260.881, 185.342}, {3.86496, 2.3463}}</string>
									<key>Class</key>
									<string>DKDRoundedRectangle</string>
									<key>DKDLockInfo</key>
									<string>14</string>
									<key>DKDRectRadius0</key>
									<string>1.044005</string>
									<key>DKDRectRadius1</key>
									<string>1.044005</string>
									<key>DKDRectRadius2</key>
									<string>1.044005</string>
									<key>DKDRectRadius3</key>
									<string>1.044005</string>
									<key>GraphicID</key>
									<string>579D23BC</string>
									<key>GraphicStyle</key>
									<string>11</string>
									<key>GridRef</key>
									<string>1</string>
								</dict>
								<dict>
									<key>Class</key>
									<string>DKDBezier</string>
									<key>DKDLockInfo</key>
									<string>14</string>
									<key>GraphicID</key>
									<string>679D23BC</string>
									<key>GraphicStyle</key>
									<string>120</string>
									<key>GridRef</key>
									<string>1</string>
									<key>PathArchive</key>
									<dict>
										<key>DKDScaleRect</key>
										<string>{{278.667542, 186.27832}, {16.149353, 6.366562}}</string>
										<key>index</key>
										<string>37</string>
									</dict>
								</dict>
								<dict>
									<key>Class</key>
									<string>DKDBezier</string>
									<key>DKDLockInfo</key>
									<string>14</string>
									<key>GraphicID</key>
									<string>779D23BC</string>
									<key>GraphicStyle</key>
									<string>120</string>
									<key>GridRef</key>
									<string>1</string>
									<key>PathArchive</key>
									<dict>
										<key>DKDScaleRect</key>
										<string>{{260.77301, 186.273605}, {16.030457, 5.851258}}</string>
										<key>index</key>
										<string>53</string>
									</dict>
								</dict>
								<dict>
									<key>Class</key>
									<string>DKDBezier</string>
									<key>DKDLockInfo</key>
									<string>14</string>
									<key>GraphicID</key>
									<string>879D23BC</string>
									<key>GraphicStyle</key>
									<string>120</string>
									<key>GridRef</key>
									<string>1</string>
									<key>PathArchive</key>
									<dict>
										<key>DKDScaleRect</key>
										<string>{{268.94519, 193.279144}, {15.952454, 5.989991}}</string>
										<key>index</key>
										<string>22</string>
									</dict>
								</dict>
							</array>
						</dict>
						<dict>
							<key>Bounds</key>
							<string>{{261.252, 193.358}, {1.98285, 1.98285}}</string>
							<key>Class</key>
							<string>DKDCircle</string>
							<key>DKDLockInfo</key>
							<string>14</string>
							<key>GraphicID</key>
							<string>A79D23BC</string>
							<key>GraphicStyle</key>
							<string>41</string>
							<key>GridRef</key>
							<string>1</string>
						</dict>
						<dict>
							<key>Bounds</key>
							<string>{{290.835, 194.941}, {1.98285, 1.98285}}</string>
							<key>Class</key>
							<string>DKDCircle</string>
							<key>DKDLockInfo</key>
							<string>14</string>
							<key>GraphicID</key>
							<string>B79D23BC</string>
							<key>GraphicStyle</key>
							<string>41</string>
							<key>GridRef</key>
							<string>1</string>
						</dict>
						<dict>
							<key>Bounds</key>
							<string>{{277.585, 189.192}, {1.98285, 1.98285}}</string>
							<key>Class</key>
							<string>DKDCircle</string>
							<key>DKDLockInfo</key>
							<string>14</string>
							<key>GraphicID</key>
							<string>C79D23BC</string>
							<key>GraphicStyle</key>
							<string>41</string>
							<key>GridRef</key>
							<string>1</string>
						</dict>
					</array>
				</dict>
				<dict>
					<key>Bounds</key>
					<string>{{439.981, 186.038}, {46.7476, 17.7506}}</string>
					<key>Class</key>
					<string>DKDGroup</string>
					<key>DKDLockInfo</key>
					<string>14</string>
					<key>GraphicID</key>
					<string>DEC327BC</string>
					<key>GridRef</key>
					<string>1</string>
					<key>GroupGraphics</key>
					<array>
						<dict>
							<key>Bounds</key>
							<string>{{439.981, 186.038}, {46.7476, 17.7506}}</string>
							<key>Class</key>
							<string>DKDGroup</string>
							<key>DKDLockInfo</key>
							<string>14</string>
							<key>GraphicID</key>
							<string>8EC327BC</string>
							<key>GridRef</key>
							<string>1</string>
							<key>GroupGraphics</key>
							<array>
								<dict>
									<key>Bounds</key>
									<string>{{439.981, 186.038}, {46.7476, 17.7506}}</string>
									<key>Class</key>
									<string>DKDRoundedRectangle</string>
									<key>DKDLockInfo</key>
									<string>14</string>
									<key>DKDRectRadius0</key>
									<string>7.223987</string>
									<key>DKDRectRadius1</key>
									<string>7.223987</string>
									<key>DKDRectRadius2</key>
									<string>7.223987</string>
									<key>DKDRectRadius3</key>
									<string>7.223987</string>
									<key>GraphicID</key>
									<string>FDC327BC</string>
									<key>GraphicStyle</key>
									<string>73</string>
									<key>GridRef</key>
									<string>1</string>
								</dict>
								<dict>
									<key>Bounds</key>
									<string>{{442.674, 188.351}, {40.8859, 12.9178}}</string>
									<key>Class</key>
									<string>DKDRoundedRectangle</string>
									<key>DKDLockInfo</key>
									<string>14</string>
									<key>DKDRectRadius0</key>
									<string>4.266005</string>
									<key>DKDRectRadius1</key>
									<string>4.266005</string>
									<key>DKDRectRadius2</key>
									<string>4.266005</string>
									<key>DKDRectRadius3</key>
									<string>4.266005</string>
									<key>GraphicID</key>
									<string>0EC327BC</string>
									<key>GraphicStyle</key>
									<string>89</string>
									<key>GridRef</key>
									<string>1</string>
								</dict>
								<dict>
									<key>Bounds</key>
									<string>{{442.674, 188.351}, {40.8859, 12.9178}}</string>
									<key>Class</key>
									<string>DKDRoundedRectangle</string>
									<key>DKDLockInfo</key>
									<string>14</string>
									<key>DKDRectRadius0</key>
									<string>4.266005</string>
									<key>DKDRectRadius1</key>
									<string>4.266005</string>
									<key>DKDRectRadius2</key>
									<string>4.266005</string>
									<key>DKDRectRadius3</key>
									<string>4.266005</string>
									<key>GraphicID</key>
									<string>1EC327BC</string>
									<key>GraphicStyle</key>
									<string>89</string>
									<key>GridRef</key>
									<string>1</string>
								</dict>
								<dict>
									<key>Bounds</key>
									<string>{{463.838, 187.295}, {3.30396, 2.60701}}</string>
									<key>Class</key>
									<string>DKDRoundedRectangle</string>
									<key>DKDLockInfo</key>
									<string>14</string>
									<key>DKDRectRadius0</key>
									<string>1.135905</string>
									<key>DKDRectRadius1</key>
									<string>1.135905</string>
									<key>DKDRectRadius2</key>
									<string>1.135905</string>
									<key>DKDRectRadius3</key>
									<string>1.135905</string>
									<key>GraphicID</key>
									<string>2EC327BC</string>
									<key>GraphicStyle</key>
									<string>11</string>
									<key>GridRef</key>
									<string>1</string>
								</dict>
								<dict>
									<key>Bounds</key>
									<string>{{454.162, 200.464}, {2.97357, 2.3463}}</string>
									<key>Class</key>
									<string>DKDRoundedRectangle</string>
									<key>DKDLockInfo</key>
									<string>14</string>
									<key>DKDRectRadius0</key>
									<string>1.022313</string>
									<key>DKDRectRadius1</key>
									<string>1.022313</string>
									<key>DKDRectRadius2</key>
									<string>1.022313</string>
									<key>DKDRectRadius3</key>
									<string>1.022313</string>
									<key>GraphicID</key>
									<string>3EC327BC</string>
									<key>GraphicStyle</key>
									<string>11</string>
									<key>GridRef</key>
									<string>1</string>
								</dict>
								<dict>
									<key>Bounds</key>
									<string>{{445.961, 187.426}, {3.86496, 2.3463}}</string>
									<key>Class</key>
									<string>DKDRoundedRectangle</string>
									<key>DKDLockInfo</key>
									<string>14</string>
									<key>DKDRectRadius0</key>
									<string>1.044005</string>
									<key>DKDRectRadius1</key>
									<string>1.044005</string>
									<key>DKDRectRadius2</key>
									<string>1.044005</string>
									<key>DKDRectRadius3</key>
									<string>1.044005</string>
									<key>GraphicID</key>
									<string>4EC327BC</string>
									<key>GraphicStyle</key>
									<string>11</string>
									<key>GridRef</key>
									<string>1</string>
								</dict>
								<dict>
									<key>Class</key>
									<string>DKDBezier</string>
									<key>DKDLockInfo</key>
									<string>14</string>
									<key>GraphicID</key>
									<string>5EC327BC</string>
									<key>GraphicStyle</key>
									<string>120</string>
									<key>GridRef</key>
									<string>1</string>
									<key>PathArchive</key>
									<dict>
										<key>DKDScaleRect</key>
										<string>{{463.747772, 188.361832}, {16.149353, 6.366562}}</string>
										<key>index</key>
										<string>69</string>
									</dict>
								</dict>
								<dict>
									<key>Class</key>
									<string>DKDBezier</string>
									<key>DKDLockInfo</key>
									<string>14</string>
									<key>GraphicID</key>
									<string>6EC327BC</string>
									<key>GraphicStyle</key>
									<string>120</string>
									<key>GridRef</key>
									<string>1</string>
									<key>PathArchive</key>
									<dict>
										<key>DKDScaleRect</key>
										<string>{{445.853241, 188.357117}, {16.030457, 5.851257}}</string>
										<key>index</key>
										<string>85</string>
									</dict>
								</dict>
								<dict>
									<key>Class</key>
									<string>DKDBezier</string>
									<key>DKDLockInfo</key>
									<string>14</string>
									<key>GraphicID</key>
									<string>7EC327BC</string>
									<key>GraphicStyle</key>
									<string>120</string>
									<key>GridRef</key>
									<string>1</string>
									<key>PathArchive</key>
									<dict>
										<key>DKDScaleRect</key>
										<string>{{454.025421, 195.362656}, {15.952454, 5.98999}}</string>
										<key>index</key>
										<string>38</string>
									</dict>
								</dict>
							</array>
						</dict>
						<dict>
							<key>Bounds</key>
							<string>{{446.332, 195.442}, {1.98285, 1.98285}}</string>
							<key>Class</key>
							<string>DKDCircle</string>
							<key>DKDLockInfo</key>
							<string>14</string>
							<key>GraphicID</key>
							<string>9EC327BC</string>
							<key>GraphicStyle</key>
							<string>41</string>
							<key>GridRef</key>
							<string>1</string>
						</dict>
						<dict>
							<key>Bounds</key>
							<string>{{475.915, 197.025}, {1.98285, 1.98285}}</string>
							<key>Class</key>
							<string>DKDCircle</string>
							<key>DKDLockInfo</key>
							<string>14</string>
							<key>GraphicID</key>
							<string>AEC327BC</string>
							<key>GraphicStyle</key>
							<string>41</string>
							<key>GridRef</key>
							<string>1</string>
						</dict>
						<dict>
							<key>Bounds</key>
							<string>{{462.665, 191.276}, {1.98285, 1.98285}}</string>
							<key>Class</key>
							<string>DKDCircle</string>
							<key>DKDLockInfo</key>
							<string>14</string>
							<key>GraphicID</key>
							<string>BEC327BC</string>
							<key>GraphicStyle</key>
							<string>41</string>
							<key>GridRef</key>
							<string>1</string>
						</dict>
					</array>
				</dict>
				<dict>
					<key>AttributedText</key>
					<dict>
						<key>String</key>
						<string>A. PLANTAE: Glaucophyta</string>
						<key>TextAttribute</key>
						<string>48</string>
					</dict>
					<key>Bounds</key>
					<string>{{18.9178, 11.5839}, {149.498, 18.5002}}</string>
					<key>Class</key>
					<string>DKDTextArea</string>
					<key>DKDLockInfo</key>
					<string>14</string>
					<key>GraphicID</key>
					<string>7C7D38BC</string>
					<key>GraphicStyle</key>
					<string>10</string>
					<key>GridRef</key>
					<string>1</string>
				</dict>
				<dict>
					<key>AttributedText</key>
					<dict>
						<key>String</key>
						<string>B. CHROMISTA: Cryptophyceae</string>
						<key>TextAttribute</key>
						<string>48</string>
					</dict>
					<key>Bounds</key>
					<string>{{194.165, 11.5842}, {172.102097742, 14.5784166657}}</string>
					<key>Class</key>
					<string>DKDTextArea</string>
					<key>DKDLockInfo</key>
					<string>14</string>
					<key>GraphicID</key>
					<string>534F69BC</string>
					<key>GraphicStyle</key>
					<string>10</string>
					<key>GridRef</key>
					<string>1</string>
				</dict>
				<dict>
					<key>AttributedText</key>
					<dict>
						<key>String</key>
						<string>C. CHROMISTA: Myzozoa</string>
						<key>TextAttribute</key>
						<string>48</string>
					</dict>
					<key>Bounds</key>
					<string>{{388.028333333, 12.0012}, {143.043623471, 19.9116138086}}</string>
					<key>Class</key>
					<string>DKDTextArea</string>
					<key>DKDLockInfo</key>
					<string>14</string>
					<key>GraphicID</key>
					<string>F0034BBC</string>
					<key>GraphicStyle</key>
					<string>10</string>
					<key>GridRef</key>
					<string>1</string>
				</dict>
				<dict>
					<key>AttributedText</key>
					<dict>
						<key>String</key>
						<string>mitochondrion</string>
						<key>TextAttribute</key>
						<string>48</string>
					</dict>
					<key>Bounds</key>
					<string>{{344.912, 193.663}, {84.4995, 25.0001}}</string>
					<key>Class</key>
					<string>DKDTextArea</string>
					<key>DKDLockInfo</key>
					<string>14</string>
					<key>GraphicID</key>
					<string>6FAB9CBC</string>
					<key>GraphicStyle</key>
					<string>10</string>
					<key>GridRef</key>
					<string>1</string>
				</dict>
				<dict>
					<key>Class</key>
					<string>DKDLine</string>
					<key>DKDLockInfo</key>
					<string>14</string>
					<key>GraphicID</key>
					<string>376D72BC</string>
					<key>GraphicStyle</key>
					<string>8</string>
					<key>GridRef</key>
					<string>1</string>
					<key>SVGPath</key>
					<string>M221.413544,200.412781 L266.41272,197.412811</string>
				</dict>
				<dict>
					<key>Class</key>
					<string>DKDLine</string>
					<key>DKDLockInfo</key>
					<string>14</string>
					<key>GraphicID</key>
					<string>21CE5DBC</string>
					<key>GraphicStyle</key>
					<string>8</string>
					<key>GridRef</key>
					<string>1</string>
					<key>SVGPath</key>
					<string>M419.9935,202.496292 L450.49295,199.496323</string>
				</dict>
				<dict>
					<key>Class</key>
					<string>DKDLine</string>
					<key>DKDLockInfo</key>
					<string>14</string>
					<key>GraphicID</key>
					<string>9D9B3EBC</string>
					<key>GraphicStyle</key>
					<string>8</string>
					<key>GridRef</key>
					<string>1</string>
					<key>SVGPath</key>
					<string>M91.248871,107.247993 L109.748535,94.248306</string>
				</dict>
				<dict>
					<key>AttributedText</key>
					<dict>
						<key>String</key>
						<string>ribosome</string>
						<key>TextAttribute</key>
						<string>0</string>
					</dict>
					<key>Bounds</key>
					<string>{{8.91723, 193.079}, {58, 15}}</string>
					<key>Class</key>
					<string>DKDTextArea</string>
					<key>DKDLockInfo</key>
					<string>14</string>
					<key>GraphicID</key>
					<string>CDCDEEBC</string>
					<key>GraphicStyle</key>
					<string>10</string>
					<key>GridRef</key>
					<string>1</string>
				</dict>
				<dict>
					<key>Class</key>
					<string>DKDLine</string>
					<key>DKDLockInfo</key>
					<string>14</string>
					<key>GraphicID</key>
					<string>39CD8FBC</string>
					<key>GraphicStyle</key>
					<string>8</string>
					<key>GridRef</key>
					<string>1</string>
					<key>SVGPath</key>
					<string>M74.916161,193.912933 L45.916695,198.412766</string>
				</dict>
				<dict>
					<key>AttributedText</key>
					<dict>
						<key>String</key>
						<string>Toc</string>
						<key>TextAttribute</key>
						<string>64</string>
					</dict>
					<key>Bounds</key>
					<string>{{121.248, 124.748}, {58, 15}}</string>
					<key>Class</key>
					<string>DKDTextArea</string>
					<key>DKDLockInfo</key>
					<string>14</string>
					<key>GraphicID</key>
					<string>C7E730CC</string>
					<key>GraphicStyle</key>
					<string>10</string>
					<key>GridRef</key>
					<string>1</string>
				</dict>
				<dict>
					<key>AttributedText</key>
					<dict>
						<key>String</key>
						<string>Toc</string>
						<key>TextAttribute</key>
						<string>64</string>
					</dict>
					<key>Bounds</key>
					<string>{{499.742, 133.57}, {25.0006, 11.0001}}</string>
					<key>Class</key>
					<string>DKDTextArea</string>
					<key>DKDLockInfo</key>
					<string>14</string>
					<key>GraphicID</key>
					<string>829A31CC</string>
					<key>GraphicStyle</key>
					<string>10</string>
					<key>GridRef</key>
					<string>1</string>
				</dict>
				<dict>
					<key>AttributedText</key>
					<dict>
						<key>String</key>
						<string>OM</string>
						<key>TextAttribute</key>
						<string>80</string>
					</dict>
					<key>Bounds</key>
					<string>{{46.5839, 163.496}, {92.0217, 28.0089}}</string>
					<key>Class</key>
					<string>DKDTextArea</string>
					<key>DKDLockInfo</key>
					<string>14</string>
					<key>GraphicID</key>
					<string>28E8A4CC</string>
					<key>GraphicStyle</key>
					<string>10</string>
					<key>GridRef</key>
					<string>1</string>
					<key>Tabs</key>
					<array>
						<dict>
							<key>RangeTab</key>
							<string>{0, 2}</string>
							<key>index</key>
							<string>0</string>
						</dict>
					</array>
				</dict>
				<dict>
					<key>Bounds</key>
					<string>{{112.901, 183.58}, {7.33757, 5.33321}}</string>
					<key>Class</key>
					<string>DKDRightDrum</string>
					<key>DKDLockInfo</key>
					<string>14</string>
					<key>DrumBowFraction</key>
					<string>0.125</string>
					<key>GraphicID</key>
					<string>4745A5CC</string>
					<key>GraphicStyle</key>
					<string>40</string>
					<key>GridRef</key>
					<string>1</string>
				</dict>
				<dict>
					<key>AttributedText</key>
					<dict>
						<key>String</key>
						<string>murein</string>
						<key>TextAttribute</key>
						<string>96</string>
					</dict>
					<key>Bounds</key>
					<string>{{42.5407, 85.1765}, {43.5003, 10.5001}}</string>
					<key>Class</key>
					<string>DKDTextArea</string>
					<key>DKDLockInfo</key>
					<string>14</string>
					<key>GraphicID</key>
					<string>26CAE7CC</string>
					<key>GraphicStyle</key>
					<string>10</string>
					<key>GridRef</key>
					<string>1</string>
				</dict>
				<dict>
					<key>Class</key>
					<string>DKDLine</string>
					<key>DKDLockInfo</key>
					<string>14</string>
					<key>GraphicID</key>
					<string>B9700BCC</string>
					<key>GraphicStyle</key>
					<string>8</string>
					<key>GridRef</key>
					<string>1</string>
					<key>SVGPath</key>
					<string>M63.137184,95.665199 L76.639305,104.498283</string>
				</dict>
				<dict>
					<key>Class</key>
					<string>DKDBezier</string>
					<key>DKDLockInfo</key>
					<string>14</string>
					<key>GraphicID</key>
					<string>41B8D3DC</string>
					<key>GraphicStyle</key>
					<string>40</string>
					<key>GridRef</key>
					<string>1</string>
					<key>SVGPath</key>
					<string>M298.317676,95.0154603333 C297.993396,95.3397403333 298.611926,96.6067993333 299.554675,97.5495793333 C300.497485,98.4923743333 301.764575,99.1108893333 302.088794,98.7866093333 C302.413074,98.4623293333 301.794604,97.1952553333 300.851794,96.2524603333
C299.909045,95.3096803333 298.641956,94.6911813333 298.317676,95.0154603333 C297.020557,96.3125803333 295.723438,97.6096833333 294.426318,98.9067873333 C294.1021,99.2310673333 294.720569,100.498126333 295.663379,101.440906333
C296.606128,102.383701333 297.873218,103.002216333 298.197498,102.677936333 C299.494617,101.380832333 300.791736,100.083728333 302.088794,98.7866093333</string>
				</dict>
				<dict>
					<key>AttributedText</key>
					<dict>
						<key>String</key>
						<string>Toc</string>
						<key>TextAttribute</key>
						<string>64</string>
					</dict>
					<key>Bounds</key>
					<string>{{284.506741995, 85.8425965346}, {58, 15}}</string>
					<key>Class</key>
					<string>DKDTextArea</string>
					<key>DKDLockInfo</key>
					<string>14</string>
					<key>GraphicID</key>
					<string>9659E4DC</string>
					<key>GraphicStyle</key>
					<string>10</string>
					<key>GridRef</key>
					<string>1</string>
				</dict>
				<dict>
					<key>AttributedText</key>
					<dict>
						<key>String</key>
						<string>ribosome</string>
						<key>TextAttribute</key>
						<string>32</string>
					</dict>
					<key>Bounds</key>
					<string>{{341.744, 59.8214}, {58, 15}}</string>
					<key>Class</key>
					<string>DKDTextArea</string>
					<key>DKDLockInfo</key>
					<string>14</string>
					<key>GraphicID</key>
					<string>250549DC</string>
					<key>GraphicStyle</key>
					<string>10</string>
					<key>GridRef</key>
					<string>1</string>
				</dict>
				<dict>
					<key>Class</key>
					<string>DKDLine</string>
					<key>DKDLockInfo</key>
					<string>14</string>
					<key>GraphicID</key>
					<string>28FA4BDC</string>
					<key>GraphicStyle</key>
					<string>8</string>
					<key>GridRef</key>
					<string>1</string>
					<key>SVGPath</key>
					<string>M348.077301,71.582047 L318.75276813,98.4732652002</string>
				</dict>
				<dict>
					<key>Class</key>
					<string>DKDLine</string>
					<key>DKDLockInfo</key>
					<string>14</string>
					<key>GraphicID</key>
					<string>0936BBDC</string>
					<key>GraphicStyle</key>
					<string>8</string>
					<key>GridRef</key>
					<string>1</string>
					<key>SVGPath</key>
					<string>M354.127951789,69.458641876 L301.764705488,139.887982817</string>
				</dict>
				<dict>
					<key>Class</key>
					<string>DKDLine</string>
					<key>DKDLockInfo</key>
					<string>14</string>
					<key>GraphicID</key>
					<string>06014CDC</string>
					<key>GraphicStyle</key>
					<string>8</string>
					<key>GridRef</key>
					<string>1</string>
					<key>SVGPath</key>
					<string>M365.578125,71.415871 L292.912354,195.746033</string>
				</dict>
				<dict>
					<key>Bounds</key>
					<string>{{458.415, 110.842}, {1.98285, 1.98285}}</string>
					<key>Class</key>
					<string>DKDCircle</string>
					<key>DKDLockInfo</key>
					<string>14</string>
					<key>GraphicID</key>
					<string>9A1E9EDC</string>
					<key>GraphicStyle</key>
					<string>41</string>
					<key>GridRef</key>
					<string>1</string>
				</dict>
				<dict>
					<key>Bounds</key>
					<string>{{315.5, 145.925}, {1.98285, 1.98285}}</string>
					<key>Class</key>
					<string>DKDCircle</string>
					<key>DKDLockInfo</key>
					<string>14</string>
					<key>GraphicID</key>
					<string>5AB0CEDC</string>
					<key>GraphicStyle</key>
					<string>41</string>
					<key>GridRef</key>
					<string>1</string>
				</dict>
				<dict>
					<key>Bounds</key>
					<string>{{471.081, 111.51}, {1.98285, 1.98285}}</string>
					<key>Class</key>
					<string>DKDCircle</string>
					<key>DKDLockInfo</key>
					<string>14</string>
					<key>GraphicID</key>
					<string>0CC2CEDC</string>
					<key>GraphicStyle</key>
					<string>41</string>
					<key>GridRef</key>
					<string>1</string>
				</dict>
				<dict>
					<key>Bounds</key>
					<string>{{484.011, 134.26}, {1.98285, 1.98285}}</string>
					<key>Class</key>
					<string>DKDCircle</string>
					<key>DKDLockInfo</key>
					<string>14</string>
					<key>GraphicID</key>
					<string>4654CEDC</string>
					<key>GraphicStyle</key>
					<string>41</string>
					<key>GridRef</key>
					<string>1</string>
				</dict>
				<dict>
					<key>Bounds</key>
					<string>{{258.383, 97.3857}, {2.6434, 2.6434}}</string>
					<key>Class</key>
					<string>DKDCircle</string>
					<key>DKDLockInfo</key>
					<string>14</string>
					<key>GraphicID</key>
					<string>1A1D00EC</string>
					<key>GraphicStyle</key>
					<string>41</string>
					<key>GridRef</key>
					<string>1</string>
				</dict>
				<dict>
					<key>Bounds</key>
					<string>{{230.635, 101.636}, {2.6434, 2.6434}}</string>
					<key>Class</key>
					<string>DKDCircle</string>
					<key>DKDLockInfo</key>
					<string>14</string>
					<key>GraphicID</key>
					<string>005720EC</string>
					<key>GraphicStyle</key>
					<string>41</string>
					<key>GridRef</key>
					<string>1</string>
				</dict>
				<dict>
					<key>Bounds</key>
					<string>{{235.551, 80.0533}, {2.6434, 2.6434}}</string>
					<key>Class</key>
					<string>DKDCircle</string>
					<key>DKDLockInfo</key>
					<string>14</string>
					<key>GraphicID</key>
					<string>59E820EC</string>
					<key>GraphicStyle</key>
					<string>41</string>
					<key>GridRef</key>
					<string>1</string>
				</dict>
				<dict>
					<key>Bounds</key>
					<string>{{54.1395, 74.9703}, {2.6434, 2.6434}}</string>
					<key>Class</key>
					<string>DKDCircle</string>
					<key>DKDLockInfo</key>
					<string>14</string>
					<key>GraphicID</key>
					<string>41CA20EC</string>
					<key>GraphicStyle</key>
					<string>41</string>
					<key>GridRef</key>
					<string>1</string>
				</dict>
				<dict>
					<key>Bounds</key>
					<string>{{41.7222, 93.22}, {2.6434, 2.6434}}</string>
					<key>Class</key>
					<string>DKDCircle</string>
					<key>DKDLockInfo</key>
					<string>14</string>
					<key>GraphicID</key>
					<string>F1E790EC</string>
					<key>GraphicStyle</key>
					<string>41</string>
					<key>GridRef</key>
					<string>1</string>
				</dict>
				<dict>
					<key>Bounds</key>
					<string>{{47.6351, 125.303}, {2.6434, 2.6434}}</string>
					<key>Class</key>
					<string>DKDCircle</string>
					<key>DKDLockInfo</key>
					<string>14</string>
					<key>GraphicID</key>
					<string>CE7990EC</string>
					<key>GraphicStyle</key>
					<string>41</string>
					<key>GridRef</key>
					<string>1</string>
				</dict>
				<dict>
					<key>AttributedText</key>
					<dict>
						<key>String</key>
						<string>Tom</string>
						<key>TextAttribute</key>
						<string>64</string>
					</dict>
					<key>Bounds</key>
					<string>{{111.499, 172.236}, {27.5005, 11.0001}}</string>
					<key>Class</key>
					<string>DKDTextArea</string>
					<key>DKDLockInfo</key>
					<string>14</string>
					<key>GraphicID</key>
					<string>E99912EC</string>
					<key>GraphicStyle</key>
					<string>10</string>
					<key>GridRef</key>
					<string>1</string>
				</dict>
				<dict>
					<key>AttributedText</key>
					<dict>
						<key>String</key>
						<string>Tom</string>
						<key>TextAttribute</key>
						<string>64</string>
					</dict>
					<key>Bounds</key>
					<string>{{234.164, 174.735}, {27.5005, 11.0001}}</string>
					<key>Class</key>
					<string>DKDTextArea</string>
					<key>DKDLockInfo</key>
					<string>14</string>
					<key>GraphicID</key>
					<string>585DB2EC</string>
					<key>GraphicStyle</key>
					<string>10</string>
					<key>GridRef</key>
					<string>1</string>
				</dict>
				<dict>
					<key>Bounds</key>
					<string>{{250.399, 186.247}, {7.33755, 5.33322}}</string>
					<key>Class</key>
					<string>DKDLeftDrum</string>
					<key>DKDLockInfo</key>
					<string>14</string>
					<key>DrumBowFraction</key>
					<string>0.125</string>
					<key>GraphicID</key>
					<string>A8C2A3EC</string>
					<key>GraphicStyle</key>
					<string>40</string>
					<key>GridRef</key>
					<string>1</string>
				</dict>
				<dict>
					<key>Bounds</key>
					<string>{{427.817, 79.8243}, {2.6434, 2.6434}}</string>
					<key>Class</key>
					<string>DKDCircle</string>
					<key>DKDLockInfo</key>
					<string>14</string>
					<key>GraphicID</key>
					<string>BDF6F5EC</string>
					<key>GraphicStyle</key>
					<string>41</string>
					<key>GridRef</key>
					<string>1</string>
				</dict>
				<dict>
					<key>Bounds</key>
					<string>{{424.901, 99.4083}, {2.6434, 2.6434}}</string>
					<key>Class</key>
					<string>DKDCircle</string>
					<key>DKDLockInfo</key>
					<string>14</string>
					<key>GraphicID</key>
					<string>1EC9F5EC</string>
					<key>GraphicStyle</key>
					<string>41</string>
					<key>GridRef</key>
					<string>1</string>
				</dict>
				<dict>
					<key>Bounds</key>
					<string>{{419.34, 87.4926}, {2.6434, 2.6434}}</string>
					<key>Class</key>
					<string>DKDCircle</string>
					<key>DKDLockInfo</key>
					<string>14</string>
					<key>GraphicID</key>
					<string>6E2B06EC</string>
					<key>GraphicStyle</key>
					<string>41</string>
					<key>GridRef</key>
					<string>1</string>
				</dict>
				<dict>
					<key>Bounds</key>
					<string>{{482.615, 90.9978}, {33.1951, 3.33324}}</string>
					<key>Class</key>
					<string>DKDRoundedRectangle</string>
					<key>DKDLockInfo</key>
					<string>14</string>
					<key>DKDRectRadius0</key>
					<string>1.666618</string>
					<key>DKDRectRadius1</key>
					<string>1.666618</string>
					<key>DKDRectRadius2</key>
					<string>1.666618</string>
					<key>DKDRectRadius3</key>
					<string>1.666618</string>
					<key>GraphicID</key>
					<string>844278EC</string>
					<key>GraphicStyle</key>
					<string>104</string>
					<key>GridRef</key>
					<string>1</string>
				</dict>
				<dict>
					<key>Bounds</key>
					<string>{{489.199, 98.0812}, {24.1952, 3.33324}}</string>
					<key>Class</key>
					<string>DKDRoundedRectangle</string>
					<key>DKDLockInfo</key>
					<string>14</string>
					<key>DKDRectRadius0</key>
					<string>1.666618</string>
					<key>DKDRectRadius1</key>
					<string>1.666618</string>
					<key>DKDRectRadius2</key>
					<string>1.666618</string>
					<key>DKDRectRadius3</key>
					<string>1.666618</string>
					<key>GraphicID</key>
					<string>E01388EC</string>
					<key>GraphicStyle</key>
					<string>104</string>
					<key>GridRef</key>
					<string>1</string>
				</dict>
				<dict>
					<key>AttributedText</key>
					<dict>
						<key>String</key>
						<string>Golgi</string>
						<key>TextAttribute</key>
						<string>112</string>
					</dict>
					<key>Bounds</key>
					<string>{{486.492, 74.1659}, {58, 15}}</string>
					<key>Class</key>
					<string>DKDTextArea</string>
					<key>DKDLockInfo</key>
					<string>14</string>
					<key>GraphicID</key>
					<string>F313B9EC</string>
					<key>GraphicStyle</key>
					<string>10</string>
					<key>GridRef</key>
					<string>1</string>
				</dict>
				<dict>
					<key>Bounds</key>
					<string>{{435.826, 89.9981}, {7.66667, 7.66667}}</string>
					<key>Class</key>
					<string>DKDCircle</string>
					<key>DKDLockInfo</key>
					<string>14</string>
					<key>GraphicID</key>
					<string>018E1CEC</string>
					<key>GraphicStyle</key>
					<string>8</string>
					<key>GridRef</key>
					<string>1</string>
				</dict>
				<dict>
					<key>Bounds</key>
					<string>{{420.909, 118.165}, {7.66667, 7.66667}}</string>
					<key>Class</key>
					<string>DKDCircle</string>
					<key>DKDLockInfo</key>
					<string>14</string>
					<key>GraphicID</key>
					<string>8E6A3CEC</string>
					<key>GraphicStyle</key>
					<string>8</string>
					<key>GridRef</key>
					<string>1</string>
				</dict>
				<dict>
					<key>AttributedText</key>
					<dict>
						<key>String</key>
						<string>V</string>
						<key>TextAttribute</key>
						<string>0</string>
					</dict>
					<key>Bounds</key>
					<string>{{413.493, 110.665}, {18.0008, 9.50013}}</string>
					<key>Class</key>
					<string>DKDTextArea</string>
					<key>DKDLockInfo</key>
					<string>14</string>
					<key>GraphicID</key>
					<string>E1DB4EEC</string>
					<key>GraphicStyle</key>
					<string>10</string>
					<key>GridRef</key>
					<string>1</string>
				</dict>
				<dict>
					<key>AttributedText</key>
					<dict>
						<key>String</key>
						<string>V</string>
						<key>TextAttribute</key>
						<string>0</string>
					</dict>
					<key>Bounds</key>
					<string>{{432.076, 81.8326}, {13.5009, 10.5001}}</string>
					<key>Class</key>
					<string>DKDTextArea</string>
					<key>DKDLockInfo</key>
					<string>14</string>
					<key>GraphicID</key>
					<string>6B34EEEC</string>
					<key>GraphicStyle</key>
					<string>10</string>
					<key>GridRef</key>
					<string>1</string>
				</dict>
				<dict>
					<key>AttributedText</key>
					<dict>
						<key>String</key>
						<string>V</string>
						<key>TextAttribute</key>
						<string>0</string>
					</dict>
					<key>Bounds</key>
					<string>{{502.242, 112.915}, {13.5009, 10.5001}}</string>
					<key>Class</key>
					<string>DKDTextArea</string>
					<key>DKDLockInfo</key>
					<string>14</string>
					<key>GraphicID</key>
					<string>BC3C6FEC</string>
					<key>GraphicStyle</key>
					<string>10</string>
					<key>GridRef</key>
					<string>1</string>
				</dict>
				<dict>
					<key>AttributedText</key>
					<dict>
						<key>String</key>
						<string>stroma</string>
						<key>TextAttribute</key>
						<string>32</string>
					</dict>
					<key>Bounds</key>
					<string>{{34.2724, 101.226}, {40.0325348582, 12.0001}}</string>
					<key>Class</key>
					<string>DKDTextArea</string>
					<key>DKDLockInfo</key>
					<string>14</string>
					<key>GraphicID</key>
					<string>D2FDC3FC</string>
					<key>GraphicStyle</key>
					<string>10</string>
					<key>GridRef</key>
					<string>1</string>
				</dict>
				<dict>
					<key>Class</key>
					<string>DKDLine</string>
					<key>DKDLockInfo</key>
					<string>14</string>
					<key>GraphicID</key>
					<string>71C184FC</string>
					<key>GraphicStyle</key>
					<string>8</string>
					<key>GridRef</key>
					<string>1</string>
					<key>SVGPath</key>
					<string>M73.000977,118.164612 L50.335499,112.164726</string>
				</dict>
				<dict>
					<key>AttributedText</key>
					<dict>
						<key>String</key>
						<string>IM</string>
						<key>TextAttribute</key>
						<string>128</string>
					</dict>
					<key>Bounds</key>
					<string>{{111.999, 155.308}, {24, 15}}</string>
					<key>Class</key>
					<string>DKDTextArea</string>
					<key>DKDLockInfo</key>
					<string>14</string>
					<key>GraphicID</key>
					<string>71B515FC</string>
					<key>GraphicStyle</key>
					<string>10</string>
					<key>GridRef</key>
					<string>1</string>
				</dict>
				<dict>
					<key>Class</key>
					<string>DKDLine</string>
					<key>DKDLockInfo</key>
					<string>14</string>
					<key>GraphicID</key>
					<string>38E606FC</string>
					<key>GraphicStyle</key>
					<string>8</string>
					<key>GridRef</key>
					<string>1</string>
					<key>SVGPath</key>
					<string>M115.164879,163.496826 L106.832092,153.330353</string>
				</dict>
				<dict>
					<key>Class</key>
					<string>DKDLine</string>
					<key>DKDLockInfo</key>
					<string>14</string>
					<key>GraphicID</key>
					<string>6C9176FC</string>
					<key>GraphicStyle</key>
					<string>8</string>
					<key>GridRef</key>
					<string>1</string>
					<key>SVGPath</key>
					<string>M116.249557,168.246948 L103.915649,179.913254</string>
				</dict>
				<dict>
					<key>Class</key>
					<string>DKDLine</string>
					<key>DKDLockInfo</key>
					<string>14</string>
					<key>GraphicID</key>
					<string>D910F6FC</string>
					<key>GraphicStyle</key>
					<string>8</string>
					<key>GridRef</key>
					<string>1</string>
					<key>SVGPath</key>
					<string>M120.998848,212.496033 L95.99929,195.496429</string>
				</dict>
				<dict>
					<key>AttributedText</key>
					<dict>
						<key>String</key>
						<string>crista</string>
						<key>TextAttribute</key>
						<string>144</string>
					</dict>
					<key>Bounds</key>
					<string>{{118.915, 205.245}, {58, 15}}</string>
					<key>Class</key>
					<string>DKDTextArea</string>
					<key>DKDLockInfo</key>
					<string>14</string>
					<key>GraphicID</key>
					<string>532977FC</string>
					<key>GraphicStyle</key>
					<string>10</string>
					<key>GridRef</key>
					<string>1</string>
				</dict>
				<dict>
					<key>AttributedText</key>
					<dict>
						<key>String</key>
						<string>thylakoid</string>
						<key>TextAttribute</key>
						<string>160</string>
					</dict>
					<key>Bounds</key>
					<string>{{158.415, 111.581}, {58, 15}}</string>
					<key>Class</key>
					<string>DKDTextArea</string>
					<key>DKDLockInfo</key>
					<string>14</string>
					<key>GraphicID</key>
					<string>BFCBC8FC</string>
					<key>GraphicStyle</key>
					<string>10</string>
					<key>GridRef</key>
					<string>1</string>
				</dict>
				<dict>
					<key>Class</key>
					<string>DKDLine</string>
					<key>DKDLockInfo</key>
					<string>14</string>
					<key>GraphicID</key>
					<string>6544B9FC</string>
					<key>GraphicStyle</key>
					<string>8</string>
					<key>GridRef</key>
					<string>1</string>
					<key>SVGPath</key>
					<string>M207.413803,118.248009 L262.412842,118.247932</string>
				</dict>
				<dict>
					<key>Class</key>
					<string>DKDLine</string>
					<key>DKDLockInfo</key>
					<string>14</string>
					<key>GraphicID</key>
					<string>02C40AFC</string>
					<key>GraphicStyle</key>
					<string>8</string>
					<key>GridRef</key>
					<string>1</string>
					<key>SVGPath</key>
					<string>M103.499146,119.831551 L159.99823,118.83149</string>
				</dict>
				<dict>
					<key>AttributedText</key>
					<dict>
						<key>String</key>
						<string>phycobilisome</string>
						<key>TextAttribute</key>
						<string>64</string>
					</dict>
					<key>Bounds</key>
					<string>{{148.02, 74.0101}, {69.0069, 19.3334}}</string>
					<key>Class</key>
					<string>DKDTextArea</string>
					<key>DKDLockInfo</key>
					<string>14</string>
					<key>GraphicID</key>
					<string>2FD73BFC</string>
					<key>GraphicStyle</key>
					<string>10</string>
					<key>GridRef</key>
					<string>1</string>
				</dict>
				<dict>
					<key>Class</key>
					<string>DKDLine</string>
					<key>DKDLockInfo</key>
					<string>14</string>
					<key>GraphicID</key>
					<string>89C31CFC</string>
					<key>GraphicStyle</key>
					<string>8</string>
					<key>GridRef</key>
					<string>1</string>
					<key>SVGPath</key>
					<string>M96.082794,118.415146 L168.91568,86.415886</string>
				</dict>
				<dict>
					<key>Bounds</key>
					<string>{{434.637, 188.386}, {7.33755, 5.33322}}</string>
					<key>Class</key>
					<string>DKDLeftDrum</string>
					<key>DKDLockInfo</key>
					<string>14</string>
					<key>DrumBowFraction</key>
					<string>0.125</string>
					<key>GraphicID</key>
					<string>9B9A360D</string>
					<key>GraphicStyle</key>
					<string>40</string>
					<key>GridRef</key>
					<string>1</string>
				</dict>
				<dict>
					<key>AttributedText</key>
					<dict>
						<key>String</key>
						<string>Tom</string>
						<key>TextAttribute</key>
						<string>64</string>
					</dict>
					<key>Bounds</key>
					<string>{{421.071, 177.302}, {27.5005, 11.0001}}</string>
					<key>Class</key>
					<string>DKDTextArea</string>
					<key>DKDLockInfo</key>
					<string>14</string>
					<key>GraphicID</key>
					<string>6FC7A60D</string>
					<key>GraphicStyle</key>
					<string>10</string>
					<key>GridRef</key>
					<string>1</string>
				</dict>
				<dict>
					<key>AttributedText</key>
					<dict>
						<key>String</key>
						<string>epiplastid membrane
     EpM</string>
						<key>TextAttribute</key>
						<string>32</string>
					</dict>
					<key>Bounds</key>
					<string>{{362.933477234, 144.884748473}, {58, 34.4746303705}}</string>
					<key>Class</key>
					<string>DKDTextArea</string>
					<key>DKDLockInfo</key>
					<string>14</string>
					<key>GraphicID</key>
					<string>43B35C2D</string>
					<key>GraphicStyle</key>
					<string>10</string>
					<key>GridRef</key>
					<string>1</string>
				</dict>
				<dict>
					<key>Class</key>
					<string>DKDLine</string>
					<key>DKDLockInfo</key>
					<string>14</string>
					<key>GraphicID</key>
					<string>34DC3D2D</string>
					<key>GraphicStyle</key>
					<string>8</string>
					<key>GridRef</key>
					<string>1</string>
					<key>SVGPath</key>
					<string>M425.58728,136.296875 L398.261963,145.963272</string>
				</dict>
				<dict>
					<key>Bounds</key>
					<string>{{263.486, 84.9034}, {3.33527, 9.33307}}</string>
					<key>Class</key>
					<string>DKDOval</string>
					<key>DKDLockInfo</key>
					<string>10</string>
					<key>GraphicID</key>
					<string>4E82705D</string>
					<key>GraphicStyle</key>
					<string>105</string>
					<key>GridRef</key>
					<string>1</string>
				</dict>
				<dict>
					<key>AttributedText</key>
					<dict>
						<key>String</key>
						<string>starch</string>
						<key>TextAttribute</key>
						<string>176</string>
					</dict>
					<key>Bounds</key>
					<string>{{169.164, 89.9599}, {41.9907, 13}}</string>
					<key>Class</key>
					<string>DKDTextArea</string>
					<key>DKDLockInfo</key>
					<string>14</string>
					<key>GraphicID</key>
					<string>D528615D</string>
					<key>GraphicStyle</key>
					<string>10</string>
					<key>GridRef</key>
					<string>1</string>
				</dict>
				<dict>
					<key>Bounds</key>
					<string>{{503.09, 161.707}, {6.00354, 15.9996}}</string>
					<key>Class</key>
					<string>DKDOval</string>
					<key>DKDLockInfo</key>
					<string>10</string>
					<key>GraphicID</key>
					<string>8696E15D</string>
					<key>GraphicStyle</key>
					<string>105</string>
					<key>GridRef</key>
					<string>1</string>
				</dict>
				<dict>
					<key>Bounds</key>
					<string>{{509.892, 145.847}, {6.00354, 15.9996}}</string>
					<key>Class</key>
					<string>DKDOval</string>
					<key>DKDLockInfo</key>
					<string>10</string>
					<key>GraphicID</key>
					<string>F371925D</string>
					<key>GraphicStyle</key>
					<string>105</string>
					<key>GridRef</key>
					<string>1</string>
				</dict>
				<dict>
					<key>AttributedText</key>
					<dict>
						<key>String</key>
						<string>starch</string>
						<key>TextAttribute</key>
						<string>192</string>
					</dict>
					<key>Bounds</key>
					<string>{{514.775, 172.097}, {58, 15}}</string>
					<key>Class</key>
					<string>DKDTextArea</string>
					<key>DKDLockInfo</key>
					<string>14</string>
					<key>GraphicID</key>
					<string>BA06035D</string>
					<key>GraphicStyle</key>
					<string>10</string>
					<key>GridRef</key>
					<string>1</string>
				</dict>
				<dict>
					<key>Class</key>
					<string>DKDLine</string>
					<key>DKDLockInfo</key>
					<string>14</string>
					<key>GraphicID</key>
					<string>21C1535D</string>
					<key>GraphicStyle</key>
					<string>8</string>
					<key>GridRef</key>
					<string>1</string>
					<key>SVGPath</key>
					<string>M519.106506,173.857849 L508.45752,171.524551</string>
				</dict>
				<dict>
					<key>Class</key>
					<string>DKDLine</string>
					<key>DKDLockInfo</key>
					<string>14</string>
					<key>GraphicID</key>
					<string>C546B35D</string>
					<key>GraphicStyle</key>
					<string>8</string>
					<key>GridRef</key>
					<string>1</string>
					<key>SVGPath</key>
					<string>M523.240784,170.663788 L513.25885,153.6642</string>
				</dict>
				<dict>
					<key>Class</key>
					<string>DKDContinuousBezier</string>
					<key>DKDLockInfo</key>
					<string>14</string>
					<key>GraphicID</key>
					<string>E9FF807D</string>
					<key>GraphicStyle</key>
					<string>8</string>
					<key>GridRef</key>
					<string>1</string>
					<key>PathArchive</key>
					<dict>
						<key>DKDScaleRect</key>
						<string>{{80.798027, 30.953453}, {26.682694, 6.815094}}</string>
						<key>index</key>
						<string>27</string>
					</dict>
				</dict>
				<dict>
					<key>Class</key>
					<string>DKDContinuousBezier</string>
					<key>DKDLockInfo</key>
					<string>14</string>
					<key>GraphicID</key>
					<string>E75C277D</string>
					<key>GraphicStyle</key>
					<string>8</string>
					<key>GridRef</key>
					<string>1</string>
					<key>PathArchive</key>
					<dict>
						<key>DKDScaleRect</key>
						<string>{{141.510361, 121.949661}, {9.954757, 33.095993}}</string>
						<key>index</key>
						<string>43</string>
					</dict>
				</dict>
				<dict>
					<key>Bounds</key>
					<string>{{31.0197, 102.13}, {4.66655, 37.195}}</string>
					<key>Class</key>
					<string>DKDRoundedRectangle</string>
					<key>DKDLockInfo</key>
					<string>14</string>
					<key>DKDRectRadius0</key>
					<string>1.666618</string>
					<key>DKDRectRadius1</key>
					<string>1.666618</string>
					<key>DKDRectRadius2</key>
					<string>1.666618</string>
					<key>DKDRectRadius3</key>
					<string>1.666618</string>
					<key>GraphicID</key>
					<string>8603F75D</string>
					<key>GraphicStyle</key>
					<string>8</string>
					<key>GridRef</key>
					<string>1</string>
				</dict>
				<dict>
					<key>Class</key>
					<string>DKDContinuousBezier</string>
					<key>DKDLockInfo</key>
					<string>14</string>
					<key>GraphicID</key>
					<string>0A5EFE5D</string>
					<key>GraphicStyle</key>
					<string>8</string>
					<key>GridRef</key>
					<string>1</string>
					<key>PathArchive</key>
					<dict>
						<key>DKDScaleRect</key>
						<string>{{406.530334, 61.167076}, {16.536622, 35.977913}}</string>
						<key>index</key>
						<string>59</string>
					</dict>
				</dict>
				<dict>
					<key>Class</key>
					<string>DKDContinuousBezier</string>
					<key>DKDLockInfo</key>
					<string>14</string>
					<key>GraphicID</key>
					<string>E5A4BD7D</string>
					<key>GraphicStyle</key>
					<string>8</string>
					<key>GridRef</key>
					<string>1</string>
					<key>PathArchive</key>
					<dict>
						<key>DKDScaleRect</key>
						<string>{{134.120148, 68.039612}, {14.451843, 24.7005}}</string>
						<key>index</key>
						<string>75</string>
					</dict>
				</dict>
				<dict>
					<key>Class</key>
					<string>DKDContinuousBezier</string>
					<key>DKDLockInfo</key>
					<string>14</string>
					<key>GraphicID</key>
					<string>4A21368D</string>
					<key>GraphicStyle</key>
					<string>8</string>
					<key>GridRef</key>
					<string>1</string>
					<key>PathArchive</key>
					<dict>
						<key>DKDScaleRect</key>
						<string>{{464.541138, 31.228121}, {30.746002, 17.27091}}</string>
						<key>index</key>
						<string>91</string>
					</dict>
				</dict>
				<dict>
					<key>Bounds</key>
					<string>{{404.004, 101.403}, {4.66655, 37.195}}</string>
					<key>Class</key>
					<string>DKDRoundedRectangle</string>
					<key>DKDLockInfo</key>
					<string>14</string>
					<key>DKDRectRadius0</key>
					<string>1.666618</string>
					<key>DKDRectRadius1</key>
					<string>1.666618</string>
					<key>DKDRectRadius2</key>
					<string>1.666618</string>
					<key>DKDRectRadius3</key>
					<string>1.666618</string>
					<key>GraphicID</key>
					<string>D3EF585D</string>
					<key>GraphicStyle</key>
					<string>8</string>
					<key>GridRef</key>
					<string>1</string>
				</dict>
				<dict>
					<key>Bounds</key>
					<string>{{517.968, 95.9903}, {4.66655, 37.195}}</string>
					<key>Class</key>
					<string>DKDRoundedRectangle</string>
					<key>DKDLockInfo</key>
					<string>14</string>
					<key>DKDRectRadius0</key>
					<string>1.666618</string>
					<key>DKDRectRadius1</key>
					<string>1.666618</string>
					<key>DKDRectRadius2</key>
					<string>1.666618</string>
					<key>DKDRectRadius3</key>
					<string>1.666618</string>
					<key>GraphicID</key>
					<string>93452B5D</string>
					<key>GraphicStyle</key>
					<string>8</string>
					<key>GridRef</key>
					<string>1</string>
				</dict>
				<dict>
					<key>Class</key>
					<string>DKDContinuousBezier</string>
					<key>DKDLockInfo</key>
					<string>14</string>
					<key>GraphicID</key>
					<string>3412EC5D</string>
					<key>GraphicStyle</key>
					<string>8</string>
					<key>GridRef</key>
					<string>1</string>
					<key>PathArchive</key>
					<dict>
						<key>DKDScaleRect</key>
						<string>{{405.518768, 147.316254}, {19.244294, 34.977935}}</string>
						<key>index</key>
						<string>107</string>
					</dict>
				</dict>
				<dict>
					<key>Class</key>
					<string>DKDContinuousBezier</string>
					<key>DKDLockInfo</key>
					<string>14</string>
					<key>GraphicID</key>
					<string>B6D0E26D</string>
					<key>GraphicStyle</key>
					<string>8</string>
					<key>GridRef</key>
					<string>1</string>
					<key>PathArchive</key>
					<dict>
						<key>DKDScaleRect</key>
						<string>{{422.741974, 32.646931}, {30.421295, 26.412033}}</string>
						<key>index</key>
						<string>123</string>
					</dict>
				</dict>
				<dict>
					<key>Class</key>
					<string>DKDContinuousBezier</string>
					<key>DKDLockInfo</key>
					<string>14</string>
					<key>GraphicID</key>
					<string>6D641B6D</string>
					<key>GraphicStyle</key>
					<string>8</string>
					<key>GridRef</key>
					<string>1</string>
					<key>PathArchive</key>
					<dict>
						<key>DKDScaleRect</key>
						<string>{{32.121048, 141.622269}, {16.536568, 35.97789}}</string>
						<key>index</key>
						<string>139</string>
					</dict>
				</dict>
				<dict>
					<key>Class</key>
					<string>DKDContinuousBezier</string>
					<key>DKDLockInfo</key>
					<string>14</string>
					<key>GraphicID</key>
					<string>E16DCC6D</string>
					<key>GraphicStyle</key>
					<string>8</string>
					<key>GridRef</key>
					<string>1</string>
					<key>PathArchive</key>
					<dict>
						<key>DKDScaleRect</key>
						<string>{{32.445827, 62.639572}, {16.536637, 35.977905}}</string>
						<key>index</key>
						<string>155</string>
					</dict>
				</dict>
				<dict>
					<key>Class</key>
					<string>DKDContinuousBezier</string>
					<key>DKDLockInfo</key>
					<string>14</string>
					<key>GraphicID</key>
					<string>4D824D6D</string>
					<key>GraphicStyle</key>
					<string>8</string>
					<key>GridRef</key>
					<string>1</string>
					<key>PathArchive</key>
					<dict>
						<key>DKDScaleRect</key>
						<string>{{48.657475, 34.119427}, {30.421291, 26.412037}}</string>
						<key>index</key>
						<string>171</string>
					</dict>
				</dict>
				<dict>
					<key>Class</key>
					<string>DKDContinuousBezier</string>
					<key>DKDLockInfo</key>
					<string>14</string>
					<key>GraphicID</key>
					<string>CE9F5E6D</string>
					<key>GraphicStyle</key>
					<string>8</string>
					<key>GridRef</key>
					<string>1</string>
					<key>PathArchive</key>
					<dict>
						<key>DKDScaleRect</key>
						<string>{{109.068024, 36.492706}, {26.412033, 30.421288}}</string>
						<key>index</key>
						<string>187</string>
					</dict>
				</dict>
				<dict>
					<key>AttributedText</key>
					<dict>
						<key>String</key>
						<string>cortical alveoli</string>
						<key>TextAttribute</key>
						<string>208</string>
					</dict>
					<key>Bounds</key>
					<string>{{118.949, 28.2224}, {69.8244, 29}}</string>
					<key>Class</key>
					<string>DKDTextArea</string>
					<key>DKDLockInfo</key>
					<string>14</string>
					<key>GraphicID</key>
					<string>0B7E137D</string>
					<key>GraphicStyle</key>
					<string>10</string>
					<key>GridRef</key>
					<string>1</string>
				</dict>
				<dict>
					<key>Class</key>
					<string>DKDLine</string>
					<key>DKDLockInfo</key>
					<string>14</string>
					<key>GraphicID</key>
					<string>5019747D</string>
					<key>GraphicStyle</key>
					<string>8</string>
					<key>GridRef</key>
					<string>1</string>
					<key>SVGPath</key>
					<string>M124.073692,49.471096 L135.056778,40.971279</string>
				</dict>
				<dict>
					<key>Class</key>
					<string>DKDLine</string>
					<key>DKDLockInfo</key>
					<string>14</string>
					<key>GraphicID</key>
					<string>0D94E47D</string>
					<key>GraphicStyle</key>
					<string>8</string>
					<key>GridRef</key>
					<string>1</string>
					<key>SVGPath</key>
					<string>M132.877319,34.943993 L108.506615,34.443981</string>
				</dict>
				<dict>
					<key>Class</key>
					<string>DKDContinuousBezier</string>
					<key>DKDLockInfo</key>
					<string>14</string>
					<key>GraphicID</key>
					<string>1A5BF87D</string>
					<key>GraphicStyle</key>
					<string>8</string>
					<key>GridRef</key>
					<string>1</string>
					<key>PathArchive</key>
					<dict>
						<key>DKDScaleRect</key>
						<string>{{497.303467, 48.988735}, {17.450928, 23.877217}}</string>
						<key>index</key>
						<string>203</string>
					</dict>
				</dict>
				<dict>
					<key>AttributedText</key>
					<dict>
						<key>String</key>
						<string>cortical alveoli</string>
						<key>TextAttribute</key>
						<string>208</string>
					</dict>
					<key>Bounds</key>
					<string>{{493.964, 32.6003}, {69.8244, 29}}</string>
					<key>Class</key>
					<string>DKDTextArea</string>
					<key>DKDLockInfo</key>
					<string>14</string>
					<key>GraphicID</key>
					<string>753D7B8D</string>
					<key>GraphicStyle</key>
					<string>10</string>
					<key>GridRef</key>
					<string>1</string>
				</dict>
				<dict>
					<key>Class</key>
					<string>DKDLine</string>
					<key>DKDLockInfo</key>
					<string>14</string>
					<key>GraphicID</key>
					<string>F08DEB8D</string>
					<key>GraphicStyle</key>
					<string>8</string>
					<key>GridRef</key>
					<string>1</string>
					<key>SVGPath</key>
					<string>M511.978394,48.054684 L495.834229,45.388069</string>
				</dict>
				<dict>
					<key>Class</key>
					<string>DKDLine</string>
					<key>DKDLockInfo</key>
					<string>14</string>
					<key>GraphicID</key>
					<string>CECD4C8D</string>
					<key>GraphicStyle</key>
					<string>8</string>
					<key>GridRef</key>
					<string>1</string>
					<key>SVGPath</key>
					<string>M511.443298,49.52718 L507.973114,59.526913</string>
				</dict>
				<dict>
					<key>Class</key>
					<string>DKDLine</string>
					<key>DKDLockInfo</key>
					<string>14</string>
					<key>GraphicID</key>
					<string>B0DDBE8D</string>
					<key>GraphicStyle</key>
					<string>8</string>
					<key>GridRef</key>
					<string>1</string>
					<key>SVGPath</key>
					<string>M205.454071,96.803223 L263.797913,90.970016</string>
				</dict>
				<dict>
					<key>Class</key>
					<string>DKDLine</string>
					<key>DKDLockInfo</key>
					<string>14</string>
					<key>GraphicID</key>
					<string>45C21F8D</string>
					<key>GraphicStyle</key>
					<string>8</string>
					<key>GridRef</key>
					<string>1</string>
					<key>SVGPath</key>
					<string>M140.214874,111.608719 L171.876633,96.442406</string>
				</dict>
				<dict>
					<key>Bounds</key>
					<string>{{125.342, 108.846}, {15.9996, 6.00354}}</string>
					<key>Class</key>
					<string>DKDOval</string>
					<key>DKDLockInfo</key>
					<string>10</string>
					<key>GraphicID</key>
					<string>57B8D09D</string>
					<key>GraphicStyle</key>
					<string>105</string>
					<key>GridRef</key>
					<string>1</string>
				</dict>
				<dict>
					<key>Bounds</key>
					<string>{{502.709, 101.887}, {7.66667, 7.66667}}</string>
					<key>Class</key>
					<string>DKDCircle</string>
					<key>DKDLockInfo</key>
					<string>14</string>
					<key>GraphicID</key>
					<string>FF7C8D9D</string>
					<key>GraphicStyle</key>
					<string>8</string>
					<key>GridRef</key>
					<string>1</string>
				</dict>
				<dict>
					<key>AttributedText</key>
					<dict>
						<key>String</key>
						<string>chloroplast envelope</string>
						<key>TextAttribute</key>
						<string>224</string>
					</dict>
					<key>Bounds</key>
					<string>{{164.566, 128.269}, {58, 20}}</string>
					<key>Class</key>
					<string>DKDTextArea</string>
					<key>DKDLockInfo</key>
					<string>14</string>
					<key>GraphicID</key>
					<string>C75DB429</string>
					<key>GraphicStyle</key>
					<string>10</string>
					<key>GridRef</key>
					<string>1</string>
				</dict>
				<dict>
					<key>Class</key>
					<string>DKDLine</string>
					<key>DKDLockInfo</key>
					<string>14</string>
					<key>GraphicID</key>
					<string>E1EA7E29</string>
					<key>GraphicStyle</key>
					<string>8</string>
					<key>GridRef</key>
					<string>1</string>
					<key>SVGPath</key>
					<string>M210.881012,140.386642 L249.20372,128.386871</string>
				</dict>
				<dict>
					<key>Class</key>
					<string>DKDLine</string>
					<key>DKDLockInfo</key>
					<string>14</string>
					<key>GraphicID</key>
					<string>1BD3FE29</string>
					<key>GraphicStyle</key>
					<string>8</string>
					<key>GridRef</key>
					<string>1</string>
					<key>SVGPath</key>
					<string>M235.026855,133.192703 L252.670929,135.192551</string>
				</dict>
				<dict>
					<key>AttributedText</key>
					<dict>
						<key>String</key>
						<string>PS</string>
						<key>TextAttribute</key>
						<string>176</string>
					</dict>
					<key>Bounds</key>
					<string>{{190.069432511, 101.935918227}, {23.6353810025, 12.5679331999}}</string>
					<key>Class</key>
					<string>DKDTextArea</string>
					<key>DKDLockInfo</key>
					<string>14</string>
					<key>GraphicID</key>
					<string>AC3E37BD</string>
					<key>GraphicStyle</key>
					<string>10</string>
					<key>GridRef</key>
					<string>1</string>
				</dict>
				<dict>
					<key>Class</key>
					<string>DKDLine</string>
					<key>DKDLockInfo</key>
					<string>14</string>
					<key>GraphicID</key>
					<string>A687B7BD</string>
					<key>GraphicStyle</key>
					<string>8</string>
					<key>GridRef</key>
					<string>1</string>
					<key>SVGPath</key>
					<string>M211.01297,108.526642 L250.669724,109.19323</string>
				</dict>
				<dict>
					<key>AttributedText</key>
					<dict>
						<key>String</key>
						<string>IM</string>
						<key>TextAttribute</key>
						<string>128</string>
					</dict>
					<key>Bounds</key>
					<string>{{502.357, 191.018}, {24, 15}}</string>
					<key>Class</key>
					<string>DKDTextArea</string>
					<key>DKDLockInfo</key>
					<string>14</string>
					<key>GraphicID</key>
					<string>0B206FBD</string>
					<key>GraphicStyle</key>
					<string>10</string>
					<key>GridRef</key>
					<string>1</string>
				</dict>
				<dict>
					<key>AttributedText</key>
					<dict>
						<key>String</key>
						<string>OM</string>
						<key>TextAttribute</key>
						<string>80</string>
					</dict>
					<key>Bounds</key>
					<string>{{369.569, 86.9705}, {41.3257, 18.6758}}</string>
					<key>Class</key>
					<string>DKDTextArea</string>
					<key>DKDLockInfo</key>
					<string>14</string>
					<key>GraphicID</key>
					<string>4B5F20CD</string>
					<key>GraphicStyle</key>
					<string>10</string>
					<key>GridRef</key>
					<string>1</string>
					<key>Tabs</key>
					<array>
						<dict>
							<key>RangeTab</key>
							<string>{0, 2}</string>
							<key>index</key>
							<string>0</string>
						</dict>
					</array>
				</dict>
				<dict>
					<key>Class</key>
					<string>DKDLine</string>
					<key>DKDLockInfo</key>
					<string>14</string>
					<key>GraphicID</key>
					<string>D639E0CD</string>
					<key>GraphicStyle</key>
					<string>8</string>
					<key>GridRef</key>
					<string>1</string>
					<key>SVGPath</key>
					<string>M397.252563,94.666191 L440.911652,113.332329</string>
				</dict>
				<dict>
					<key>AttributedText</key>
					<dict>
						<key>String</key>
						<string>OM</string>
						<key>TextAttribute</key>
						<string>80</string>
					</dict>
					<key>Bounds</key>
					<string>{{190.078, 173.108}, {31.3199, 16.6758}}</string>
					<key>Class</key>
					<string>DKDTextArea</string>
					<key>DKDLockInfo</key>
					<string>14</string>
					<key>GraphicID</key>
					<string>AEB8E3CD</string>
					<key>GraphicStyle</key>
					<string>10</string>
					<key>GridRef</key>
					<string>1</string>
					<key>Tabs</key>
					<array>
						<dict>
							<key>RangeTab</key>
							<string>{0, 2}</string>
							<key>index</key>
							<string>0</string>
						</dict>
					</array>
				</dict>
				<dict>
					<key>Class</key>
					<string>DKDLine</string>
					<key>DKDLockInfo</key>
					<string>14</string>
					<key>GraphicID</key>
					<string>6A5335CD</string>
					<key>GraphicStyle</key>
					<string>8</string>
					<key>GridRef</key>
					<string>1</string>
					<key>SVGPath</key>
					<string>M217.947357,180.803192 L260.2724,162.136932</string>
				</dict>
				<dict>
					<key>Class</key>
					<string>DKDLine</string>
					<key>DKDLockInfo</key>
					<string>14</string>
					<key>GraphicID</key>
					<string>D8E6F7CD</string>
					<key>GraphicStyle</key>
					<string>8</string>
					<key>GridRef</key>
					<string>1</string>
					<key>SVGPath</key>
					<string>M219.413391,183.608963 L254.400848,194.941971</string>
				</dict>
				<dict>
					<key>Class</key>
					<string>DKDLine</string>
					<key>DKDLockInfo</key>
					<string>14</string>
					<key>GraphicID</key>
					<string>C451EACD</string>
					<key>GraphicStyle</key>
					<string>8</string>
					<key>GridRef</key>
					<string>1</string>
					<key>SVGPath</key>
					<string>M483.752777,163.768723 L513.126953,191.434631</string>
				</dict>
				<dict>
					<key>Class</key>
					<string>DKDLine</string>
					<key>DKDLockInfo</key>
					<string>14</string>
					<key>GraphicID</key>
					<string>D917EBCD</string>
					<key>GraphicStyle</key>
					<string>8</string>
					<key>GridRef</key>
					<string>1</string>
					<key>SVGPath</key>
					<string>M483.884705,195.907104 L505.921326,198.240311</string>
				</dict>
				<dict>
					<key>AttributedText</key>
					<dict>
						<key>String</key>
						<string>stroma</string>
						<key>TextAttribute</key>
						<string>0</string>
					</dict>
					<key>Bounds</key>
					<string>{{263.818, 101.305}, {34.0004, 12.0001}}</string>
					<key>Class</key>
					<string>DKDTextArea</string>
					<key>DKDLockInfo</key>
					<string>14</string>
					<key>GraphicID</key>
					<string>CAB9CA3F</string>
					<key>GraphicStyle</key>
					<string>10</string>
					<key>GridRef</key>
					<string>1</string>
				</dict>
				<dict>
					<key>AttributedText</key>
					<dict>
						<key>String</key>
						<string>stroma</string>
						<key>TextAttribute</key>
						<string>0</string>
					</dict>
					<key>Bounds</key>
					<string>{{448.328, 161.999}, {34.0004, 12.0001}}</string>
					<key>Class</key>
					<string>DKDTextArea</string>
					<key>DKDLockInfo</key>
					<string>14</string>
					<key>GraphicID</key>
					<string>FC727F3F</string>
					<key>GraphicStyle</key>
					<string>10</string>
					<key>GridRef</key>
					<string>1</string>
				</dict>
				<dict>
					<key>Bounds</key>
					<string>{{429.84855859, 97.0258173941}, {68.9784751763, 80.1384824805}}</string>
					<key>Class</key>
					<string>DKDOval</string>
					<key>DKDLockInfo</key>
					<string>10</string>
					<key>DkBezDashPattern</key>
					<string>8</string>
					<key>GraphicID</key>
					<string>02330A7B</string>
					<key>GraphicStyle</key>
					<string>72</string>
					<key>GridRef</key>
					<string>1</string>
				</dict>
				<dict>
					<key>Class</key>
					<string>DKDLine</string>
					<key>DKDLockInfo</key>
					<string>14</string>
					<key>GraphicID</key>
					<string>5981438B</string>
					<key>GraphicStyle</key>
					<string>8</string>
					<key>GridRef</key>
					<string>1</string>
					<key>SVGPath</key>
					<string>M344.00034881,67.0467197607 L306.749963361,99.2682054911</string>
				</dict>
				<dict>
					<key>AttributedText</key>
					<dict>
						<key>String</key>
						<string>periplastid reticulum (PR)</string>
						<key>TextAttribute</key>
						<string>240</string>
					</dict>
					<key>Bounds</key>
					<string>{{316.04740352, 37.8755172559}, {76.061709213, 20.960939693}}</string>
					<key>Class</key>
					<string>DKDTextArea</string>
					<key>DKDLockInfo</key>
					<string>14</string>
					<key>GraphicID</key>
					<string>31FDFD8B</string>
					<key>GraphicStyle</key>
					<string>10</string>
					<key>GridRef</key>
					<string>1</string>
				</dict>
				<dict>
					<key>Class</key>
					<string>DKDBezier</string>
					<key>DKDLockInfo</key>
					<string>14</string>
					<key>GraphicID</key>
					<string>1EE5679B</string>
					<key>GraphicStyle</key>
					<string>136</string>
					<key>GridRef</key>
					<string>17</string>
					<key>PathArchive</key>
					<dict>
						<key>DKDScaleRect</key>
						<string>{{289.362848524, 79.3812332016}, {10.6150894731, 9.942712674612}}</string>
						<key>index</key>
						<string>95</string>
					</dict>
				</dict>
				<dict>
					<key>Bounds</key>
					<string>{{296.614171667, 73.3518616667}, {2.64345, 2.64345}}</string>
					<key>Class</key>
					<string>DKDCircle</string>
					<key>DKDLockInfo</key>
					<string>14</string>
					<key>GraphicID</key>
					<string>779665AB</string>
					<key>GraphicStyle</key>
					<string>41</string>
					<key>GridRef</key>
					<string>1</string>
				</dict>
				<dict>
					<key>Bounds</key>
					<string>{{509.981732446, 75.1197324464}, {4.467871773963, 4.467871773963}}</string>
					<key>Class</key>
					<string>DKDCircle</string>
					<key>DKDLockInfo</key>
					<string>14</string>
					<key>GraphicID</key>
					<string>8FC706BB</string>
					<key>GraphicStyle</key>
					<string>8</string>
					<key>GridRef</key>
					<string>1</string>
				</dict>
				<dict>
					<key>AttributedText</key>
					<dict>
						<key>String</key>
						<string>periplastid membrane (PPM)</string>
						<key>TextAttribute</key>
						<string>16</string>
					</dict>
					<key>Bounds</key>
					<string>{{355.684958908, 104.412831651}, {48.0002, 47.9998}}</string>
					<key>Class</key>
					<string>DKDTextArea</string>
					<key>DKDLockInfo</key>
					<string>14</string>
					<key>GraphicID</key>
					<string>8E10DA8A</string>
					<key>GraphicStyle</key>
					<string>10</string>
					<key>GridRef</key>
					<string>1</string>
				</dict>
				<dict>
					<key>Class</key>
					<string>DKDLine</string>
					<key>DKDLockInfo</key>
					<string>14</string>
					<key>GraphicID</key>
					<string>F56A6B8A</string>
					<key>GraphicStyle</key>
					<string>8</string>
					<key>GridRef</key>
					<string>1</string>
					<key>SVGPath</key>
					<string>M394.357937445,130.008359014 L429.079759136,131.140569766</string>
				</dict>
			</array>
			<key>HideDimensions</key>
			<string>NO</string>
			<key>LayerColorMod</key>
			<dict>
				<key>DKDOnColorMod</key>
				<string>NO</string>
				<key>DKDOpacityColorMod</key>
				<string>0.5</string>
				<key>DKDOutlineColorMod</key>
				<string>NO</string>
				<key>DKDTintColorColorMod</key>
				<dict>
					<key>ColorSpace</key>
					<string>NSCalibratedWhiteColorSpace</string>
					<key>Opacity</key>
					<string>1</string>
					<key>White</key>
					<string>0.5</string>
				</dict>
				<key>DKDTintFractionColorMod</key>
				<string>0.5</string>
			</dict>
			<key>LayerLock</key>
			<string>NO</string>
			<key>LayerName</key>
			<string>Paper</string>
			<key>LayerState</key>
			<string>Active</string>
			<key>OutlineLayer</key>
			<string>NO</string>
		</dict>
	</array>
	<key>DKDPagesSpec</key>
	<dict>
		<key>BackgroundDisplay</key>
		<string>Background</string>
		<key>CanvasBorder</key>
		<string>rgb 0.54902 0.53333 0.53333 1</string>
		<key>CanvasColor</key>
		<string>rgb 0.28628 0.28628 0.28628 1</string>
		<key>CanvasMargin</key>
		<string>0</string>
		<key>DetailsDrawerWidth</key>
		<string>200</string>
		<key>DisplayAttributesBar</key>
		<string>YES</string>
		<key>DisplayRulers</key>
		<string>NO</string>
		<key>FullScreen</key>
		<string>NO</string>
		<key>FullScreenCanvasMargin</key>
		<string>141.73228</string>
		<key>LayersDrawerWidth</key>
		<string>200</string>
		<key>NonFullScreenCanvasMargin</key>
		<string>0</string>
		<key>NumberAcrossFirst</key>
		<string>NO</string>
		<key>PagesAcross</key>
		<string>1</string>
		<key>PagesDown</key>
		<string>1</string>
		<key>PagesSpecBackgroundRGB</key>
		<string>white 1 1</string>
		<key>PagesSpecPrintBackground</key>
		<string>NO</string>
		<key>ShowPageBreaks</key>
		<string>NO</string>
		<key>SizeChecker</key>
		<string>40</string>
		<key>aCheckerColor</key>
		<string>rgb 0.94118 0.94118 0.94118 1</string>
		<key>bCheckerColor</key>
		<string>rgb 0.76471 0.78824 0.70196 1</string>
	</dict>
	<key>DKDPrintInfo</key>
	<dict>
		<key>BottomMargin</key>
		<string>40</string>
		<key>Copies</key>
		<string>1</string>
		<key>FallBackPaperSizeHeight</key>
		<string>841.97998</string>
		<key>FallBackPaperSizeWidth</key>
		<string>594.98999</string>
		<key>FirstPage</key>
		<string>1</string>
		<key>HorizontalPagination</key>
		<string>2</string>
		<key>HorizontallyCentered</key>
		<string>NO</string>
		<key>LastPage</key>
		<string>2147483647</string>
		<key>LeftMargin</key>
		<string>18</string>
		<key>MustCollate</key>
		<string>YES</string>
		<key>Orientation</key>
		<string>0</string>
		<key>PaperName</key>
		<string>Custom</string>
		<key>PaperSizeHeight</key>
		<string>841.97998</string>
		<key>PaperSizeWidth</key>
		<string>594.98999</string>
		<key>PreviewPageNumber</key>
		<string>1</string>
		<key>PrintAllPages</key>
		<string>YES</string>
		<key>PrintJobDisposition</key>
		<string>NSPrintSaveJob</string>
		<key>PrintSavePath</key>
		<string>/Users/TomCS/Desktop/SymbiogenesisReview/SymbiogenesisFig2.pdf</string>
		<key>PrintScalingFactor</key>
		<string>1</string>
		<key>PrinterName</key>
		<string>HP Photosmart 2600 series</string>
		<key>ReversePageOrder</key>
		<string>NO</string>
		<key>RightMargin</key>
		<string>18</string>
		<key>TopMargin</key>
		<string>18</string>
		<key>VerticalPagination</key>
		<string>2</string>
		<key>VerticallyCentered</key>
		<string>NO</string>
		<key>XPrintMirror</key>
		<string>NO</string>
		<key>YPrintMirror</key>
		<string>NO</string>
	</dict>
	<key>DKDSaveTimeStamp</key>
	<string>2017-04-01 09:31:44 +0000</string>
	<key>DKDSkeletonLayersList</key>
	<array>
		<dict>
			<key>CloakLayerGuidelines</key>
			<string>NO</string>
			<key>CloakLayerVertices</key>
			<string>NO</string>
			<key>FullLayerScale</key>
			<dict>
				<key>ArchivePrecision</key>
				<string>12</string>
				<key>ScaleOriginX</key>
				<string>0</string>
				<key>ScaleOriginY</key>
				<string>0</string>
				<key>ScalePlusDown</key>
				<string>YES</string>
				<key>ScalePlusToRight</key>
				<string>YES</string>
				<key>ScaleScale</key>
				<string>1</string>
				<key>ScaleUnits</key>
				<string>Inches</string>
			</dict>
			<key>HideDimensions</key>
			<string>NO</string>
			<key>LayerColorMod</key>
			<dict>
				<key>DKDOnColorMod</key>
				<string>NO</string>
				<key>DKDOpacityColorMod</key>
				<string>0.5</string>
				<key>DKDOutlineColorMod</key>
				<string>NO</string>
				<key>DKDTintColorColorMod</key>
				<dict>
					<key>ColorSpace</key>
					<string>NSCalibratedWhiteColorSpace</string>
					<key>Opacity</key>
					<string>1</string>
					<key>White</key>
					<string>0.5</string>
				</dict>
				<key>DKDTintFractionColorMod</key>
				<string>0.5</string>
			</dict>
			<key>LayerLock</key>
			<string>NO</string>
			<key>LayerName</key>
			<string>Layer--1</string>
			<key>LayerState</key>
			<string>Off</string>
			<key>OutlineLayer</key>
			<string>NO</string>
		</dict>
		<dict>
			<key>CloakLayerGuidelines</key>
			<string>NO</string>
			<key>CloakLayerVertices</key>
			<string>NO</string>
			<key>FullLayerScale</key>
			<dict>
				<key>ArchivePrecision</key>
				<string>12</string>
				<key>ScaleOriginX</key>
				<string>0</string>
				<key>ScaleOriginY</key>
				<string>0</string>
				<key>ScalePlusDown</key>
				<string>YES</string>
				<key>ScalePlusToRight</key>
				<string>YES</string>
				<key>ScaleScale</key>
				<string>1</string>
				<key>ScaleUnits</key>
				<string>Inches</string>
			</dict>
			<key>HideDimensions</key>
			<string>NO</string>
			<key>LayerColorMod</key>
			<dict>
				<key>DKDOnColorMod</key>
				<string>NO</string>
				<key>DKDOpacityColorMod</key>
				<string>0.5</string>
				<key>DKDOutlineColorMod</key>
				<string>NO</string>
				<key>DKDTintColorColorMod</key>
				<dict>
					<key>ColorSpace</key>
					<string>NSCalibratedWhiteColorSpace</string>
					<key>Opacity</key>
					<string>1</string>
					<key>White</key>
					<string>0.5</string>
				</dict>
				<key>DKDTintFractionColorMod</key>
				<string>0.5</string>
			</dict>
			<key>LayerLock</key>
			<string>NO</string>
			<key>LayerName</key>
			<string>Paper</string>
			<key>LayerState</key>
			<string>Active</string>
			<key>OutlineLayer</key>
			<string>NO</string>
		</dict>
	</array>
	<key>DKDTablet</key>
	<dict>
		<key>BrushDynamic</key>
		<string>NO</string>
		<key>BrushFit</key>
		<string>6</string>
		<key>PenMax</key>
		<string>25</string>
		<key>PenMin</key>
		<string>0.5</string>
		<key>PenPressureFactor</key>
		<string>0.5</string>
		<key>PencilDynamic</key>
		<string>NO</string>
		<key>PencilFit</key>
		<string>7</string>
	</dict>
	<key>DKDTimeFormat</key>
	<dict>
		<key>Field 0 Include</key>
		<string>Weekday</string>
		<key>Field 0 Type</key>
		<string>Long</string>
		<key>Field 1 Include</key>
		<string>Year</string>
		<key>Field 1 Type</key>
		<string>Short</string>
		<key>Field 2 Include</key>
		<string>Year</string>
		<key>Field 2 Type</key>
		<string>Number</string>
		<key>Field 3 Include</key>
		<string>Year</string>
		<key>Field 3 Type</key>
		<string>Long</string>
		<key>Include GMT</key>
		<string>NO</string>
		<key>Include Title</key>
		<string>YES</string>
		<key>IncludeDate</key>
		<string>YES</string>
		<key>IncludeTime</key>
		<string>YES</string>
		<key>Seperator 0</key>
		<string> - </string>
		<key>Seperator 1</key>
		<string>. </string>
		<key>Seperator 2</key>
		<string>, </string>
		<key>Seperator 3</key>
		<string>  </string>
		<key>Time Seperator</key>
		<string>:</string>
		<key>TimeAfterDate</key>
		<string>YES</string>
		<key>Twelve Hour Clock</key>
		<string>YES</string>
		<key>Used Once</key>
		<string>YES</string>
	</dict>
	<key>DKDToolbarSelectedButtonPairs</key>
	<array>
		<string>ColorTextToolbarItemIdentifier_0</string>
		<array>
			<string>HSB_D0FFFF</string>
		</array>
		<string>ColorStrokeToolbarItemIdentifier_0</string>
		<array>
			<string>HSB_D0FFFF</string>
		</array>
		<string>ColorFillToolbarItemIdentifier_0</string>
		<array>
			<string>HSB_000080</string>
		</array>
		<string>GradientToolbarItemIdentifier_0</string>
		<array>
			<dict>
				<key>BurstPath</key>
				<array/>
				<key>BurstRect</key>
				<string>{{0.25, 0.25}, {0.5, 0.5}}</string>
				<key>EndGradientRGB</key>
				<dict>
					<key>Blue</key>
					<string>1.000000</string>
					<key>ColorSpace</key>
					<string>NSCalibratedRGBColorSpace</string>
					<key>Green</key>
					<string>1.000000</string>
					<key>Opacity</key>
					<string>1.000000</string>
					<key>Red</key>
					<string>1.000000</string>
				</dict>
				<key>GradientAngle</key>
				<string>0.000000</string>
				<key>GradientCompositeOperation</key>
				<string>Source Over</string>
				<key>GradientFillClass</key>
				<string>DKDHorizontalGradientFill</string>
				<key>GradientGradientConvergence</key>
				<dict>
					<key>FinishGradient</key>
					<string>100.00000</string>
					<key>GradientConvergence</key>
					<string>Linear</string>
					<key>StartGradient</key>
					<string>0.00000</string>
				</dict>
				<key>GradientImagePercent</key>
				<string>1.000000</string>
				<key>GradientOverlap</key>
				<string>1.000000</string>
				<key>GradientRadius</key>
				<string>0.000000</string>
				<key>LevelsOfGradient</key>
				<string>100</string>
				<key>StartGradientRGB</key>
				<dict>
					<key>Blue</key>
					<string>0.000000</string>
					<key>ColorSpace</key>
					<string>NSCalibratedRGBColorSpace</string>
					<key>Green</key>
					<string>0.000000</string>
					<key>Opacity</key>
					<string>1.000000</string>
					<key>Red</key>
					<string>0.000000</string>
				</dict>
				<key>SymmetryAngle</key>
				<string>0.000000</string>
			</dict>
		</array>
		<string>PatternForToolbarItemIdentifier_0</string>
		<array>
			<string>Toolbar_02</string>
		</array>
		<string>ChartingMenuToolbarIdentifier_0</string>
		<array>
			<string>Right Fat Arrow</string>
			<string>Right Fat Arrow</string>
			<string>Right Box Arrow</string>
			<string>Right Tear Off</string>
			<string>Right Brace</string>
			<string>Right Drum</string>
			<string>Folder</string>
			<string>Bilateral Octagon</string>
			<string>Rounded Rectangle</string>
			<string>Right Point</string>
			<string>Right Trapezoid</string>
			<string>Up Parallelogram</string>
			<string>Parallelogram</string>
			<string>Right Flame Arrow</string>
			<string>Right Nose Rectangle</string>
			<string>Right Rivet</string>
		</array>
		<string>StellateMenuToolbarIdentifier_0</string>
		<array>
			<string>Equilateral Polygon</string>
			<string>Equilateral Polygon</string>
			<string>Free Equilateral Polygon</string>
			<string>Cross Star</string>
			<string>Star</string>
			<string>Smooth Free Star</string>
			<string>Stagger Star</string>
			<string>Smooth Stagger Star</string>
			<string>Spoke</string>
		</array>
		<string>MathMenuToolbarIdentifier_0</string>
		<array>
			<string>Cubic (y = x**3), Adjustable</string>
			<string>Parabola (y = x**2), a centered fixed parabola</string>
			<string>Cubic (y = x**3), Adjustable</string>
			<string>Quartic (y = x**4), a centered fixed fourth order curve</string>
			<string>One over X (y = 1 / x) for x &gt; 0.0</string>
			<string>Natural Exponential (y = e**x), x &gt; 0</string>
			<string>Tangent (y = tan(x))</string>
			<string>Hyperbolic Tangent (y = tanh(x))</string>
			<string>Gaussian - The "Bell Shaped" probability curve</string>
			<string>Square Wave</string>
			<string>Sine (or Cosine) wave form, y = sin(x)</string>
		</array>
		<string>TechnicalMenuToolbarIdentifier_0</string>
		<array>
			<string>Orthogonal Path</string>
			<string>Orthogonal Path</string>
			<string>Auto Line</string>
			<string>Left Dimension</string>
			<string>Left External Dimension</string>
			<string>Report Information</string>
			<string>Rounded Text Bubble</string>
			<string>Straight Wall</string>
			<string>Free Wall</string>
			<string>Cog</string>
			<string>Tick Pattern</string>
		</array>
	</array>
	<key>DKDWindowState</key>
	<dict>
		<key>CursorMode</key>
		<string>Nothing</string>
		<key>DocCenter</key>
		<string>{279.494995, 370.790531357}</string>
		<key>DocumentFileName</key>
		<string>/Users/rosecavalier-smith/Desktop/ChromistFig3.ezdraw</string>
		<key>DrawersOnMainView</key>
		<string>YES</string>
		<key>GDetailsLayersDrawerEdgePreference</key>
		<string>Auto</string>
		<key>GraphicDetailsOpen</key>
		<string>NO</string>
		<key>LayerActiveAbove</key>
		<string>NO</string>
		<key>LayerOpen</key>
		<string>NO</string>
		<key>LayerSelect</key>
		<string>Active Only</string>
		<key>LayersDrawerEdgePreference</key>
		<string>Auto</string>
		<key>OutlineDrawing</key>
		<string>NO</string>
		<key>WindowLocation</key>
		<string>2188 -63 1440 990 1920 -120 1920 1177 </string>
		<key>ZoomPercent</key>
		<string>125.000000</string>
	</dict>
	<key>GroupEdit</key>
	<string>Fixed</string>
	<key>IndependentLayers</key>
	<string>NO</string>
	<key>NumberColorsToListInContextMenu</key>
	<string>12</string>
	<key>NumberPairColorsToListInContextMenu</key>
	<string>6</string>
</dict>
</plist>
