# Supplementary material for: Kingdom Chromista and its eight phyla: a new synthesis emphasising periplastid protein targeting, cytoskeletal and periplastid evolution, and ancient divergences
Source: Protoplasma. 2017 Sep 5;255(1):297–357. doi: 10.1007/s00709-017-1147-3 (PMC5756292; doi:10.1007/s00709-017-1147-3)
Supplement: Supplementary file 7 — (EZDRAW 146 kb) [file 709_2017_1147_MOESM7_ESM.ezdraw]

<?xml version="1.0" encoding="UTF-8"?>
<!DOCTYPE plist PUBLIC "-//Apple//DTD PLIST 1.0//EN" "http://www.apple.com/DTDs/PropertyList-1.0.dtd">
<plist version="1.0">
<dict>
	<key>AAAA_CurrentOSXVersion</key>
	<string>Yosemite: 1154.000000</string>
	<key>AAAA_DKDDocumentVersion</key>
	<string>6.7.0 : No</string>
	<key>AAAA_EazyDrawVersion</key>
	<string>8.3.0</string>
	<key>AAAB_Build</key>
	<string>8231</string>
	<key>AAAB_Distribution</key>
	<string>Free Market</string>
	<key>ArchiveMatchStore</key>
	<dict>
		<key>Archive_Stores</key>
		<array>
			<dict>
				<key>Class_Store</key>
				<string>DKDLock</string>
				<key>Match_Hashes</key>
				<array>
					<dict>
						<key>BinIndex</key>
						<string>10</string>
						<key>BinMatches</key>
						<array>
							<dict>
								<key>CenterLock</key>
								<string>YES</string>
							</dict>
						</array>
					</dict>
					<dict>
						<key>BinIndex</key>
						<string>14</string>
						<key>BinMatches</key>
						<array>
							<dict/>
						</array>
					</dict>
				</array>
				<key>NHashBins</key>
				<string>16</string>
			</dict>
			<dict>
				<key>Class_Store</key>
				<string>DKDGraphicStyle</string>
				<key>Match_Hashes</key>
				<array>
					<dict>
						<key>BinIndex</key>
						<string>8</string>
						<key>BinMatches</key>
						<array>
							<dict>
								<key>DrawsFill</key>
								<string>NO</string>
								<key>DrawsLine</key>
								<string>YES</string>
								<key>LineCapStyle</key>
								<string>Square</string>
								<key>LineJoinStyle</key>
								<string>Miter</string>
								<key>LineRGB</key>
								<string>rgb 0 0 0 1</string>
								<key>LineWidth</key>
								<string>3.877907037735</string>
								<key>MiterLimit</key>
								<string>10</string>
								<key>StrokePosition</key>
								<string>Front</string>
								<key>WindingRule</key>
								<string>Non-Zero</string>
							</dict>
							<dict>
								<key>DrawsFill</key>
								<string>NO</string>
								<key>DrawsLine</key>
								<string>YES</string>
								<key>LineCapStyle</key>
								<string>Square</string>
								<key>LineJoinStyle</key>
								<string>Miter</string>
								<key>LineRGB</key>
								<string>rgb 0 0 0 1</string>
								<key>LineWidth</key>
								<string>3.601358175278</string>
								<key>MiterLimit</key>
								<string>10</string>
								<key>StrokePosition</key>
								<string>Front</string>
								<key>WindingRule</key>
								<string>Non-Zero</string>
							</dict>
							<dict>
								<key>DrawsFill</key>
								<string>NO</string>
								<key>DrawsLine</key>
								<string>YES</string>
								<key>LineCapStyle</key>
								<string>Square</string>
								<key>LineJoinStyle</key>
								<string>Miter</string>
								<key>LineRGB</key>
								<string>rgb 0.14118 0 1 1</string>
								<key>LineWidth</key>
								<string>1</string>
								<key>MiterLimit</key>
								<string>10</string>
								<key>StrokePosition</key>
								<string>Front</string>
								<key>WindingRule</key>
								<string>Non-Zero</string>
							</dict>
							<dict>
								<key>DrawsFill</key>
								<string>NO</string>
								<key>DrawsLine</key>
								<string>YES</string>
								<key>LineCapStyle</key>
								<string>Square</string>
								<key>LineJoinStyle</key>
								<string>Miter</string>
								<key>LineRGB</key>
								<string>rgb 0 0 0 1</string>
								<key>LineWidth</key>
								<string>1</string>
								<key>MiterLimit</key>
								<string>10</string>
								<key>StrokePosition</key>
								<string>Front</string>
								<key>WindingRule</key>
								<string>Non-Zero</string>
							</dict>
							<dict>
								<key>DrawsFill</key>
								<string>NO</string>
								<key>DrawsLine</key>
								<string>YES</string>
								<key>LineCapStyle</key>
								<string>Square</string>
								<key>LineJoinStyle</key>
								<string>Miter</string>
								<key>LineRGB</key>
								<string>rgb 0 0 0 1</string>
								<key>LineWidth</key>
								<string>3.630586862564</string>
								<key>MiterLimit</key>
								<string>10</string>
								<key>StrokePosition</key>
								<string>Front</string>
								<key>WindingRule</key>
								<string>Non-Zero</string>
							</dict>
							<dict>
								<key>DrawsFill</key>
								<string>NO</string>
								<key>DrawsLine</key>
								<string>YES</string>
								<key>LineCapStyle</key>
								<string>Square</string>
								<key>LineJoinStyle</key>
								<string>Miter</string>
								<key>LineRGB</key>
								<string>rgb 0.75294 0.75294 0.75294 1</string>
								<key>LineWidth</key>
								<string>10</string>
								<key>MiterLimit</key>
								<string>10</string>
								<key>StrokePosition</key>
								<string>Front</string>
								<key>WindingRule</key>
								<string>Non-Zero</string>
							</dict>
							<dict>
								<key>DrawsFill</key>
								<string>NO</string>
								<key>DrawsLine</key>
								<string>YES</string>
								<key>LineCapStyle</key>
								<string>Square</string>
								<key>LineJoinStyle</key>
								<string>Miter</string>
								<key>LineRGB</key>
								<string>rgb 0 0 0 1</string>
								<key>LineWidth</key>
								<string>3</string>
								<key>MiterLimit</key>
								<string>10</string>
								<key>StrokePosition</key>
								<string>Front</string>
								<key>WindingRule</key>
								<string>Non-Zero</string>
							</dict>
							<dict>
								<key>DrawsFill</key>
								<string>NO</string>
								<key>DrawsLine</key>
								<string>YES</string>
								<key>LineCapStyle</key>
								<string>Square</string>
								<key>LineJoinStyle</key>
								<string>Miter</string>
								<key>LineRGB</key>
								<string>rgb 0 0.50196 0.12992 1</string>
								<key>LineWidth</key>
								<string>10</string>
								<key>MiterLimit</key>
								<string>10</string>
								<key>StrokePosition</key>
								<string>Front</string>
								<key>WindingRule</key>
								<string>Non-Zero</string>
							</dict>
						</array>
					</dict>
					<dict>
						<key>BinIndex</key>
						<string>9</string>
						<key>BinMatches</key>
						<array>
							<dict>
								<key>DrawsFill</key>
								<string>YES</string>
								<key>DrawsLine</key>
								<string>YES</string>
								<key>FillRGB</key>
								<string>rgb 0.37647 0.37647 0.37647 1</string>
								<key>LineCapStyle</key>
								<string>Square</string>
								<key>LineJoinStyle</key>
								<string>Miter</string>
								<key>LineRGB</key>
								<string>rgb 0 0 0 1</string>
								<key>LineWidth</key>
								<string>1</string>
								<key>MiterLimit</key>
								<string>10</string>
								<key>StrokePosition</key>
								<string>Front</string>
								<key>WindingRule</key>
								<string>Non-Zero</string>
							</dict>
							<dict>
								<key>DrawsFill</key>
								<string>YES</string>
								<key>DrawsLine</key>
								<string>YES</string>
								<key>FillRGB</key>
								<string>rgb 0.75294 0.75294 0.75294 1</string>
								<key>LineCapStyle</key>
								<string>Square</string>
								<key>LineJoinStyle</key>
								<string>Miter</string>
								<key>LineRGB</key>
								<string>rgb 0.6902 0.6902 0.6902 1</string>
								<key>LineWidth</key>
								<string>1</string>
								<key>MiterLimit</key>
								<string>10</string>
								<key>StrokePosition</key>
								<string>Front</string>
								<key>WindingRule</key>
								<string>Non-Zero</string>
							</dict>
							<dict>
								<key>DrawsFill</key>
								<string>YES</string>
								<key>DrawsLine</key>
								<string>YES</string>
								<key>FillRGB</key>
								<string>rgb 0.08858 0.75294 0 1</string>
								<key>LineCapStyle</key>
								<string>Square</string>
								<key>LineJoinStyle</key>
								<string>Miter</string>
								<key>LineRGB</key>
								<string>rgb 0 0 0 1</string>
								<key>LineWidth</key>
								<string>1</string>
								<key>MiterLimit</key>
								<string>10</string>
								<key>StrokePosition</key>
								<string>Front</string>
								<key>WindingRule</key>
								<string>Non-Zero</string>
							</dict>
							<dict>
								<key>DrawsFill</key>
								<string>YES</string>
								<key>DrawsLine</key>
								<string>YES</string>
								<key>FillRGB</key>
								<string>rgb 0.05905 0.50196 0 1</string>
								<key>LineCapStyle</key>
								<string>Square</string>
								<key>LineJoinStyle</key>
								<string>Miter</string>
								<key>LineRGB</key>
								<string>rgb 0 0 0 1</string>
								<key>LineWidth</key>
								<string>1</string>
								<key>MiterLimit</key>
								<string>10</string>
								<key>StrokePosition</key>
								<string>Front</string>
								<key>WindingRule</key>
								<string>Non-Zero</string>
							</dict>
							<dict>
								<key>DrawsFill</key>
								<string>YES</string>
								<key>DrawsLine</key>
								<string>YES</string>
								<key>FillRGB</key>
								<string>rgb 0.50196 0.50196 0.50196 1</string>
								<key>LineCapStyle</key>
								<string>Square</string>
								<key>LineJoinStyle</key>
								<string>Miter</string>
								<key>LineRGB</key>
								<string>rgb 0.50196 0.50196 0.50196 1</string>
								<key>LineWidth</key>
								<string>1</string>
								<key>MiterLimit</key>
								<string>10</string>
								<key>StrokePosition</key>
								<string>Front</string>
								<key>WindingRule</key>
								<string>Non-Zero</string>
							</dict>
							<dict>
								<key>DrawsFill</key>
								<string>YES</string>
								<key>DrawsLine</key>
								<string>YES</string>
								<key>FillRGB</key>
								<string>rgb 0.50196 0.18897 0 1</string>
								<key>LineCapStyle</key>
								<string>Square</string>
								<key>LineJoinStyle</key>
								<string>Miter</string>
								<key>LineRGB</key>
								<string>rgb 0 0 0 1</string>
								<key>LineWidth</key>
								<string>1</string>
								<key>MiterLimit</key>
								<string>10</string>
								<key>StrokePosition</key>
								<string>Front</string>
								<key>WindingRule</key>
								<string>Non-Zero</string>
							</dict>
							<dict>
								<key>DrawsFill</key>
								<string>YES</string>
								<key>DrawsLine</key>
								<string>YES</string>
								<key>FillRGB</key>
								<string>rgb 0 0.50196 0.12992 1</string>
								<key>LineCapStyle</key>
								<string>Square</string>
								<key>LineJoinStyle</key>
								<string>Miter</string>
								<key>LineRGB</key>
								<string>rgb 0 0 0 1</string>
								<key>LineWidth</key>
								<string>1</string>
								<key>MiterLimit</key>
								<string>10</string>
								<key>StrokePosition</key>
								<string>Front</string>
								<key>WindingRule</key>
								<string>Non-Zero</string>
							</dict>
							<dict>
								<key>DrawsFill</key>
								<string>YES</string>
								<key>DrawsLine</key>
								<string>YES</string>
								<key>FillRGB</key>
								<string>rgb 1 0.37647 0 1</string>
								<key>LineCapStyle</key>
								<string>Square</string>
								<key>LineJoinStyle</key>
								<string>Miter</string>
								<key>LineRGB</key>
								<string>rgb 0 0 0 1</string>
								<key>LineWidth</key>
								<string>1</string>
								<key>MiterLimit</key>
								<string>10</string>
								<key>StrokePosition</key>
								<string>Front</string>
								<key>WindingRule</key>
								<string>Non-Zero</string>
							</dict>
							<dict>
								<key>DrawsFill</key>
								<string>YES</string>
								<key>DrawsLine</key>
								<string>YES</string>
								<key>FillRGB</key>
								<string>rgb 0.62745 0.62745 0.62745 1</string>
								<key>LineCapStyle</key>
								<string>Square</string>
								<key>LineJoinStyle</key>
								<string>Miter</string>
								<key>LineRGB</key>
								<string>rgb 0.6902 0.6902 0.6902 1</string>
								<key>LineWidth</key>
								<string>1</string>
								<key>MiterLimit</key>
								<string>10</string>
								<key>StrokePosition</key>
								<string>Front</string>
								<key>WindingRule</key>
								<string>Non-Zero</string>
							</dict>
							<dict>
								<key>DrawsFill</key>
								<string>YES</string>
								<key>DrawsLine</key>
								<string>YES</string>
								<key>FillRGB</key>
								<string>rgb 0.75294 0.75294 0.75294 1</string>
								<key>LineCapStyle</key>
								<string>Square</string>
								<key>LineJoinStyle</key>
								<string>Miter</string>
								<key>LineRGB</key>
								<string>rgb 0.75294 0.75294 0.75294 1</string>
								<key>LineWidth</key>
								<string>1</string>
								<key>MiterLimit</key>
								<string>10</string>
								<key>StrokePosition</key>
								<string>Front</string>
								<key>WindingRule</key>
								<string>Non-Zero</string>
							</dict>
							<dict>
								<key>DrawsFill</key>
								<string>YES</string>
								<key>DrawsLine</key>
								<string>YES</string>
								<key>FillRGB</key>
								<string>rgb 0.37647 0.37647 0.37647 1</string>
								<key>LineCapStyle</key>
								<string>Square</string>
								<key>LineJoinStyle</key>
								<string>Miter</string>
								<key>LineRGB</key>
								<string>rgb 0 0 0 1</string>
								<key>LineWidth</key>
								<string>0.5</string>
								<key>MiterLimit</key>
								<string>10</string>
								<key>StrokePosition</key>
								<string>Front</string>
								<key>WindingRule</key>
								<string>Non-Zero</string>
							</dict>
							<dict>
								<key>DrawsFill</key>
								<string>YES</string>
								<key>DrawsLine</key>
								<string>YES</string>
								<key>FillRGB</key>
								<string>rgb 1 0 0.72941 1</string>
								<key>LineCapStyle</key>
								<string>Square</string>
								<key>LineJoinStyle</key>
								<string>Miter</string>
								<key>LineRGB</key>
								<string>rgb 0 0 0 1</string>
								<key>LineWidth</key>
								<string>1</string>
								<key>MiterLimit</key>
								<string>10</string>
								<key>StrokePosition</key>
								<string>Front</string>
								<key>WindingRule</key>
								<string>Non-Zero</string>
							</dict>
							<dict>
								<key>DrawsFill</key>
								<string>YES</string>
								<key>DrawsLine</key>
								<string>YES</string>
								<key>FillRGB</key>
								<string>rgb 0 0 0 1</string>
								<key>LineCapStyle</key>
								<string>Square</string>
								<key>LineJoinStyle</key>
								<string>Miter</string>
								<key>LineRGB</key>
								<string>rgb 0 0 0 1</string>
								<key>LineWidth</key>
								<string>1</string>
								<key>MiterLimit</key>
								<string>10</string>
								<key>StrokePosition</key>
								<string>Front</string>
								<key>WindingRule</key>
								<string>Non-Zero</string>
							</dict>
						</array>
					</dict>
					<dict>
						<key>BinIndex</key>
						<string>10</string>
						<key>BinMatches</key>
						<array>
							<dict>
								<key>DrawsFill</key>
								<string>NO</string>
								<key>DrawsLine</key>
								<string>NO</string>
								<key>LineCapStyle</key>
								<string>Square</string>
								<key>LineJoinStyle</key>
								<string>Miter</string>
								<key>LineWidth</key>
								<string>1</string>
								<key>MiterLimit</key>
								<string>10</string>
								<key>StrokePosition</key>
								<string>Front</string>
								<key>WindingRule</key>
								<string>Non-Zero</string>
							</dict>
						</array>
					</dict>
				</array>
				<key>NHashBins</key>
				<string>16</string>
			</dict>
			<dict>
				<key>Class_Store</key>
				<string>DKDParagraph</string>
				<key>Match_Hashes</key>
				<array>
					<dict>
						<key>BinIndex</key>
						<string>0</string>
						<key>BinMatches</key>
						<array>
							<dict>
								<key>FirstLineHeadIndent</key>
								<string>0</string>
								<key>HeadIndent</key>
								<string>0</string>
								<key>LineFragmentPadding</key>
								<string>5</string>
								<key>LineSpacing</key>
								<string>0</string>
								<key>ParagraphSpacing</key>
								<string>0</string>
								<key>ParagraphSpacingBefore</key>
								<string>0</string>
								<key>TailIndent</key>
								<string>0</string>
								<key>TextAlignment</key>
								<string>Left</string>
							</dict>
						</array>
					</dict>
				</array>
				<key>NHashBins</key>
				<string>16</string>
			</dict>
			<dict>
				<key>Class_Store</key>
				<string>DKDFont</string>
				<key>Match_Hashes</key>
				<array>
					<dict>
						<key>BinIndex</key>
						<string>0</string>
						<key>BinMatches</key>
						<array>
							<dict>
								<key>Name</key>
								<string>Helvetica</string>
								<key>Size</key>
								<string>14</string>
							</dict>
							<dict>
								<key>Name</key>
								<string>Helvetica</string>
								<key>Size</key>
								<string>9</string>
							</dict>
							<dict>
								<key>Name</key>
								<string>Helvetica</string>
								<key>Size</key>
								<string>10</string>
							</dict>
							<dict>
								<key>Name</key>
								<string>Helvetica</string>
								<key>Size</key>
								<string>11</string>
							</dict>
							<dict>
								<key>Name</key>
								<string>Helvetica</string>
								<key>Size</key>
								<string>12</string>
							</dict>
							<dict>
								<key>Name</key>
								<string>Helvetica</string>
								<key>Size</key>
								<string>16</string>
							</dict>
						</array>
					</dict>
				</array>
				<key>NHashBins</key>
				<string>16</string>
			</dict>
			<dict>
				<key>Class_Store</key>
				<string>DKDTextAttributes</string>
				<key>Match_Hashes</key>
				<array>
					<dict>
						<key>BinIndex</key>
						<string>0</string>
						<key>BinMatches</key>
						<array>
							<dict>
								<key>Font</key>
								<string>0</string>
								<key>ForeColor</key>
								<string>rgb 1 0 0.35294 1</string>
								<key>Paragraph</key>
								<string>0</string>
							</dict>
							<dict>
								<key>Font</key>
								<string>0</string>
								<key>ForeColor</key>
								<string>white 0 1</string>
							</dict>
							<dict>
								<key>Font</key>
								<string>0</string>
								<key>ForeColor</key>
								<string>rgb 0.14118 0 1 1</string>
								<key>Paragraph</key>
								<string>0</string>
							</dict>
							<dict>
								<key>Font</key>
								<string>0</string>
								<key>ForeColor</key>
								<string>white 0 1</string>
								<key>Paragraph</key>
								<string>0</string>
							</dict>
							<dict>
								<key>Font</key>
								<string>16</string>
								<key>ForeColor</key>
								<string>rgb 0.14118 0 1 1</string>
								<key>Paragraph</key>
								<string>0</string>
							</dict>
							<dict>
								<key>Font</key>
								<string>16</string>
								<key>ForeColor</key>
								<string>rgb 0 0 0 1</string>
								<key>Paragraph</key>
								<string>0</string>
							</dict>
							<dict>
								<key>Font</key>
								<string>0</string>
								<key>ForeColor</key>
								<string>rgb 0 0.50196 0.12992 1</string>
								<key>Paragraph</key>
								<string>0</string>
							</dict>
							<dict>
								<key>Font</key>
								<string>32</string>
								<key>ForeColor</key>
								<string>rgb 0 0.50196 0.12992 1</string>
								<key>Paragraph</key>
								<string>0</string>
							</dict>
							<dict>
								<key>Font</key>
								<string>0</string>
								<key>ForeColor</key>
								<string>rgb 1 0.37647 0 1</string>
								<key>Paragraph</key>
								<string>0</string>
							</dict>
							<dict>
								<key>Font</key>
								<string>48</string>
								<key>ForeColor</key>
								<string>rgb 0.50196 0.18897 0 1</string>
								<key>Paragraph</key>
								<string>0</string>
							</dict>
							<dict>
								<key>Font</key>
								<string>64</string>
								<key>ForeColor</key>
								<string>white 0 1</string>
								<key>Paragraph</key>
								<string>0</string>
							</dict>
							<dict>
								<key>Font</key>
								<string>48</string>
								<key>ForeColor</key>
								<string>rgb 1 0.37647 0 1</string>
								<key>Paragraph</key>
								<string>0</string>
							</dict>
							<dict>
								<key>Font</key>
								<string>48</string>
								<key>ForeColor</key>
								<string>rgb 0.50196 0.18824 0 1</string>
								<key>Paragraph</key>
								<string>0</string>
							</dict>
							<dict>
								<key>Font</key>
								<string>80</string>
								<key>ForeColor</key>
								<string>white 0 1</string>
								<key>Paragraph</key>
								<string>0</string>
							</dict>
							<dict>
								<key>Font</key>
								<string>48</string>
								<key>ForeColor</key>
								<string>white 0 1</string>
								<key>Paragraph</key>
								<string>0</string>
							</dict>
							<dict>
								<key>Font</key>
								<string>0</string>
								<key>ForeColor</key>
								<string>rgb 1 0 0.72941 1</string>
								<key>Paragraph</key>
								<string>0</string>
							</dict>
						</array>
					</dict>
				</array>
				<key>NHashBins</key>
				<string>16</string>
			</dict>
			<dict>
				<key>Class_Store</key>
				<string>DKDBezPathArchive</string>
				<key>Match_Hashes</key>
				<array>
					<dict>
						<key>BinIndex</key>
						<string>11</string>
						<key>BinMatches</key>
						<array>
							<dict>
								<key>DKDScaledPath</key>
								<string>M0.063952995748,0.677348010566 C0.320677920779,0.446875347899 0.600659489684,0.288385829863 0.857385580958,0.033089006689 C0.890659835003,0 0.967549174193,0.032896881527 0.980334644176,0.109543462075 C0.988873348984,0.16073145334 0.980334644176,0.109543462075 0.980334644176,0.109543462075
C1,0.181719305501 0.978499378836,0.290312344761 0.936047004252,0.321792380391 C0.686472340208,0.506861399342 0.407091947446,0.751298382975 0.142614419042,0.966051384268 C0.100805243257,1 0.039330711647,0.961772772307 0.019665355824,0.889596928881
C0.019665355824,0.889596928881 0.019665355824,0.889596928881 0.019665355824,0.889596928881 C0,0.817421085456 0.022961320527,0.714147945493 0.063952995748,0.677348010566 z</string>
							</dict>
						</array>
					</dict>
				</array>
				<key>NHashBins</key>
				<string>16</string>
			</dict>
			<dict>
				<key>Class_Store</key>
				<string>DKDArrow</string>
				<key>Match_Hashes</key>
				<array>
					<dict>
						<key>BinIndex</key>
						<string>11</string>
						<key>BinMatches</key>
						<array>
							<dict>
								<key>ArrowAngle</key>
								<string>160</string>
								<key>ArrowArchiveVersion</key>
								<string>1</string>
								<key>ArrowBackEnd</key>
								<string>YES</string>
								<key>ArrowForEachSegment</key>
								<string>NO</string>
								<key>ArrowForm</key>
								<string>swept</string>
								<key>ArrowFrontEnd</key>
								<string>NO</string>
								<key>ArrowLineWidthFraction</key>
								<string>0.25</string>
								<key>ArrowOffset</key>
								<string>0</string>
								<key>ArrowSize</key>
								<string>14.58</string>
								<key>ReferenceArrow</key>
								<string>Relief</string>
								<key>UseCurveFillAndStroke</key>
								<string>YES</string>
							</dict>
						</array>
					</dict>
				</array>
				<key>NHashBins</key>
				<string>16</string>
			</dict>
		</array>
	</dict>
	<key>BBB_DKDQuicklookData</key>
	<data>
	/9j/4AAQSkZJRgABAQEASABIAAD/4QBMRXhpZgAATU0AKgAAAAgAAYdpAAQAAAABAAAA
	GgAAAAAAA6ABAAMAAAABAAEAAKACAAQAAAABAAACL6ADAAQAAAABAAADJgAAAAD/7QA4
	UGhvdG9zaG9wIDMuMAA4QklNBAQAAAAAAAA4QklNBCUAAAAAABDUHYzZjwCyBOmACZjs
	+EJ+/+IMWElDQ19QUk9GSUxFAAEBAAAMSExpbm8CEAAAbW50clJHQiBYWVogB84AAgAJ
	AAYAMQAAYWNzcE1TRlQAAAAASUVDIHNSR0IAAAAAAAAAAAAAAAAAAPbWAAEAAAAA0y1I
	UCAgAAAAAAAAAAAAAAAAAAAAAAAAAAAAAAAAAAAAAAAAAAAAAAAAAAAAAAAAAAAAAAAR
	Y3BydAAAAVAAAAAzZGVzYwAAAYQAAABsd3RwdAAAAfAAAAAUYmtwdAAAAgQAAAAUclhZ
	WgAAAhgAAAAUZ1hZWgAAAiwAAAAUYlhZWgAAAkAAAAAUZG1uZAAAAlQAAABwZG1kZAAA
	AsQAAACIdnVlZAAAA0wAAACGdmlldwAAA9QAAAAkbHVtaQAAA/gAAAAUbWVhcwAABAwA
	AAAkdGVjaAAABDAAAAAMclRSQwAABDwAAAgMZ1RSQwAABDwAAAgMYlRSQwAABDwAAAgM
	dGV4dAAAAABDb3B5cmlnaHQgKGMpIDE5OTggSGV3bGV0dC1QYWNrYXJkIENvbXBhbnkA
	AGRlc2MAAAAAAAAAEnNSR0IgSUVDNjE5NjYtMi4xAAAAAAAAAAAAAAASc1JHQiBJRUM2
	MTk2Ni0yLjEAAAAAAAAAAAAAAAAAAAAAAAAAAAAAAAAAAAAAAAAAAAAAAAAAAAAAAAAA
	AAAAAAAAAFhZWiAAAAAAAADzUQABAAAAARbMWFlaIAAAAAAAAAAAAAAAAAAAAABYWVog
	AAAAAAAAb6IAADj1AAADkFhZWiAAAAAAAABimQAAt4UAABjaWFlaIAAAAAAAACSgAAAP
	hAAAts9kZXNjAAAAAAAAABZJRUMgaHR0cDovL3d3dy5pZWMuY2gAAAAAAAAAAAAAABZJ
	RUMgaHR0cDovL3d3dy5pZWMuY2gAAAAAAAAAAAAAAAAAAAAAAAAAAAAAAAAAAAAAAAAA
	AAAAAAAAAAAAAAAAAAAAZGVzYwAAAAAAAAAuSUVDIDYxOTY2LTIuMSBEZWZhdWx0IFJH
	QiBjb2xvdXIgc3BhY2UgLSBzUkdCAAAAAAAAAAAAAAAuSUVDIDYxOTY2LTIuMSBEZWZh
	dWx0IFJHQiBjb2xvdXIgc3BhY2UgLSBzUkdCAAAAAAAAAAAAAAAAAAAAAAAAAAAAAGRl
	c2MAAAAAAAAALFJlZmVyZW5jZSBWaWV3aW5nIENvbmRpdGlvbiBpbiBJRUM2MTk2Ni0y
	LjEAAAAAAAAAAAAAACxSZWZlcmVuY2UgVmlld2luZyBDb25kaXRpb24gaW4gSUVDNjE5
	NjYtMi4xAAAAAAAAAAAAAAAAAAAAAAAAAAAAAAAAAAB2aWV3AAAAAAATpP4AFF8uABDP
	FAAD7cwABBMLAANcngAAAAFYWVogAAAAAABMCVYAUAAAAFcf521lYXMAAAAAAAAAAQAA
	AAAAAAAAAAAAAAAAAAAAAAKPAAAAAnNpZyAAAAAAQ1JUIGN1cnYAAAAAAAAEAAAAAAUA
	CgAPABQAGQAeACMAKAAtADIANwA7AEAARQBKAE8AVABZAF4AYwBoAG0AcgB3AHwAgQCG
	AIsAkACVAJoAnwCkAKkArgCyALcAvADBAMYAywDQANUA2wDgAOUA6wDwAPYA+wEBAQcB
	DQETARkBHwElASsBMgE4AT4BRQFMAVIBWQFgAWcBbgF1AXwBgwGLAZIBmgGhAakBsQG5
	AcEByQHRAdkB4QHpAfIB+gIDAgwCFAIdAiYCLwI4AkECSwJUAl0CZwJxAnoChAKOApgC
	ogKsArYCwQLLAtUC4ALrAvUDAAMLAxYDIQMtAzgDQwNPA1oDZgNyA34DigOWA6IDrgO6
	A8cD0wPgA+wD+QQGBBMEIAQtBDsESARVBGMEcQR+BIwEmgSoBLYExATTBOEE8AT+BQ0F
	HAUrBToFSQVYBWcFdwWGBZYFpgW1BcUF1QXlBfYGBgYWBicGNwZIBlkGagZ7BowGnQav
	BsAG0QbjBvUHBwcZBysHPQdPB2EHdAeGB5kHrAe/B9IH5Qf4CAsIHwgyCEYIWghuCIII
	lgiqCL4I0gjnCPsJEAklCToJTwlkCXkJjwmkCboJzwnlCfsKEQonCj0KVApqCoEKmAqu
	CsUK3ArzCwsLIgs5C1ELaQuAC5gLsAvIC+EL+QwSDCoMQwxcDHUMjgynDMAM2QzzDQ0N
	Jg1ADVoNdA2ODakNww3eDfgOEw4uDkkOZA5/DpsOtg7SDu4PCQ8lD0EPXg96D5YPsw/P
	D+wQCRAmEEMQYRB+EJsQuRDXEPURExExEU8RbRGMEaoRyRHoEgcSJhJFEmQShBKjEsMS
	4xMDEyMTQxNjE4MTpBPFE+UUBhQnFEkUahSLFK0UzhTwFRIVNBVWFXgVmxW9FeAWAxYm
	FkkWbBaPFrIW1hb6Fx0XQRdlF4kXrhfSF/cYGxhAGGUYihivGNUY+hkgGUUZaxmRGbcZ
	3RoEGioaURp3Gp4axRrsGxQbOxtjG4obshvaHAIcKhxSHHscoxzMHPUdHh1HHXAdmR3D
	HeweFh5AHmoelB6+HukfEx8+H2kflB+/H+ogFSBBIGwgmCDEIPAhHCFIIXUhoSHOIfsi
	JyJVIoIiryLdIwojOCNmI5QjwiPwJB8kTSR8JKsk2iUJJTglaCWXJccl9yYnJlcmhya3
	JugnGCdJJ3onqyfcKA0oPyhxKKIo1CkGKTgpaymdKdAqAio1KmgqmyrPKwIrNitpK50r
	0SwFLDksbiyiLNctDC1BLXYtqy3hLhYuTC6CLrcu7i8kL1ovkS/HL/4wNTBsMKQw2zES
	MUoxgjG6MfIyKjJjMpsy1DMNM0YzfzO4M/E0KzRlNJ402DUTNU01hzXCNf02NzZyNq42
	6TckN2A3nDfXOBQ4UDiMOMg5BTlCOX85vDn5OjY6dDqyOu87LTtrO6o76DwnPGU8pDzj
	PSI9YT2hPeA+ID5gPqA+4D8hP2E/oj/iQCNAZECmQOdBKUFqQaxB7kIwQnJCtUL3QzpD
	fUPARANER0SKRM5FEkVVRZpF3kYiRmdGq0bwRzVHe0fASAVIS0iRSNdJHUljSalJ8Eo3
	Sn1KxEsMS1NLmkviTCpMcky6TQJNSk2TTdxOJU5uTrdPAE9JT5NP3VAnUHFQu1EGUVBR
	m1HmUjFSfFLHUxNTX1OqU/ZUQlSPVNtVKFV1VcJWD1ZcVqlW91dEV5JX4FgvWH1Yy1ka
	WWlZuFoHWlZaplr1W0VblVvlXDVchlzWXSddeF3JXhpebF69Xw9fYV+zYAVgV2CqYPxh
	T2GiYfViSWKcYvBjQ2OXY+tkQGSUZOllPWWSZedmPWaSZuhnPWeTZ+loP2iWaOxpQ2ma
	afFqSGqfavdrT2una/9sV2yvbQhtYG25bhJua27Ebx5veG/RcCtwhnDgcTpxlXHwckty
	pnMBc11zuHQUdHB0zHUodYV14XY+dpt2+HdWd7N4EXhueMx5KnmJeed6RnqlewR7Y3vC
	fCF8gXzhfUF9oX4BfmJ+wn8jf4R/5YBHgKiBCoFrgc2CMIKSgvSDV4O6hB2EgITjhUeF
	q4YOhnKG14c7h5+IBIhpiM6JM4mZif6KZIrKizCLlov8jGOMyo0xjZiN/45mjs6PNo+e
	kAaQbpDWkT+RqJIRknqS45NNk7aUIJSKlPSVX5XJljSWn5cKl3WX4JhMmLiZJJmQmfya
	aJrVm0Kbr5wcnImc951kndKeQJ6unx2fi5/6oGmg2KFHobaiJqKWowajdqPmpFakx6U4
	pammGqaLpv2nbqfgqFKoxKk3qamqHKqPqwKrdavprFys0K1ErbiuLa6hrxavi7AAsHWw
	6rFgsdayS7LCszizrrQltJy1E7WKtgG2ebbwt2i34LhZuNG5SrnCuju6tbsuu6e8Ibyb
	vRW9j74KvoS+/796v/XAcMDswWfB48JfwtvDWMPUxFHEzsVLxcjGRsbDx0HHv8g9yLzJ
	Osm5yjjKt8s2y7bMNcy1zTXNtc42zrbPN8+40DnQutE80b7SP9LB00TTxtRJ1MvVTtXR
	1lXW2Ndc1+DYZNjo2WzZ8dp22vvbgNwF3IrdEN2W3hzeot8p36/gNuC94UThzOJT4tvj
	Y+Pr5HPk/OWE5g3mlucf56noMui86Ubp0Opb6uXrcOv77IbtEe2c7ijutO9A78zwWPDl
	8XLx//KM8xnzp/Q09ML1UPXe9m32+/eK+Bn4qPk4+cf6V/rn+3f8B/yY/Sn9uv5L/tz/
	bf///8AAEQgDJgIvAwEiAAIRAQMRAf/EAB8AAAEFAQEBAQEBAAAAAAAAAAABAgMEBQYH
	CAkKC//EALUQAAIBAwMCBAMFBQQEAAABfQECAwAEEQUSITFBBhNRYQcicRQygZGhCCNC
	scEVUtHwJDNicoIJChYXGBkaJSYnKCkqNDU2Nzg5OkNERUZHSElKU1RVVldYWVpjZGVm
	Z2hpanN0dXZ3eHl6g4SFhoeIiYqSk5SVlpeYmZqio6Slpqeoqaqys7S1tre4ubrCw8TF
	xsfIycrS09TV1tfY2drh4uPk5ebn6Onq8fLz9PX29/j5+v/EAB8BAAMBAQEBAQEBAQEA
	AAAAAAABAgMEBQYHCAkKC//EALURAAIBAgQEAwQHBQQEAAECdwABAgMRBAUhMQYSQVEH
	YXETIjKBCBRCkaGxwQkjM1LwFWJy0QoWJDThJfEXGBkaJicoKSo1Njc4OTpDREVGR0hJ
	SlNUVVZXWFlaY2RlZmdoaWpzdHV2d3h5eoKDhIWGh4iJipKTlJWWl5iZmqKjpKWmp6ip
	qrKztLW2t7i5usLDxMXGx8jJytLT1NXW19jZ2uLj5OXm5+jp6vLz9PX29/j5+v/bAEMA
	GxsbGxsbLxsbL0IvLy9CWUJCQkJZcFlZWVlZcIhwcHBwcHCIiIiIiIiIiKOjo6Ojo76+
	vr6+1dXV1dXV1dXV1f/bAEMBISMjNjI2XTIyXd+XfJff39/f39/f39/f39/f39/f39/f
	39/f39/f39/f39/f39/f39/f39/f39/f39/f39/f3//dAAQAI//aAAwDAQACEQMRAD8A
	3KKKKkYUUUUAFFFFABRRRQAUUUUAFFFFABRRRQAUUUUAFFFFABRRRQAUUUUAFFFFABRR
	RQAUUUUAFNLoGCFgGPQZ5NOrJvQRdLKOsUZf8mGf0zQBqM6KQrMAW6Anr9KdWRMRLeRy
	DlUdUH1IJP8ASpluJiqRZ/eeYUY47LyT+Ix+dAGjRWfuuTdCJJdwXl/lGAOw+pqPz7jy
	Ptu4bc/cx/DnHXrmgDUorPla5+0CKKXJJyw2jCr/AJ6U1prho5blHCrGWAXAwQvXJ680
	AaVFZs9xJklHxhQwVV3Hn19BV6BzLCkh6soP5igCSiiigAooooAKKKKACiiigAooooAK
	KKKACiiigAooooAKKKKACiiigAooooAKKKKACiiigAooooAKKKKACiiigD//0NyiiipG
	FFFFABRRRQAUUUUAFFFFABRRRQAUUUUAFFFFABRRRQAUUUUAFFFQzNKCixYyzYJIzgYJ
	9vSgCaiq+27/AL6f98n/AOKo23f99P8Avk//ABVAFiiq+27/AL6f98n/AOKo23f99P8A
	vk//ABVAFiiq+27/AL6f98n/AOKo23f99P8Avk//ABVAFiomhRpfNPXaVx2weaZtu/76
	f98n/wCKo23f99P++T/8VQA2OzijjSNScRtuBPUnnr+dMihJunuWUrkBQD+p/QVLtu/7
	6f8AfJ/+Ko23f99P++T/APFUARxWfknKSycncQccn34o+xp93c3l7t2zjGc59M4z2zUm
	27/vp/3yf/iqNt3/AH0/75P/AMVQBGtntdnWWQFzk9P8KVrNGLDewRzlkGME/lnmnhbv
	u6f98n/4qjbd/wB9P++T/wDFUANe1VnZgzKHADAYwccemfyqaKMRRLECSFGAT6VHtu/7
	6f8AfJ/+Ko23f99P++T/APFUAWKKr7bv++n/AHyf/iqNt3/fT/vk/wDxVAFiiq+27/vp
	/wB8n/4qjbd/30/75P8A8VQBYoqvtu/76f8AfJ/+Ko23f99P++T/APFUAWKKr7bv++n/
	AHyf/iqjc3CY3SxLnplT/wDFUAXKKqo863AhlKsCpbIBHQgep9atUAFFFFABRRRQAUUU
	UAFFFFABRRRQAUUUUAFFFFABRRRQAUUUUAFFFFABRRRQB//R3KKKKkYUUUUAFFFFABRV
	C8kkEkUKbsPknZgHjtk4qESTqArFgBMoG4gnB7HBNAGrTZJEiXe5wOB+ZxWbcTyLNKiN
	j/Vrn+7uJBNJdRmOF0WUtnYQGOSDuHP0oA1aKy5PMgaVFkZgYWcbjkgj0pQJN0MLSN+8
	BdjnB4A4HoKANOislnmG6BZG+WZVDd8EZx+FIySg3CiV8RDcvPcjPPrQBqh1LlB1ABP4
	0rMqLuc4A7msxpZ3LiNsEpGQM45JOce5qGY7reWNmkBG07X6jn17igDaorMuBKrnlyiq
	MFDyD6kd60I2Dxq4OQQDn1oAfRRRQAUUUjfdNAELOTTcmipAExzVCM+a88m4jgKk78c5
	9TirmTXOXF5DJfrNyY4+mOpxz/Orp1mD+GJj+NAGtk0ZNYo1Od3wsWB24JqRb+4c7Y1V
	iewz/jSuK5rgkdDU6tuGapRecVzOFB9F9Kspnacde1DGS0ZAIBPWuevpNWjyTwnqn+c1
	BYy3agzRw+aTwWJyfpSsM6iisf8AtK7X79o/4Z/wo/thV/1kLr/n8KALLyzxySuuCibS
	Qc56dvSr9YX9o6bI/mMrgnGeuDjpkA4q4NVsD/y0x9Qf8KANGiqi39k3SVfxOKlW4t2+
	7Ip+hFABLcRQkK55PYAk/pTo5UlTfGciqtzbO8nnRkA4wQ3t0/nSRxtBA4U5dsnI6Zxj
	ikr3KdreZUN9cE5GAPTFadtM00QdhznHHtXOkxhsMcE9j1rW09iqsD93t/WqsQPkumWd
	4zLHGFxjcOTkZ/vCle4kEiIJIwGQtuI4PI6fN/WkPnpPJJGqMHx94kHgY9DTgpeZZZVX
	hCpHXkkUDJbaZpg+7DBWwGXoeO3WoruOaQlUBIKEZGOp7HPb6U+FRDJIQMK7AgDtxg1a
	DBulICsufPi3DB8ts/mtWqrt/wAfaf7jfzWrFABRRRQAUUUUAFFFFABRRRQAUUUUAFFF
	FABRRRQAUUUUAFFFFABRRRQAUUUUAf/S3KKKglgWaRGcBlXPB96kZPRVf7Ja/wDPJfyF
	H2S1/wCeS/kKALFFV/slr/zyX8hR9ktf+eS/kKAJJYY5gA46HIIOCPoRUf2WDyjDt+Un
	J5Oc+ueuaPslr/zyX8hR9ktf+eS/kKAAWluAw253gBsknOPrQLWAKVwTuwSSSSccjk80
	fZLX/nkv5CkNtZghTGmT04FAErwxyEs4ySpQ/Q9qSSCKRVVgfl6EEgj8RTPslr/zyX8h
	R9ktf+eSfkKAHLbwqoQLwG3dTnPqT3pxhjO8kf6wYb37VC9vZxoXeNQB14p32S1/55L+
	QoAU20DAgr94BTyei9PypBaQBWQgtv4YsSSfxNH2S1/55L+Qo+yWv/PJfyFACPaQuQTu
	6bThiMj355qwoCgKowBwBUH2S1/55L+Qo+yWv/PJfyFAFiiq/wBktf8Ankv5Cj7Ja/8A
	PJfyFAFiiq/2S1/55L+Qp0MQgQoMAZJAHYE5oAaylTzUUsgiTcRk5AA9SelTlyarXCPJ
	GNn3lYMPqKoRAkQVxvgQbu684+vAqZZoN/lqRnp04yPfpVdlklmSURFCGBYkj+hoSObZ
	HAVx5bZLcYIHp35oAmW6j2B5DtyTx16HFOjkjZ8R4ww3ZHftVWMSwOCV3EqwxkZHzE55
	7c06yVwEfHHlgfqTQAt99oWISwHGw5I9RV60mSeASp36+x9KcHI68islf+JbebD/AKib
	p7GkwNaKdZThVYAjIJHBHqKcsESSGVF2kjnHAP4dKhgHlkxGTcIwFxjHHbPqcVIzFqQy
	Xeo70B1PeoKKdhE5RG+8AfrUTWtq33okP/ARQrFanByMikMptp1k3WIfhxUX9lWOQQhG
	Pc1o0UARSHtUeCelSSdRTAdpyKYjDvCH1KJB1XGfzz/KtU3Fuv3pFH4is06QjOWeRjk5
	96lXSbQddx+ppgWvtlr0EgP05pv221PIf9D/AIUkdjawuJI0+ZeRkmo54Y5QZNoRs4yP
	rjmk2JuxKb61HV/0P+FW1PQiqMUcUKbwu5ufmPt6VeoQJit/x9p/uN/NasVXb/j7T/cb
	+a1YpFBRRRQAUUUUAFFFFABRRRQAUUUUAFFFFABRRRQAUUUUAFFFFABRRRQAUUUUAf/T
	3KKKKkYUUUUAFFVblFchRgvglVY4B6c/hUls263jbJOVHJ69KAJqrXhYW5xnGRux/dyM
	/pVmigDLPkIpmtj8sTKxx93HQ4/DrTVRS8E8gG6Rmbn3Hyj+VaUsQlTyySAeuO49KkoA
	x4Sn7kxn98T+89ehzn8elRIxWNxAQzGM/MhOeMfeHrW7RigDFm8kK4tSCnlHdg5GcjH4
	9a2qOlFABTWdE++QM+tOqjdyRI6qxUOQQC54A7/WgC9RUcIVYkVDuUKAD6ipKACgkDqc
	UVUu0UiNyOVkTH/fQoAt01/u06kYZGKAK9S+WPWoqKoRL5Y9aPLHrUVFIBz28UmPMAbH
	qM0/yx61FRQAVR1FJntyAgdOvH3lPr71eqwowMUMDmNLuHa4ZZDnco/8d/8ArVKbu8vJ
	DHYrhR/Ef/r1oSWcYuhcR/KwPPoapNY3VtIZrBuD1X/9fBpgOGm6g/8ArbjHsCT/AIUf
	2NN1Fwc/Q/40ia00ZMd1EQw64/wNVp7+5vG8tT5MZ6n29/8A61ICWzmnS7Nq7+aozz1x
	j3rejbGQayLc6faJhH3MerYPNae3eGT1BH50ANF2CPMEb+X/AH+MfXGc4/CpkmR9/byz
	g5/PNVEnkSFYVjbzVAXBB28cZz0xSXUUhl2xgkTgIxHbB6/kTSGXY3WeJZACAwyM9aTy
	zUoAAwOgooAh8tqPLapqKdwIfLameRxjPfP9as0UrhYrNAXzk9RipY4yn3iWPvUlFArF
	ZyReRjGco/4crVmq7f8AH2n+4381qxQMKKKKACiiigAooooAKKKKACiiigAooooAKKKK
	ACiiigAooooAKKKKACiiigD/1NyiiipGFQXNwtvHuIyTwB6mp6oahC8kYkQZKZJHsetA
	GfJczS48wIcdAVzj8zUqX9whG4KyjsBg/hVDzY/7w/OnKwc7YvnY9AKoR0qOsiB0OQRk
	U6q0a/ZLTnkopJ/nUElzKCMKQfkO3I/iYj0qRmhRVMXTlvKCfvMkEZ44AOc49x2pPtgJ
	QBfvDoTjvggepFAF2iqouTkHb8hYqGzzkZ7enFQ/bZNu/wArjZ5n3v4f8aANCiqRvoxL
	5fGNwXqM5Pt6c1JBcec5UAAD35H1HagB1zcLbx7yMk8AeprL+3XR7qPw/wDr1cv4XkjE
	iDJQ5x7d6xfNj/vD86aAvrf3CnLhWHcAYP4c1sI6yIJEOQwyK5lWDnbH87HoBXRW8Rhg
	WMnJA5+p5oYCzzLBGZG59B6msk310TkbR7Yz/WtC9haaH5OWU7gPXtWD5sfdgPY8UIC8
	L+6U5O1vbGP1rXilWaMSJ0Nc2HVjtQ7iegHJrct0e2tgG+8Tk98Z/wAKT0BK+hbKg9RS
	bF9Kj3tsZgQ2BnIoEhyoyrZPQf8A66nmK5GSbF9KNi+lQ+awBbK8E8d/51YpqVwcbDdi
	+lGxfSnUUyRAAOlLRRQBFIO9ULuGaeMJC+znn3FahGRg1QS4illeGMklOp7U0BmS6fBb
	JGysWcvgkgehPQ00xr/cx7px/wCOnj8sVevSAsZPHz/+ymqq75P9Upb36D8zWM3LmsjC
	o5c1kNQMnMYCH1PzN+fQflWtaufsySyZOVGTWWxKcSgoff8Ax6Vq2w3WSKO6AfpTg5a3
	HTcne5P5q8DnnnoaXzE+XB+90phiDMpboFI/lSNG2QyAcEYHTgD/AOvVmmpMWC8scfWk
	3pz8w4689KaVZ9hYDg5I69jUIgcehx056859KBtssb045HPTnrSGWMAksMD3qEwuWycc
	4zjtg5pqRSFBwBgcD15B5oFdlnenIyOOvNOBBGR0qsYXPBxgZ/HJzzVmmNBRRRQMrt/x
	9p/uN/NasVXb/j7T/cb+a1YoAKKKKACiiigAooooAKKKKACiiigAooooAKKKKACiiigA
	ooooAKKKKACiiigD/9XcoooqRhWHeTNNM0Z+4hxj1Pqa3Kxb2B4pTKBlG5JHY+/tQgMz
	zV87ydv41MVU9qosy/awwIx6/hV4OpOFO4nsOTVCNa0kNzA8EpJIG0nuQR/OrMlskh3E
	kHC8j/ZORUdlA0MZaThn5I9B2FXKkZW+zAYIdg+Sd3GTnj0xSG0QqE3NtxgjjnH4dfpV
	qigCuLZQ2dxxksF4wCevbPej7NHs2ZONnl/h/jViigCuLcK+5XYAkEqOhI/WljgCP5hY
	sQCBnHAP+e9T0UAYd7M00zR/wIcY9T71nzSLEoO3OeK0r2B45TMoJRuSR2P+FZF0yNFw
	QeaoRawpAOPetmwnaVDG5yyY59QelYUThkUDk4HA5Nb1lbtChaThn5I9B2FJgU7+ZnlM
	AOFXqPUnnms5yqAcZJ6CtS+t3EhnQZB+9jqMd6xyYzErAgtu+Y9+hqXKyLjG7JV2SLnF
	atlNK4MJOSmCCe49DWKrRIiHIDHOfpzWtpzxKSzsA78AH0/xNF7oGrMlkuUDOApJwVO3
	pn6nFTxzRTkKg2uvODwcVR8iaH93sLAdCOcip7aGUzLK6lVXPXqSePyrJX5rNGz5eW6Z
	oIm0c4zkmn0UVqlYwbuFFFIzBVLHsM0xC0VRhknedPMwA0ZYAfUdfp61ammSCJpZDgKK
	AKWo3TQRiGHmWThQO3vU1laraQBOrHlj71S0+F7iVtQuBy33B6CtigBjRxvjeoODnkU4
	KB0FKSB1phdRQA8gMMEZBpFVVAVRgDgAVGZD2FNLMe9OwE5IHWml1FQUUWAkMnoKaXY9
	6bRTESRn5qqzXLJcGLzI4wFB+cZzkn3HpU6nBBqN45xcNLEEYMoHzEjoT7H1pMYouQoR
	SfNZwSCg4OPx/rUcl4Q8JjAKPndnqMED9CeaRjcfaYyFTdsfIycYyO+P6UCzYhVcg/LJ
	u+rnPFICVrh/ti26gbccnvnGat1RhtpVaOSQgsCxcjuSMDH4VaaaFDtd1B9CQKAI2/4+
	0/3G/mtWKqCSOS7Xy2DYRs4Oe61boAKKKKACiiigAooooAKKKKACiiigAooooAKKKKAC
	iiigAooooAKKKKACiiigD//W3Ko3v8H41eqrdRvJt2DOM1KGZtFT/Zpv7v6ij7NN/d/U
	VQjFm/4/k/CtOqFzE6ahEhHJxj861vs03939RQBBRU/2ab+7+oo+zTf3f1FAFGWUo6ru
	VQQTlvb8RTWlYIGDqctjOOB+tWpLS6Miuig4BHJ9aRrO6cLvRRhgeDnigCCORmk2ZDDG
	cr2/U1PTvsUwlDqoAxg9Kl+zTf3f1FAFcnAzSFsdasG1mII2/wAqPss2clf5UhO5Bu5x
	VC8bcpUdF6/WtU2s/UCqF/bSxxmVl4PB/pQJ3HWpzbp9KsVFYQyyWqsoyOf51c+zTf3f
	1FMogqqlvFICzjJ3N/M1o/Zpv7v6iohZXAztLAEk4+XvzWdRNr3WaU5JO8kRJDFH9xQK
	Sf8A1TfSp/sdz/eb/wAd/wAKQ2NwwwxYj/gP+FYqjK92zodeNrJDaKn+zTf3f1FH2ab+
	7+orqOMvW3+oX8f51PUUKmOIK/BH+NOMi1Ix9FRGQ9qYWY96dgFjghhbcowQMDJJ49Oa
	yJ3/ALRuxAv+piOWI7mqt3eus8sUZ+9hQfTHWtGwWFIdkJ3Y6tjgmiwjRD4AVRgCkLMe
	9NopgFFFKFY9BQAlFSCM96cI170rgQ0oUnoKnAA6ClouMhEZ708RjvT6KVwECgdBS0VE
	/n5/d7ce+aAJaKg/0r/Y/Wj/AEr/AGP1oAnpCqnqKg8yZHUShSGOMrng1YoAAAOgoooo
	AKKKKACiiigAooooAKKKKACiiigAooooAKKKKACiiigAooooAKKKKACiiigD/9fcoooq
	RhRRRQBz+q/u763mPTj9Dn+tdBWbqlq1zb/IMunI9/UVFYanFIginO2ReOeh/wDr0Aa9
	FHXkUUAFFFRTj9y57hSR+VAMloqsyt5gVP7vcmkZtjoWbgHaSeM/KaQrlqikBDDKnI9q
	WmMKqX5Is5Mdxj8+Kss6J99gM+pqtebZIGhDKGYcAnFAytpPFuydlcgfkDWpVHT4JYIW
	EowWbOOvYCrjkjAXucfpS6BbXQikxuOcdOh/pTGXdvYAdO/XpT/NbqRxjinF3B28E1m7
	M1V0M2b2bGO3PfpU4JyciohIx54xkDH1pA77e3AJNNNIlpsnopisWznpnFPq0Q0IwyCK
	r1ZqpK6QjdIwUe9UhDqQnAJqg2qWS/xFvoP8cUJq1iThtw9yP8KYipb6aZHM91/Ec7f8
	a21jwAqjAFTRvHIgeIgqehFPpXGRCM96cI1p9FK4AAB0oopCQOtAC0EgdaiMnpUZJPWn
	YCUyDtUZJPWko60xEsZ4xUlRqhByakqWMKKKKACiiigCvcf8s/8AfFWKr3H/ACz/AN8V
	YoAKKKKACiiigAooooAKKKKACiiigAooooAKKKKACiiigAooooAKKKKACiiigAooooA/
	/9DcoorIhgLhm8iJx5j/ADMefvH/AGTUjNeispo911NiFJcbfvY449watWP/AB6LnPfr
	25PH4dKALdULnTba5O9htY91/rUdpK4hC54WBGH1Of8ACmtPcmN5FcDy41fGOpIyaAKn
	9kXUX/HvPj81/lS/ZdZXpNn/AIF/iKuSXFxb7wzbztUjjoWOPyoM9yiSDJJAUqzLjknB
	GKYFPydb/vj8xTkh1ouN0gAzz0NacLSrO8Mjb8KrA4x1yMcfSrVIDFmk1KA/O2V/vKAR
	/LinxnUXUySyeWgGSSozj6f41r1m6kZmRYYkZg3LED07UhJakUpl1CJZLYldpIZScfTp
	UAsb8kDcV99x4osluYbgZjYK3DcfkfwrVefbvGMbQT154+tHmX5IJQQ+RkHbjpuB9sU1
	Y3csD8gKKCMfXgU8zkHO35SSAc+mf8KPPODuUA4BHPrSDUsAYGBRgVBHKZHHYEHj3BxS
	G425ZlwuSM59M/4U7isT7V5OBz1pNiYxgYqAXBPG3nIHXjn3xSGd89MADnnnIOPSjQep
	YCKGLY5o2IeoFQecxdTjC5POeuKBcEgnbyMd+OffFLQNSzgDpRVY3IyABngE8+vp61Zp
	iCuXmEb6k66gxC5+X0x2/CuorC1K7s3JgaMyOOPTB+tNCNKOzsVUNHGhHrjP6msq/uLM
	g29tEryHjIHT6Y71Sh07UJIjtyin+EnGfw/xqS3NzppJe2z/ALXf8+RTA17CKS0gWFwS
	zEntx7VdWZWYDHUkD8KzF1SKTa+xuOwwev406K9jbMccbljnkAcZPfmpuTfU00kEmcdq
	cWA61V+cMShABxxj049adVJDTJDIT04qOilCk9KYCUAE9KqpeRB2WVSAGIyORwcduatG
	8tVXdvGD0xz+gpXBNEgj9ajguYpmeNeGQkEfTvTIbwTTeUqEDBOT7Y7fjXOXLSwai8kR
	wd/XtzSTuCfY6+iq8ErTRkSKUccMP8DTbdSZHcMxUfKMnOSOp/pQMtUUUUAFFFFAFe4/
	5Z/74qxVe4/5Z/74qxQAUUUUAFFFFABRRRQAUUUUAFFFFABRRRQAUUUUAFFFFABRRRQA
	UUUUAFFFFABRRRQB/9Hcqr9jt8kgMMkk4ZhyfoatUVIxixojMyjlsZ/ChI0jXagwCSfz
	5NPqOSWKIZlYKPc4oAiNnbkKCvCrt6np6Hnn8af9nh2sm3hlCnk9BxWfLrNpHwmXPsMD
	9ar/AG3U7n/j2h2A9z/ieKANl4YnyXGcrtP0qk8unQKyu4OcZ5LHjp6mqf8AZl7cc3c/
	HoOf8BVuLSLOPlgXP+0f8KAKr6xbiQvBGzuQBk8cD8/WmPqWpbTIIAqjklgf/rVupFFE
	MRqF+gxVPU4ZZ7RkiGTkHHqBQA+wuWu7cSuu05I46cVcrnrfVY7aJYJImUoMcf8A16n/
	ALct+yP+n+NFgNqozDG2cjOc9z361UXUrUqCxKkgHG0nr9BTv7Rs/wC8f++W/wAKQXJf
	IzJuPTk457/jUhiQ9R6d/SkhniuE8yI5GcZwR/OpaLDuMWJE5Uev680xYEBJbkkk+3Pt
	U1FAXITApAAz1B6nPFL5MeAMdPc9+aloosFyLyIiSSOue5xz1o8iPrzn1yc8VLRRYLkf
	kx8cdPc9vX1qSiimIKjEUQkMoUbj1OOak6dajMgHSgCTNUL9/wByFBPLDpWfCzXt+1xn
	5IuF96tXvEQPowoa0Jlsyk6s+N+Hx/e4P/fQ5/PNOzJt252L/dTj9etPWKeT7q7R6tx+
	nX+VK0VxGMuhI9V5/TrXP+8sc37yxJbO4tyc/dBx+tWlMh7ccAEjHJosokNqMj7wOfzN
	XSAcE9uldB0JMiiAZFdupFSM20cUiRqn3c/mTTZOtCKRiDq/++3/AKEaQFNxxjPer8dl
	EXJkJYEk46Dk57Vbe2t2j2FFwOnGMfSsXSu27mDo3bdzNtjtul/3W/mKs3dkk0EoX77n
	cPqBxTY7ZYpfMVieCMHnr+vatFfuitYx5VY1hGysUdNuPtFqpb7y/K34VdRFjXagwKyY
	o3tdTZUUmOYZ46A/5/nWwSB1plhRURkPambm9adgLFFQiQjrUwIIyKQFe4/5Z/74qxVe
	4/5Z/wC+KsUAFFFFABRRRQAUUUUAFFFFABRRRQAUUUUAFFFFABRRRQAUUUUAFFFFABRR
	RQAUUUUAf//S15p4rePzJThayX1pWOy2iZz7/wCArYkijmQxyjcp7UiRxRDbGoUe3FSM
	xMazddSIVP4f4mpI9FjJ3XEjOfbitvIoyKAK0Vnawf6qMA+vU/mas0ZFGRQAUUZFGRQA
	UUZFGRQAhVW+8Aab5cY6KPyp+RRkUAc4VLggkn5jweR1/T8MUxYiDzg/Xn9P8c1MgdyV
	jUsdx9h19TU7Wtyo3YVvYHn9etYe/d2OV893YdZmT7SfmLfIep46ir3nnajMAN4z1qjZ
	H/SjkEEIeCMdxWmqIu0A/cGBWkL21NoX5Vcb5x+X5euM+2TipHcIMkE844prIrZ5wTjk
	e1LtBADMTg5zxVF6jPPTJHPGfxxQ06qPmBHr7UeSnPPX6cZ5oMStyWOfXigWojTgAkKT
	jP44604zKMkg4Gefp1qPylwd7HktgDtk00qD3JHPB9+tPUNS0GGMnj60wyelRZz1op2G
	KST1rP1CcwwbU++/yj+tXwCelZVuv26/aY/6uHhfc/55pgXLSD7PAsffqfrVwRk9eKlA
	A6UtK4xAoHSloopAQyzeUVUKWLkgAY7DPcio2u0VWLKwZSoK8Z+Y4HfH6025iaSaEDcA
	Ccle3B71HcWwWArHuZmdCTkk8EfyFAE/2nDBHjZSQSAcHOPoTTZJ4zAk4yQ2MDv81R+Q
	YrqN1LOCGB3ZbHf8KZFFILgRFT5cTF1PY7ug/DJoAs9KUsx4NSlAenFMKAdTTENAycVP
	kKOai3Y4WonkVBukYAepNAExk9KjJJ60xJInUsjqQOpBGBT45LdztSRWPoCDQAoUt0qT
	yx61JRRcZXYbTinxntSOcmiPrQIbcf8ALP8A3xViq9x/yz/3xStKwuVi42lSx/Aj/GkM
	noqCO6glbYjZPb3+nrSLd27NtV8nBPfnHp6/hQBYoqva3AuYhKBjkgioYr6IkpKwDByv
	fscDNAF6io/Oi2u27hM7vbHNSAhgCOhoAKKKKACiiigAooooAKKKKACiiigAooooAKKK
	KACiiigAooooA//T22+6fpVarRGRiovK96SGRVWP+scEMcYxg+31q95XvTRBhi2etFyo
	O1ykdwZVk3E7eQD3/CkbzAq9R8xIHfAGcGr3kfPvzzjFBgyQSelO5p7TyKjNulTaeMj8
	cjNWKFtVUAAng5qXyvelcibTtYioqXyvejyvei5mRUVL5XvR5XvRcCKipfK96PK96LgR
	VXuRcGP/AEYgMDnnuKu+V70eV70XAx4tRCt5V2vlt69q0gVYblIIPcU6W1jmXbKAw9xW
	Y2nXNqd9i+R3RqLgaVFY76iyoVkUxyqc7SOD7VrW8kdzEJY247+xpgJLIsUZkPQVBaSe
	YHy4chu3+elXCAOhzTUVEJIHU5P1oAcAT0qQR+tKHXp0p9K4zFvL/ZHNAn392xcehHWr
	9lAttbrCMbhy31Nc6ttLeX8hj4Ackt6c11EEEdvGI4xx+pPqaAJaKKKQBRRRQAUUUwyA
	dOaAH00uoqIsT1ptOwDy5PTimUySSKEbpnCD36/lVFtXtVYLGrP79KBGmFJqveIRGm3G
	7zFxnp1qP+1YunlvkdRx/jSrqEUzBBE7EEHoDj368UrhdBcQyiKaeYrnymUBRjjrSSCf
	dAZtpTePu5BzjjrV52VgVIyDwc9KiYB8BgCByKYycyAdOajLE00AnpUgjPegRHU6rtFK
	FA6UtDYyvcnaqueisCfYetV7lHmkzFyGhcBh0ycY5qxcjIRT0LjI9aWW4hgKrISC2cAA
	np9BSApgmbyI0RlMZy2QQBgEYyfX2plvuWSNIg+0Zyjr9zjs2K0I7iGVWZGzt69cj8Ot
	SqwZQy9CMigCrZArbhGBBUkHIx3qkdxt5rby23u7beDg5PXPStiigDKuI2+0CEcrPjd/
	wDr+Y4rVqMRIJTNyWIxyeg9vSpKACiiigAooooAKKKKACiiigAooooAKKKKACiiigAoo
	ooAKKKKAP//U3KKKKkYUUUUAFFFFABRRRQAUUUUAFFFFABRRRQAUUVRF3L5RuGjGwEjh
	ueDjpj+tAF6iqnnzNI6RopCHGWYjsD6H1qRZmM3kuoB2hhg5B7HsOlAFK705ro7nmOB0
	BA4/lVO3sbm0k3ROGU9QcjP8610m85CwGBuIHuBxmkYkKSBkgZxTQg6DJqBrq2ThpF/M
	Gse2gbVHZ55cYP3R1/CtVdHslHIZvqf8KLgSJc28hwjqT6Zq0jY4PSuav4bKNhDaAmTP
	QHI//XW9ErrEqycsAAfrTAtRxRxLsjGB1p9ZD3l/E7Awb0B4K9cfrVSfViGDxhkYcMjd
	CP8AGpsM35H8uNpP7oJ/KobeYy53MpIxwARjP1qC2v4LxCitscjp3/D1qZVdJDJIwZiA
	vAwAB+JoAtEgdajMnpURJPWjHenYBSSetIAT0rPn1O3hO2P963t0/Oq4g1K//wBcfKjP
	bp+n+NMRcnv7WDgtvb0Xn9elUxPqd7xbJ5SH+L/65/pWlb6Za2/IXe3q3NV9TvprRkEW
	PmBzkUhkcekQqQ95IXYnHXAJPv1Naapa2wwoVOCfTgdaxIr+a5TMuAEkQ5H1q1eNukwD
	kiKQn8QKLAXZ4oLjBZcn16H8xSoiRrtQAD0FU4Qyyxqjlw6EnJz0xyPStMRjvQIjAJ6V
	II/WpOlFFxgAB0opvmJnbkZ9KQSRnowpBcfRRRQBXuP+Wf8Avio5f+P6D/df+lSXH/LP
	/fFOlt4ZyrSAkrnBBI6/Q0AVJzi7LRnDCFt39KZEJLiTa0jACJDwccnPNXkt4Y1ZEXAb
	r6n8etOSGOM5QYOAv4DpQBnQySXPlRu5A8veSpwSc460vmfuH813JjkKLtOC3oPc1cNp
	AVVACNn3SCQR+PWkazt2VVKnCZ24JHXr0NAFQJOght5JGzIWLHPIwM7QaGkaMywGRsKy
	hSOWO4Z25/rVz7LDs2YOM5B3HIPsc5o+yweX5eDjO7OTnPrnrmgCCzeTzZYn3ALtIDEE
	jOe4q/UMdvFExdAQSME5Jz9c9amoAKKKKACiiigAooooAKKKKACiiigAooooAKKKKACi
	iigD/9XcooPQ1RV3VI3DFiwOQfpmpNIxuXqMjOM81QVpAobJ+ZSTk57dR6U5i6KPmJJj
	Y/jxQV7PzLpIAyeAKKoSEhMBi26Nic/TrTpXYbmUn5SB1wO3bvQHsi7SbhnGetVXZhIW
	JO0MBwensRTEyh+Uk/O/H0zQCp6XLxIBAPeiqSffhYsWLZJz9KtyFghKdccUEyjZpDqK
	p+bJjAbncB8wwRmnGR13IW5BGDjnn2Hegfs2WqKpiWQ/u84O7GSOcYzSs8ikR7skk8gZ
	OB7fjQHs3sW6o21nEqBpUG8MTzz3OKtRMzJl+uSKkoIas7GY0H7+V5LfzdzAg/L0wB3N
	S3EczRpJbrtkTgKccAjGPTjr+FXqKBFYRiJEiXooxT0+9TpBxmogcGmIwNRFiknm20hE
	ueidM/XtULz6rLb87ynqB1/Gugg0+zhO9EyfVuavUXGczp1zY2/VG8zux5/KtJr+3JJG
	78jVQu0hJlVZBk8MOevYiogkYOVjJ9nOVH9T+NRzruZOou5tWs6TqWjzgdyMVFPYLdNm
	eRiOyjAAqKzkla4KO2RtzgDAHIrQkcpjaMknHPFUnfVGkPe2KQ0yyjGQmSPUmrFOaQ/c
	cYOM8HI4qISIQSD05qkmU4shuryC0Hz/ADOeij+tUBDf6l80x8qLsP8A63f8a0GitHuP
	tO0M23OT04q4Z4lO0nnOKLMfI+xkOkNgwitVG/GWduSPpTo9QkiObg7k9ccj8utR3R3X
	Tn2H8qoTuoXYTyf8a1UFy3Z1RpQ9lzM0GvbpzuBCf7OAfzNZuozmfYWGGGQatVLb2MN4
	zmXPy4xj3onBJXQV6UYxuiLRoy4lyMg4HPTvWtJ9hsk/ehVD9gOv4Cquj8CYL9wPhRUm
	rWjXEIkTlo8nHqO9YnGOivtMUkxMqE9flx/Sri3Vs/3ZEP4isqyg0++g3GMB14YAkc+v
	41M2i2bdCy/Q/wCIpAaoIPIOaWsH+xYCSI5jkdehxU0QXSyElkMnmEe20Dv1NAGptPmF
	u23FQ+SwiXqWAAxn3Gf5VDcf2ghLQkMvpjkf41TjutQmbbHyR1yuAPrmkS7G2pLDJBX6
	4/pS1FCsyp+/YM2ewwB7VLTKK9x/yz/3xViq9x/yz/3xVigAooooAKKKKACiiigAoooo
	AKKKKACiiigAooooAKKKKACiiigAooooAKKKKACiiigD/9bcPIxUccSRKAAMgAE461JR
	UlXdrDBHGudqgZ68UOgZSvTIIz6Zp9FAXe4xYo1BAUc9eOtBjjJyVBPTpT6KA5mRlYg2
	4gZA6/SkRoGbKFS3XjGaifkzZ7Jj9DSpHI4QuRhcHjr0oNLaasePs6vhdobPtmpCFdSp
	5HQ1T5SLcpDx5zg9etWF4ncDpgH8eaAlHrcRoFIAHqCck54p/kx7duOpznJzn61JRQRz
	vuReRHgjB556nqO9Hkx4Ax0Oc5OfzqWigOZ9xFVUXaowKWiigQUUUUCA88VAylTU9HXr
	QBXBI6U7e1PMY7U3yz60xGCrj7vVsngcnrUpSYDc0bAeo5/lWykMafdAGeeOKlrJ0kZe
	xXUx7Fla5JU5+Q/zFacwY7Sozhs4p4RAxcAbjxnHNOq4rlVjWmuVWKzxyTZJG35SAD71
	XaJ8NkEfKQMmtGoppooF3Snr0HUmrUmaqb2RUkRj90fw4oKMVcY5LZ/lUZv4f+eb/wDj
	v+NKNQhH/LJ//Hf8av3uxVqnYq3kbJJ5xHyMBz6EetZUcMl5dMkfOO/YYrof7Si/55v/
	AOO/41S0kFrq4kIxk5/Mk0m3azQSlNRUWisWCkq/ysOoPWtWyR4YXmcY3cgH0AqWC5E8
	g+7g5IHfj9D/AEqS9bZaSt/sH9RRKo5Kw6ldzVmUtFXFoW/vOT/IVrVQ0tdtjGPXJ/M1
	frMwOeuUbTLsXUQ/dOcMP5j/AArfR1kQSIcgjIpk8KXETRSdGFY+mzPbTtp8/Y/L/n36
	0AT2X+tQ7g3yHgdV5HB9TVKeO6nmaRom54Ax0HaugdwmOCSxwAKjNxGPX1Pt25pPUpXR
	Tga5FsPM3IykLzjkEjnkGrDtIJCgZjhQRgDqSevFOeVGUgqTgnHuV5/pQJV3Ftp3MAMD
	r6+uKQEkbOWYP2x/Kpaph4yFlcMC2MkEgenTNTeenzHnC55+nFO4mhtx/wAs/wDfFWKq
	SSLJsxxiQAg1bpiCiiigAooooAKKKKACiiigAooooAKKKKACiiigAooooAKKKKACiiig
	AooooAKKKKAP/9fcoooqRhRRRQAUUUUAMKAtu9Rgj1p/TgUUUDuM8qPdv2jPrilVdpLd
	zTqj8w7iu08DP+fyoByZJRUaShzjGMjNJ50WM5/Q9qCbolopnmoCQT0pPOjwDnrnse1A
	XRJRUXnR89eDjoaeHViVU5I60DuOrMXetwhAyTI2Xz1HPGPb+lSjUbcruAb2+U8/596W
	1lhnd2WMI64z0zg+9K6FdbFmVmWMup6DNRu8ivsHJxngUktzagtFK4B6EU37ZZ7t3mLn
	GKYMtjOBnrRWZLq1nE23JbjOV5H86j/tqz9H/If40DNeisn+2rP0f8v/AK9H9tWfo/5f
	/XoA1qKyP7bs/R/yH+NNOuWvZX/If40WA2a529dmu2BOMHaPYYz+tTnXIO0bfpWdc3i3
	UgeOFge/PX8h1q4Oz1NKclGV2O3Mp2j5jSJIzAcZ4GT9aVI5XGFhk+uCP1qcWVxwRCRj
	/aHb8a3513O32qv8RU87O4gjoMfnVm0kYTow67tp+h9f51IbK5PWI8+4/wAav2diYn82
	X7w6Ac49yfWolJW3M6lRWte5YitmjZcsCqZ2jGDz6nNZeryyQkoOUlUD6EH/AArerL1W
	2e5iQRjLBgPwNYHEJpckssQY/LGihFHqR1NatRwxLBEsSdFGKkoAKxtWtmKLdxcPH1x6
	f/WrVmlWGNpG5A7CqT3Tq7i4TaoQHbkHOTjr+lAD4JftsMcyHaQfmx2OCKn+zpxgn36c
	96zo3S2geOBQjDaeDuyCcda0JndZoVU8MxB/75JosO4LBnO8k8sQO3Of6GneQOoYgjvx
	6Y9Kq291KUiMycPwGz1P0960KVguVzbJjAJ6Y7dvwpTboxJYk5GO1T0UWC5UkQJ5YznM
	g/zxVuq9x/yz/wB8VYpiCiiigAooooAKKKKACiiigAooooAKKKKACiiigAooooAKKKKA
	CiiigAooooAKKKKAP//Q3KKKpzk+ZUjLlFZuTUO55JGUMVC4HHfvVKNwubFFYTyzKCit
	lgwAPrkU6SZiY/LPBIJ+hOKv2LC5su4RdxBP0Gah+0r/AHH/AO+TVXJoyazsBoRusiB0
	5BpCmWZs/eAH5Z/xrJhbERJPALfzNH2mMqSjZIBP1xRYRroiooUAVC0GQAD0yOR61n/a
	EGNzYJAP0zTmnRW2M3P+NFgsi+YSVKbvl6gY75zTfJcMNpA4bJx649/as9bkO21f723n
	jtmk+1IXVEOSTj9DRYVkafkspyjY9MjPYf4UjQuIXSFsMRwfTgCquTRk0WHZFIRyoRCI
	myOMAcce54/WpEt7gSqxXZu+XBPXjPbPpVnJqKUtuTbyd3f6GlTppSujONNJ3LDwQuu2
	SAj3XH8xzVVLKINlxI47DGPz9ackxYAtwSAfXrQ0x27k5/StXC71RpZEk8CNExSBU2jI
	JxkY9hmrgtrcgExp/wB8isxpSyOvoD35qcE4FElpqBc+y23/ADyT/vkUfZbb/nkn/fIq
	pk0ZNZ2GXPs1v/zzT8hThDCOiL+Qqjk0ZNFgNAIg6ACnVm5NGTRYLmlRWbk0ZNFguaVF
	ZuTRk0WC5pUVm5NGTRYLmlRWbk0ZNFguXpohNEYycZ7+hHIqq9m8pZpnBLKAMDAGDkHq
	e9R5NGTRYCYWhZHSUj5xj5RtAx+fNOWCUyLJO4bZnaAMcnjJ5NV8mrFuTuP0osBBFCE8
	uN5lZYzlR0JP51cdZif3bhR7rn+oqG5iiEJIUZyO3uKt0gK+y6/56L/3wf8A4qjZdf8A
	PRf++D/8VViigCuIZGZWmcMFOQAMc/masUUUAFFFFABRRRQAUUUUAFFFFABRRRQAUUUU
	AFFFFABRRRQAUUUUAFFFFABRRRQAUUUUAf/R3KpT/wCsq7UTmIH5+tShlGomjYOXjOCe
	oIyK0MwUZgq1JoRnCHgZOTu3E+tIIAM8/wAQP4A5xWlmCjMFP2kgKlFW8wUZgqAMtP8A
	j3b/AIH/ADNQBJJY0AXG1D6ckjHFaVr5XlsJMEb2x9MnrVkG3AwAKYGJLFMyMmDyoAwQ
	B0796kdJDIWRSCcc5GD9R/hWvmCjMFIDI8qTzOnHmFs+xBFNRJR5SFMeWeTx6EcVsb7b
	O3jPpS5goAqUVbzBRmCgCpUcn34/97+hq/mCoJ5bVEAZd244A6c/U1SdmBXESgAZOAAM
	fSlCYABJOKPLc/cYR/iX/nR5M/8Az3B/4ABVXv1AZIoCMxJ+6f1qUdBUbNFBhrlQwz13
	E/8Ajp/pWhmClKWlgKlFW8wUZgqAKlFW8wUZgoAqUVbzBRmCgCpRVvMFGYKAKlFW8wUZ
	goAqUVbzBRmCgCpRVvMFGYKAKlFW8wUZgoAqVYt/vH6U/MFSoI+qUDI7r/UN+H86nqC6
	/wBQ34fzqekAUUUUAFFFFABRRRQAUUUUAFFFFABRRRQAUUUUAFFFFABRRRQAUUUUAFFF
	FABRRRQAUUUUAFFFFAH/0tyqdx9/8KuVXljd2ytShlSopHKvGo/iJB/ImrfkSelRSWsr
	OjDHykk/kRVCKcVyWid5AMrzx3Hapbd3kiDPjdkg49jikGnzjZ0wPve+DkVYhtZY02tj
	OSfzJNACUVN5EnpR5EnpQBlFn2oi5wzPnBx0J4zQpkYohYgbmHB5wB61citjJDhlBG5u
	v+8anFqQAAoGOntQBmCRovnZiVVmU5/Mf4UhM25Y2J4TccHHJP8AStQ2pIIKjBOaR7Tz
	Mb1DY9aAMrzHALk8lEBI9yRmnSs0bNGrnHyHJOcZOOtan2ZjnKjkYP0qJrHKbFUKMg8e
	xzQBQkd496IxI+XknkZPPNTwFw7o3QYwCckVcFptUoqAA9RxilS1MY2ooA9qAI6hlALx
	g/3j/wCgmrnkSelQSwyCSLjqx/8AQTQBA0dvHy2EH12/4UqxwuMqxYf75P8AWrMtvK0T
	KoySKie3ud54JXtg47D/AOvQBDNFGkLlVAOOverNJcwyCByR2qfyJPSgCGipvIk9KPIk
	9KAIaKm8iT0o8iT0oAhoqbyJPSjyJPSgCGipvIk9KPIk9KAIaKm8iT0o8iT0oAhoqbyJ
	PSjyJPSgCGipvIk9KPIk9KAIaKm8iT0o8iT0oAhq5b/c/GofIk9KsRKyLhqTAZdf6hvw
	/nSyXMETFXbBAzjBPHrSXZxbsQM9P51XdpFu5dkZcmNR1HHLevakMs/aEDOGwFQKd3ru
	pRcQlC+7gHB4Oc/TrVJbe4ijZUGTtjGRjnb1xnv6Zpohl/eFo3IYqRlhu4989aALhu4c
	oASd7FRweCPWj7VCqBpGA3ZxjJ6H6VXWOf8AduwLbZCecbtpUjnHHWkiingYSbC2VZcA
	jj5iR1PQ0AXYJfOiWUDG6par2kbxW6RuMEDkVYoAKKKKACiiigAooooAKKKKACiiigAo
	oooAKKKKACiiigAooooAKKKKACiiigD/09yiiipGFGRRUUiBnQ4z83P5GgGS5FFVkiJY
	seMMSOP60XNu04BSRo2H90nH4igSZO6LIu1s49iR/KofssX+1/323+NZRttRD7NzH/a3
	nH+NXUjNlG088rSEDoScfgD3pXBO5eREiQIgwBTqxUL6lbmB32SKd2QOo7VH9n1i2/1U
	gkHoTn+dMZvUVg/2lfw/8fFv+IBH+NSJrluf9YjL9MH/AAosBtUVmDV7E9WI+oNP/tWw
	/wCen6H/AAoA0KKzTq1iOjk/gagfW7UfcVm/IUAbNRSxo6gudu05BBxisb+0dQn/AOPa
	DAPc5P68CgadfXRzey4H90c//WoAW41NoWEdvIJm91/qCP5VbtP7SdC05VcnIBXJ/Qir
	FvZW1r/ql5/vHk1aoArmBn4mcsP7oGAf6/rUzuqKXY4Ap1ZGpSkuIh0AyaTZM5cquJLq
	Lk4hGB6nrVf7ddf3/wBB/hUUMLzvsT8TWh/Zn/TT9P8A69TqznXPLVFT7ddf3/0H+FH2
	66/v/oP8Kt/2Z/00/T/69H9mf9NP0/8Ar0WY+WoVPt11/f8A0H+FH266/v8A6D/Crf8A
	Zn/TT9P/AK9RNZRoWBlyVGSMf/Xo1C0yH7ddf3/0H+FH266/v/oP8KsjT0PSYHt0/wDr
	0jaeqkAyck46ev40ahaZX+3XX9/9B/hR9uuv7/6D/CrI05CdolBI7Y/+vSJp6uoYSY3d
	AR/9ejUOWZX+3XX9/wDQf4Ufbrr+/wDoP8KsfYEwSsoO3rgD/GkexSMEtLyBnGOf50ai
	tMg+3XX9/wDQf4Ufbrr+/wDoP8Kt/wBmf9NP0/8Ar0f2Z/00/T/69FmPlqFT7ddf3/0H
	+FH266/v/oP8Kt/2Z/00/T/69H9mf9NP0/8Ar0WYctQbDqLA4mGR6itZWDAMpyDXNSxP
	C5R+taOmyk7oT9RTTKpzd+Vl66/1Dfh/Optqglscnqahuv8AUN+H86nqjcKKKKACiiig
	AooooAKKKKACiiigAooooAKKKKACiiigAooooAKKKKACiiigAooooAKKKKACiiigD//U
	3KKKKkYHOOKoiabyyGIDmTYCOgq9UBt0KsuSMtuz3B9qACB3YujnJRsZ9eAf60/zod23
	euemMiiKMRKRksScknqTSYPng442/wBaBocssbnCMCfY1UvbaW5CqjAAckH1qSCJtkbO
	fujgYxTXUtM21cn5cH0pD6lW30+eGZZd68deDyPStUkDGe/Aqg8bqsjEHO1snjnPT3qT
	yiXDBMKGBxx6HJ/lSBlouoUMehx+tI0UT/fUN9RmqYhk2qGXLDZzkcYxkUvlyFidpGQw
	OMd+lO4WJDY2bdYk/AYpn9nWP/PIUhikKgFflBPHHtg4ziriAqihuoAzRcTRWFhZDpEv
	5VIqWsZIRUUjrgAYqeqSKd4ABI5zkdM+/emS3YtLLGyhgwwelKHQsVBGR1FVIUyYyV+6
	mOR0PFIinEaBSGU/Mcexzz70ieZlvzI/7w496UuigEkAH3qpHCB5OV6Kc8d+OtNAZVQF
	SMA87cnr09qA5mX6wb//AI+T9BWxb5ECBsggY5qpqEBdRKnJXr9KHsKorxINNIDup6kV
	sVyysykMpwRVj7bc/wB/9BUpmcKiSszoaK577bdf3/0FH226/v8A6CnzF+2R0NU5lJaQ
	AE7kGMD0JrK+23X9/wDQUfbbr+/+gouS6qZrSRZdggxlBj6g8U1A0gWbH3nB+gAxWU13
	csMFzilF5cgYD8D2FFxe0iaSbvMjJBGCcgLgDIPfvTUjlVCMEl0IB9D6Vn/bbr+/+go+
	23X9/wDQUrhzxNKQb1/dKRiNgeMdeg96SRflkVkJZjkHGeMDv7Vnfbbr+/8AoKPtt1/f
	/QUXDnidDRXPfbbr+/8AoKPtt1/f/QU+Yv2yOhornvtt1/f/AEFH2y5/v/oKOYPbIn1I
	gzADqF5pNO/4+D/umqBJY5JyTW3YQGJDI/Bb+VJaszj707li6/1Dfh/Op6r3X+ob8P51
	YqzpCiiigAooooAKKKKACiiigAooooAKKKKACiiigAooooAKKKKACiiigAooooAKKKKA
	CiiigAooooA//9XcoooqRhRRRQAUUUUAFFFFABRRRQAUUUUAFFFFABRRRQAUUUUAFFFF
	ABRRRQBTlsYZDuHyn2qv/Zg/v/p/9etSilYh04voZf8AZg/56fp/9ej+zB/z0/T/AOvW
	pRRZB7OPYy/7MH/PT9P/AK9H9mD/AJ6fp/8AXrUoosg9nHsZf9mD/np+n/16P7MH/PT9
	P/r1qUUWQezj2Mv+zB/z0/T/AOvR/Zg/56fp/wDXrUoosg9nHsZf9mD/AJ6fp/8AXo/s
	wf8APT9P/r1qUUWQezj2Mv8Aswf89P0/+vR/Zg/56fp/9etSiiyD2cexl/2YP+en6f8A
	16P7MH9/9K1KKLIPZx7FSGyhiO77x96t0UUykktiq8Esi7Xl4OM4UVaoooGFFFFABRRR
	QAUUUUAFFFFABRRRQAUUUUAFFFFABRRRQAUUUUAFFFFABRRRQAUUUUAFFFFABRRRQB//
	1tyiiipGFFFFABRRRQAUUUUAFFFFABRRRQAUUUUAFFFFABRRRQAUUUUAFFFFABRRRQAU
	UUUAFFFFABRRRQAUUUUAFFFFABRRRQAUUUUAFFFFABRRRQAUUUUAFFFFABRRRQAUUUUA
	FFFFABRRRQAUUUUAFFFFABRRRQAUUUUAFFFFABRRRQAUUUUAFFFFAH//19yiiipGFFFF
	ABRRRQAUUUUAFFFFABRRRQAUUUUAFFFFABRRRQAUUUUAFFFFABRRRQAUUUUAFFFFABRR
	RQAUUUUAFFFFABRRRQAUUUUAFFFFABRRRQAUUUUAFFFFABRRRQAUUUUAFFFFABRRRQAU
	UUUAFFFFABRRRQAUUUUAFFFFABRRRQAUUUUAFFFFAH//0NyiiipGFFFFABRRRQAUUUUA
	FFFFABRRRQAUUUUAFFFFABRRRQAUUUUAFFFFABRRRQAUUUUAFFFFABRRRQAUUUUAFFFF
	ABRRRQAUUUUAFFFFABRRRQAUUUUAFFFFABRRRQAUUUUAFFFFABRRRQAUUUUAFFFFABRR
	RQAUUUUAFFFFABRRRQAUUUUAFFFFAH//0dyiiipGFFFFABRRRQAUUUUAFFFFABRRRQAU
	UUUAFFFFABRRRQAUUUUAFFFFABRRRQAUUUUAFFFFABRRRQAUUUUAFFFFABRRRQAUUUUA
	FFFFABRRRQAUUUUAFFFFABRRRQAUUUUAFFFFABRRRQAUUUUAFFFFABRRRQAUUUUAFFFF
	ABRRRQAUUUUAFFFFAH//0tyiiipGFFFFABRRRQAUUUUAFFFFABRRRQAUUUUAFFFFABRR
	RQAUUUUAFFFFABRRRQAUUUUAFFFFABRRRQAUUUUAFFFFABRRRQAUUUUAFFFFABRRRQAU
	UUUAFFFFABRRRQAUUUUAFFFFABRRRQAUUUUAFFFFABRRRQAUUUUAFFFFABRRRQAUUUUA
	FFFFAH//09yiiipGFFFFABRRRQAUUUUAFFFFABRRRQAUUUUAFFFFABRRRQAUUUUAFFFF
	ABRRRQAUUUUAFFFFABRRRQAUUUUAFFFFABRRRQAUUUUAFFFFABRRRQAUUUUAFFFFABRR
	RQAUUUUAFFFFABRRRQAUUUUAFFFFABRRRQAUUUUAFFFFABRRRQAUUUUAFFFFAH//1Nyi
	iipGFFFFABRRRQAUUUUAFFFFABRRRQAUUUUAFFFFABRRRQAUUUUAFFFFABRRRQAUUUUA
	FFFFABRRRQAUUUUAFFFFABRRRQAUUUUAFFFFABRRRQAUUUUAFFFFABRRRQAUUUUAFFFF
	ABRRRQAUUUUAFFFFABRRRQAUUUUAFFFFABRRRQAUUUUAFFFFAH//1dyiiipGFFFFABRR
	RQAUUUUAFFFFABRRRQAUUUUAFFFFABRRRQAUUUUAFFFFABRRRQAUUUUAFFFFABRRRQAU
	UUUAFFFFABRRRQAUUUUAFFFFABRRRQAUUUUAFFFFABRRRQAUUUUAFFFFABRRRQAUUUUA
	FFFFABRRRQAUUUUAFFFFABRRRQAUUUUAFFFFAH//1tyiiipGFFFFABRRRQAUUUUAFFFF
	ABRRRQAUUUUAFFFFABRRRQAUUUUAFFFFABRRRQAUUUUAFFFFABRRRQAUUUUAFFFFABRR
	RQAUUUUAFFFFABRRRQAUUUUAFFFFABRRRQAUUUUAFFFFABRRRQAUUUUAFFFFABRRRQAU
	UUUAFFFFABRRRQAUUUUAFFFFAH//19yiiipGFFFFABRRRQAUUUUAFFFFABRRRQAUUUUA
	FFFFABRRRQAUUUUAFFFFABRRRQAUUUUAFFFFABRRRQAUUUUAFFFFABRRRQAUUUUAFFFF
	ABRRRQAUUUUAFFFFABRRRQAUUUUAFFFFABRRRQAUUUUAFFFFABRRRQAUUUUAFFFFABRR
	RQAUUUUAFFFFAH//0NyiiipGFFFFABRRRQAUUUUAFFFFABRRRQAUUUUAFFFFABRRRQAU
	UUUAFFFFABRRRQAUUUUAFFFFABRRRQAUUUUAFFFFABRRRQAUUUUAFFFFABRRRQAUUUUA
	FFFFABRRRQAUUUUAFFFFABRRRQAUUUUAFFFFABRRRQAUUUUAFFFFABRRRQAUUUUAFFFF
	AH//0dyiiipGFFFFABRRRQAUUUUAFFFFABRRRQAUUUUAFFFFABRRRQAUUUUAFFFFABRR
	RQAUUUUAFFFFABRRRQAUUUUAFFFFABRRRQAUUUUAFFFFABRRRQAUUUUAFFFFABRRRQAU
	UUUAFFFFABRRRQAUUUUAFFFFABRRRQAUUUUAFFFFABRRRQAUUUUAFFFFAH//0tyiiipG
	FFFFABRRRQAUUUUAFFFFABRRRQAUUUUAFFFFABRRRQAUUUUAFFFFABRRRQAUUUUAFFFF
	ABRRRQAUUUUAFFFFABRRRQAUUUUAFFFFABRRRQAUUUUAFFFFABRRRQAUUUUAFFFFABRR
	RQAUUUUAFFFFABRRRQAUUUUAFFFFABRRRQAUUUUAFFFFAH//09yiiipGFFFFABRRRQAU
	UUUAFFFFABRRRQAUUUUAFFFFABRRRQAUUUUAFFFFABRRRQAUUUUAFFFFABRRRQAUUUUA
	FFFFABRRRQAUUUUAFFFFABRRRQAUUUUAFFFFABRRRQAUUUUAFFFFABRRRQAUUUUAFFFF
	ABRRRQAUUUUAFFFFABRRRQAUUUUAFFFFAH//1NyiiipGFFFFABRRRQAUUUUAFFFFABRR
	RQAUUUUAFFFFABRRRQAUUUUAFFFFABRRRQAUUUUAFFFFABRRRQAUUUUAFFFFABRRRQAU
	UUUAFFFFABRRRQAUUUUAFFFFABRRRQAUUUUAFFFFABRRRQAUUUUAFFFFABRRRQAUUUUA
	FFFFABRRRQAUUUUAFFFFAH//1dyiiipGFFFFABRRRQAUUUUAFFFFABRRRQAUUUUAFFFF
	ABRRRQAUUUUAFFFFABRRRQAUUUUAFFFFABRRRQAUUUUAFFFFABRRRQAUUUUAFFFFABRR
	RQAUUUUAFFFFABRRRQAUUUUAFFFFABRRRQAUUUUAFFFFABRRRQAUUUUAFFFFABRRRQAU
	UUUAFFFFAH//1tyiiipGFFFFABRRRQAUUUUAFFFFABRRRQAUUUUAFFFFABRRRQAUUUUA
	FFFFABRRRQAUUUUAFFFFABRRRQAUUUUAFFFFABRRRQAUUUUAFFFFABRRRQAUUUUAFFFF
	ABRRRQAUUUUAFFFFABRRRQAUUUUAFFFFABRRRQAUUUUAFFFFABRRRQAUUUUAFFFFAH//
	19yiiipGFFFFABRRRQAUUUUAFFFFABRRRQAUUUUAFFFFABRRRQAUUUUAFFFFABRRRQAU
	UUUAFFFFABRRRQAUUUUAFFFFABRRRQAUUUUAFFFFABRRRQAUUUUAFFFFABRRRQAUUUUA
	FFFFABRRRQAUUUUAFFFFABRRRQAUUUUAFFFFABRRRQAUUUUAFFFFAH//0NyiiipGFFFF
	ABRRRQAUUUUAFFFFABRRRQAUUUUAFFFFABRRRQAUUUUAFFFFABRRRQAUUUUAFFFFABRR
	RQAUUUUAFFFFABRRRQAUUUUAFFFFABRRRQAUUUUAFFFFABRRRQAUUUUAFFFFABRRRQAU
	UUUAFFFFABRRRQAUUUUAFFFFABRRRQAUUUUAFFFFAH//0dyiiipGFFFFABRRRQAUUUUA
	FFFFABRRRQAUUUUAFFFFABRRRQAUUUUAFFFFABRRRQAUUUUAFFFFABRRRQAUUUUAFFFF
	ABRRRQAUUUUAFFFFABRRRQAUUUUAFFFFABRRRQAUUUUAFFFFABRRRQAUUUUAFFFFABRR
	RQAUUUUAFFFFABRRRQAUUUUAFFFFAH//0tyiiipGFFFFABRRRQAUUUUAFFFFABRRRQAU
	UUUAFFFFABRRRQAUUUUAFFFFABRRRQAUUUUAFFFFABRRRQAUUUUAFFFFABRRRQAUUUUA
	FFFFABRRRQAUUUUAFFFFABRRRQAUUUUAFFFFABRRRQAUUUUAFFFFABRRRQAUUUUAFFFF
	ABRRRQAUUUUAFFFFAH//09yiiipGFFFFABRRRQAUUUUAFFFFABRRRQAUUUUAFFFFABRR
	RQAUUUUAFFFFABRRRQAUUUUAFFFFABRRRQAUUUUAFFFFABRRRQAUUUUAFFFFABRRRQAU
	UUUAFFFFABRRRQAUUUUAFFFFABRRRQAUUUUAFFFFABRRRQAUUUUAFFFFABRRRQAUUUUA
	FFFFAH//1NyiiipGFFFFABRRRQAUUUUAFFFFABRRRQAUUUUAFFFFABRRRQAUUUUAFFFF
	ABRRRQAUUUUAFFFFABRRRQAUUUUAFFFFABRRRQAUUUUAFFFFABRRRQAUUUUAFFFFABRR
	RQAUUUUAFFFFABRRRQAUUUUAFFFFABRRRQAUUUUAFFFFABRRRQAUUUUAFFFFAH//1dyi
	iipGFFFFABRRRQAUUUUAFFFFABRRRQAUUUUAFFFFABRRRQAUUUUAFFFFABRRRQAUUUUA
	FFFFABRRRQAUUUUAFFFFABRRRQAUUUUAFFFFABRRRQAUUUUAFFFFABRRRQAUUUUAFFFF
	ABRRRQAUUUUAFFFFABRRRQAUUUUAFFFFABRRRQAUUUUAFFFFAH//1tyiiipGFFFFABRR
	RQAUUUUAFFFFABRRRQAUUUUAFFFFABRRRQAUUUUAFFFFABRRRQAUUUUAFFFFABRRRQAU
	UUUAFFFFABRRRQAUUUUAFFFFABRRRQAUUUUAFFFFABRRRQAUUUUAFFFFABRRRQAUUUUA
	FFFFABRRRQAUUUUAFFFFABRRRQAUUUUAFFFFAH//19yiiipGFFFFABRRRQAUUUUAFFFF
	ABRRRQAUUUUAFFFFABRRRQAUUUUAFFFFABRRRQAUUUUAFFFFABRRRQAUUUUAFFFFABRR
	RQAUUUUAFFFFABRRRQAUUUUAFFFFABRRRQAUUUUAFFFFABRRRQAUUUUAFFFFABRRRQAU
	UUUAFFFFABRRRQAUUUUAFFFFAH//0NyiiipGFFFFABRRRQAUUUUAFFFFABRRRQAUUUUA
	FFFFABRRRQAUUUUAFFFFABRRRQAUUUUAFFFFABRRRQAUUUUAFFFFABRRRQAUUUUAFFFF
	ABRRRQAUUUUAFFFFABRRRQAUUUUAFFFFABRRRQAUUUUAFFFFABRRRQAUUUUAFFFFABRR
	RQAUUUUAFFFFAH//0dvcKNwqOipGSbhRuFR0UASbhRuFR0UASbhRuFR0UASbhRuFR0UA
	SbhRuFR0UASbhRuFR0UASbhRuFR0UASbhRuFR0UASbhRuFR0UASbhRuFR0UASbhRuFR0
	UASbhRuFR0UASbhRuFR0UASbhRuFR0UASbhRuFR0UASbhRuFR0UASbhRuFR0UASbhRuF
	R0UASbhRuFR0UASbhRuFR0UASbhRuFR0UASbhRuFR0UASbhRuFR0UASbhRuFR0UASbhR
	uFR0UASbhRuFR0UASbhRuFR0UASbhRuFR0UASbhRuFR0UASbhRuFR0UASbhRuFR0UASb
	hRuFR0UASbhRuFR0UASbhRuFR0UAf//Z
	</data>
	<key>DKDChangeTimeStamp</key>
	<string>2017-04-06 09:43:05 +0000</string>
	<key>DKDCreateTimeStamp</key>
	<string>2017-03-04 11:00:14 +0000</string>
	<key>DKDDisplayGraphicDetails</key>
	<dict>
		<key>AngleFormatDisplayDetails</key>
		<dict>
			<key>AngleDirection</key>
			<string>Right</string>
			<key>AngleForm</key>
			<string>degrees</string>
			<key>AngleRotation</key>
			<string>Counter Clockwise</string>
			<key>PrecisionAngles</key>
			<string>2</string>
		</dict>
		<key>AnglesDisplaySpec</key>
		<dict>
			<key>ExampleValueDisplaySpec</key>
			<string>100.01</string>
			<key>FieldWidthDisplaySpec</key>
			<string>62</string>
			<key>FormDisplaySpec</key>
			<string>Decimal</string>
			<key>PrecisionDisplaySpec</key>
			<string>2</string>
			<key>TextAlignDisplaySpec</key>
			<string>Right</string>
			<key>UnitsDisplaySpec</key>
			<string>Punctuation</string>
		</dict>
		<key>AreaForm</key>
		<string>Natural</string>
		<key>HelpTipDisplaySpec</key>
		<dict>
			<key>ExampleValueDisplaySpec</key>
			<string>100.01</string>
			<key>FieldWidthDisplaySpec</key>
			<string>62</string>
			<key>FormDisplaySpec</key>
			<string>Decimal</string>
			<key>PrecisionDisplaySpec</key>
			<string>3</string>
			<key>TextAlignDisplaySpec</key>
			<string>Right</string>
			<key>UnitsDisplaySpec</key>
			<string>Abbreviate</string>
		</dict>
		<key>InspectingSpecIndex</key>
		<string>0</string>
		<key>LengthsDisplaySpec</key>
		<dict>
			<key>ExampleValueDisplaySpec</key>
			<string>100.01</string>
			<key>FieldWidthDisplaySpec</key>
			<string>62</string>
			<key>FormDisplaySpec</key>
			<string>Decimal</string>
			<key>PrecisionDisplaySpec</key>
			<string>2</string>
			<key>TextAlignDisplaySpec</key>
			<string>Right</string>
			<key>UnitsDisplaySpec</key>
			<string>Nothing</string>
		</dict>
		<key>PercentDisplaySpec</key>
		<dict>
			<key>ExampleValueDisplaySpec</key>
			<string>1.01</string>
			<key>FieldWidthDisplaySpec</key>
			<string>50</string>
			<key>FormDisplaySpec</key>
			<string>Decimal</string>
			<key>PrecisionDisplaySpec</key>
			<string>1</string>
			<key>TextAlignDisplaySpec</key>
			<string>Right</string>
			<key>UnitsDisplaySpec</key>
			<string>Punctuation</string>
		</dict>
		<key>PercentFormatDisplayDetails</key>
		<dict>
			<key>PercentForm</key>
			<string>Percent</string>
			<key>PrecisionPercents</key>
			<string>1</string>
		</dict>
	</dict>
	<key>DKDGrids</key>
	<dict>
		<key>DynamicSnapGrid</key>
		<string>YES</string>
		<key>GuidesLayer</key>
		<string>NO</string>
		<key>MajorGrid</key>
		<dict>
			<key>GridAboveGraphics</key>
			<string>NO</string>
			<key>GridRGB</key>
			<dict>
				<key>Blue</key>
				<string>1</string>
				<key>ColorSpace</key>
				<string>NSCalibratedRGBColorSpace</string>
				<key>Green</key>
				<string>0.956863</string>
				<key>Opacity</key>
				<string>1</string>
				<key>Red</key>
				<string>0.572549</string>
			</dict>
			<key>GridSpacingX</key>
			<string>72</string>
			<key>GridSpacingY</key>
			<string>72</string>
			<key>LinkGridToRulers</key>
			<string>NO</string>
			<key>PrintLineWidth</key>
			<string>1.1</string>
			<key>PrintsGrid</key>
			<string>NO</string>
			<key>ShowsGrid</key>
			<string>NO</string>
			<key>SnapsToGrid</key>
			<string>NO</string>
		</dict>
		<key>MinorGrid</key>
		<dict>
			<key>GridAboveGraphics</key>
			<string>NO</string>
			<key>GridRGB</key>
			<dict>
				<key>Blue</key>
				<string>0.858824</string>
				<key>ColorSpace</key>
				<string>NSCalibratedRGBColorSpace</string>
				<key>Green</key>
				<string>0.878431</string>
				<key>Opacity</key>
				<string>1</string>
				<key>Red</key>
				<string>0.803922</string>
			</dict>
			<key>GridSpacingX</key>
			<string>18</string>
			<key>GridSpacingY</key>
			<string>18</string>
			<key>LinkGridToRulers</key>
			<string>NO</string>
			<key>PrintLineWidth</key>
			<string>0.85</string>
			<key>PrintsGrid</key>
			<string>NO</string>
			<key>ShowsGrid</key>
			<string>NO</string>
			<key>SnapsToGrid</key>
			<string>NO</string>
		</dict>
		<key>SnapDrawing</key>
		<string>NO</string>
		<key>SnapEnds</key>
		<string>NO</string>
		<key>SnapGuidelines</key>
		<string>NO</string>
		<key>SnapRadiusGrid</key>
		<string>3</string>
		<key>SnapSound</key>
		<string>None</string>
		<key>SoftSnap</key>
		<string>NO</string>
	</dict>
	<key>DKDHideExtension</key>
	<string>YES</string>
	<key>DKDLayersList</key>
	<array>
		<dict>
			<key>CloakLayerGuidelines</key>
			<string>NO</string>
			<key>CloakLayerVertices</key>
			<string>NO</string>
			<key>FullLayerScale</key>
			<dict>
				<key>ArchivePrecision</key>
				<string>12</string>
				<key>ScaleOriginX</key>
				<string>0</string>
				<key>ScaleOriginY</key>
				<string>0</string>
				<key>ScalePlusDown</key>
				<string>YES</string>
				<key>ScalePlusToRight</key>
				<string>YES</string>
				<key>ScaleScale</key>
				<string>1</string>
				<key>ScaleUnits</key>
				<string>Centimeters</string>
			</dict>
			<key>HideDimensions</key>
			<string>NO</string>
			<key>LayerColorMod</key>
			<dict>
				<key>DKDOnColorMod</key>
				<string>NO</string>
				<key>DKDOpacityColorMod</key>
				<string>0.5</string>
				<key>DKDOutlineColorMod</key>
				<string>NO</string>
				<key>DKDTintColorColorMod</key>
				<dict>
					<key>ColorSpace</key>
					<string>NSCalibratedWhiteColorSpace</string>
					<key>Opacity</key>
					<string>1</string>
					<key>White</key>
					<string>0.5</string>
				</dict>
				<key>DKDTintFractionColorMod</key>
				<string>0.5</string>
			</dict>
			<key>LayerLock</key>
			<string>NO</string>
			<key>LayerName</key>
			<string>Layer--1</string>
			<key>LayerState</key>
			<string>On</string>
			<key>OutlineLayer</key>
			<string>NO</string>
		</dict>
		<dict>
			<key>CloakLayerGuidelines</key>
			<string>NO</string>
			<key>CloakLayerVertices</key>
			<string>NO</string>
			<key>FullLayerScale</key>
			<dict>
				<key>ArchivePrecision</key>
				<string>12</string>
				<key>ScaleOriginX</key>
				<string>0</string>
				<key>ScaleOriginY</key>
				<string>0</string>
				<key>ScalePlusDown</key>
				<string>YES</string>
				<key>ScalePlusToRight</key>
				<string>YES</string>
				<key>ScaleScale</key>
				<string>1</string>
				<key>ScaleUnits</key>
				<string>Centimeters</string>
			</dict>
			<key>GraphicsList</key>
			<array>
				<dict>
					<key>Bounds</key>
					<string>{{146.554619418, 95.7652393573}, {25.5099518715, 15.9079851779}}</string>
					<key>Class</key>
					<string>DKDRadiusRectangle</string>
					<key>DKDLockInfo</key>
					<string>14</string>
					<key>DKDRectRadius0</key>
					<string>7.95399258894</string>
					<key>DKDRectRadius1</key>
					<string>7.95399258894</string>
					<key>DKDRectRadius2</key>
					<string>7.95399258894</string>
					<key>DKDRectRadius3</key>
					<string>7.95399258894</string>
					<key>GraphicID</key>
					<string>F68261CB</string>
					<key>GraphicStyle</key>
					<string>9</string>
				</dict>
				<dict>
					<key>Bounds</key>
					<string>{{7.628258663053, 192.132048107}, {160.630157766, 11.1299914302}}</string>
					<key>Class</key>
					<string>DKDRectangle</string>
					<key>DKDLockInfo</key>
					<string>14</string>
					<key>GraphicID</key>
					<string>07A22DAB</string>
					<key>GraphicStyle</key>
					<string>25</string>
				</dict>
				<dict>
					<key>Bounds</key>
					<string>{{97.1196258158, 176.869404889}, {19.1392972751, 14.5976171378}}</string>
					<key>Class</key>
					<string>DKDBowTie</string>
					<key>DKDLockInfo</key>
					<string>14</string>
					<key>DownBowtieChartFraction</key>
					<string>0.5</string>
					<key>GraphicID</key>
					<string>7EF71C9B</string>
					<key>GraphicStyle</key>
					<string>41</string>
					<key>OverBowtieChartFraction</key>
					<string>0</string>
				</dict>
				<dict>
					<key>Bounds</key>
					<string>{{97.741274561, 174.523484044}, {17.2942869797, 4.391978721465}}</string>
					<key>Class</key>
					<string>DKDTriangleDown</string>
					<key>DKDLockInfo</key>
					<string>14</string>
					<key>GraphicID</key>
					<string>AACF1F9B</string>
					<key>GraphicStyle</key>
					<string>57</string>
					<key>TriangleTipFraction</key>
					<string>0.5</string>
				</dict>
				<dict>
					<key>Bounds</key>
					<string>{{113.875452751, 95.7652393573}, {25.5099518715, 15.9079851779}}</string>
					<key>Class</key>
					<string>DKDRadiusRectangle</string>
					<key>DKDLockInfo</key>
					<string>14</string>
					<key>DKDRectRadius0</key>
					<string>7.95399258894</string>
					<key>DKDRectRadius1</key>
					<string>7.95399258894</string>
					<key>DKDRectRadius2</key>
					<string>7.95399258894</string>
					<key>DKDRectRadius3</key>
					<string>7.95399258894</string>
					<key>GraphicID</key>
					<string>525977AB</string>
					<key>GraphicStyle</key>
					<string>9</string>
				</dict>
				<dict>
					<key>Bounds</key>
					<string>{{116.865350158, 83.2031575277}, {20.4239711104, 12.3420655935}}</string>
					<key>Class</key>
					<string>DKDRadiusRectangle</string>
					<key>DKDLockInfo</key>
					<string>14</string>
					<key>DKDRectRadius0</key>
					<string>6.171032796732</string>
					<key>DKDRectRadius1</key>
					<string>6.171032796732</string>
					<key>DKDRectRadius2</key>
					<string>6.171032796732</string>
					<key>DKDRectRadius3</key>
					<string>6.171032796732</string>
					<key>GraphicID</key>
					<string>625977AB</string>
					<key>GraphicStyle</key>
					<string>9</string>
				</dict>
				<dict>
					<key>Bounds</key>
					<string>{{12.5634727765, 112.555102596}, {180.915043646, 13.0099431936}}</string>
					<key>Class</key>
					<string>DKDRectangle</string>
					<key>DKDLockInfo</key>
					<string>14</string>
					<key>GraphicID</key>
					<string>C7485BAB</string>
					<key>GraphicStyle</key>
					<string>73</string>
				</dict>
				<dict>
					<key>Bounds</key>
					<string>{{25.8046194177, 95.7652393573}, {25.5099518715, 15.9079851779}}</string>
					<key>Class</key>
					<string>DKDRadiusRectangle</string>
					<key>DKDLockInfo</key>
					<string>14</string>
					<key>DKDRectRadius0</key>
					<string>7.95399258894</string>
					<key>DKDRectRadius1</key>
					<string>7.95399258894</string>
					<key>DKDRectRadius2</key>
					<string>7.95399258894</string>
					<key>DKDRectRadius3</key>
					<string>7.95399258894</string>
					<key>GraphicID</key>
					<string>916804BB</string>
					<key>GraphicStyle</key>
					<string>9</string>
				</dict>
				<dict>
					<key>Bounds</key>
					<string>{{28.7945168247, 83.2031575277}, {20.4239711104, 12.3420655935}}</string>
					<key>Class</key>
					<string>DKDRadiusRectangle</string>
					<key>DKDLockInfo</key>
					<string>14</string>
					<key>DKDRectRadius0</key>
					<string>6.171032796732</string>
					<key>DKDRectRadius1</key>
					<string>6.171032796732</string>
					<key>DKDRectRadius2</key>
					<string>6.171032796732</string>
					<key>DKDRectRadius3</key>
					<string>6.171032796732</string>
					<key>GraphicID</key>
					<string>A16804BB</string>
					<key>GraphicStyle</key>
					<string>9</string>
				</dict>
				<dict>
					<key>Class</key>
					<string>DKDBezier</string>
					<key>DKDLockInfo</key>
					<string>14</string>
					<key>GraphicID</key>
					<string>D64681BB</string>
					<key>GraphicStyle</key>
					<string>8</string>
					<key>SVGPath</key>
					<string>M35.8758914828,102.037820795 C39.1841394142,139.851267681 28.1252388848,148.619516508 77.1338359913,147.574574831</string>
				</dict>
				<dict>
					<key>Class</key>
					<string>DKDBezier</string>
					<key>DKDLockInfo</key>
					<string>14</string>
					<key>GraphicID</key>
					<string>FDAD16BB</string>
					<key>GraphicStyle</key>
					<string>24</string>
					<key>SVGPath</key>
					<string>M126.507598105,102.01829221 C128.346615164,115.316257288 128.538194489,131.206983178 129.073040992,135.414125076</string>
				</dict>
				<dict>
					<key>Bounds</key>
					<string>{{100.385798443, 145.199898919}, {11.1774433234, 3.761205432433}}</string>
					<key>Class</key>
					<string>DKDRoundedRectangle</string>
					<key>DKDLockInfo</key>
					<string>14</string>
					<key>DKDRectRadius0</key>
					<string>10</string>
					<key>DKDRectRadius1</key>
					<string>10</string>
					<key>DKDRectRadius2</key>
					<string>10</string>
					<key>DKDRectRadius3</key>
					<string>10</string>
					<key>GraphicID</key>
					<string>874097BB</string>
					<key>GraphicStyle</key>
					<string>89</string>
				</dict>
				<dict>
					<key>AttributedText</key>
					<dict>
						<key>String</key>
						<string>PPM</string>
						<key>TextAttribute</key>
						<string>0</string>
					</dict>
					<key>Bounds</key>
					<string>{{20.1467478829, 188.371929448}, {41.9340967083, 19.6875002003}}</string>
					<key>Class</key>
					<string>DKDTextArea</string>
					<key>DKDLockInfo</key>
					<string>14</string>
					<key>GraphicID</key>
					<string>3810EABB</string>
					<key>GraphicStyle</key>
					<string>10</string>
				</dict>
				<dict>
					<key>Bounds</key>
					<string>{{78.4078864656, 146.796953567}, {17.2942869797, 4.391978721465}}</string>
					<key>Class</key>
					<string>DKDTriangleDown</string>
					<key>DKDLockInfo</key>
					<string>14</string>
					<key>GraphicID</key>
					<string>852F6EBB</string>
					<key>GraphicStyle</key>
					<string>57</string>
					<key>TriangleTipFraction</key>
					<string>0.5</string>
				</dict>
				<dict>
					<key>Bounds</key>
					<string>{{122.358088549, 110.813377417}, {4.391978721465, 17.2942869797}}</string>
					<key>Class</key>
					<string>DKDTriangleLeft</string>
					<key>DKDLockInfo</key>
					<string>14</string>
					<key>GraphicID</key>
					<string>F8D900CB</string>
					<key>GraphicStyle</key>
					<string>105</string>
					<key>TriangleTipFraction</key>
					<string>0.5</string>
				</dict>
				<dict>
					<key>Bounds</key>
					<string>{{149.544516825, 83.2031575277}, {20.4239711104, 12.3420655935}}</string>
					<key>Class</key>
					<string>DKDRadiusRectangle</string>
					<key>DKDLockInfo</key>
					<string>14</string>
					<key>DKDRectRadius0</key>
					<string>6.171032796732</string>
					<key>DKDRectRadius1</key>
					<string>6.171032796732</string>
					<key>DKDRectRadius2</key>
					<string>6.171032796732</string>
					<key>DKDRectRadius3</key>
					<string>6.171032796732</string>
					<key>GraphicID</key>
					<string>178261CB</string>
					<key>GraphicStyle</key>
					<string>9</string>
				</dict>
				<dict>
					<key>Bounds</key>
					<string>{{152.71941292, 104.000059979}, {12.8604050956, 8.297695681471}}</string>
					<key>Class</key>
					<string>DKDRadiusRectangle</string>
					<key>DKDLockInfo</key>
					<string>14</string>
					<key>DKDRectRadius0</key>
					<string>4.148847840735</string>
					<key>DKDRectRadius1</key>
					<string>4.148847840735</string>
					<key>DKDRectRadius2</key>
					<string>4.148847840735</string>
					<key>DKDRectRadius3</key>
					<string>4.148847840735</string>
					<key>GraphicID</key>
					<string>D7DD8AAB</string>
					<key>GraphicStyle</key>
					<string>121</string>
				</dict>
				<dict>
					<key>AttributedText</key>
					<dict>
						<key>String</key>
						<string>ER</string>
						<key>TextAttribute</key>
						<string>16</string>
					</dict>
					<key>Bounds</key>
					<string>{{61.9407210807, 110.249177504}, {40.0422290087, 16}}</string>
					<key>Class</key>
					<string>DKDTextArea</string>
					<key>DKDLockInfo</key>
					<string>14</string>
					<key>GraphicID</key>
					<string>8E9FC9BB</string>
					<key>GraphicStyle</key>
					<string>10</string>
				</dict>
				<dict>
					<key>Bounds</key>
					<string>{{10.7858472712, 280.618024512}, {305.678809649, 16.5511265704}}</string>
					<key>Class</key>
					<string>DKDRectangle</string>
					<key>DKDLockInfo</key>
					<string>14</string>
					<key>GraphicID</key>
					<string>3A8564CB</string>
					<key>GraphicStyle</key>
					<string>137</string>
				</dict>
				<dict>
					<key>Bounds</key>
					<string>{{11.1285099932, 302.206229875}, {303.632093307, 15.1893332572}}</string>
					<key>Class</key>
					<string>DKDRectangle</string>
					<key>DKDLockInfo</key>
					<string>14</string>
					<key>GraphicID</key>
					<string>2FBEA4CB</string>
					<key>GraphicStyle</key>
					<string>137</string>
				</dict>
				<dict>
					<key>AttributedText</key>
					<dict>
						<key>String</key>
						<string>OM</string>
						<key>TextAttribute</key>
						<string>32</string>
					</dict>
					<key>Bounds</key>
					<string>{{20.4468394944, 277.878411774}, {40.0422290087, 17}}</string>
					<key>Class</key>
					<string>DKDTextArea</string>
					<key>DKDLockInfo</key>
					<string>14</string>
					<key>GraphicID</key>
					<string>877C15CB</string>
					<key>GraphicStyle</key>
					<string>10</string>
				</dict>
				<dict>
					<key>AttributedText</key>
					<dict>
						<key>String</key>
						<string>IM</string>
						<key>TextAttribute</key>
						<string>48</string>
					</dict>
					<key>Bounds</key>
					<string>{{22.5934000847, 302.654978262}, {40.0422290087, 17}}</string>
					<key>Class</key>
					<string>DKDTextArea</string>
					<key>DKDLockInfo</key>
					<string>14</string>
					<key>GraphicID</key>
					<string>F64546CB</string>
					<key>GraphicStyle</key>
					<string>10</string>
				</dict>
				<dict>
					<key>AttributedText</key>
					<dict>
						<key>String</key>
						<string>cytosol</string>
						<key>TextAttribute</key>
						<string>48</string>
					</dict>
					<key>Bounds</key>
					<string>{{56.4956198822, 57.7837385999}, {63.029690614, 17.5233660726}}</string>
					<key>Class</key>
					<string>DKDTextArea</string>
					<key>DKDLockInfo</key>
					<string>14</string>
					<key>GraphicID</key>
					<string>E47047CB</string>
					<key>GraphicStyle</key>
					<string>10</string>
				</dict>
				<dict>
					<key>AttributedText</key>
					<dict>
						<key>String</key>
						<string>ER lumen</string>
						<key>TextAttribute</key>
						<string>48</string>
					</dict>
					<key>Bounds</key>
					<string>{{2.710936639331, 147.106551387}, {80.601217236, 17.5233660726}}</string>
					<key>Class</key>
					<string>DKDTextArea</string>
					<key>DKDLockInfo</key>
					<string>14</string>
					<key>GraphicID</key>
					<string>7ACFF7CB</string>
					<key>GraphicStyle</key>
					<string>10</string>
				</dict>
				<dict>
					<key>AttributedText</key>
					<dict>
						<key>String</key>
						<string>(PS)</string>
						<key>TextAttribute</key>
						<string>0</string>
					</dict>
					<key>Bounds</key>
					<string>{{44.431597352, 242.259586644}, {45.7865637475, 21.938128143}}</string>
					<key>Class</key>
					<string>DKDTextArea</string>
					<key>DKDLockInfo</key>
					<string>14</string>
					<key>GraphicID</key>
					<string>8DECB8CB</string>
					<key>GraphicStyle</key>
					<string>10</string>
				</dict>
				<dict>
					<key>Bounds</key>
					<string>{{141.423455821, 271.333223685}, {26.2928610021, 27.2983577387}}</string>
					<key>Class</key>
					<string>DKDUpDrum</string>
					<key>DKDLockInfo</key>
					<string>14</string>
					<key>DrumBowFraction</key>
					<string>0.125</string>
					<key>GraphicID</key>
					<string>B7819BCB</string>
					<key>GraphicStyle</key>
					<string>40</string>
				</dict>
				<dict>
					<key>Bounds</key>
					<string>{{141.423455821, 299.500083095}, {25.8221879631, 24.2499456515}}</string>
					<key>Class</key>
					<string>DKDUpDrum</string>
					<key>DKDLockInfo</key>
					<string>14</string>
					<key>DrumBowFraction</key>
					<string>0.125</string>
					<key>GraphicID</key>
					<string>74460CCB</string>
					<key>GraphicStyle</key>
					<string>56</string>
				</dict>
				<dict>
					<key>AttributedText</key>
					<dict>
						<key>String</key>
						<string>Toc75</string>
						<key>TextAttribute</key>
						<string>64</string>
					</dict>
					<key>Bounds</key>
					<string>{{136.969297056, 281.354505687}, {53.1623022198, 19.7398604474}}</string>
					<key>Class</key>
					<string>DKDTextArea</string>
					<key>DKDLockInfo</key>
					<string>14</string>
					<key>GraphicID</key>
					<string>AEDDEDCB</string>
					<key>GraphicStyle</key>
					<string>10</string>
				</dict>
				<dict>
					<key>AttributedText</key>
					<dict>
						<key>String</key>
						<string>Tic</string>
						<key>TextAttribute</key>
						<string>80</string>
					</dict>
					<key>Bounds</key>
					<string>{{143.661926932, 308.933429913}, {53.1623022198, 19.7398604474}}</string>
					<key>Class</key>
					<string>DKDTextArea</string>
					<key>DKDLockInfo</key>
					<string>14</string>
					<key>GraphicID</key>
					<string>486B90DB</string>
					<key>GraphicStyle</key>
					<string>10</string>
				</dict>
				<dict>
					<key>AttributedText</key>
					<dict>
						<key>String</key>
						<string>stroma</string>
						<key>TextAttribute</key>
						<string>96</string>
					</dict>
					<key>Bounds</key>
					<string>{{114.976797335, 336.93427306}, {56.1670332722, 17.5233660726}}</string>
					<key>Class</key>
					<string>DKDTextArea</string>
					<key>DKDLockInfo</key>
					<string>14</string>
					<key>GraphicID</key>
					<string>930272DB</string>
					<key>GraphicStyle</key>
					<string>10</string>
				</dict>
				<dict>
					<key>AttributedText</key>
					<dict>
						<key>String</key>
						<string>TP/L</string>
						<key>TextAttribute</key>
						<string>112</string>
					</dict>
					<key>Bounds</key>
					<string>{{71.7486594157, 133.792624862}, {42.6428149488, 18.1756208049}}</string>
					<key>Class</key>
					<string>DKDTextArea</string>
					<key>DKDLockInfo</key>
					<string>14</string>
					<key>GraphicID</key>
					<string>C57A58DB</string>
					<key>GraphicStyle</key>
					<string>10</string>
				</dict>
				<dict>
					<key>Class</key>
					<string>DKDBezier</string>
					<key>DKDLockInfo</key>
					<string>14</string>
					<key>GraphicID</key>
					<string>A300F9DB</string>
					<key>GraphicStyle</key>
					<string>72</string>
					<key>SVGPath</key>
					<string>M7.43826310414,183.666902149 C135.376236845,145.239452072 46.4965459476,177.380813093 95.505143054,174.436391067</string>
				</dict>
				<dict>
					<key>AttributedText</key>
					<dict>
						<key>String</key>
						<string>TP/L receptor</string>
						<key>TextAttribute</key>
						<string>112</string>
					</dict>
					<key>Bounds</key>
					<string>{{112.597360161, 176.069412961}, {104.820638097, 18.7868655091}}</string>
					<key>Class</key>
					<string>DKDTextArea</string>
					<key>DKDLockInfo</key>
					<string>14</string>
					<key>GraphicID</key>
					<string>55890CDB</string>
					<key>GraphicStyle</key>
					<string>10</string>
				</dict>
				<dict>
					<key>Bounds</key>
					<string>{{126.809358984, 130.172433596}, {3.761205432433, 11.1774433234}}</string>
					<key>Class</key>
					<string>DKDRoundedRectangle</string>
					<key>DKDLockInfo</key>
					<string>14</string>
					<key>DKDRectRadius0</key>
					<string>10</string>
					<key>DKDRectRadius1</key>
					<string>10</string>
					<key>DKDRectRadius2</key>
					<string>10</string>
					<key>DKDRectRadius3</key>
					<string>10</string>
					<key>GraphicID</key>
					<string>3A976FDB</string>
					<key>GraphicStyle</key>
					<string>89</string>
				</dict>
				<dict>
					<key>Bounds</key>
					<string>{{157.537145697, 101.027329101}, {3.761205432433, 11.1774433234}}</string>
					<key>Class</key>
					<string>DKDRoundedRectangle</string>
					<key>DKDLockInfo</key>
					<string>14</string>
					<key>DKDRectRadius0</key>
					<string>10</string>
					<key>DKDRectRadius1</key>
					<string>10</string>
					<key>DKDRectRadius2</key>
					<string>10</string>
					<key>DKDRectRadius3</key>
					<string>10</string>
					<key>GraphicID</key>
					<string>B299C2EB</string>
					<key>GraphicStyle</key>
					<string>89</string>
				</dict>
				<dict>
					<key>AttributedText</key>
					<dict>
						<key>String</key>
						<string>SRP</string>
						<key>TextAttribute</key>
						<string>128</string>
					</dict>
					<key>Bounds</key>
					<string>{{167.497858748, 86.1279928186}, {63.029690614, 17.5233660726}}</string>
					<key>Class</key>
					<string>DKDTextArea</string>
					<key>DKDLockInfo</key>
					<string>14</string>
					<key>GraphicID</key>
					<string>2EADA4EB</string>
					<key>GraphicStyle</key>
					<string>10</string>
				</dict>
				<dict>
					<key>Bounds</key>
					<string>{{176.538259421, 101.698761667}, {12.8604050956, 8.297695681471}}</string>
					<key>Class</key>
					<string>DKDRadiusRectangle</string>
					<key>DKDLockInfo</key>
					<string>14</string>
					<key>DKDRectRadius0</key>
					<string>4.148847840735</string>
					<key>DKDRectRadius1</key>
					<string>4.148847840735</string>
					<key>DKDRectRadius2</key>
					<string>4.148847840735</string>
					<key>DKDRectRadius3</key>
					<string>4.148847840735</string>
					<key>GraphicID</key>
					<string>8C6DF5EB</string>
					<key>GraphicStyle</key>
					<string>121</string>
				</dict>
				<dict>
					<key>AttributedText</key>
					<dict>
						<key>String</key>
						<string>SP</string>
						<key>TextAttribute</key>
						<string>144</string>
					</dict>
					<key>Bounds</key>
					<string>{{109.481469465, 140.416737972}, {63.029690614, 17.5233660726}}</string>
					<key>Class</key>
					<string>DKDTextArea</string>
					<key>DKDLockInfo</key>
					<string>14</string>
					<key>GraphicID</key>
					<string>AF95DEEB</string>
					<key>GraphicStyle</key>
					<string>10</string>
				</dict>
				<dict>
					<key>AttributedText</key>
					<dict>
						<key>String</key>
						<string>ribosomes</string>
						<key>TextAttribute</key>
						<string>160</string>
					</dict>
					<key>Bounds</key>
					<string>{{49.5985983842, 87.1681170141}, {93.760338284, 17.5233660726}}</string>
					<key>Class</key>
					<string>DKDTextArea</string>
					<key>DKDLockInfo</key>
					<string>14</string>
					<key>GraphicID</key>
					<string>473903FB</string>
					<key>GraphicStyle</key>
					<string>10</string>
				</dict>
				<dict>
					<key>AttributedText</key>
					<dict>
						<key>String</key>
						<string>1</string>
						<key>TextAttribute</key>
						<string>160</string>
					</dict>
					<key>Bounds</key>
					<string>{{149.942771504, 68.4232852369}, {17.7927715215, 14.9787914732}}</string>
					<key>Class</key>
					<string>DKDTextArea</string>
					<key>DKDLockInfo</key>
					<string>14</string>
					<key>GraphicID</key>
					<string>FCB266FB</string>
					<key>GraphicStyle</key>
					<string>10</string>
				</dict>
				<dict>
					<key>AttributedText</key>
					<dict>
						<key>String</key>
						<string>2</string>
						<key>TextAttribute</key>
						<string>160</string>
					</dict>
					<key>Bounds</key>
					<string>{{118.141254859, 68.8965337611}, {17.7927715215, 14.9787914732}}</string>
					<key>Class</key>
					<string>DKDTextArea</string>
					<key>DKDLockInfo</key>
					<string>14</string>
					<key>GraphicID</key>
					<string>8A0507FB</string>
					<key>GraphicStyle</key>
					<string>10</string>
				</dict>
				<dict>
					<key>AttributedText</key>
					<dict>
						<key>String</key>
						<string>3</string>
						<key>TextAttribute</key>
						<string>160</string>
					</dict>
					<key>Bounds</key>
					<string>{{30.3329946902, 69.8124243883}, {17.7927715215, 14.9787914732}}</string>
					<key>Class</key>
					<string>DKDTextArea</string>
					<key>DKDLockInfo</key>
					<string>14</string>
					<key>GraphicID</key>
					<string>9203A7FB</string>
					<key>GraphicStyle</key>
					<string>10</string>
				</dict>
				<dict>
					<key>AttributedText</key>
					<dict>
						<key>String</key>
						<string>SRP-</string>
						<key>TextAttribute</key>
						<string>176</string>
					</dict>
					<key>Bounds</key>
					<string>{{141.132216761, 125.570814396}, {44.7355358323, 13}}</string>
					<key>Class</key>
					<string>DKDTextArea</string>
					<key>DKDLockInfo</key>
					<string>14</string>
					<key>GraphicID</key>
					<string>C86DC9FB</string>
					<key>GraphicStyle</key>
					<string>10</string>
				</dict>
				<dict>
					<key>Bounds</key>
					<string>{{153.521953379, 110.845863493}, {21.6545713707, 11.5882622202}}</string>
					<key>Class</key>
					<string>DKDUpTearOff</string>
					<key>DKDLockInfo</key>
					<string>14</string>
					<key>GraphicID</key>
					<string>D567DAFB</string>
					<key>GraphicStyle</key>
					<string>121</string>
				</dict>
				<dict>
					<key>Bounds</key>
					<string>{{91.8795963838, 148.666222721}, {10.6202704828, 9.485684590068}}</string>
					<key>Class</key>
					<string>DKDTriangleUp</string>
					<key>DKDLockInfo</key>
					<string>14</string>
					<key>GraphicID</key>
					<string>CBCEA10C</string>
					<key>GraphicStyle</key>
					<string>89</string>
					<key>TriangleTipFraction</key>
					<string>0.5</string>
				</dict>
				<dict>
					<key>AttributedText</key>
					<dict>
						<key>String</key>
						<string>signal peptidase</string>
						<key>TextAttribute</key>
						<string>144</string>
					</dict>
					<key>Bounds</key>
					<string>{{99.75185774, 151.400423626}, {106.120100311, 16.4935587008}}</string>
					<key>Class</key>
					<string>DKDTextArea</string>
					<key>DKDLockInfo</key>
					<string>14</string>
					<key>GraphicID</key>
					<string>2C9FD20C</string>
					<key>GraphicStyle</key>
					<string>10</string>
				</dict>
				<dict>
					<key>Bounds</key>
					<string>{{145.890410294, 271.091421839}, {17.2942869797, 4.391978721465}}</string>
					<key>Class</key>
					<string>DKDTriangleDown</string>
					<key>DKDLockInfo</key>
					<string>14</string>
					<key>GraphicID</key>
					<string>A11E2F0C</string>
					<key>GraphicStyle</key>
					<string>57</string>
					<key>TriangleTipFraction</key>
					<string>0.5</string>
				</dict>
				<dict>
					<key>Class</key>
					<string>DKDBezier</string>
					<key>DKDLockInfo</key>
					<string>14</string>
					<key>GraphicID</key>
					<string>38A4F01C</string>
					<key>GraphicStyle</key>
					<string>72</string>
					<key>SVGPath</key>
					<string>M305.250225115,264.329858606 C283.000622418,222.747891131 271.941721888,231.516139958 313.930029864,234.20896941</string>
				</dict>
				<dict>
					<key>Bounds</key>
					<string>{{321.545122483, 235.060209963}, {17.2942869797, 4.391978721465}}</string>
					<key>Class</key>
					<string>DKDTriangleDown</string>
					<key>DKDLockInfo</key>
					<string>14</string>
					<key>GraphicID</key>
					<string>A00CF21C</string>
					<key>GraphicStyle</key>
					<string>57</string>
					<key>TriangleTipFraction</key>
					<string>0.5</string>
				</dict>
				<dict>
					<key>Bounds</key>
					<string>{{312.419173273, 236.571929712}, {10.6202704828, 9.485684590068}}</string>
					<key>Class</key>
					<string>DKDTriangleUp</string>
					<key>DKDLockInfo</key>
					<string>14</string>
					<key>GraphicID</key>
					<string>6965931C</string>
					<key>GraphicStyle</key>
					<string>89</string>
					<key>TriangleTipFraction</key>
					<string>0.5</string>
				</dict>
				<dict>
					<key>AttributedText</key>
					<dict>
						<key>String</key>
						<string>TPL</string>
						<key>TextAttribute</key>
						<string>144</string>
					</dict>
					<key>Bounds</key>
					<string>{{318.496895459, 239.184179799}, {35.2649158135, 13.0994906626}}</string>
					<key>Class</key>
					<string>DKDTextArea</string>
					<key>DKDLockInfo</key>
					<string>14</string>
					<key>GraphicID</key>
					<string>C117E31C</string>
					<key>GraphicStyle</key>
					<string>10</string>
				</dict>
				<dict>
					<key>AttributedText</key>
					<dict>
						<key>String</key>
						<string>peptidase</string>
						<key>TextAttribute</key>
						<string>192</string>
					</dict>
					<key>Bounds</key>
					<string>{{303.346147127, 248.630503739}, {58.7060546875, 13}}</string>
					<key>Class</key>
					<string>DKDTextArea</string>
					<key>DKDLockInfo</key>
					<string>14</string>
					<key>GraphicID</key>
					<string>1EDA451C</string>
					<key>GraphicStyle</key>
					<string>10</string>
				</dict>
				<dict>
					<key>AttributedText</key>
					<dict>
						<key>String</key>
						<string>TPL</string>
						<key>TextAttribute</key>
						<string>112</string>
					</dict>
					<key>Bounds</key>
					<string>{{315.952918916, 219.561910495}, {32.8288229594, 15.088151548}}</string>
					<key>Class</key>
					<string>DKDTextArea</string>
					<key>DKDLockInfo</key>
					<string>14</string>
					<key>GraphicID</key>
					<string>C91BA51C</string>
					<key>GraphicStyle</key>
					<string>10</string>
				</dict>
				<dict>
					<key>Bounds</key>
					<string>{{59.9178857946, 330.517888404}, {10.6202704828, 9.485684590068}}</string>
					<key>Class</key>
					<string>DKDTriangleUp</string>
					<key>DKDLockInfo</key>
					<string>14</string>
					<key>GraphicID</key>
					<string>347A581C</string>
					<key>GraphicStyle</key>
					<string>89</string>
					<key>TriangleTipFraction</key>
					<string>0.5</string>
				</dict>
				<dict>
					<key>AttributedText</key>
					<dict>
						<key>String</key>
						<string>TP</string>
						<key>TextAttribute</key>
						<string>144</string>
					</dict>
					<key>Bounds</key>
					<string>{{35.7739923808, 340.625209338}, {35.2649158135, 13.0994906626}}</string>
					<key>Class</key>
					<string>DKDTextArea</string>
					<key>DKDLockInfo</key>
					<string>14</string>
					<key>GraphicID</key>
					<string>547A581C</string>
					<key>GraphicStyle</key>
					<string>10</string>
				</dict>
				<dict>
					<key>AttributedText</key>
					<dict>
						<key>String</key>
						<string>peptidase</string>
						<key>TextAttribute</key>
						<string>192</string>
					</dict>
					<key>Bounds</key>
					<string>{{53.0660416326, 339.949216823}, {58.7060546875, 13}}</string>
					<key>Class</key>
					<string>DKDTextArea</string>
					<key>DKDLockInfo</key>
					<string>14</string>
					<key>GraphicID</key>
					<string>647A581C</string>
					<key>GraphicStyle</key>
					<string>10</string>
				</dict>
				<dict>
					<key>Class</key>
					<string>DKDBezier</string>
					<key>DKDLockInfo</key>
					<string>14</string>
					<key>GraphicID</key>
					<string>A60CB81C</string>
					<key>GraphicStyle</key>
					<string>72</string>
					<key>SVGPath</key>
					<string>M153.673729041,323.96735593 C121.828516014,345.284356283 76.155111248,331.671545024 71.0038442447,330.147502065</string>
				</dict>
				<dict>
					<key>Bounds</key>
					<string>{{43.6672191842, 329.630992308}, {17.2942869797, 4.391978721465}}</string>
					<key>Class</key>
					<string>DKDTriangleDown</string>
					<key>DKDLockInfo</key>
					<string>14</string>
					<key>GraphicID</key>
					<string>93597B1C</string>
					<key>GraphicStyle</key>
					<string>57</string>
					<key>TriangleTipFraction</key>
					<string>0.5</string>
				</dict>
				<dict>
					<key>AttributedText</key>
					<dict>
						<key>String</key>
						<string>TP</string>
						<key>TextAttribute</key>
						<string>112</string>
					</dict>
					<key>Bounds</key>
					<string>{{21.5173821165, 324.973752276}, {104.820638097, 18.7868655091}}</string>
					<key>Class</key>
					<string>DKDTextArea</string>
					<key>DKDLockInfo</key>
					<string>14</string>
					<key>GraphicID</key>
					<string>C50E4C1C</string>
					<key>GraphicStyle</key>
					<string>10</string>
				</dict>
				<dict>
					<key>AttributedText</key>
					<dict>
						<key>String</key>
						<string>TP/L</string>
						<key>TextAttribute</key>
						<string>112</string>
					</dict>
					<key>Bounds</key>
					<string>{{95.5757939489, 113.127348182}, {42.6428149488, 18.1756208049}}</string>
					<key>Class</key>
					<string>DKDTextArea</string>
					<key>DKDLockInfo</key>
					<string>14</string>
					<key>GraphicID</key>
					<string>07A3192C</string>
					<key>GraphicStyle</key>
					<string>10</string>
				</dict>
				<dict>
					<key>Bounds</key>
					<string>{{126.787046662, 268.709735391}, {13.6747212065, 10.1366374167}}</string>
					<key>Class</key>
					<string>DKDCloud</string>
					<key>DKDLockInfo</key>
					<string>14</string>
					<key>GraphicID</key>
					<string>A1F5A53C</string>
					<key>GraphicStyle</key>
					<string>41</string>
				</dict>
				<dict>
					<key>AttributedText</key>
					<dict>
						<key>String</key>
						<string>TP receptor</string>
						<key>TextAttribute</key>
						<string>112</string>
					</dict>
					<key>Bounds</key>
					<string>{{67.6903617601, 265.186247898}, {104.820638097, 18.7868655091}}</string>
					<key>Class</key>
					<string>DKDTextArea</string>
					<key>DKDLockInfo</key>
					<string>14</string>
					<key>GraphicID</key>
					<string>B89C963C</string>
					<key>GraphicStyle</key>
					<string>10</string>
				</dict>
				<dict>
					<key>AttributedText</key>
					<dict>
						<key>String</key>
						<string>periplastid</string>
						<key>TextAttribute</key>
						<string>0</string>
					</dict>
					<key>Bounds</key>
					<string>{{2.029344298559, 226.733977338}, {75.9923976315, 18.4812846125}}</string>
					<key>Class</key>
					<string>DKDTextArea</string>
					<key>DKDLockInfo</key>
					<string>14</string>
					<key>GraphicID</key>
					<string>0628A73C</string>
					<key>GraphicStyle</key>
					<string>10</string>
				</dict>
				<dict>
					<key>AttributedText</key>
					<dict>
						<key>String</key>
						<string>space</string>
						<key>TextAttribute</key>
						<string>0</string>
					</dict>
					<key>Bounds</key>
					<string>{{72.933482905, 227.655075587}, {51.3260977084, 18.8913848933}}</string>
					<key>Class</key>
					<string>DKDTextArea</string>
					<key>DKDLockInfo</key>
					<string>14</string>
					<key>GraphicID</key>
					<string>EBEA383C</string>
					<key>GraphicStyle</key>
					<string>10</string>
				</dict>
				<dict>
					<key>AttributedText</key>
					<dict>
						<key>String</key>
						<string>receptor</string>
						<key>TextAttribute</key>
						<string>176</string>
					</dict>
					<key>Bounds</key>
					<string>{{135.301901089, 134.236829882}, {51.3530273438, 13}}</string>
					<key>Class</key>
					<string>DKDTextArea</string>
					<key>DKDLockInfo</key>
					<string>14</string>
					<key>GraphicID</key>
					<string>639B154C</string>
					<key>GraphicStyle</key>
					<string>10</string>
				</dict>
				<dict>
					<key>AttributedText</key>
					<dict>
						<key>String</key>
						<string>
</string>
						<key>TextAttribute</key>
						<string>176</string>
					</dict>
					<key>Bounds</key>
					<string>{{181.857724956, 133.880480879}, {51.3530273438, 13}}</string>
					<key>Class</key>
					<string>DKDTextArea</string>
					<key>DKDLockInfo</key>
					<string>14</string>
					<key>GraphicID</key>
					<string>2AE5BB4C</string>
					<key>GraphicStyle</key>
					<string>10</string>
				</dict>
				<dict>
					<key>Class</key>
					<string>DKDContinuousBezier</string>
					<key>DKDLockInfo</key>
					<string>14</string>
					<key>GraphicID</key>
					<string>1205C81A</string>
					<key>GraphicStyle</key>
					<string>88</string>
					<key>PathArchive</key>
					<dict>
						<key>DKDScaleRect</key>
						<string>{{216.981091844, 172.583031072}, {128.998149017, 74.7245343084}}</string>
						<key>index</key>
						<string>11</string>
					</dict>
				</dict>
				<dict>
					<key>AttributedText</key>
					<dict>
						<key>String</key>
						<string>Ub</string>
						<key>TextAttribute</key>
						<string>48</string>
					</dict>
					<key>Bounds</key>
					<string>{{271.539672392, 210.35192123}, {28.6212393464, 17}}</string>
					<key>Class</key>
					<string>DKDTextArea</string>
					<key>DKDLockInfo</key>
					<string>14</string>
					<key>GraphicID</key>
					<string>4DAFDA5C</string>
					<key>GraphicStyle</key>
					<string>10</string>
				</dict>
				<dict>
					<key>AttributedText</key>
					<dict>
						<key>String</key>
						<string>deUb</string>
						<key>TextAttribute</key>
						<string>48</string>
					</dict>
					<key>Bounds</key>
					<string>{{288.759020131, 261.375344548}, {59.6552919673, 18.333151389}}</string>
					<key>Class</key>
					<string>DKDTextArea</string>
					<key>DKDLockInfo</key>
					<string>14</string>
					<key>GraphicID</key>
					<string>B6387D5C</string>
					<key>GraphicStyle</key>
					<string>10</string>
				</dict>
				<dict>
					<key>AttributedText</key>
					<dict>
						<key>String</key>
						<string>TP</string>
						<key>TextAttribute</key>
						<string>112</string>
					</dict>
					<key>Bounds</key>
					<string>{{143.491506745, 255.49877957}, {27.6990122812, 14.7587694177}}</string>
					<key>Class</key>
					<string>DKDTextArea</string>
					<key>DKDLockInfo</key>
					<string>14</string>
					<key>GraphicID</key>
					<string>C4832F5C</string>
					<key>GraphicStyle</key>
					<string>10</string>
				</dict>
				<dict>
					<key>AttributedText</key>
					<dict>
						<key>String</key>
						<string>plastid</string>
						<key>TextAttribute</key>
						<string>48</string>
					</dict>
					<key>Bounds</key>
					<string>{{65.7075521774, 279.049148903}, {66.6130859431, 18.393039049}}</string>
					<key>Class</key>
					<string>DKDTextArea</string>
					<key>DKDLockInfo</key>
					<string>14</string>
					<key>GraphicID</key>
					<string>FAC8D90D</string>
					<key>GraphicStyle</key>
					<string>10</string>
				</dict>
				<dict>
					<key>ApproachBraceFraction</key>
					<string>0.9</string>
					<key>Bounds</key>
					<string>{{53.4533508286, 278.248798113}, {13.1994976284, 43.1086999926}}</string>
					<key>Class</key>
					<string>DKDRightBrace</string>
					<key>DKDLockInfo</key>
					<string>14</string>
					<key>GraphicID</key>
					<string>F91CDC0D</string>
					<key>GraphicStyle</key>
					<string>56</string>
					<key>MiterBraceDegrees</key>
					<string>30</string>
					<key>RadiusBraceFraction</key>
					<string>0.1</string>
					<key>TipBraceFraction</key>
					<string>0.5</string>
				</dict>
				<dict>
					<key>AttributedText</key>
					<dict>
						<key>String</key>
						<string>envelope</string>
						<key>TextAttribute</key>
						<string>48</string>
					</dict>
					<key>Bounds</key>
					<string>{{62.962178205, 298.942187863}, {66.6130859431, 18.393039049}}</string>
					<key>Class</key>
					<string>DKDTextArea</string>
					<key>DKDLockInfo</key>
					<string>14</string>
					<key>GraphicID</key>
					<string>603D6D0D</string>
					<key>GraphicStyle</key>
					<string>10</string>
				</dict>
				<dict>
					<key>AngleRotatedRect</key>
					<string>335.401113787</string>
					<key>Bounds</key>
					<string>{{163.155865088, 127.202949222}, {147.052927299, 76.7886770025}}</string>
					<key>CenterRotatedRect</key>
					<string>{236.682328738, 165.597287723}</string>
					<key>Class</key>
					<string>DKDRotatedRect</string>
					<key>DKDLockInfo</key>
					<string>14</string>
					<key>GraphicID</key>
					<string>8FC0B21A</string>
					<key>GraphicStyle</key>
					<string>153</string>
					<key>HeightRotatedRect</key>
					<string>13.1715493041</string>
					<key>WidthRotatedRect</key>
					<string>155.700852378</string>
				</dict>
				<dict>
					<key>Bounds</key>
					<string>{{152.122465266, 208.801545273}, {38.8274333546, 38.8274333546}}</string>
					<key>Class</key>
					<string>DKDCircle</string>
					<key>DKDLockInfo</key>
					<string>10</string>
					<key>GraphicID</key>
					<string>3D2AD42A</string>
					<key>GraphicStyle</key>
					<string>88</string>
				</dict>
				<dict>
					<key>Bounds</key>
					<string>{{271.971210895, 162.854611534}, {20.3820340584, 20.3820340584}}</string>
					<key>Class</key>
					<string>DKDCircle</string>
					<key>DKDLockInfo</key>
					<string>10</string>
					<key>GraphicID</key>
					<string>450E613A</string>
					<key>GraphicStyle</key>
					<string>88</string>
				</dict>
				<dict>
					<key>Bounds</key>
					<string>{{246.812101386, 58.6995554571}, {33.9010223624, 33.9010223624}}</string>
					<key>Class</key>
					<string>DKDCircle</string>
					<key>DKDLockInfo</key>
					<string>10</string>
					<key>GraphicID</key>
					<string>8C09D74A</string>
					<key>GraphicStyle</key>
					<string>88</string>
				</dict>
				<dict>
					<key>AngleRotatedRect</key>
					<string>346.158768634</string>
					<key>Bounds</key>
					<string>{{198.311257704, 96.3790664679}, {129.045441124, 46.1005130107}}</string>
					<key>CenterRotatedRect</key>
					<string>{262.833978266, 119.429322973}</string>
					<key>Class</key>
					<string>DKDRotatedRect</string>
					<key>DKDLockInfo</key>
					<string>14</string>
					<key>GraphicID</key>
					<string>C4E28F4A</string>
					<key>GraphicStyle</key>
					<string>153</string>
					<key>HeightRotatedRect</key>
					<string>15.6854548258</string>
					<key>WidthRotatedRect</key>
					<string>129.039989446</string>
				</dict>
				<dict>
					<key>Class</key>
					<string>DKDBezier</string>
					<key>DKDLockInfo</key>
					<string>14</string>
					<key>GraphicID</key>
					<string>EF26605A</string>
					<key>GraphicStyle</key>
					<string>72</string>
					<key>SVGPath</key>
					<string>M254.552933592,82.7916759183 C319.844721903,56.3703997762 210.521303272,66.2647969933 265.826287292,79.510873672</string>
				</dict>
				<dict>
					<key>Bounds</key>
					<string>{{179.949592249, 37.385837004}, {50.722630559, 14.1751487533}}</string>
					<key>Class</key>
					<string>DKDRoundedRectangle</string>
					<key>DKDLockInfo</key>
					<string>14</string>
					<key>DKDRectRadius0</key>
					<string>4.435592560849</string>
					<key>DKDRectRadius1</key>
					<string>4.435592560849</string>
					<key>DKDRectRadius2</key>
					<string>4.435592560849</string>
					<key>DKDRectRadius3</key>
					<string>4.435592560849</string>
					<key>GraphicID</key>
					<string>8B3A635A</string>
					<key>GraphicStyle</key>
					<string>88</string>
				</dict>
				<dict>
					<key>Bounds</key>
					<string>{{178.519220506, 62.5463862374}, {50.722630559, 14.1751487533}}</string>
					<key>Class</key>
					<string>DKDRoundedRectangle</string>
					<key>DKDLockInfo</key>
					<string>14</string>
					<key>DKDRectRadius0</key>
					<string>4.435592560849</string>
					<key>DKDRectRadius1</key>
					<string>4.435592560849</string>
					<key>DKDRectRadius2</key>
					<string>4.435592560849</string>
					<key>DKDRectRadius3</key>
					<string>4.435592560849</string>
					<key>GraphicID</key>
					<string>58D5555A</string>
					<key>GraphicStyle</key>
					<string>88</string>
				</dict>
				<dict>
					<key>Class</key>
					<string>DKDBezier</string>
					<key>DKDLockInfo</key>
					<string>14</string>
					<key>GraphicID</key>
					<string>75DE385A</string>
					<key>GraphicStyle</key>
					<string>72</string>
					<key>SVGPath</key>
					<string>M203.398926617,159.319138674 C268.690714928,132.897862532 159.367296297,142.792259749 224.093425005,158.038063511</string>
				</dict>
				<dict>
					<key>Bounds</key>
					<string>{{312.217189777, 49.9361280794}, {50.722630559, 14.1751487533}}</string>
					<key>Class</key>
					<string>DKDRoundedRectangle</string>
					<key>DKDLockInfo</key>
					<string>14</string>
					<key>DKDRectRadius0</key>
					<string>4.435592560849</string>
					<key>DKDRectRadius1</key>
					<string>4.435592560849</string>
					<key>DKDRectRadius2</key>
					<string>4.435592560849</string>
					<key>DKDRectRadius3</key>
					<string>4.435592560849</string>
					<key>GraphicID</key>
					<string>FBB4B95A</string>
					<key>GraphicStyle</key>
					<string>88</string>
				</dict>
				<dict>
					<key>ApproachBraceFraction</key>
					<string>0.9</string>
					<key>Bounds</key>
					<string>{{330.942194104, 123.983314018}, {30.0114246033, 151.359889982}}</string>
					<key>Class</key>
					<string>DKDRightBrace</string>
					<key>DKDLockInfo</key>
					<string>14</string>
					<key>GraphicID</key>
					<string>052E9A5A</string>
					<key>GraphicStyle</key>
					<string>56</string>
					<key>MiterBraceDegrees</key>
					<string>30</string>
					<key>RadiusBraceFraction</key>
					<string>0.1</string>
					<key>TipBraceFraction</key>
					<string>0.5</string>
				</dict>
				<dict>
					<key>ApproachBraceFraction</key>
					<string>0.9</string>
					<key>Bounds</key>
					<string>{{12.8115068715, 56.1794023654}, {156.995377035, 4.621765069273}}</string>
					<key>Class</key>
					<string>DKDUpBrace</string>
					<key>DKDLockInfo</key>
					<string>14</string>
					<key>GraphicID</key>
					<string>ACC40B5A</string>
					<key>GraphicStyle</key>
					<string>56</string>
					<key>MiterBraceDegrees</key>
					<string>30</string>
					<key>RadiusBraceFraction</key>
					<string>0.1</string>
					<key>TipBraceFraction</key>
					<string>0.5</string>
				</dict>
				<dict>
					<key>Bounds</key>
					<string>{{319.065107817, 39.8513179254}, {12.7549759357, 7.95399258895}}</string>
					<key>Class</key>
					<string>DKDRadiusRectangle</string>
					<key>DKDLockInfo</key>
					<string>14</string>
					<key>DKDRectRadius0</key>
					<string>3.97699629447</string>
					<key>DKDRectRadius1</key>
					<string>3.97699629447</string>
					<key>DKDRectRadius2</key>
					<string>3.97699629447</string>
					<key>DKDRectRadius3</key>
					<string>3.97699629447</string>
					<key>GraphicID</key>
					<string>3D69EB5A</string>
					<key>GraphicStyle</key>
					<string>169</string>
				</dict>
				<dict>
					<key>Bounds</key>
					<string>{{320.116895042, 34.8601429462}, {10.2119855552, 6.17103279675}}</string>
					<key>Class</key>
					<string>DKDRadiusRectangle</string>
					<key>DKDLockInfo</key>
					<string>14</string>
					<key>DKDRectRadius0</key>
					<string>3.085516398366</string>
					<key>DKDRectRadius1</key>
					<string>3.085516398366</string>
					<key>DKDRectRadius2</key>
					<string>3.085516398366</string>
					<key>DKDRectRadius3</key>
					<string>3.085516398366</string>
					<key>GraphicID</key>
					<string>5D69EB5A</string>
					<key>GraphicStyle</key>
					<string>169</string>
				</dict>
				<dict>
					<key>Class</key>
					<string>DKDBezier</string>
					<key>DKDLockInfo</key>
					<string>14</string>
					<key>GraphicID</key>
					<string>243AEE5A</string>
					<key>GraphicStyle</key>
					<string>24</string>
					<key>SVGPath</key>
					<string>M325.086837187,48.6973648503 C326.925854246,61.9953299284 309.33756184,57.7013105695 340.731995321,56.3935801198</string>
				</dict>
				<dict>
					<key>Bounds</key>
					<string>{{342.924766255, 54.7990130585}, {17.2942869797, 4.391978721465}}</string>
					<key>Class</key>
					<string>DKDTriangleDown</string>
					<key>DKDLockInfo</key>
					<string>14</string>
					<key>GraphicID</key>
					<string>48D7006A</string>
					<key>GraphicStyle</key>
					<string>57</string>
					<key>TriangleTipFraction</key>
					<string>0.5</string>
				</dict>
				<dict>
					<key>AttributedText</key>
					<dict>
						<key>String</key>
						<string>TP/L</string>
						<key>TextAttribute</key>
						<string>112</string>
					</dict>
					<key>Bounds</key>
					<string>{{337.662146918, 56.4202924629}, {42.6428149488, 18.1756208049}}</string>
					<key>Class</key>
					<string>DKDTextArea</string>
					<key>DKDLockInfo</key>
					<string>14</string>
					<key>GraphicID</key>
					<string>A849216A</string>
					<key>GraphicStyle</key>
					<string>10</string>
				</dict>
				<dict>
					<key>Bounds</key>
					<string>{{262.331260284, 78.8321119961}, {17.2942869797, 4.391978721465}}</string>
					<key>Class</key>
					<string>DKDTriangleDown</string>
					<key>DKDLockInfo</key>
					<string>14</string>
					<key>GraphicID</key>
					<string>D41E916A</string>
					<key>GraphicStyle</key>
					<string>57</string>
					<key>TriangleTipFraction</key>
					<string>0.5</string>
				</dict>
				<dict>
					<key>AttributedText</key>
					<dict>
						<key>String</key>
						<string>ER</string>
						<key>TextAttribute</key>
						<string>16</string>
					</dict>
					<key>Bounds</key>
					<string>{{332.247682166, 30.0977691568}, {40.0422290087, 16}}</string>
					<key>Class</key>
					<string>DKDTextArea</string>
					<key>DKDLockInfo</key>
					<string>14</string>
					<key>GraphicID</key>
					<string>BC74D26A</string>
					<key>GraphicStyle</key>
					<string>10</string>
				</dict>
				<dict>
					<key>AttributedText</key>
					<dict>
						<key>String</key>
						<string>Golgi</string>
						<key>TextAttribute</key>
						<string>48</string>
					</dict>
					<key>Bounds</key>
					<string>{{183.990150574, 47.079747076}, {50.6638014739, 18.393039049}}</string>
					<key>Class</key>
					<string>DKDTextArea</string>
					<key>DKDLockInfo</key>
					<string>14</string>
					<key>GraphicID</key>
					<string>3242236A</string>
					<key>GraphicStyle</key>
					<string>10</string>
				</dict>
				<dict>
					<key>Class</key>
					<string>DKDBezier</string>
					<key>DKDLockInfo</key>
					<string>14</string>
					<key>GraphicID</key>
					<string>085F946A</string>
					<key>GraphicStyle</key>
					<string>24</string>
					<key>SVGPath</key>
					<string>M197.04648839,38.0294705043 C198.885505449,51.3274355824 181.297213043,47.0334162236 212.691646524,45.7256857739</string>
				</dict>
				<dict>
					<key>Bounds</key>
					<string>{{209.74939885, 43.7900194314}, {17.2942869797, 4.391978721465}}</string>
					<key>Class</key>
					<string>DKDTriangleDown</string>
					<key>DKDLockInfo</key>
					<string>14</string>
					<key>GraphicID</key>
					<string>08E4556A</string>
					<key>GraphicStyle</key>
					<string>57</string>
					<key>TriangleTipFraction</key>
					<string>0.5</string>
				</dict>
				<dict>
					<key>Class</key>
					<string>DKDLine</string>
					<key>DKDLockInfo</key>
					<string>14</string>
					<key>DkBezArrow</key>
					<string>11</string>
					<key>GraphicID</key>
					<string>0A4A766A</string>
					<key>GraphicStyle</key>
					<string>104</string>
					<key>SVGPath</key>
					<string>M302.164076701,48.9129096585 L239.512683342,43.7547594601</string>
				</dict>
				<dict>
					<key>Class</key>
					<string>DKDLine</string>
					<key>DKDLockInfo</key>
					<string>14</string>
					<key>DkBezArrow</key>
					<string>11</string>
					<key>GraphicID</key>
					<string>0728786A</string>
					<key>GraphicStyle</key>
					<string>104</string>
					<key>SVGPath</key>
					<string>M229.952733458,51.0219173943 L246.28219679,76.0575631076</string>
				</dict>
				<dict>
					<key>Class</key>
					<string>DKDLine</string>
					<key>DKDLockInfo</key>
					<string>14</string>
					<key>DkBezArrow</key>
					<string>11</string>
					<key>GraphicID</key>
					<string>B708996A</string>
					<key>GraphicStyle</key>
					<string>104</string>
					<key>SVGPath</key>
					<string>M250.951105696,94.8753074206 L223.841228046,134.638109884</string>
				</dict>
				<dict>
					<key>Class</key>
					<string>DKDLine</string>
					<key>DKDLockInfo</key>
					<string>14</string>
					<key>DkBezArrow</key>
					<string>11</string>
					<key>GraphicID</key>
					<string>23915A6A</string>
					<key>GraphicStyle</key>
					<string>104</string>
					<key>SVGPath</key>
					<string>M212.682443768,169.523894348 L192.673578159,209.812666695</string>
				</dict>
				<dict>
					<key>Class</key>
					<string>DKDLine</string>
					<key>DKDLockInfo</key>
					<string>14</string>
					<key>DkBezArrow</key>
					<string>11</string>
					<key>GraphicID</key>
					<string>4154BA6A</string>
					<key>GraphicStyle</key>
					<string>104</string>
					<key>SVGPath</key>
					<string>M194.680439967,220.615800384 L215.772554939,225.057902473</string>
				</dict>
				<dict>
					<key>Class</key>
					<string>DKDLine</string>
					<key>DKDLockInfo</key>
					<string>14</string>
					<key>DkBezArrow</key>
					<string>11</string>
					<key>GraphicID</key>
					<string>64465B6A</string>
					<key>GraphicStyle</key>
					<string>104</string>
					<key>SVGPath</key>
					<string>M126.502638217,195.608717173 L159.289159156,212.637643118</string>
				</dict>
				<dict>
					<key>AttributedText</key>
					<dict>
						<key>String</key>
						<string>EpM</string>
						<key>TextAttribute</key>
						<string>16</string>
					</dict>
					<key>Bounds</key>
					<string>{{324.974751395, 94.5706959993}, {40.0422290087, 17}}</string>
					<key>Class</key>
					<string>DKDTextArea</string>
					<key>DKDLockInfo</key>
					<string>14</string>
					<key>GraphicID</key>
					<string>978AE47A</string>
					<key>GraphicStyle</key>
					<string>10</string>
				</dict>
				<dict>
					<key>AttributedText</key>
					<dict>
						<key>String</key>
						<string>TP/L receptor</string>
						<key>TextAttribute</key>
						<string>112</string>
					</dict>
					<key>Bounds</key>
					<string>{{279.990720209, 82.4226089426}, {71.0576303539, 15.5685547341}}</string>
					<key>Class</key>
					<string>DKDTextArea</string>
					<key>DKDLockInfo</key>
					<string>14</string>
					<key>GraphicID</key>
					<string>EB0A467A</string>
					<key>GraphicStyle</key>
					<string>10</string>
				</dict>
				<dict>
					<key>Bounds</key>
					<string>{{261.554365003, 81.9301340333}, {19.1392972751, 14.5976171378}}</string>
					<key>Class</key>
					<string>DKDBowTie</string>
					<key>DKDLockInfo</key>
					<string>14</string>
					<key>DownBowtieChartFraction</key>
					<string>0.5</string>
					<key>GraphicID</key>
					<string>3BB4277A</string>
					<key>GraphicStyle</key>
					<string>41</string>
					<key>OverBowtieChartFraction</key>
					<string>0</string>
				</dict>
				<dict>
					<key>ApproachBraceFraction</key>
					<string>0.9</string>
					<key>Bounds</key>
					<string>{{362.261950667, 27.4037214614}, {11.2829795273, 84.3078298682}}</string>
					<key>Class</key>
					<string>DKDRightBrace</string>
					<key>DKDLockInfo</key>
					<string>14</string>
					<key>GraphicID</key>
					<string>56B64A7A</string>
					<key>GraphicStyle</key>
					<string>56</string>
					<key>MiterBraceDegrees</key>
					<string>30</string>
					<key>RadiusBraceFraction</key>
					<string>0.1</string>
					<key>TipBraceFraction</key>
					<string>0.5</string>
				</dict>
				<dict>
					<key>ApproachBraceFraction</key>
					<string>0.9</string>
					<key>Bounds</key>
					<string>{{173.441141075, 27.2195018111}, {198.839378081, 4.247141717531}}</string>
					<key>Class</key>
					<string>DKDUpBrace</string>
					<key>DKDLockInfo</key>
					<string>14</string>
					<key>GraphicID</key>
					<string>71323C7A</string>
					<key>GraphicStyle</key>
					<string>56</string>
					<key>MiterBraceDegrees</key>
					<string>30</string>
					<key>RadiusBraceFraction</key>
					<string>0.012380122058</string>
					<key>TipBraceFraction</key>
					<string>0.5</string>
				</dict>
				<dict>
					<key>AttributedText</key>
					<dict>
						<key>String</key>
						<string>euchromists</string>
						<key>TextAttribute</key>
						<string>208</string>
					</dict>
					<key>Bounds</key>
					<string>{{46.467870029, 34.4045502818}, {96.9544839242, 19}}</string>
					<key>Class</key>
					<string>DKDTextArea</string>
					<key>DKDLockInfo</key>
					<string>14</string>
					<key>GraphicID</key>
					<string>7B179D7A</string>
					<key>GraphicStyle</key>
					<string>10</string>
				</dict>
				<dict>
					<key>AttributedText</key>
					<dict>
						<key>String</key>
						<string>Myzozoa</string>
						<key>TextAttribute</key>
						<string>208</string>
					</dict>
					<key>Bounds</key>
					<string>{{229.40601882, 3.85730125968}, {77.8752337519, 21.0309728192}}</string>
					<key>Class</key>
					<string>DKDTextArea</string>
					<key>DKDLockInfo</key>
					<string>14</string>
					<key>GraphicID</key>
					<string>C151BE7A</string>
					<key>GraphicStyle</key>
					<string>10</string>
				</dict>
				<dict>
					<key>AttributedText</key>
					<dict>
						<key>String</key>
						<string>lost by Dinozoa</string>
						<key>TextAttribute</key>
						<string>208</string>
					</dict>
					<key>Bounds</key>
					<string>{{357.834403645, 183.404969769}, {107.753125997, 50.6154768852}}</string>
					<key>Class</key>
					<string>DKDTextArea</string>
					<key>DKDLockInfo</key>
					<string>14</string>
					<key>GraphicID</key>
					<string>2FBC348A</string>
					<key>GraphicStyle</key>
					<string>10</string>
				</dict>
				<dict>
					<key>Bounds</key>
					<string>{{242.969898277, 226.70125773}, {24.1194075263, 21.101286829}}</string>
					<key>Class</key>
					<string>DKDGroup</string>
					<key>DKDLockInfo</key>
					<string>14</string>
					<key>GraphicID</key>
					<string>FB8F7A8A</string>
					<key>GroupGraphics</key>
					<array>
						<dict>
							<key>Bounds</key>
							<string>{{242.969898277, 226.701257731}, {11.9518750244, 21.0413991689}}</string>
							<key>Class</key>
							<string>DKDRadiusRectangle</string>
							<key>DKDLockInfo</key>
							<string>14</string>
							<key>DKDRectRadius0</key>
							<string>5.656951822793</string>
							<key>DKDRectRadius1</key>
							<string>5.656951822793</string>
							<key>DKDRectRadius2</key>
							<string>5.656951822793</string>
							<key>DKDRectRadius3</key>
							<string>5.656951822793</string>
							<key>GraphicID</key>
							<string>CB8F7A8A</string>
							<key>GraphicStyle</key>
							<string>185</string>
						</dict>
						<dict>
							<key>Bounds</key>
							<string>{{255.108787166, 226.70125773}, {11.9805186373, 21.101286829}}</string>
							<key>Class</key>
							<string>DKDRadiusRectangle</string>
							<key>DKDLockInfo</key>
							<string>14</string>
							<key>DKDRectRadius0</key>
							<string>5.656951822793</string>
							<key>DKDRectRadius1</key>
							<string>5.656951822793</string>
							<key>DKDRectRadius2</key>
							<string>5.656951822793</string>
							<key>DKDRectRadius3</key>
							<string>5.656951822793</string>
							<key>GraphicID</key>
							<string>EB8F7A8A</string>
							<key>GraphicStyle</key>
							<string>185</string>
						</dict>
					</array>
				</dict>
				<dict>
					<key>Class</key>
					<string>DKDBezier</string>
					<key>DKDLockInfo</key>
					<string>14</string>
					<key>GraphicID</key>
					<string>78471D0C</string>
					<key>GraphicStyle</key>
					<string>72</string>
					<key>SVGPath</key>
					<string>M252.900342362,239.792174753 C243.737432348,261.063988509 272.070595036,272.509378447 164.78603467,270.914609496</string>
				</dict>
				<dict>
					<key>Bounds</key>
					<string>{{215.037089664, 253.51700527}, {49.8357406639, 20.2882757536}}</string>
					<key>Class</key>
					<string>DKDGroup</string>
					<key>DKDLockInfo</key>
					<string>14</string>
					<key>GraphicID</key>
					<string>4FB84CFB</string>
					<key>GroupGraphics</key>
					<array>
						<dict>
							<key>Bounds</key>
							<string>{{218.128888726, 253.51700527}, {36.2263584546, 15.8363803669}}</string>
							<key>Class</key>
							<string>DKDRoundedRectangle</string>
							<key>DKDLockInfo</key>
							<string>14</string>
							<key>DKDRectRadius0</key>
							<string>7.918190183474</string>
							<key>DKDRectRadius1</key>
							<string>7.918190183474</string>
							<key>DKDRectRadius2</key>
							<string>7.918190183474</string>
							<key>DKDRectRadius3</key>
							<string>7.918190183474</string>
							<key>GraphicID</key>
							<string>B1BDDD2C</string>
							<key>GraphicStyle</key>
							<string>185</string>
						</dict>
						<dict>
							<key>AttributedText</key>
							<dict>
								<key>String</key>
								<string>Cdc48</string>
								<key>TextAttribute</key>
								<string>224</string>
							</dict>
							<key>Bounds</key>
							<string>{{215.037089664, 255.306787617}, {49.8357406639, 18.498493407}}</string>
							<key>Class</key>
							<string>DKDTextArea</string>
							<key>DKDLockInfo</key>
							<string>14</string>
							<key>GraphicID</key>
							<string>4073303C</string>
							<key>GraphicStyle</key>
							<string>10</string>
						</dict>
					</array>
				</dict>
				<dict>
					<key>Bounds</key>
					<string>{{221.970432716, 157.386144241}, {17.2942869797, 4.391978721465}}</string>
					<key>Class</key>
					<string>DKDTriangleDown</string>
					<key>DKDLockInfo</key>
					<string>14</string>
					<key>GraphicID</key>
					<string>2665BF8A</string>
					<key>GraphicStyle</key>
					<string>57</string>
					<key>TriangleTipFraction</key>
					<string>0.5</string>
				</dict>
				<dict>
					<key>AttributedText</key>
					<dict>
						<key>String</key>
						<string>TP/L</string>
						<key>TextAttribute</key>
						<string>112</string>
					</dict>
					<key>Bounds</key>
					<string>{{221.004523372, 145.73102028}, {42.6428149488, 18.1756208049}}</string>
					<key>Class</key>
					<string>DKDTextArea</string>
					<key>DKDLockInfo</key>
					<string>14</string>
					<key>GraphicID</key>
					<string>1B63119A</string>
					<key>GraphicStyle</key>
					<string>10</string>
				</dict>
				<dict>
					<key>Class</key>
					<string>DKDLine</string>
					<key>DKDLockInfo</key>
					<string>14</string>
					<key>DkBezArrow</key>
					<string>11</string>
					<key>GraphicID</key>
					<string>2EFF229A</string>
					<key>GraphicStyle</key>
					<string>104</string>
					<key>SVGPath</key>
					<string>M308.631506869,173.824401768 L297.327937767,148.581281163</string>
				</dict>
				<dict>
					<key>Bounds</key>
					<string>{{221.98675535, 160.790790648}, {19.1392972751, 14.5976171378}}</string>
					<key>Class</key>
					<string>DKDBowTie</string>
					<key>DKDLockInfo</key>
					<string>14</string>
					<key>DownBowtieChartFraction</key>
					<string>0.5</string>
					<key>GraphicID</key>
					<string>85C1339A</string>
					<key>GraphicStyle</key>
					<string>41</string>
					<key>OverBowtieChartFraction</key>
					<string>0</string>
				</dict>
				<dict>
					<key>Bounds</key>
					<string>{{177.105744193, 234.016512116}, {19.1392972758, 14.5976171378}}</string>
					<key>Class</key>
					<string>DKDBowTie</string>
					<key>DKDLockInfo</key>
					<string>14</string>
					<key>DownBowtieChartFraction</key>
					<string>0.5</string>
					<key>GraphicID</key>
					<string>D79F349A</string>
					<key>GraphicStyle</key>
					<string>41</string>
					<key>OverBowtieChartFraction</key>
					<string>0</string>
				</dict>
				<dict>
					<key>Class</key>
					<string>DKDBezier</string>
					<key>DKDLockInfo</key>
					<string>14</string>
					<key>GraphicID</key>
					<string>51ACF49A</string>
					<key>GraphicStyle</key>
					<string>72</string>
					<key>SVGPath</key>
					<string>M161.764265349,232.76063309 C227.05605366,206.339356948 117.732635029,216.233754165 182.458763737,231.479557928</string>
				</dict>
				<dict>
					<key>Bounds</key>
					<string>{{178.270432716, 230.219477574}, {17.2942869797, 4.391978721465}}</string>
					<key>Class</key>
					<string>DKDTriangleDown</string>
					<key>DKDLockInfo</key>
					<string>14</string>
					<key>GraphicID</key>
					<string>C81A579A</string>
					<key>GraphicStyle</key>
					<string>57</string>
					<key>TriangleTipFraction</key>
					<string>0.5</string>
				</dict>
				<dict>
					<key>Bounds</key>
					<string>{{273.482894727, 156.560857755}, {19.1392972758, 14.5976171378}}</string>
					<key>Class</key>
					<string>DKDBowTie</string>
					<key>DKDLockInfo</key>
					<string>14</string>
					<key>DownBowtieChartFraction</key>
					<string>0.5</string>
					<key>GraphicID</key>
					<string>3011889A</string>
					<key>GraphicStyle</key>
					<string>41</string>
					<key>OverBowtieChartFraction</key>
					<string>0</string>
				</dict>
				<dict>
					<key>AttributedText</key>
					<dict>
						<key>String</key>
						<string>4</string>
						<key>TextAttribute</key>
						<string>160</string>
					</dict>
					<key>Bounds</key>
					<string>{{160.798648569, 190.176126426}, {17.7927715215, 14.9787914732}}</string>
					<key>Class</key>
					<string>DKDTextArea</string>
					<key>DKDLockInfo</key>
					<string>14</string>
					<key>GraphicID</key>
					<string>29BE8A9A</string>
					<key>GraphicStyle</key>
					<string>10</string>
				</dict>
				<dict>
					<key>AttributedText</key>
					<dict>
						<key>String</key>
						<string>5</string>
						<key>TextAttribute</key>
						<string>160</string>
					</dict>
					<key>Bounds</key>
					<string>{{209.515431162, 208.428764263}, {17.7927715215, 14.9787914732}}</string>
					<key>Class</key>
					<string>DKDTextArea</string>
					<key>DKDLockInfo</key>
					<string>14</string>
					<key>GraphicID</key>
					<string>E3A16C9A</string>
					<key>GraphicStyle</key>
					<string>10</string>
				</dict>
				<dict>
					<key>AttributedText</key>
					<dict>
						<key>String</key>
						<string>7</string>
						<key>TextAttribute</key>
						<string>160</string>
					</dict>
					<key>Bounds</key>
					<string>{{305.747601578, 150.44172947}, {17.7927715215, 14.9787914732}}</string>
					<key>Class</key>
					<string>DKDTextArea</string>
					<key>DKDLockInfo</key>
					<string>14</string>
					<key>GraphicID</key>
					<string>2F185D9A</string>
					<key>GraphicStyle</key>
					<string>10</string>
				</dict>
				<dict>
					<key>AttributedText</key>
					<dict>
						<key>String</key>
						<string>6</string>
						<key>TextAttribute</key>
						<string>160</string>
					</dict>
					<key>Bounds</key>
					<string>{{250.844875858, 248.549152487}, {17.7927715215, 14.9787914732}}</string>
					<key>Class</key>
					<string>DKDTextArea</string>
					<key>DKDLockInfo</key>
					<string>14</string>
					<key>GraphicID</key>
					<string>C0DCAE9A</string>
					<key>GraphicStyle</key>
					<string>10</string>
				</dict>
				<dict>
					<key>AttributedText</key>
					<dict>
						<key>String</key>
						<string>8</string>
						<key>TextAttribute</key>
						<string>160</string>
					</dict>
					<key>Bounds</key>
					<string>{{298.657177327, 236.346590825}, {17.7927715215, 14.9787914732}}</string>
					<key>Class</key>
					<string>DKDTextArea</string>
					<key>DKDLockInfo</key>
					<string>14</string>
					<key>GraphicID</key>
					<string>4175F6AA</string>
					<key>GraphicStyle</key>
					<string>10</string>
				</dict>
				<dict>
					<key>AttributedText</key>
					<dict>
						<key>String</key>
						<string>9</string>
						<key>TextAttribute</key>
						<string>160</string>
					</dict>
					<key>Bounds</key>
					<string>{{131.411534331, 253.888388175}, {17.7927715215, 14.9787914732}}</string>
					<key>Class</key>
					<string>DKDTextArea</string>
					<key>DKDLockInfo</key>
					<string>14</string>
					<key>GraphicID</key>
					<string>8728A7AA</string>
					<key>GraphicStyle</key>
					<string>10</string>
				</dict>
				<dict>
					<key>AttributedText</key>
					<dict>
						<key>String</key>
						<string>10</string>
						<key>TextAttribute</key>
						<string>160</string>
					</dict>
					<key>Bounds</key>
					<string>{{17.6565364887, 335.179297745}, {25.5343589054, 14.9787914732}}</string>
					<key>Class</key>
					<string>DKDTextArea</string>
					<key>DKDLockInfo</key>
					<string>14</string>
					<key>GraphicID</key>
					<string>ACD038AA</string>
					<key>GraphicStyle</key>
					<string>10</string>
				</dict>
				<dict>
					<key>AttributedText</key>
					<dict>
						<key>String</key>
						<string>a</string>
						<key>TextAttribute</key>
						<string>160</string>
					</dict>
					<key>Bounds</key>
					<string>{{357.982755777, 26.7957489787}, {17.7927715215, 14.9787914732}}</string>
					<key>Class</key>
					<string>DKDTextArea</string>
					<key>DKDLockInfo</key>
					<string>14</string>
					<key>GraphicID</key>
					<string>03FDF9AA</string>
					<key>GraphicStyle</key>
					<string>10</string>
				</dict>
				<dict>
					<key>AttributedText</key>
					<dict>
						<key>String</key>
						<string>b</string>
						<key>TextAttribute</key>
						<string>160</string>
					</dict>
					<key>Bounds</key>
					<string>{{268.843422595, 30.7720148977}, {17.7927715215, 14.9787914732}}</string>
					<key>Class</key>
					<string>DKDTextArea</string>
					<key>DKDLockInfo</key>
					<string>14</string>
					<key>GraphicID</key>
					<string>285FAAAA</string>
					<key>GraphicStyle</key>
					<string>10</string>
				</dict>
				<dict>
					<key>AttributedText</key>
					<dict>
						<key>String</key>
						<string>c</string>
						<key>TextAttribute</key>
						<string>160</string>
					</dict>
					<key>Bounds</key>
					<string>{{234.501539602, 48.1940369277}, {17.7927715215, 14.9787914732}}</string>
					<key>Class</key>
					<string>DKDTextArea</string>
					<key>DKDLockInfo</key>
					<string>14</string>
					<key>GraphicID</key>
					<string>DBB72BAA</string>
					<key>GraphicStyle</key>
					<string>10</string>
				</dict>
				<dict>
					<key>AttributedText</key>
					<dict>
						<key>String</key>
						<string>d</string>
						<key>TextAttribute</key>
						<string>160</string>
					</dict>
					<key>Bounds</key>
					<string>{{218.162586741, 102.044404778}, {17.7927715215, 14.221082383}}</string>
					<key>Class</key>
					<string>DKDTextArea</string>
					<key>DKDLockInfo</key>
					<string>14</string>
					<key>GraphicID</key>
					<string>CDECEBAA</string>
					<key>GraphicStyle</key>
					<string>10</string>
				</dict>
				<dict>
					<key>AttributedText</key>
					<dict>
						<key>String</key>
						<string>PR</string>
						<key>TextAttribute</key>
						<string>48</string>
					</dict>
					<key>Bounds</key>
					<string>{{295.64472005, 186.957447251}, {40.0422290087, 17}}</string>
					<key>Class</key>
					<string>DKDTextArea</string>
					<key>DKDLockInfo</key>
					<string>14</string>
					<key>GraphicID</key>
					<string>2D7D02BA</string>
					<key>GraphicStyle</key>
					<string>10</string>
				</dict>
				<dict>
					<key>AttributedText</key>
					<dict>
						<key>String</key>
						<string>CV</string>
						<key>TextAttribute</key>
						<string>48</string>
					</dict>
					<key>Bounds</key>
					<string>{{281.779989505, 64.9322842055}, {40.0422290087, 17}}</string>
					<key>Class</key>
					<string>DKDTextArea</string>
					<key>DKDLockInfo</key>
					<string>14</string>
					<key>GraphicID</key>
					<string>92A476BA</string>
					<key>GraphicStyle</key>
					<string>10</string>
				</dict>
				<dict>
					<key>AttributedText</key>
					<dict>
						<key>String</key>
						<string>PEV</string>
						<key>TextAttribute</key>
						<string>48</string>
					</dict>
					<key>Bounds</key>
					<string>{{114.430993094, 215.908595059}, {40.0422290087, 17}}</string>
					<key>Class</key>
					<string>DKDTextArea</string>
					<key>DKDLockInfo</key>
					<string>14</string>
					<key>GraphicID</key>
					<string>FA0CF6BA</string>
					<key>GraphicStyle</key>
					<string>10</string>
				</dict>
				<dict>
					<key>AttributedText</key>
					<dict>
						<key>String</key>
						<string>PRV</string>
						<key>TextAttribute</key>
						<string>48</string>
					</dict>
					<key>Bounds</key>
					<string>{{238.53513538, 176.147515483}, {40.0422290087, 17}}</string>
					<key>Class</key>
					<string>DKDTextArea</string>
					<key>DKDLockInfo</key>
					<string>14</string>
					<key>GraphicID</key>
					<string>462EC7BA</string>
					<key>GraphicStyle</key>
					<string>10</string>
				</dict>
				<dict>
					<key>Bounds</key>
					<string>{{307.255965691, 38.3229338805}, {7.465787214729, 5.862444310556}}</string>
					<key>Class</key>
					<string>DKDRadiusRectangle</string>
					<key>DKDLockInfo</key>
					<string>14</string>
					<key>DKDRectRadius0</key>
					<string>2.915574617881</string>
					<key>DKDRectRadius1</key>
					<string>2.915574617881</string>
					<key>DKDRectRadius2</key>
					<string>2.915574617881</string>
					<key>DKDRectRadius3</key>
					<string>2.915574617881</string>
					<key>GraphicID</key>
					<string>B9EEDBBA</string>
					<key>GraphicStyle</key>
					<string>121</string>
				</dict>
				<dict>
					<key>AttributedText</key>
					<dict>
						<key>String</key>
						<string>TP/L</string>
						<key>TextAttribute</key>
						<string>112</string>
					</dict>
					<key>Bounds</key>
					<string>{{235.187856705, 159.914353613}, {42.6428149488, 18.1756208049}}</string>
					<key>Class</key>
					<string>DKDTextArea</string>
					<key>DKDLockInfo</key>
					<string>14</string>
					<key>GraphicID</key>
					<string>9D75BFBA</string>
					<key>GraphicStyle</key>
					<string>10</string>
				</dict>
				<dict>
					<key>Class</key>
					<string>DKDLine</string>
					<key>DKDLockInfo</key>
					<string>14</string>
					<key>DkBezArrow</key>
					<string>11</string>
					<key>GraphicID</key>
					<string>5D4550CA</string>
					<key>GraphicStyle</key>
					<string>104</string>
					<key>SVGPath</key>
					<string>M274.318053521,234.830394967 L270.181109667,271.087071128</string>
				</dict>
				<dict>
					<key>AttributedText</key>
					<dict>
						<key>String</key>
						<string>Derlin</string>
						<key>TextAttribute</key>
						<string>240</string>
					</dict>
					<key>Bounds</key>
					<string>{{199.21161693, 231.325069729}, {68.8790565872, 17.1459605796}}</string>
					<key>Class</key>
					<string>DKDTextArea</string>
					<key>DKDLockInfo</key>
					<string>14</string>
					<key>GraphicID</key>
					<string>28FED90C</string>
					<key>GraphicStyle</key>
					<string>10</string>
				</dict>
				<dict>
					<key>Class</key>
					<string>DKDBezier</string>
					<key>DKDLockInfo</key>
					<string>14</string>
					<key>GraphicID</key>
					<string>9B8286CA</string>
					<key>GraphicStyle</key>
					<string>72</string>
					<key>SVGPath</key>
					<string>M285.703377565,206.304091038 C280.951096628,206.609636053 239.536829016,223.650518878 228.075871249,232.508522553</string>
				</dict>
				<dict>
					<key>Bounds</key>
					<string>{{286.093158558, 205.417983085}, {17.2942869797, 4.391978720786}}</string>
					<key>Class</key>
					<string>DKDTriangleDown</string>
					<key>DKDLockInfo</key>
					<string>14</string>
					<key>GraphicID</key>
					<string>23C7A7CA</string>
					<key>GraphicStyle</key>
					<string>57</string>
					<key>TriangleTipFraction</key>
					<string>0.5</string>
				</dict>
				<dict>
					<key>Bounds</key>
					<string>{{175.305543247, 326.98921477}, {136.948601633, 23.8404963236}}</string>
					<key>Class</key>
					<string>DKDRoundedRectangle</string>
					<key>DKDLockInfo</key>
					<string>14</string>
					<key>DKDRectRadius0</key>
					<string>10</string>
					<key>DKDRectRadius1</key>
					<string>10</string>
					<key>DKDRectRadius2</key>
					<string>10</string>
					<key>DKDRectRadius3</key>
					<string>10</string>
					<key>GraphicID</key>
					<string>EFF188EA</string>
					<key>GraphicStyle</key>
					<string>120</string>
				</dict>
				<dict>
					<key>AttributedText</key>
					<dict>
						<key>String</key>
						<string>thylakoid</string>
						<key>TextAttribute</key>
						<string>96</string>
					</dict>
					<key>Bounds</key>
					<string>{{212.854507585, 328.570269687}, {87.4380466909, 17.05988766}}</string>
					<key>Class</key>
					<string>DKDTextArea</string>
					<key>DKDLockInfo</key>
					<string>14</string>
					<key>GraphicID</key>
					<string>000288EA</string>
					<key>GraphicStyle</key>
					<string>10</string>
				</dict>
				<dict>
					<key>AttributedText</key>
					<dict>
						<key>String</key>
						<string>plastid</string>
						<key>TextAttribute</key>
						<string>48</string>
					</dict>
					<key>Bounds</key>
					<string>{{325.155343418, 303.020379595}, {66.6130859431, 18.393039049}}</string>
					<key>Class</key>
					<string>DKDTextArea</string>
					<key>DKDLockInfo</key>
					<string>14</string>
					<key>GraphicID</key>
					<string>12CBE9EA</string>
					<key>GraphicStyle</key>
					<string>10</string>
				</dict>
				<dict>
					<key>ApproachBraceFraction</key>
					<string>0.9</string>
					<key>Bounds</key>
					<string>{{320.135296727, 280.025802192}, {7.567188796501, 75.0386743603}}</string>
					<key>Class</key>
					<string>DKDRightBrace</string>
					<key>DKDLockInfo</key>
					<string>14</string>
					<key>GraphicID</key>
					<string>4CDC81ED</string>
					<key>GraphicStyle</key>
					<string>56</string>
					<key>MiterBraceDegrees</key>
					<string>30</string>
					<key>RadiusBraceFraction</key>
					<string>0.1</string>
					<key>TipBraceFraction</key>
					<string>0.5</string>
				</dict>
				<dict>
					<key>Bounds</key>
					<string>{{268.183770144, 219.169497257}, {7.459536209073, 15.122026545}}</string>
					<key>Class</key>
					<string>DKDRadiusRectangle</string>
					<key>DKDLockInfo</key>
					<string>14</string>
					<key>DKDRectRadius0</key>
					<string>0.183361435933</string>
					<key>DKDRectRadius1</key>
					<string>1.00224317683</string>
					<key>DKDRectRadius2</key>
					<string>5.119577821923</string>
					<key>DKDRectRadius3</key>
					<string>0.183361435933</string>
					<key>GraphicID</key>
					<string>02B7EC6A</string>
					<key>GraphicStyle</key>
					<string>201</string>
				</dict>
			</array>
			<key>HideDimensions</key>
			<string>NO</string>
			<key>LayerColorMod</key>
			<dict>
				<key>DKDOnColorMod</key>
				<string>NO</string>
				<key>DKDOpacityColorMod</key>
				<string>0.5</string>
				<key>DKDOutlineColorMod</key>
				<string>NO</string>
				<key>DKDTintColorColorMod</key>
				<dict>
					<key>ColorSpace</key>
					<string>NSCalibratedWhiteColorSpace</string>
					<key>Opacity</key>
					<string>1</string>
					<key>White</key>
					<string>0.5</string>
				</dict>
				<key>DKDTintFractionColorMod</key>
				<string>0.5</string>
			</dict>
			<key>LayerLock</key>
			<string>NO</string>
			<key>LayerName</key>
			<string>Paper</string>
			<key>LayerState</key>
			<string>Active</string>
			<key>OutlineLayer</key>
			<string>NO</string>
		</dict>
	</array>
	<key>DKDPagesSpec</key>
	<dict>
		<key>BackgroundDisplay</key>
		<string>Background</string>
		<key>CanvasBorder</key>
		<string>rgb 0.54902 0.53333 0.53333 1</string>
		<key>CanvasColor</key>
		<string>rgb 0.28628 0.28628 0.28628 1</string>
		<key>CanvasMargin</key>
		<string>0</string>
		<key>DetailsDrawerWidth</key>
		<string>200</string>
		<key>DisplayAttributesBar</key>
		<string>YES</string>
		<key>DisplayRulers</key>
		<string>NO</string>
		<key>FullScreen</key>
		<string>NO</string>
		<key>FullScreenCanvasMargin</key>
		<string>141.73228</string>
		<key>LayersDrawerWidth</key>
		<string>200</string>
		<key>NonFullScreenCanvasMargin</key>
		<string>0</string>
		<key>NumberAcrossFirst</key>
		<string>YES</string>
		<key>PagesAcross</key>
		<string>1</string>
		<key>PagesDown</key>
		<string>1</string>
		<key>PagesSpecBackgroundRGB</key>
		<string>white 1 1</string>
		<key>PagesSpecPrintBackground</key>
		<string>NO</string>
		<key>ShowPageBreaks</key>
		<string>NO</string>
		<key>SizeChecker</key>
		<string>40</string>
		<key>aCheckerColor</key>
		<string>rgb 0.94118 0.94118 0.94118 1</string>
		<key>bCheckerColor</key>
		<string>rgb 0.76471 0.78824 0.70196 1</string>
	</dict>
	<key>DKDPrintInfo</key>
	<dict>
		<key>BottomMargin</key>
		<string>18</string>
		<key>Copies</key>
		<string>1</string>
		<key>FallBackPaperSizeHeight</key>
		<string>841.890014648</string>
		<key>FallBackPaperSizeWidth</key>
		<string>595.289978027</string>
		<key>FirstPage</key>
		<string>1</string>
		<key>HorizontalPagination</key>
		<string>2</string>
		<key>HorizontallyCentered</key>
		<string>YES</string>
		<key>LastPage</key>
		<string>-1</string>
		<key>LeftMargin</key>
		<string>18</string>
		<key>MustCollate</key>
		<string>YES</string>
		<key>Orientation</key>
		<string>0</string>
		<key>PaperName</key>
		<string>A4</string>
		<key>PaperSizeHeight</key>
		<string>841.890014648</string>
		<key>PaperSizeWidth</key>
		<string>595.289978027</string>
		<key>PreviewPageNumber</key>
		<string>1</string>
		<key>PrintAllPages</key>
		<string>YES</string>
		<key>PrintJobDisposition</key>
		<string>NSPrintSpoolJob</string>
		<key>PrintSavePath</key>
		<string></string>
		<key>PrintScalingFactor</key>
		<string>1</string>
		<key>PrinterName</key>
		<string>HP Photosmart 2600 series</string>
		<key>ReversePageOrder</key>
		<string>NO</string>
		<key>RightMargin</key>
		<string>18</string>
		<key>TopMargin</key>
		<string>18</string>
		<key>VerticalPagination</key>
		<string>0</string>
		<key>VerticallyCentered</key>
		<string>YES</string>
		<key>XPrintMirror</key>
		<string>NO</string>
		<key>YPrintMirror</key>
		<string>NO</string>
	</dict>
	<key>DKDSaveTimeStamp</key>
	<string>2017-04-06 09:43:26 +0000</string>
	<key>DKDSkeletonLayersList</key>
	<array>
		<dict>
			<key>CloakLayerGuidelines</key>
			<string>NO</string>
			<key>CloakLayerVertices</key>
			<string>NO</string>
			<key>FullLayerScale</key>
			<dict>
				<key>ArchivePrecision</key>
				<string>12</string>
				<key>ScaleOriginX</key>
				<string>0</string>
				<key>ScaleOriginY</key>
				<string>0</string>
				<key>ScalePlusDown</key>
				<string>YES</string>
				<key>ScalePlusToRight</key>
				<string>YES</string>
				<key>ScaleScale</key>
				<string>1</string>
				<key>ScaleUnits</key>
				<string>Centimeters</string>
			</dict>
			<key>HideDimensions</key>
			<string>NO</string>
			<key>LayerColorMod</key>
			<dict>
				<key>DKDOnColorMod</key>
				<string>NO</string>
				<key>DKDOpacityColorMod</key>
				<string>0.5</string>
				<key>DKDOutlineColorMod</key>
				<string>NO</string>
				<key>DKDTintColorColorMod</key>
				<dict>
					<key>ColorSpace</key>
					<string>NSCalibratedWhiteColorSpace</string>
					<key>Opacity</key>
					<string>1</string>
					<key>White</key>
					<string>0.5</string>
				</dict>
				<key>DKDTintFractionColorMod</key>
				<string>0.5</string>
			</dict>
			<key>LayerLock</key>
			<string>NO</string>
			<key>LayerName</key>
			<string>Layer--1</string>
			<key>LayerState</key>
			<string>On</string>
			<key>OutlineLayer</key>
			<string>NO</string>
		</dict>
		<dict>
			<key>CloakLayerGuidelines</key>
			<string>NO</string>
			<key>CloakLayerVertices</key>
			<string>NO</string>
			<key>FullLayerScale</key>
			<dict>
				<key>ArchivePrecision</key>
				<string>12</string>
				<key>ScaleOriginX</key>
				<string>0</string>
				<key>ScaleOriginY</key>
				<string>0</string>
				<key>ScalePlusDown</key>
				<string>YES</string>
				<key>ScalePlusToRight</key>
				<string>YES</string>
				<key>ScaleScale</key>
				<string>1</string>
				<key>ScaleUnits</key>
				<string>Centimeters</string>
			</dict>
			<key>HideDimensions</key>
			<string>NO</string>
			<key>LayerColorMod</key>
			<dict>
				<key>DKDOnColorMod</key>
				<string>NO</string>
				<key>DKDOpacityColorMod</key>
				<string>0.5</string>
				<key>DKDOutlineColorMod</key>
				<string>NO</string>
				<key>DKDTintColorColorMod</key>
				<dict>
					<key>ColorSpace</key>
					<string>NSCalibratedWhiteColorSpace</string>
					<key>Opacity</key>
					<string>1</string>
					<key>White</key>
					<string>0.5</string>
				</dict>
				<key>DKDTintFractionColorMod</key>
				<string>0.5</string>
			</dict>
			<key>LayerLock</key>
			<string>NO</string>
			<key>LayerName</key>
			<string>Paper</string>
			<key>LayerState</key>
			<string>Active</string>
			<key>OutlineLayer</key>
			<string>NO</string>
		</dict>
	</array>
	<key>DKDTablet</key>
	<dict>
		<key>BrushDynamic</key>
		<string>NO</string>
		<key>BrushFit</key>
		<string>6</string>
		<key>PenMax</key>
		<string>25</string>
		<key>PenMin</key>
		<string>0.5</string>
		<key>PenPressureFactor</key>
		<string>0.5</string>
		<key>PencilDynamic</key>
		<string>NO</string>
		<key>PencilFit</key>
		<string>7</string>
	</dict>
	<key>DKDTimeFormat</key>
	<dict>
		<key>Field 0 Include</key>
		<string>Weekday</string>
		<key>Field 0 Type</key>
		<string>Long</string>
		<key>Field 1 Include</key>
		<string>Month</string>
		<key>Field 1 Type</key>
		<string>Short</string>
		<key>Field 2 Include</key>
		<string>Day</string>
		<key>Field 2 Type</key>
		<string>Number</string>
		<key>Field 3 Include</key>
		<string>Year</string>
		<key>Field 3 Type</key>
		<string>Long</string>
		<key>Include GMT</key>
		<string>NO</string>
		<key>Include Title</key>
		<string>YES</string>
		<key>IncludeDate</key>
		<string>YES</string>
		<key>IncludeTime</key>
		<string>YES</string>
		<key>Seperator 0</key>
		<string> - </string>
		<key>Seperator 1</key>
		<string>. </string>
		<key>Seperator 2</key>
		<string>, </string>
		<key>Seperator 3</key>
		<string>  </string>
		<key>Time Seperator</key>
		<string>:</string>
		<key>TimeAfterDate</key>
		<string>YES</string>
		<key>Twelve Hour Clock</key>
		<string>YES</string>
		<key>Used Once</key>
		<string>YES</string>
	</dict>
	<key>DKDToolbarSelectedButtonPairs</key>
	<array>
		<string>ColorTextToolbarItemIdentifier_0</string>
		<array>
			<string>HSB_000000</string>
		</array>
		<string>ColorStrokeToolbarItemIdentifier_0</string>
		<array>
			<string>HSB_0000C0</string>
		</array>
		<string>ColorFillToolbarItemIdentifier_0</string>
		<array>
			<string>HSB_0000C0</string>
		</array>
		<string>GradientToolbarItemIdentifier_0</string>
		<array>
			<dict>
				<key>BurstPath</key>
				<array/>
				<key>BurstRect</key>
				<string>{{0.25, 0.25}, {0.5, 0.5}}</string>
				<key>EndGradientRGB</key>
				<dict>
					<key>Blue</key>
					<string>1.000000</string>
					<key>ColorSpace</key>
					<string>NSCalibratedRGBColorSpace</string>
					<key>Green</key>
					<string>1.000000</string>
					<key>Opacity</key>
					<string>1.000000</string>
					<key>Red</key>
					<string>1.000000</string>
				</dict>
				<key>GradientAngle</key>
				<string>0.000000</string>
				<key>GradientCompositeOperation</key>
				<string>Source Over</string>
				<key>GradientFillClass</key>
				<string>DKDHorizontalGradientFill</string>
				<key>GradientGradientConvergence</key>
				<dict>
					<key>FinishGradient</key>
					<string>100.00000</string>
					<key>GradientConvergence</key>
					<string>Linear</string>
					<key>StartGradient</key>
					<string>0.00000</string>
				</dict>
				<key>GradientImagePercent</key>
				<string>1.000000</string>
				<key>GradientOverlap</key>
				<string>1.000000</string>
				<key>GradientRadius</key>
				<string>0.000000</string>
				<key>LevelsOfGradient</key>
				<string>100</string>
				<key>StartGradientRGB</key>
				<dict>
					<key>Blue</key>
					<string>0.000000</string>
					<key>ColorSpace</key>
					<string>NSCalibratedRGBColorSpace</string>
					<key>Green</key>
					<string>0.000000</string>
					<key>Opacity</key>
					<string>1.000000</string>
					<key>Red</key>
					<string>0.000000</string>
				</dict>
				<key>SymmetryAngle</key>
				<string>0.000000</string>
			</dict>
		</array>
		<string>PatternForToolbarItemIdentifier_0</string>
		<array>
			<string>Toolbar_02</string>
		</array>
		<string>ChartingMenuToolbarIdentifier_0</string>
		<array>
			<string>Right Fat Arrow</string>
			<string>Right Fat Arrow</string>
			<string>Right Box Arrow</string>
			<string>Right Tear Off</string>
			<string>Right Brace</string>
			<string>Right Drum</string>
			<string>Folder</string>
			<string>Bilateral Octagon</string>
			<string>Rounded Rectangle</string>
			<string>Right Point</string>
			<string>Right Trapezoid</string>
			<string>Up Parallelogram</string>
			<string>Parallelogram</string>
			<string>Right Flame Arrow</string>
			<string>Right Nose Rectangle</string>
			<string>Right Rivet</string>
		</array>
		<string>StellateMenuToolbarIdentifier_0</string>
		<array>
			<string>Equilateral Polygon</string>
			<string>Equilateral Polygon</string>
			<string>Free Equilateral Polygon</string>
			<string>Cross Star</string>
			<string>Star</string>
			<string>Smooth Free Star</string>
			<string>Stagger Star</string>
			<string>Smooth Stagger Star</string>
			<string>Spoke</string>
		</array>
		<string>MathMenuToolbarIdentifier_0</string>
		<array>
			<string>Cubic (y = x**3), Adjustable</string>
			<string>Parabola (y = x**2), a centered fixed parabola</string>
			<string>Cubic (y = x**3), Adjustable</string>
			<string>Quartic (y = x**4), a centered fixed fourth order curve</string>
			<string>One over X (y = 1 / x) for x &gt; 0.0</string>
			<string>Natural Exponential (y = e**x), x &gt; 0</string>
			<string>Tangent (y = tan(x))</string>
			<string>Hyperbolic Tangent (y = tanh(x))</string>
			<string>Gaussian - The "Bell Shaped" probability curve</string>
			<string>Square Wave</string>
			<string>Sine (or Cosine) wave form, y = sin(x)</string>
		</array>
		<string>TechnicalMenuToolbarIdentifier_0</string>
		<array>
			<string>Orthogonal Path</string>
			<string>Orthogonal Path</string>
			<string>Auto Line</string>
			<string>Left Dimension</string>
			<string>Left External Dimension</string>
			<string>Report Information</string>
			<string>Rounded Text Bubble</string>
			<string>Straight Wall</string>
			<string>Free Wall</string>
			<string>Cog</string>
			<string>Tick Pattern</string>
		</array>
	</array>
	<key>DKDWindowState</key>
	<dict>
		<key>CursorMode</key>
		<string>Nothing</string>
		<key>DocCenter</key>
		<string>{279.644989013, 368.532623382}</string>
		<key>DocumentFileName</key>
		<string>/Users/rosecavalier-smith/Desktop/ChromistFig6.ezdraw</string>
		<key>DrawersOnMainView</key>
		<string>YES</string>
		<key>GDetailsLayersDrawerEdgePreference</key>
		<string>Auto</string>
		<key>GraphicDetailsOpen</key>
		<string>NO</string>
		<key>LayerActiveAbove</key>
		<string>NO</string>
		<key>LayerOpen</key>
		<string>NO</string>
		<key>LayerSelect</key>
		<string>Active Only</string>
		<key>LayersDrawerEdgePreference</key>
		<string>Auto</string>
		<key>OutlineDrawing</key>
		<string>NO</string>
		<key>WindowLocation</key>
		<string>407 21 1180 984 0 0 1920 1057 </string>
		<key>ZoomPercent</key>
		<string>125.000000</string>
	</dict>
	<key>GroupEdit</key>
	<string>Fixed</string>
	<key>IndependentLayers</key>
	<string>NO</string>
	<key>NumberColorsToListInContextMenu</key>
	<string>12</string>
	<key>NumberPairColorsToListInContextMenu</key>
	<string>6</string>
</dict>
</plist>
