# Supplementary material for: Kingdom Chromista and its eight phyla: a new synthesis emphasising periplastid protein targeting, cytoskeletal and periplastid evolution, and ancient divergences
Source: Protoplasma. 2017 Sep 5;255(1):297–357. doi: 10.1007/s00709-017-1147-3 (PMC5756292; doi:10.1007/s00709-017-1147-3)
Supplement: Supplementary file 8 — (EZDRAW 176 kb) [file 709_2017_1147_MOESM8_ESM.ezdraw]

<?xml version="1.0" encoding="UTF-8"?>
<!DOCTYPE plist PUBLIC "-//Apple//DTD PLIST 1.0//EN" "http://www.apple.com/DTDs/PropertyList-1.0.dtd">
<plist version="1.0">
<dict>
	<key>AAAA_CurrentOSXVersion</key>
	<string>Yosemite: 1154.000000</string>
	<key>AAAA_DKDDocumentVersion</key>
	<string>6.7.0 : No</string>
	<key>AAAA_EazyDrawVersion</key>
	<string>8.3.0</string>
	<key>AAAB_Build</key>
	<string>8231</string>
	<key>AAAB_Distribution</key>
	<string>Free Market</string>
	<key>ArchiveMatchStore</key>
	<dict>
		<key>Archive_Stores</key>
		<array>
			<dict>
				<key>Class_Store</key>
				<string>DKDGridRef</string>
				<key>Match_Hashes</key>
				<array>
					<dict>
						<key>BinIndex</key>
						<string>1</string>
						<key>BinMatches</key>
						<array>
							<dict>
								<key>GridRefPosition</key>
								<string>Top Left</string>
								<key>GridRefX</key>
								<string>0.000000</string>
								<key>GridRefY</key>
								<string>0.000000</string>
							</dict>
						</array>
					</dict>
				</array>
				<key>NHashBins</key>
				<string>16</string>
			</dict>
			<dict>
				<key>Class_Store</key>
				<string>DKDLock</string>
				<key>Match_Hashes</key>
				<array>
					<dict>
						<key>BinIndex</key>
						<string>10</string>
						<key>BinMatches</key>
						<array>
							<dict>
								<key>CenterLock</key>
								<string>YES</string>
							</dict>
						</array>
					</dict>
					<dict>
						<key>BinIndex</key>
						<string>14</string>
						<key>BinMatches</key>
						<array>
							<dict/>
						</array>
					</dict>
				</array>
				<key>NHashBins</key>
				<string>16</string>
			</dict>
			<dict>
				<key>Class_Store</key>
				<string>DKDGraphicStyle</string>
				<key>Match_Hashes</key>
				<array>
					<dict>
						<key>BinIndex</key>
						<string>8</string>
						<key>BinMatches</key>
						<array>
							<dict>
								<key>DrawsFill</key>
								<string>NO</string>
								<key>DrawsLine</key>
								<string>YES</string>
								<key>LineCapStyle</key>
								<string>Square</string>
								<key>LineJoinStyle</key>
								<string>Miter</string>
								<key>LineRGB</key>
								<string>rgb 0.50196 0 0 1</string>
								<key>LineWidth</key>
								<string>2.069853</string>
								<key>MiterLimit</key>
								<string>10</string>
								<key>StrokePosition</key>
								<string>Front</string>
								<key>WindingRule</key>
								<string>Non-Zero</string>
							</dict>
							<dict>
								<key>DrawsFill</key>
								<string>NO</string>
								<key>DrawsLine</key>
								<string>YES</string>
								<key>LineCapStyle</key>
								<string>Square</string>
								<key>LineJoinStyle</key>
								<string>Miter</string>
								<key>LineRGB</key>
								<string>rgb 0 0 0 1</string>
								<key>LineWidth</key>
								<string>14.444853</string>
								<key>MiterLimit</key>
								<string>10</string>
								<key>StrokePosition</key>
								<string>Front</string>
								<key>WindingRule</key>
								<string>Non-Zero</string>
							</dict>
							<dict>
								<key>DrawsFill</key>
								<string>NO</string>
								<key>DrawsLine</key>
								<string>YES</string>
								<key>LineCapStyle</key>
								<string>Square</string>
								<key>LineJoinStyle</key>
								<string>Miter</string>
								<key>LineRGB</key>
								<string>rgb 0 0 0 1</string>
								<key>LineWidth</key>
								<string>2.797794</string>
								<key>MiterLimit</key>
								<string>10</string>
								<key>StrokePosition</key>
								<string>Front</string>
								<key>WindingRule</key>
								<string>Non-Zero</string>
							</dict>
							<dict>
								<key>DrawsFill</key>
								<string>NO</string>
								<key>DrawsLine</key>
								<string>YES</string>
								<key>LineCapStyle</key>
								<string>Square</string>
								<key>LineJoinStyle</key>
								<string>Miter</string>
								<key>LineRGB</key>
								<string>rgb 1 0 0 1</string>
								<key>LineWidth</key>
								<string>3.525735</string>
								<key>MiterLimit</key>
								<string>10</string>
								<key>StrokePosition</key>
								<string>Front</string>
								<key>WindingRule</key>
								<string>Non-Zero</string>
							</dict>
							<dict>
								<key>DrawsFill</key>
								<string>NO</string>
								<key>DrawsLine</key>
								<string>YES</string>
								<key>LineCapStyle</key>
								<string>Square</string>
								<key>LineJoinStyle</key>
								<string>Miter</string>
								<key>LineRGB</key>
								<string>rgb 1 0 0.50196 1</string>
								<key>LineWidth</key>
								<string>2.797794</string>
								<key>MiterLimit</key>
								<string>10</string>
								<key>StrokePosition</key>
								<string>Front</string>
								<key>WindingRule</key>
								<string>Non-Zero</string>
							</dict>
							<dict>
								<key>DrawsFill</key>
								<string>NO</string>
								<key>DrawsLine</key>
								<string>YES</string>
								<key>LineCapStyle</key>
								<string>Square</string>
								<key>LineJoinStyle</key>
								<string>Miter</string>
								<key>LineRGB</key>
								<string>rgb 1 0 0.50196 1</string>
								<key>LineWidth</key>
								<string>2.07</string>
								<key>MiterLimit</key>
								<string>10</string>
								<key>StrokePosition</key>
								<string>Front</string>
								<key>WindingRule</key>
								<string>Non-Zero</string>
							</dict>
							<dict>
								<key>DrawsFill</key>
								<string>NO</string>
								<key>DrawsLine</key>
								<string>YES</string>
								<key>LineCapStyle</key>
								<string>Square</string>
								<key>LineJoinStyle</key>
								<string>Miter</string>
								<key>LineRGB</key>
								<string>rgb 0.09804 0.09804 0.09804 1</string>
								<key>LineWidth</key>
								<string>6.4375</string>
								<key>MiterLimit</key>
								<string>10</string>
								<key>StrokePosition</key>
								<string>Front</string>
								<key>WindingRule</key>
								<string>Non-Zero</string>
							</dict>
							<dict>
								<key>DrawsFill</key>
								<string>NO</string>
								<key>DrawsLine</key>
								<string>YES</string>
								<key>LineCapStyle</key>
								<string>Square</string>
								<key>LineJoinStyle</key>
								<string>Miter</string>
								<key>LineRGB</key>
								<string>rgb 0 0 1 1</string>
								<key>LineWidth</key>
								<string>14.444853</string>
								<key>MiterLimit</key>
								<string>10</string>
								<key>StrokePosition</key>
								<string>Front</string>
								<key>WindingRule</key>
								<string>Non-Zero</string>
							</dict>
							<dict>
								<key>DrawsFill</key>
								<string>NO</string>
								<key>DrawsLine</key>
								<string>YES</string>
								<key>LineCapStyle</key>
								<string>Square</string>
								<key>LineJoinStyle</key>
								<string>Miter</string>
								<key>LineRGB</key>
								<string>rgb 0 0 1 1</string>
								<key>LineWidth</key>
								<string>24.636028</string>
								<key>MiterLimit</key>
								<string>10</string>
								<key>StrokePosition</key>
								<string>Front</string>
								<key>WindingRule</key>
								<string>Non-Zero</string>
							</dict>
							<dict>
								<key>DrawsFill</key>
								<string>NO</string>
								<key>DrawsLine</key>
								<string>YES</string>
								<key>LineCapStyle</key>
								<string>Square</string>
								<key>LineJoinStyle</key>
								<string>Miter</string>
								<key>LineRGB</key>
								<string>rgb 0 0 0 1</string>
								<key>LineWidth</key>
								<string>2</string>
								<key>MiterLimit</key>
								<string>10</string>
								<key>StrokePosition</key>
								<string>Front</string>
								<key>WindingRule</key>
								<string>Non-Zero</string>
							</dict>
							<dict>
								<key>DrawsFill</key>
								<string>NO</string>
								<key>DrawsLine</key>
								<string>YES</string>
								<key>LineCapStyle</key>
								<string>Square</string>
								<key>LineJoinStyle</key>
								<string>Miter</string>
								<key>LineRGB</key>
								<string>rgb 0.6 0.6 0.6 1</string>
								<key>LineWidth</key>
								<string>1.341912</string>
								<key>MiterLimit</key>
								<string>10</string>
								<key>StrokePosition</key>
								<string>Front</string>
								<key>WindingRule</key>
								<string>Non-Zero</string>
							</dict>
							<dict>
								<key>DrawsFill</key>
								<string>NO</string>
								<key>DrawsLine</key>
								<string>YES</string>
								<key>LineCapStyle</key>
								<string>Square</string>
								<key>LineJoinStyle</key>
								<string>Miter</string>
								<key>LineRGB</key>
								<string>rgb 0.51765 0 1 1</string>
								<key>LineWidth</key>
								<string>5</string>
								<key>MiterLimit</key>
								<string>10</string>
								<key>StrokePosition</key>
								<string>Front</string>
								<key>WindingRule</key>
								<string>Non-Zero</string>
							</dict>
							<dict>
								<key>DrawsFill</key>
								<string>NO</string>
								<key>DrawsLine</key>
								<string>YES</string>
								<key>LineCapStyle</key>
								<string>Square</string>
								<key>LineJoinStyle</key>
								<string>Miter</string>
								<key>LineRGB</key>
								<string>rgb 0 0 0 1</string>
								<key>LineWidth</key>
								<string>2.069853</string>
								<key>MiterLimit</key>
								<string>10</string>
								<key>StrokePosition</key>
								<string>Front</string>
								<key>WindingRule</key>
								<string>Non-Zero</string>
							</dict>
							<dict>
								<key>DrawsFill</key>
								<string>NO</string>
								<key>DrawsLine</key>
								<string>YES</string>
								<key>LineCapStyle</key>
								<string>Square</string>
								<key>LineJoinStyle</key>
								<string>Miter</string>
								<key>LineRGB</key>
								<string>rgb 0 0 0 1</string>
								<key>LineWidth</key>
								<string>4</string>
								<key>MiterLimit</key>
								<string>10</string>
								<key>StrokePosition</key>
								<string>Front</string>
								<key>WindingRule</key>
								<string>Non-Zero</string>
							</dict>
							<dict>
								<key>DrawsFill</key>
								<string>NO</string>
								<key>DrawsLine</key>
								<string>YES</string>
								<key>LineCapStyle</key>
								<string>Square</string>
								<key>LineJoinStyle</key>
								<string>Miter</string>
								<key>LineRGB</key>
								<string>rgb 0 0.23529 1 1</string>
								<key>LineWidth</key>
								<string>3.525735</string>
								<key>MiterLimit</key>
								<string>10</string>
								<key>StrokePosition</key>
								<string>Front</string>
								<key>WindingRule</key>
								<string>Non-Zero</string>
							</dict>
							<dict>
								<key>DrawsFill</key>
								<string>NO</string>
								<key>DrawsLine</key>
								<string>YES</string>
								<key>LineCapStyle</key>
								<string>Square</string>
								<key>LineJoinStyle</key>
								<string>Miter</string>
								<key>LineRGB</key>
								<string>rgb 1 0 0.35294 1</string>
								<key>LineWidth</key>
								<string>3.525735</string>
								<key>MiterLimit</key>
								<string>10</string>
								<key>StrokePosition</key>
								<string>Front</string>
								<key>WindingRule</key>
								<string>Non-Zero</string>
							</dict>
							<dict>
								<key>DrawsFill</key>
								<string>NO</string>
								<key>DrawsLine</key>
								<string>YES</string>
								<key>LineCapStyle</key>
								<string>Square</string>
								<key>LineJoinStyle</key>
								<string>Miter</string>
								<key>LineRGB</key>
								<string>rgb 0 0 1 1</string>
								<key>LineWidth</key>
								<string>2</string>
								<key>MiterLimit</key>
								<string>10</string>
								<key>StrokePosition</key>
								<string>Front</string>
								<key>WindingRule</key>
								<string>Non-Zero</string>
							</dict>
							<dict>
								<key>DrawsFill</key>
								<string>NO</string>
								<key>DrawsLine</key>
								<string>YES</string>
								<key>LineCapStyle</key>
								<string>Square</string>
								<key>LineJoinStyle</key>
								<string>Miter</string>
								<key>LineRGB</key>
								<string>rgb 0.65098 0.29804 1 1</string>
								<key>LineWidth</key>
								<string>2</string>
								<key>MiterLimit</key>
								<string>10</string>
								<key>StrokePosition</key>
								<string>Front</string>
								<key>WindingRule</key>
								<string>Non-Zero</string>
							</dict>
							<dict>
								<key>DrawsFill</key>
								<string>NO</string>
								<key>DrawsLine</key>
								<string>YES</string>
								<key>LineCapStyle</key>
								<string>Square</string>
								<key>LineJoinStyle</key>
								<string>Miter</string>
								<key>LineRGB</key>
								<string>rgb 0 0 0 1</string>
								<key>LineWidth</key>
								<string>1</string>
								<key>MiterLimit</key>
								<string>10</string>
								<key>StrokePosition</key>
								<string>Front</string>
								<key>WindingRule</key>
								<string>Non-Zero</string>
							</dict>
							<dict>
								<key>DrawsFill</key>
								<string>NO</string>
								<key>DrawsLine</key>
								<string>YES</string>
								<key>LineCapStyle</key>
								<string>Square</string>
								<key>LineJoinStyle</key>
								<string>Miter</string>
								<key>LineRGB</key>
								<string>rgb 0 0 0 1</string>
								<key>LineWidth</key>
								<string>5</string>
								<key>MiterLimit</key>
								<string>10</string>
								<key>StrokePosition</key>
								<string>Front</string>
								<key>WindingRule</key>
								<string>Non-Zero</string>
							</dict>
						</array>
					</dict>
					<dict>
						<key>BinIndex</key>
						<string>9</string>
						<key>BinMatches</key>
						<array>
							<dict>
								<key>DrawsFill</key>
								<string>YES</string>
								<key>DrawsLine</key>
								<string>YES</string>
								<key>FillRGB</key>
								<string>rgb 0.92 0.92 1 1</string>
								<key>LineCapStyle</key>
								<string>Square</string>
								<key>LineJoinStyle</key>
								<string>Miter</string>
								<key>LineRGB</key>
								<string>rgb 0.6 0.6 0.6 1</string>
								<key>LineWidth</key>
								<string>2.069853</string>
								<key>MiterLimit</key>
								<string>10</string>
								<key>StrokePosition</key>
								<string>Front</string>
								<key>WindingRule</key>
								<string>Non-Zero</string>
							</dict>
							<dict>
								<key>DrawsFill</key>
								<string>YES</string>
								<key>DrawsLine</key>
								<string>YES</string>
								<key>FillRGB</key>
								<string>rgb 0 0 0 1</string>
								<key>LineCapStyle</key>
								<string>Square</string>
								<key>LineJoinStyle</key>
								<string>Miter</string>
								<key>LineRGB</key>
								<string>rgb 0 0 0 1</string>
								<key>LineWidth</key>
								<string>10.077206</string>
								<key>MiterLimit</key>
								<string>10</string>
								<key>StrokePosition</key>
								<string>Front</string>
								<key>WindingRule</key>
								<string>Non-Zero</string>
							</dict>
							<dict>
								<key>DrawsFill</key>
								<string>YES</string>
								<key>DrawsLine</key>
								<string>YES</string>
								<key>FillRGB</key>
								<string>rgb 0 0 0 1</string>
								<key>LineCapStyle</key>
								<string>Square</string>
								<key>LineJoinStyle</key>
								<string>Miter</string>
								<key>LineRGB</key>
								<string>rgb 0 0 0 1</string>
								<key>LineWidth</key>
								<string>1</string>
								<key>MiterLimit</key>
								<string>10</string>
								<key>StrokePosition</key>
								<string>Front</string>
								<key>WindingRule</key>
								<string>Non-Zero</string>
							</dict>
							<dict>
								<key>DrawsFill</key>
								<string>YES</string>
								<key>DrawsLine</key>
								<string>YES</string>
								<key>FillRGB</key>
								<string>rgb 1 1 1 1</string>
								<key>LineCapStyle</key>
								<string>Square</string>
								<key>LineJoinStyle</key>
								<string>Miter</string>
								<key>LineRGB</key>
								<string>rgb 0 0 0 1</string>
								<key>LineWidth</key>
								<string>2</string>
								<key>MiterLimit</key>
								<string>10</string>
								<key>StrokePosition</key>
								<string>Front</string>
								<key>WindingRule</key>
								<string>Non-Zero</string>
							</dict>
							<dict>
								<key>DrawsFill</key>
								<string>YES</string>
								<key>DrawsLine</key>
								<string>YES</string>
								<key>FillRGB</key>
								<string>rgb 1 1 1 1</string>
								<key>LineCapStyle</key>
								<string>Square</string>
								<key>LineJoinStyle</key>
								<string>Miter</string>
								<key>LineRGB</key>
								<string>rgb 1 1 1 1</string>
								<key>LineWidth</key>
								<string>1</string>
								<key>MiterLimit</key>
								<string>10</string>
								<key>StrokePosition</key>
								<string>Front</string>
								<key>WindingRule</key>
								<string>Non-Zero</string>
							</dict>
							<dict>
								<key>DrawsFill</key>
								<string>YES</string>
								<key>DrawsLine</key>
								<string>YES</string>
								<key>FillRGB</key>
								<string>rgb 0.4 0.4 0.4 1</string>
								<key>LineCapStyle</key>
								<string>Square</string>
								<key>LineJoinStyle</key>
								<string>Miter</string>
								<key>LineRGB</key>
								<string>rgb 0 0 0 1</string>
								<key>LineWidth</key>
								<string>2</string>
								<key>MiterLimit</key>
								<string>10</string>
								<key>StrokePosition</key>
								<string>Front</string>
								<key>WindingRule</key>
								<string>Non-Zero</string>
							</dict>
						</array>
					</dict>
					<dict>
						<key>BinIndex</key>
						<string>10</string>
						<key>BinMatches</key>
						<array>
							<dict>
								<key>DrawsFill</key>
								<string>NO</string>
								<key>DrawsLine</key>
								<string>NO</string>
								<key>LineCapStyle</key>
								<string>Square</string>
								<key>LineJoinStyle</key>
								<string>Miter</string>
								<key>LineWidth</key>
								<string>2.069853</string>
								<key>MiterLimit</key>
								<string>10</string>
								<key>StrokePosition</key>
								<string>Front</string>
								<key>WindingRule</key>
								<string>Non-Zero</string>
							</dict>
						</array>
					</dict>
				</array>
				<key>NHashBins</key>
				<string>16</string>
			</dict>
			<dict>
				<key>Class_Store</key>
				<string>DKDParagraph</string>
				<key>Match_Hashes</key>
				<array>
					<dict>
						<key>BinIndex</key>
						<string>0</string>
						<key>BinMatches</key>
						<array>
							<dict>
								<key>FirstLineHeadIndent</key>
								<string>0</string>
								<key>HeadIndent</key>
								<string>0</string>
								<key>LineFragmentPadding</key>
								<string>5</string>
								<key>LineSpacing</key>
								<string>0</string>
								<key>ParagraphSpacing</key>
								<string>0</string>
								<key>ParagraphSpacingBefore</key>
								<string>0</string>
								<key>TailIndent</key>
								<string>0</string>
								<key>TextAlignment</key>
								<string>Left</string>
							</dict>
						</array>
					</dict>
				</array>
				<key>NHashBins</key>
				<string>16</string>
			</dict>
			<dict>
				<key>Class_Store</key>
				<string>DKDFont</string>
				<key>Match_Hashes</key>
				<array>
					<dict>
						<key>BinIndex</key>
						<string>0</string>
						<key>BinMatches</key>
						<array>
							<dict>
								<key>Name</key>
								<string>Helvetica</string>
								<key>Size</key>
								<string>18</string>
								<key>Traits</key>
								<string>2</string>
							</dict>
							<dict>
								<key>Name</key>
								<string>Helvetica</string>
								<key>Size</key>
								<string>13</string>
								<key>Traits</key>
								<string>2</string>
							</dict>
							<dict>
								<key>Name</key>
								<string>Helvetica</string>
								<key>Size</key>
								<string>24</string>
								<key>Traits</key>
								<string>2</string>
							</dict>
							<dict>
								<key>Name</key>
								<string>Helvetica</string>
								<key>Size</key>
								<string>34</string>
								<key>Traits</key>
								<string>2</string>
							</dict>
							<dict>
								<key>Name</key>
								<string>Helvetica</string>
								<key>Size</key>
								<string>25</string>
								<key>Traits</key>
								<string>2</string>
							</dict>
						</array>
					</dict>
				</array>
				<key>NHashBins</key>
				<string>16</string>
			</dict>
			<dict>
				<key>Class_Store</key>
				<string>DKDTextAttributes</string>
				<key>Match_Hashes</key>
				<array>
					<dict>
						<key>BinIndex</key>
						<string>0</string>
						<key>BinMatches</key>
						<array>
							<dict>
								<key>Font</key>
								<string>0</string>
								<key>Paragraph</key>
								<string>0</string>
							</dict>
							<dict>
								<key>Font</key>
								<string>0</string>
								<key>ForeColor</key>
								<string>rgb 0.50196 0 0 1</string>
								<key>Paragraph</key>
								<string>0</string>
							</dict>
							<dict>
								<key>Font</key>
								<string>0</string>
								<key>ForeColor</key>
								<string>rgb 1 0 0 1</string>
								<key>Paragraph</key>
								<string>0</string>
							</dict>
							<dict>
								<key>Font</key>
								<string>0</string>
								<key>ForeColor</key>
								<string>rgb 1 0 0.50196 1</string>
								<key>Paragraph</key>
								<string>0</string>
							</dict>
							<dict>
								<key>Font</key>
								<string>0</string>
								<key>ForeColor</key>
								<string>rgb 0 0.23529 1 1</string>
								<key>Paragraph</key>
								<string>0</string>
							</dict>
							<dict>
								<key>Font</key>
								<string>16</string>
								<key>ForeColor</key>
								<string>rgb 0 0.23529 1 1</string>
								<key>Paragraph</key>
								<string>0</string>
							</dict>
							<dict>
								<key>Font</key>
								<string>0</string>
								<key>ForeColor</key>
								<string>rgb 0.51765 0 1 1</string>
								<key>Paragraph</key>
								<string>0</string>
							</dict>
							<dict>
								<key>Font</key>
								<string>32</string>
								<key>Paragraph</key>
								<string>0</string>
							</dict>
							<dict>
								<key>Font</key>
								<string>48</string>
								<key>Paragraph</key>
								<string>0</string>
							</dict>
							<dict>
								<key>Font</key>
								<string>64</string>
								<key>Paragraph</key>
								<string>0</string>
							</dict>
						</array>
					</dict>
				</array>
				<key>NHashBins</key>
				<string>16</string>
			</dict>
			<dict>
				<key>Class_Store</key>
				<string>DKDPattern</string>
				<key>Match_Hashes</key>
				<array>
					<dict>
						<key>BinIndex</key>
						<string>0</string>
						<key>BinMatches</key>
						<array>
							<dict>
								<key>PNG_ImagePattern</key>
								<data>
								TU0AKgAAAMj/
								//8AAAAAAAAA
								AAAAAAAAAAAA
								AAAAAAAAAAAA
								AAAAAAAAAAAA
								AAAAAAAAAAAA
								AAAAAAAAAAAA
								AAAAAAAAAAAA
								AAAAAAAAAAAA
								AAAAAAAAAAAA
								AAAAAAAAAAAA
								AAAAAAAAAAAA
								AAAAAAAAAAD/
								//8AAAAAAAAA
								AAAAAAAAAAAA
								AAAAAAAAAAAA
								AAAAAAAAAAAA
								AAAAAAAAAAAA
								AAAAAAAAAAAA
								AAAAAAAAAAAA
								AAAAAAAAAAAA
								AAAAAAAAAAAA
								AAAADQEAAAMA
								AAABAAgAAAEB
								AAMAAAABAAgA
								AAECAAMAAAAD
								AAABagEDAAMA
								AAABAAEAAAEG
								AAMAAAABAAIA
								AAERAAQAAAAB
								AAAACAESAAMA
								AAABAAEAAAEV
								AAMAAAABAAMA
								AAEWAAMAAAAB
								AAgAAAEXAAQA
								AAABAAAAwAEc
								AAMAAAABAAEA
								AAFTAAMAAAAD
								AAABcIdzAAcA
								AAxIAAABdgAA
								AAAACAAIAAgA
								AQABAAEAAAxI
								TGlubwIQAABt
								bnRyUkdCIFhZ
								WiAHzgACAAkA
								BgAxAABhY3Nw
								TVNGVAAAAABJ
								RUMgc1JHQgAA
								AAAAAAAAAAAA
								AAAA9tYAAQAA
								AADTLUhQICAA
								AAAAAAAAAAAA
								AAAAAAAAAAAA
								AAAAAAAAAAAA
								AAAAAAAAAAAA
								AAAAAAAAAAAA
								ABFjcHJ0AAAB
								UAAAADNkZXNj
								AAABhAAAAGx3
								dHB0AAAB8AAA
								ABRia3B0AAAC
								BAAAABRyWFla
								AAACGAAAABRn
								WFlaAAACLAAA
								ABRiWFlaAAAC
								QAAAABRkbW5k
								AAACVAAAAHBk
								bWRkAAACxAAA
								AIh2dWVkAAAD
								TAAAAIZ2aWV3
								AAAD1AAAACRs
								dW1pAAAD+AAA
								ABRtZWFzAAAE
								DAAAACR0ZWNo
								AAAEMAAAAAxy
								VFJDAAAEPAAA
								CAxnVFJDAAAE
								PAAACAxiVFJD
								AAAEPAAACAx0
								ZXh0AAAAAENv
								cHlyaWdodCAo
								YykgMTk5OCBI
								ZXdsZXR0LVBh
								Y2thcmQgQ29t
								cGFueQAAZGVz
								YwAAAAAAAAAS
								c1JHQiBJRUM2
								MTk2Ni0yLjEA
								AAAAAAAAAAAA
								ABJzUkdCIElF
								QzYxOTY2LTIu
								MQAAAAAAAAAA
								AAAAAAAAAAAA
								AAAAAAAAAAAA
								AAAAAAAAAAAA
								AAAAAAAAAAAA
								AAAAAAAAWFla
								IAAAAAAAAPNR
								AAEAAAABFsxY
								WVogAAAAAAAA
								AAAAAAAAAAAA
								AFhZWiAAAAAA
								AABvogAAOPUA
								AAOQWFlaIAAA
								AAAAAGKZAAC3
								hQAAGNpYWVog
								AAAAAAAAJKAA
								AA+EAAC2z2Rl
								c2MAAAAAAAAA
								FklFQyBodHRw
								Oi8vd3d3Lmll
								Yy5jaAAAAAAA
								AAAAAAAAFklF
								QyBodHRwOi8v
								d3d3LmllYy5j
								aAAAAAAAAAAA
								AAAAAAAAAAAA
								AAAAAAAAAAAA
								AAAAAAAAAAAA
								AAAAAAAAAAAA
								AABkZXNjAAAA
								AAAAAC5JRUMg
								NjE5NjYtMi4x
								IERlZmF1bHQg
								UkdCIGNvbG91
								ciBzcGFjZSAt
								IHNSR0IAAAAA
								AAAAAAAAAC5J
								RUMgNjE5NjYt
								Mi4xIERlZmF1
								bHQgUkdCIGNv
								bG91ciBzcGFj
								ZSAtIHNSR0IA
								AAAAAAAAAAAA
								AAAAAAAAAAAA
								AAAAZGVzYwAA
								AAAAAAAsUmVm
								ZXJlbmNlIFZp
								ZXdpbmcgQ29u
								ZGl0aW9uIGlu
								IElFQzYxOTY2
								LTIuMQAAAAAA
								AAAAAAAALFJl
								ZmVyZW5jZSBW
								aWV3aW5nIENv
								bmRpdGlvbiBp
								biBJRUM2MTk2
								Ni0yLjEAAAAA
								AAAAAAAAAAAA
								AAAAAAAAAAAA
								AAAAAHZpZXcA
								AAAAABOk/gAU
								Xy4AEM8UAAPt
								zAAEEwsAA1ye
								AAAAAVhZWiAA
								AAAAAEwJVgBQ
								AAAAVx/nbWVh
								cwAAAAAAAAAB
								AAAAAAAAAAAA
								AAAAAAAAAAAA
								Ao8AAAACc2ln
								IAAAAABDUlQg
								Y3VydgAAAAAA
								AAQAAAAABQAK
								AA8AFAAZAB4A
								IwAoAC0AMgA3
								ADsAQABFAEoA
								TwBUAFkAXgBj
								AGgAbQByAHcA
								fACBAIYAiwCQ
								AJUAmgCfAKQA
								qQCuALIAtwC8
								AMEAxgDLANAA
								1QDbAOAA5QDr
								APAA9gD7AQEB
								BwENARMBGQEf
								ASUBKwEyATgB
								PgFFAUwBUgFZ
								AWABZwFuAXUB
								fAGDAYsBkgGa
								AaEBqQGxAbkB
								wQHJAdEB2QHh
								AekB8gH6AgMC
								DAIUAh0CJgIv
								AjgCQQJLAlQC
								XQJnAnECegKE
								Ao4CmAKiAqwC
								tgLBAssC1QLg
								AusC9QMAAwsD
								FgMhAy0DOAND
								A08DWgNmA3ID
								fgOKA5YDogOu
								A7oDxwPTA+AD
								7AP5BAYEEwQg
								BC0EOwRIBFUE
								YwRxBH4EjASa
								BKgEtgTEBNME
								4QTwBP4FDQUc
								BSsFOgVJBVgF
								ZwV3BYYFlgWm
								BbUFxQXVBeUF
								9gYGBhYGJwY3
								BkgGWQZqBnsG
								jAadBq8GwAbR
								BuMG9QcHBxkH
								Kwc9B08HYQd0
								B4YHmQesB78H
								0gflB/gICwgf
								CDIIRghaCG4I
								ggiWCKoIvgjS
								COcI+wkQCSUJ
								OglPCWQJeQmP
								CaQJugnPCeUJ
								+woRCicKPQpU
								CmoKgQqYCq4K
								xQrcCvMLCwsi
								CzkLUQtpC4AL
								mAuwC8gL4Qv5
								DBIMKgxDDFwM
								dQyODKcMwAzZ
								DPMNDQ0mDUAN
								Wg10DY4NqQ3D
								Dd4N+A4TDi4O
								SQ5kDn8Omw62
								DtIO7g8JDyUP
								QQ9eD3oPlg+z
								D88P7BAJECYQ
								QxBhEH4QmxC5
								ENcQ9RETETER
								TxFtEYwRqhHJ
								EegSBxImEkUS
								ZBKEEqMSwxLj
								EwMTIxNDE2MT
								gxOkE8UT5RQG
								FCcUSRRqFIsU
								rRTOFPAVEhU0
								FVYVeBWbFb0V
								4BYDFiYWSRZs
								Fo8WshbWFvoX
								HRdBF2UXiReu
								F9IX9xgbGEAY
								ZRiKGK8Y1Rj6
								GSAZRRlrGZEZ
								txndGgQaKhpR
								GncanhrFGuwb
								FBs7G2Mbihuy
								G9ocAhwqHFIc
								exyjHMwc9R0e
								HUcdcB2ZHcMd
								7B4WHkAeah6U
								Hr4e6R8THz4f
								aR+UH78f6iAV
								IEEgbCCYIMQg
								8CEcIUghdSGh
								Ic4h+yInIlUi
								giKvIt0jCiM4
								I2YjlCPCI/Ak
								HyRNJHwkqyTa
								JQklOCVoJZcl
								xyX3JicmVyaH
								Jrcm6CcYJ0kn
								eierJ9woDSg/
								KHEooijUKQYp
								OClrKZ0p0CoC
								KjUqaCqbKs8r
								Ais2K2krnSvR
								LAUsOSxuLKIs
								1y0MLUEtdi2r
								LeEuFi5MLoIu
								ty7uLyQvWi+R
								L8cv/jA1MGww
								pDDbMRIxSjGC
								Mbox8jIqMmMy
								mzLUMw0zRjN/
								M7gz8TQrNGU0
								njTYNRM1TTWH
								NcI1/TY3NnI2
								rjbpNyQ3YDec
								N9c4FDhQOIw4
								yDkFOUI5fzm8
								Ofk6Njp0OrI6
								7zstO2s7qjvo
								PCc8ZTykPOM9
								Ij1hPaE94D4g
								PmA+oD7gPyE/
								YT+iP+JAI0Bk
								QKZA50EpQWpB
								rEHuQjBCckK1
								QvdDOkN9Q8BE
								A0RHRIpEzkUS
								RVVFmkXeRiJG
								Z0arRvBHNUd7
								R8BIBUhLSJFI
								10kdSWNJqUnw
								SjdKfUrESwxL
								U0uaS+JMKkxy
								TLpNAk1KTZNN
								3E4lTm5Ot08A
								T0lPk0/dUCdQ
								cVC7UQZRUFGb
								UeZSMVJ8UsdT
								E1NfU6pT9lRC
								VI9U21UoVXVV
								wlYPVlxWqVb3
								V0RXklfgWC9Y
								fVjLWRpZaVm4
								WgdaVlqmWvVb
								RVuVW+VcNVyG
								XNZdJ114Xcle
								Gl5sXr1fD19h
								X7NgBWBXYKpg
								/GFPYaJh9WJJ
								Ypxi8GNDY5dj
								62RAZJRk6WU9
								ZZJl52Y9ZpJm
								6Gc9Z5Nn6Wg/
								aJZo7GlDaZpp
								8WpIap9q92tP
								a6dr/2xXbK9t
								CG1gbbluEm5r
								bsRvHm94b9Fw
								K3CGcOBxOnGV
								cfByS3KmcwFz
								XXO4dBR0cHTM
								dSh1hXXhdj52
								m3b4d1Z3s3gR
								eG54zHkqeYl5
								53pGeqV7BHtj
								e8J8IXyBfOF9
								QX2hfgF+Yn7C
								fyN/hH/lgEeA
								qIEKgWuBzYIw
								gpKC9INXg7qE
								HYSAhOOFR4Wr
								hg6GcobXhzuH
								n4gEiGmIzokz
								iZmJ/opkisqL
								MIuWi/yMY4zK
								jTGNmI3/jmaO
								zo82j56QBpBu
								kNaRP5GokhGS
								epLjk02TtpQg
								lIqU9JVflcmW
								NJaflwqXdZfg
								mEyYuJkkmZCZ
								/JpomtWbQpuv
								nByciZz3nWSd
								0p5Anq6fHZ+L
								n/qgaaDYoUeh
								tqImopajBqN2
								o+akVqTHpTil
								qaYapoum/adu
								p+CoUqjEqTep
								qaocqo+rAqt1
								q+msXKzQrUSt
								uK4trqGvFq+L
								sACwdbDqsWCx
								1rJLssKzOLOu
								tCW0nLUTtYq2
								AbZ5tvC3aLfg
								uFm40blKucK6
								O7q1uy67p7wh
								vJu9Fb2Pvgq+
								hL7/v3q/9cBw
								wOzBZ8Hjwl/C
								28NYw9TEUcTO
								xUvFyMZGxsPH
								Qce/yD3IvMk6
								ybnKOMq3yzbL
								tsw1zLXNNc21
								zjbOts83z7jQ
								OdC60TzRvtI/
								0sHTRNPG1EnU
								y9VO1dHWVdbY
								11zX4Nhk2OjZ
								bNnx2nba+9uA
								3AXcit0Q3Zbe
								HN6i3ynfr+A2
								4L3hROHM4lPi
								2+Nj4+vkc+T8
								5YTmDeaW5x/n
								qegy6LzpRunQ
								6lvq5etw6/vs
								hu0R7ZzuKO60
								70DvzPBY8OXx
								cvH/8ozzGfOn
								9DT0wvVQ9d72
								bfb794r4Gfio
								+Tj5x/pX+uf7
								d/wH/Jj9Kf26
								/kv+3P9t//8=
								</data>
								<key>PatternDisplay</key>
								<dict/>
								<key>PatternFill</key>
								<string>YES</string>
								<key>PatternOverlay</key>
								<string>NO</string>
							</dict>
							<dict>
								<key>PNG_ImagePattern</key>
								<data>
								TU0AKgAAAMgA
								AAD///////8A
								AAAAAAAAAAAA
								AAAAAAAAAAAA
								AAAAAAAAAAAA
								AAD///////8A
								AAAAAAAAAAD/
								//////8AAAD/
								//////8AAAD/
								//8AAAD/////
								//8AAAAAAAAA
								AAAAAAD///8A
								AAAAAAAAAAAA
								AAAAAAAAAAAA
								AAAAAAAAAAAA
								AAD///////8A
								AAAAAAAAAAAA
								AAAAAAAAAAD/
								//////8AAAD/
								//////8AAAD/
								//////8AAAAA
								AAAAAAD/////
								//8ADQEAAAMA
								AAABAAgAAAEB
								AAMAAAABAAgA
								AAECAAMAAAAD
								AAABagEDAAMA
								AAABAAEAAAEG
								AAMAAAABAAIA
								AAERAAQAAAAB
								AAAACAESAAMA
								AAABAAEAAAEV
								AAMAAAABAAMA
								AAEWAAMAAAAB
								AAgAAAEXAAQA
								AAABAAAAwAEc
								AAMAAAABAAEA
								AAFTAAMAAAAD
								AAABcIdzAAcA
								AAxIAAABdgAA
								AAAACAAIAAgA
								AQABAAEAAAxI
								TGlubwIQAABt
								bnRyUkdCIFhZ
								WiAHzgACAAkA
								BgAxAABhY3Nw
								TVNGVAAAAABJ
								RUMgc1JHQgAA
								AAAAAAAAAAAA
								AAAA9tYAAQAA
								AADTLUhQICAA
								AAAAAAAAAAAA
								AAAAAAAAAAAA
								AAAAAAAAAAAA
								AAAAAAAAAAAA
								AAAAAAAAAAAA
								ABFjcHJ0AAAB
								UAAAADNkZXNj
								AAABhAAAAGx3
								dHB0AAAB8AAA
								ABRia3B0AAAC
								BAAAABRyWFla
								AAACGAAAABRn
								WFlaAAACLAAA
								ABRiWFlaAAAC
								QAAAABRkbW5k
								AAACVAAAAHBk
								bWRkAAACxAAA
								AIh2dWVkAAAD
								TAAAAIZ2aWV3
								AAAD1AAAACRs
								dW1pAAAD+AAA
								ABRtZWFzAAAE
								DAAAACR0ZWNo
								AAAEMAAAAAxy
								VFJDAAAEPAAA
								CAxnVFJDAAAE
								PAAACAxiVFJD
								AAAEPAAACAx0
								ZXh0AAAAAENv
								cHlyaWdodCAo
								YykgMTk5OCBI
								ZXdsZXR0LVBh
								Y2thcmQgQ29t
								cGFueQAAZGVz
								YwAAAAAAAAAS
								c1JHQiBJRUM2
								MTk2Ni0yLjEA
								AAAAAAAAAAAA
								ABJzUkdCIElF
								QzYxOTY2LTIu
								MQAAAAAAAAAA
								AAAAAAAAAAAA
								AAAAAAAAAAAA
								AAAAAAAAAAAA
								AAAAAAAAAAAA
								AAAAAAAAWFla
								IAAAAAAAAPNR
								AAEAAAABFsxY
								WVogAAAAAAAA
								AAAAAAAAAAAA
								AFhZWiAAAAAA
								AABvogAAOPUA
								AAOQWFlaIAAA
								AAAAAGKZAAC3
								hQAAGNpYWVog
								AAAAAAAAJKAA
								AA+EAAC2z2Rl
								c2MAAAAAAAAA
								FklFQyBodHRw
								Oi8vd3d3Lmll
								Yy5jaAAAAAAA
								AAAAAAAAFklF
								QyBodHRwOi8v
								d3d3LmllYy5j
								aAAAAAAAAAAA
								AAAAAAAAAAAA
								AAAAAAAAAAAA
								AAAAAAAAAAAA
								AAAAAAAAAAAA
								AABkZXNjAAAA
								AAAAAC5JRUMg
								NjE5NjYtMi4x
								IERlZmF1bHQg
								UkdCIGNvbG91
								ciBzcGFjZSAt
								IHNSR0IAAAAA
								AAAAAAAAAC5J
								RUMgNjE5NjYt
								Mi4xIERlZmF1
								bHQgUkdCIGNv
								bG91ciBzcGFj
								ZSAtIHNSR0IA
								AAAAAAAAAAAA
								AAAAAAAAAAAA
								AAAAZGVzYwAA
								AAAAAAAsUmVm
								ZXJlbmNlIFZp
								ZXdpbmcgQ29u
								ZGl0aW9uIGlu
								IElFQzYxOTY2
								LTIuMQAAAAAA
								AAAAAAAALFJl
								ZmVyZW5jZSBW
								aWV3aW5nIENv
								bmRpdGlvbiBp
								biBJRUM2MTk2
								Ni0yLjEAAAAA
								AAAAAAAAAAAA
								AAAAAAAAAAAA
								AAAAAHZpZXcA
								AAAAABOk/gAU
								Xy4AEM8UAAPt
								zAAEEwsAA1ye
								AAAAAVhZWiAA
								AAAAAEwJVgBQ
								AAAAVx/nbWVh
								cwAAAAAAAAAB
								AAAAAAAAAAAA
								AAAAAAAAAAAA
								Ao8AAAACc2ln
								IAAAAABDUlQg
								Y3VydgAAAAAA
								AAQAAAAABQAK
								AA8AFAAZAB4A
								IwAoAC0AMgA3
								ADsAQABFAEoA
								TwBUAFkAXgBj
								AGgAbQByAHcA
								fACBAIYAiwCQ
								AJUAmgCfAKQA
								qQCuALIAtwC8
								AMEAxgDLANAA
								1QDbAOAA5QDr
								APAA9gD7AQEB
								BwENARMBGQEf
								ASUBKwEyATgB
								PgFFAUwBUgFZ
								AWABZwFuAXUB
								fAGDAYsBkgGa
								AaEBqQGxAbkB
								wQHJAdEB2QHh
								AekB8gH6AgMC
								DAIUAh0CJgIv
								AjgCQQJLAlQC
								XQJnAnECegKE
								Ao4CmAKiAqwC
								tgLBAssC1QLg
								AusC9QMAAwsD
								FgMhAy0DOAND
								A08DWgNmA3ID
								fgOKA5YDogOu
								A7oDxwPTA+AD
								7AP5BAYEEwQg
								BC0EOwRIBFUE
								YwRxBH4EjASa
								BKgEtgTEBNME
								4QTwBP4FDQUc
								BSsFOgVJBVgF
								ZwV3BYYFlgWm
								BbUFxQXVBeUF
								9gYGBhYGJwY3
								BkgGWQZqBnsG
								jAadBq8GwAbR
								BuMG9QcHBxkH
								Kwc9B08HYQd0
								B4YHmQesB78H
								0gflB/gICwgf
								CDIIRghaCG4I
								ggiWCKoIvgjS
								COcI+wkQCSUJ
								OglPCWQJeQmP
								CaQJugnPCeUJ
								+woRCicKPQpU
								CmoKgQqYCq4K
								xQrcCvMLCwsi
								CzkLUQtpC4AL
								mAuwC8gL4Qv5
								DBIMKgxDDFwM
								dQyODKcMwAzZ
								DPMNDQ0mDUAN
								Wg10DY4NqQ3D
								Dd4N+A4TDi4O
								SQ5kDn8Omw62
								DtIO7g8JDyUP
								QQ9eD3oPlg+z
								D88P7BAJECYQ
								QxBhEH4QmxC5
								ENcQ9RETETER
								TxFtEYwRqhHJ
								EegSBxImEkUS
								ZBKEEqMSwxLj
								EwMTIxNDE2MT
								gxOkE8UT5RQG
								FCcUSRRqFIsU
								rRTOFPAVEhU0
								FVYVeBWbFb0V
								4BYDFiYWSRZs
								Fo8WshbWFvoX
								HRdBF2UXiReu
								F9IX9xgbGEAY
								ZRiKGK8Y1Rj6
								GSAZRRlrGZEZ
								txndGgQaKhpR
								GncanhrFGuwb
								FBs7G2Mbihuy
								G9ocAhwqHFIc
								exyjHMwc9R0e
								HUcdcB2ZHcMd
								7B4WHkAeah6U
								Hr4e6R8THz4f
								aR+UH78f6iAV
								IEEgbCCYIMQg
								8CEcIUghdSGh
								Ic4h+yInIlUi
								giKvIt0jCiM4
								I2YjlCPCI/Ak
								HyRNJHwkqyTa
								JQklOCVoJZcl
								xyX3JicmVyaH
								Jrcm6CcYJ0kn
								eierJ9woDSg/
								KHEooijUKQYp
								OClrKZ0p0CoC
								KjUqaCqbKs8r
								Ais2K2krnSvR
								LAUsOSxuLKIs
								1y0MLUEtdi2r
								LeEuFi5MLoIu
								ty7uLyQvWi+R
								L8cv/jA1MGww
								pDDbMRIxSjGC
								Mbox8jIqMmMy
								mzLUMw0zRjN/
								M7gz8TQrNGU0
								njTYNRM1TTWH
								NcI1/TY3NnI2
								rjbpNyQ3YDec
								N9c4FDhQOIw4
								yDkFOUI5fzm8
								Ofk6Njp0OrI6
								7zstO2s7qjvo
								PCc8ZTykPOM9
								Ij1hPaE94D4g
								PmA+oD7gPyE/
								YT+iP+JAI0Bk
								QKZA50EpQWpB
								rEHuQjBCckK1
								QvdDOkN9Q8BE
								A0RHRIpEzkUS
								RVVFmkXeRiJG
								Z0arRvBHNUd7
								R8BIBUhLSJFI
								10kdSWNJqUnw
								SjdKfUrESwxL
								U0uaS+JMKkxy
								TLpNAk1KTZNN
								3E4lTm5Ot08A
								T0lPk0/dUCdQ
								cVC7UQZRUFGb
								UeZSMVJ8UsdT
								E1NfU6pT9lRC
								VI9U21UoVXVV
								wlYPVlxWqVb3
								V0RXklfgWC9Y
								fVjLWRpZaVm4
								WgdaVlqmWvVb
								RVuVW+VcNVyG
								XNZdJ114Xcle
								Gl5sXr1fD19h
								X7NgBWBXYKpg
								/GFPYaJh9WJJ
								Ypxi8GNDY5dj
								62RAZJRk6WU9
								ZZJl52Y9ZpJm
								6Gc9Z5Nn6Wg/
								aJZo7GlDaZpp
								8WpIap9q92tP
								a6dr/2xXbK9t
								CG1gbbluEm5r
								bsRvHm94b9Fw
								K3CGcOBxOnGV
								cfByS3KmcwFz
								XXO4dBR0cHTM
								dSh1hXXhdj52
								m3b4d1Z3s3gR
								eG54zHkqeYl5
								53pGeqV7BHtj
								e8J8IXyBfOF9
								QX2hfgF+Yn7C
								fyN/hH/lgEeA
								qIEKgWuBzYIw
								gpKC9INXg7qE
								HYSAhOOFR4Wr
								hg6GcobXhzuH
								n4gEiGmIzokz
								iZmJ/opkisqL
								MIuWi/yMY4zK
								jTGNmI3/jmaO
								zo82j56QBpBu
								kNaRP5GokhGS
								epLjk02TtpQg
								lIqU9JVflcmW
								NJaflwqXdZfg
								mEyYuJkkmZCZ
								/JpomtWbQpuv
								nByciZz3nWSd
								0p5Anq6fHZ+L
								n/qgaaDYoUeh
								tqImopajBqN2
								o+akVqTHpTil
								qaYapoum/adu
								p+CoUqjEqTep
								qaocqo+rAqt1
								q+msXKzQrUSt
								uK4trqGvFq+L
								sACwdbDqsWCx
								1rJLssKzOLOu
								tCW0nLUTtYq2
								AbZ5tvC3aLfg
								uFm40blKucK6
								O7q1uy67p7wh
								vJu9Fb2Pvgq+
								hL7/v3q/9cBw
								wOzBZ8Hjwl/C
								28NYw9TEUcTO
								xUvFyMZGxsPH
								Qce/yD3IvMk6
								ybnKOMq3yzbL
								tsw1zLXNNc21
								zjbOts83z7jQ
								OdC60TzRvtI/
								0sHTRNPG1EnU
								y9VO1dHWVdbY
								11zX4Nhk2OjZ
								bNnx2nba+9uA
								3AXcit0Q3Zbe
								HN6i3ynfr+A2
								4L3hROHM4lPi
								2+Nj4+vkc+T8
								5YTmDeaW5x/n
								qegy6LzpRunQ
								6lvq5etw6/vs
								hu0R7ZzuKO60
								70DvzPBY8OXx
								cvH/8ozzGfOn
								9DT0wvVQ9d72
								bfb794r4Gfio
								+Tj5x/pX+uf7
								d/wH/Jj9Kf26
								/kv+3P9t//8=
								</data>
								<key>PatternDisplay</key>
								<dict/>
								<key>PatternFill</key>
								<string>YES</string>
								<key>PatternOverlay</key>
								<string>NO</string>
							</dict>
						</array>
					</dict>
					<dict>
						<key>BinIndex</key>
						<string>3</string>
						<key>BinMatches</key>
						<array>
							<dict>
								<key>PNG_ImagePattern</key>
								<data>
								iVBORw0KGgoA
								AAANSUhEUgAA
								ABAAAAAJCAYA
								AAA7KqwyAAAA
								BGdBTUEAA1te
								XP8meAAAACtJ
								REFUKBVjZGBg
								+A/EZAMmsnVC
								NQ68ASz//1MU
								BAwUe4ERGBYU
								OWHgvQAAXtAI
								DWQUOlMAAAAA
								SUVORK5CYII=
								</data>
								<key>PatternDisplay</key>
								<dict/>
								<key>PatternFill</key>
								<string>YES</string>
								<key>PatternOverlay</key>
								<string>NO</string>
							</dict>
						</array>
					</dict>
				</array>
				<key>NHashBins</key>
				<string>16</string>
			</dict>
			<dict>
				<key>Class_Store</key>
				<string>DKDBezPathArchive</string>
				<key>Match_Hashes</key>
				<array>
					<dict>
						<key>BinIndex</key>
						<string>11</string>
						<key>BinMatches</key>
						<array>
							<dict>
								<key>DKDScaledPath</key>
								<string>M0.975631489808,0.203825845844 C0.842050052489,0.445203595416 0.708468586446,0.686581363878 0.574887120403,0.92795798 C0.550517748513,0.971993517802 0.459191953393,1 0.392241705666,0.983973249078 C0.298009230052,0.961415863704 0.203775892739,0.938858478331 0.109541665006,0.91630137632
C0.042584380076,0.900274625397 0,0.840212298892 0.024370262311,0.79617676109 C0.157950837933,0.554800144968 0.291532303975,0.313421243056 0.425114631716,0.072042038891 C0.449483141908,0.02800993922 0.540807156186,0 0.607764441115,0.016029074494
C0.701997778427,0.038585307527 0.79623111574,0.06114382635 0.890464453052,0.083701211724 C0.957414729502,0.099725676856 1,0.159790289151 0.975631489808,0.203825845844 z</string>
							</dict>
							<dict>
								<key>DKDScaledPath</key>
								<string>M0.968240031406,0.187437075669 C0.81767228976,0.430347709173 0.66710686904,0.673260013258 0.516539164828,0.9161693059 C0.484780319263,0.967409016051 0.365760106577,1 0.27849641853,0.981351273799 C0.233250370197,0.971680781544 0.188007728385,0.962010267308 0.142760557024,0.952339775053
C0.055500275498,0.933691048851 0,0.863799952758 0.031760006028,0.812561583469 C0.182326549777,0.569652290827 0.332894291423,0.326740316462 0.483460835172,0.0838306941 C0.5152208412,0.032590983949 0.634241053886,0 0.721501297978,0.018648726201
C0.766749629803,0.028320559318 0.811992271615,0.037989732692 0.857238319947,0.047660224947 C0.944500847531,0.06631029201 1,0.136197365519 0.968240031406,0.187437075669 z</string>
							</dict>
						</array>
					</dict>
					<dict>
						<key>BinIndex</key>
						<string>12</string>
						<key>BinMatches</key>
						<array>
							<dict>
								<key>DKDScaledPath</key>
								<string>M0.697501582336,1 C0.020071989006,0.692444503996 0.207815794531,0.878816267249 0.09386534976,0.704880849812 C0,0.611705024139 0.080575148479,0.509236178801 0.11421128276,0.360166331402 C0.194786573696,0.257693463683 0.322309711137,0.201814542372 0.476669530519,0.111765887384
C0.651097065209,0.102468845338 0.731676772299,0 0.87928500475,0.024868603309 C1,0.083890850771 0.973141664659,0.118044428982 0.946287603016,0.152202095516 C0.939488150676,0.26711124311 0.791914677629,0.242242639801 0.664417609741,0.298129605874
C0.583842318806,0.400602473593 0.556983983465,0.434760140127 0.503258338019,0.503078374583 C0.523326195784,0.583829987525 0.597119414082,0.596262245019 0.644041191034,0.642848146665 C0.764791088145,0.701874416507 0.737932610347,0.736036039482 0.81171728125,0.748464340535
C0.858656437905,0.795046219799 0.858656437905,0.795046219799 0.885510499548,0.760892575647 C0.959286338144,0.7733208767 0.885510499548,0.760892575647 0.912368977346,0.726738997435</string>
							</dict>
							<dict>
								<key>DKDScaledPath</key>
								<string>M0.697500289544,1 C0.020080907133,0.692452677901 0.207816682676,0.878815372496 0.093857061026,0.704885135427 C0,0.611703788129 0.080579909007,0.509229271643 0.114229150643,0.360168103955 C0.194804785935,0.257697609915 0.322306814881,0.201809744633 0.476675983841,0.111767685673
C0.651121643762,0.102470494039 0.731692862881,0 0.879280072676,0.024860958548 C1,0.083884155664 0.973141549874,0.118038283399 0.946282957291,0.152196499522 C0.939509688014,0.26710749598 0.791922478219,0.242242514986 0.664411759385,0.298126357823
C0.58383626655,0.400600874308 0.556977673968,0.434759090431 0.503260631259,0.503079479182 C0.523341395935,0.583832325458 0.597121966,0.596256738092 0.644065739432,0.642851434187 C0.764794356644,0.701878653749 0.737935906518,0.736032781485 0.811729440187,0.748461282506
C0.858655833842,0.795051956155 0.858655833842,0.795051956155 0.885514283968,0.760893805974 C0.959316649983,0.7733262635 0.885514283968,0.760893805974 0.912372876551,0.726735589851</string>
							</dict>
							<dict>
								<key>DKDScaledPath</key>
								<string>M0,0.938089045867 C0.66814354015,0.898235314104 0.383789404421,1 0.616020138361,0.883676597545 C0.758192578105,0.832794293207 0.815099645446,0.712794725633 0.943092932659,0.567353967281 C1,0.447354399707 0.985820847469,0.352795945693 0.990616787601,0.218238897066
C0.905336021668,0.149112213112 0.96224620796,0.029117355898 0.858017916863,0 C0.734814533103,0.01088247422 0.715845477119,0.050882381558 0.696876421135,0.090886922035 C0.587843034276,0.19632313991 0.692092755583,0.225445206167 0.706265770824,0.319998872603
C0.649358703482,0.44000199225 0.63038974811,0.479997112009 0.592451636141,0.559996849465 C0.502402598187,0.625442580721 0.450276178058,0.610879231022 0.379183820896,0.636320344582 C0.255986574426,0.647207606381 0.237020637393,0.68720272614 0.184909510184,0.672648719941
C0.113814134682,0.69808520036 0.113814134682,0.69808520036 0.132783090055,0.658085370242 C0.080659788877,0.643521943324 0.132783090055,0.658085370242 0.151752146039,0.618090173264</string>
							</dict>
						</array>
					</dict>
				</array>
				<key>NHashBins</key>
				<string>16</string>
			</dict>
			<dict>
				<key>Class_Store</key>
				<string>DKDArrow</string>
				<key>Match_Hashes</key>
				<array>
					<dict>
						<key>BinIndex</key>
						<string>11</string>
						<key>BinMatches</key>
						<array>
							<dict>
								<key>ArrowAngle</key>
								<string>159.91</string>
								<key>ArrowArchiveVersion</key>
								<string>1</string>
								<key>ArrowBackEnd</key>
								<string>YES</string>
								<key>ArrowForEachSegment</key>
								<string>NO</string>
								<key>ArrowForm</key>
								<string>swept</string>
								<key>ArrowFrontEnd</key>
								<string>NO</string>
								<key>ArrowLineWidthFraction</key>
								<string>0.25</string>
								<key>ArrowOffset</key>
								<string>0</string>
								<key>ArrowSize</key>
								<string>26.57205</string>
								<key>ReferenceArrow</key>
								<string>Relief</string>
								<key>UseCurveFillAndStroke</key>
								<string>YES</string>
							</dict>
						</array>
					</dict>
				</array>
				<key>NHashBins</key>
				<string>16</string>
			</dict>
		</array>
	</dict>
	<key>BBB_DKDQuicklookData</key>
	<data>
	/9j/4AAQSkZJRgABAQEASABIAAD/4QBMRXhpZgAATU0AKgAAAAgAAYdpAAQAAAABAAAA
	GgAAAAAAA6ABAAMAAAABAAEAAKACAAQAAAABAAACL6ADAAQAAAABAAADEAAAAAD/7QA4
	UGhvdG9zaG9wIDMuMAA4QklNBAQAAAAAAAA4QklNBCUAAAAAABDUHYzZjwCyBOmACZjs
	+EJ+/+IMWElDQ19QUk9GSUxFAAEBAAAMSExpbm8CEAAAbW50clJHQiBYWVogB84AAgAJ
	AAYAMQAAYWNzcE1TRlQAAAAASUVDIHNSR0IAAAAAAAAAAAAAAAAAAPbWAAEAAAAA0y1I
	UCAgAAAAAAAAAAAAAAAAAAAAAAAAAAAAAAAAAAAAAAAAAAAAAAAAAAAAAAAAAAAAAAAR
	Y3BydAAAAVAAAAAzZGVzYwAAAYQAAABsd3RwdAAAAfAAAAAUYmtwdAAAAgQAAAAUclhZ
	WgAAAhgAAAAUZ1hZWgAAAiwAAAAUYlhZWgAAAkAAAAAUZG1uZAAAAlQAAABwZG1kZAAA
	AsQAAACIdnVlZAAAA0wAAACGdmlldwAAA9QAAAAkbHVtaQAAA/gAAAAUbWVhcwAABAwA
	AAAkdGVjaAAABDAAAAAMclRSQwAABDwAAAgMZ1RSQwAABDwAAAgMYlRSQwAABDwAAAgM
	dGV4dAAAAABDb3B5cmlnaHQgKGMpIDE5OTggSGV3bGV0dC1QYWNrYXJkIENvbXBhbnkA
	AGRlc2MAAAAAAAAAEnNSR0IgSUVDNjE5NjYtMi4xAAAAAAAAAAAAAAASc1JHQiBJRUM2
	MTk2Ni0yLjEAAAAAAAAAAAAAAAAAAAAAAAAAAAAAAAAAAAAAAAAAAAAAAAAAAAAAAAAA
	AAAAAAAAAFhZWiAAAAAAAADzUQABAAAAARbMWFlaIAAAAAAAAAAAAAAAAAAAAABYWVog
	AAAAAAAAb6IAADj1AAADkFhZWiAAAAAAAABimQAAt4UAABjaWFlaIAAAAAAAACSgAAAP
	hAAAts9kZXNjAAAAAAAAABZJRUMgaHR0cDovL3d3dy5pZWMuY2gAAAAAAAAAAAAAABZJ
	RUMgaHR0cDovL3d3dy5pZWMuY2gAAAAAAAAAAAAAAAAAAAAAAAAAAAAAAAAAAAAAAAAA
	AAAAAAAAAAAAAAAAAAAAZGVzYwAAAAAAAAAuSUVDIDYxOTY2LTIuMSBEZWZhdWx0IFJH
	QiBjb2xvdXIgc3BhY2UgLSBzUkdCAAAAAAAAAAAAAAAuSUVDIDYxOTY2LTIuMSBEZWZh
	dWx0IFJHQiBjb2xvdXIgc3BhY2UgLSBzUkdCAAAAAAAAAAAAAAAAAAAAAAAAAAAAAGRl
	c2MAAAAAAAAALFJlZmVyZW5jZSBWaWV3aW5nIENvbmRpdGlvbiBpbiBJRUM2MTk2Ni0y
	LjEAAAAAAAAAAAAAACxSZWZlcmVuY2UgVmlld2luZyBDb25kaXRpb24gaW4gSUVDNjE5
	NjYtMi4xAAAAAAAAAAAAAAAAAAAAAAAAAAAAAAAAAAB2aWV3AAAAAAATpP4AFF8uABDP
	FAAD7cwABBMLAANcngAAAAFYWVogAAAAAABMCVYAUAAAAFcf521lYXMAAAAAAAAAAQAA
	AAAAAAAAAAAAAAAAAAAAAAKPAAAAAnNpZyAAAAAAQ1JUIGN1cnYAAAAAAAAEAAAAAAUA
	CgAPABQAGQAeACMAKAAtADIANwA7AEAARQBKAE8AVABZAF4AYwBoAG0AcgB3AHwAgQCG
	AIsAkACVAJoAnwCkAKkArgCyALcAvADBAMYAywDQANUA2wDgAOUA6wDwAPYA+wEBAQcB
	DQETARkBHwElASsBMgE4AT4BRQFMAVIBWQFgAWcBbgF1AXwBgwGLAZIBmgGhAakBsQG5
	AcEByQHRAdkB4QHpAfIB+gIDAgwCFAIdAiYCLwI4AkECSwJUAl0CZwJxAnoChAKOApgC
	ogKsArYCwQLLAtUC4ALrAvUDAAMLAxYDIQMtAzgDQwNPA1oDZgNyA34DigOWA6IDrgO6
	A8cD0wPgA+wD+QQGBBMEIAQtBDsESARVBGMEcQR+BIwEmgSoBLYExATTBOEE8AT+BQ0F
	HAUrBToFSQVYBWcFdwWGBZYFpgW1BcUF1QXlBfYGBgYWBicGNwZIBlkGagZ7BowGnQav
	BsAG0QbjBvUHBwcZBysHPQdPB2EHdAeGB5kHrAe/B9IH5Qf4CAsIHwgyCEYIWghuCIII
	lgiqCL4I0gjnCPsJEAklCToJTwlkCXkJjwmkCboJzwnlCfsKEQonCj0KVApqCoEKmAqu
	CsUK3ArzCwsLIgs5C1ELaQuAC5gLsAvIC+EL+QwSDCoMQwxcDHUMjgynDMAM2QzzDQ0N
	Jg1ADVoNdA2ODakNww3eDfgOEw4uDkkOZA5/DpsOtg7SDu4PCQ8lD0EPXg96D5YPsw/P
	D+wQCRAmEEMQYRB+EJsQuRDXEPURExExEU8RbRGMEaoRyRHoEgcSJhJFEmQShBKjEsMS
	4xMDEyMTQxNjE4MTpBPFE+UUBhQnFEkUahSLFK0UzhTwFRIVNBVWFXgVmxW9FeAWAxYm
	FkkWbBaPFrIW1hb6Fx0XQRdlF4kXrhfSF/cYGxhAGGUYihivGNUY+hkgGUUZaxmRGbcZ
	3RoEGioaURp3Gp4axRrsGxQbOxtjG4obshvaHAIcKhxSHHscoxzMHPUdHh1HHXAdmR3D
	HeweFh5AHmoelB6+HukfEx8+H2kflB+/H+ogFSBBIGwgmCDEIPAhHCFIIXUhoSHOIfsi
	JyJVIoIiryLdIwojOCNmI5QjwiPwJB8kTSR8JKsk2iUJJTglaCWXJccl9yYnJlcmhya3
	JugnGCdJJ3onqyfcKA0oPyhxKKIo1CkGKTgpaymdKdAqAio1KmgqmyrPKwIrNitpK50r
	0SwFLDksbiyiLNctDC1BLXYtqy3hLhYuTC6CLrcu7i8kL1ovkS/HL/4wNTBsMKQw2zES
	MUoxgjG6MfIyKjJjMpsy1DMNM0YzfzO4M/E0KzRlNJ402DUTNU01hzXCNf02NzZyNq42
	6TckN2A3nDfXOBQ4UDiMOMg5BTlCOX85vDn5OjY6dDqyOu87LTtrO6o76DwnPGU8pDzj
	PSI9YT2hPeA+ID5gPqA+4D8hP2E/oj/iQCNAZECmQOdBKUFqQaxB7kIwQnJCtUL3QzpD
	fUPARANER0SKRM5FEkVVRZpF3kYiRmdGq0bwRzVHe0fASAVIS0iRSNdJHUljSalJ8Eo3
	Sn1KxEsMS1NLmkviTCpMcky6TQJNSk2TTdxOJU5uTrdPAE9JT5NP3VAnUHFQu1EGUVBR
	m1HmUjFSfFLHUxNTX1OqU/ZUQlSPVNtVKFV1VcJWD1ZcVqlW91dEV5JX4FgvWH1Yy1ka
	WWlZuFoHWlZaplr1W0VblVvlXDVchlzWXSddeF3JXhpebF69Xw9fYV+zYAVgV2CqYPxh
	T2GiYfViSWKcYvBjQ2OXY+tkQGSUZOllPWWSZedmPWaSZuhnPWeTZ+loP2iWaOxpQ2ma
	afFqSGqfavdrT2una/9sV2yvbQhtYG25bhJua27Ebx5veG/RcCtwhnDgcTpxlXHwckty
	pnMBc11zuHQUdHB0zHUodYV14XY+dpt2+HdWd7N4EXhueMx5KnmJeed6RnqlewR7Y3vC
	fCF8gXzhfUF9oX4BfmJ+wn8jf4R/5YBHgKiBCoFrgc2CMIKSgvSDV4O6hB2EgITjhUeF
	q4YOhnKG14c7h5+IBIhpiM6JM4mZif6KZIrKizCLlov8jGOMyo0xjZiN/45mjs6PNo+e
	kAaQbpDWkT+RqJIRknqS45NNk7aUIJSKlPSVX5XJljSWn5cKl3WX4JhMmLiZJJmQmfya
	aJrVm0Kbr5wcnImc951kndKeQJ6unx2fi5/6oGmg2KFHobaiJqKWowajdqPmpFakx6U4
	pammGqaLpv2nbqfgqFKoxKk3qamqHKqPqwKrdavprFys0K1ErbiuLa6hrxavi7AAsHWw
	6rFgsdayS7LCszizrrQltJy1E7WKtgG2ebbwt2i34LhZuNG5SrnCuju6tbsuu6e8Ibyb
	vRW9j74KvoS+/796v/XAcMDswWfB48JfwtvDWMPUxFHEzsVLxcjGRsbDx0HHv8g9yLzJ
	Osm5yjjKt8s2y7bMNcy1zTXNtc42zrbPN8+40DnQutE80b7SP9LB00TTxtRJ1MvVTtXR
	1lXW2Ndc1+DYZNjo2WzZ8dp22vvbgNwF3IrdEN2W3hzeot8p36/gNuC94UThzOJT4tvj
	Y+Pr5HPk/OWE5g3mlucf56noMui86Ubp0Opb6uXrcOv77IbtEe2c7ijutO9A78zwWPDl
	8XLx//KM8xnzp/Q09ML1UPXe9m32+/eK+Bn4qPk4+cf6V/rn+3f8B/yY/Sn9uv5L/tz/
	bf///8AAEQgDEAIvAwEiAAIRAQMRAf/EAB8AAAEFAQEBAQEBAAAAAAAAAAABAgMEBQYH
	CAkKC//EALUQAAIBAwMCBAMFBQQEAAABfQECAwAEEQUSITFBBhNRYQcicRQygZGhCCNC
	scEVUtHwJDNicoIJChYXGBkaJSYnKCkqNDU2Nzg5OkNERUZHSElKU1RVVldYWVpjZGVm
	Z2hpanN0dXZ3eHl6g4SFhoeIiYqSk5SVlpeYmZqio6Slpqeoqaqys7S1tre4ubrCw8TF
	xsfIycrS09TV1tfY2drh4uPk5ebn6Onq8fLz9PX29/j5+v/EAB8BAAMBAQEBAQEBAQEA
	AAAAAAABAgMEBQYHCAkKC//EALURAAIBAgQEAwQHBQQEAAECdwABAgMRBAUhMQYSQVEH
	YXETIjKBCBRCkaGxwQkjM1LwFWJy0QoWJDThJfEXGBkaJicoKSo1Njc4OTpDREVGR0hJ
	SlNUVVZXWFlaY2RlZmdoaWpzdHV2d3h5eoKDhIWGh4iJipKTlJWWl5iZmqKjpKWmp6ip
	qrKztLW2t7i5usLDxMXGx8jJytLT1NXW19jZ2uLj5OXm5+jp6vLz9PX29/j5+v/bAEMA
	GxsbGxsbLxsbL0IvLy9CWUJCQkJZcFlZWVlZcIhwcHBwcHCIiIiIiIiIiKOjo6Ojo76+
	vr6+1dXV1dXV1dXV1f/bAEMBISMjNjI2XTIyXd+XfJff39/f39/f39/f39/f39/f39/f
	39/f39/f39/f39/f39/f39/f39/f39/f39/f39/f3//dAAQAI//aAAwDAQACEQMRAD8A
	s6neS2ioYsfMSDmtOsLXPuRfU1u1Ixruka7nIUep4pscsUozE4bHoc1jXai61SO2l/1Y
	GcevGaZcRJY38DWw27zgr+OKAN4SRsxQMCw6jPNAkQsUDAsOozzWLZ/8he4+h/mKLX/k
	MT/7p/mKALWnXkl1C8k2BtOOOOMVoK6OMowYexzXFRzSrbmEZEZYbyP5VuagUt9NVLXh
	HIGR3BGf1p2A1VuLdm2LIpb0BGae8sUZw7Kv1OKw7rT7aGw82MYdQDuz1p8jWr2Md1er
	vfbgckEn8KQGws0LnajqT6Ag0jzwRnbI6qfQkCsXTrNola+cbTglF9qbptpBeRPPcjez
	MRnNAHQggjIOQai+0QBthkXd6ZGaxNPk8uK5gdyI484b0zkcVQkjiNmXhgbAP+tY47+n
	6U7AdfRVWxYtZxFuTtFWqQBRRRQAUUUUAFFMkljhUvKwUDuajdvOti0XO5ePxoGld2IZ
	r1FTMLBmBxirEk8MJxIwBNZEjwtaoij51Izx0q0zxw3cjXA4YfKcZqOY63RW1u5eM0QQ
	SFhtPANNNxAE3lhjOM1lFT9k5GFaTIHtVu7WNPLxmPBOGA4H1o5mT7GKaRcWaJ0LqwKj
	qaSO4hlO2NgTWasreRKdqvyPmAwD9fpREwN3EQ27gjIGB06UcwewVmX7WZpoy7YByRxU
	TXRN0IEK47k+voKLD/Un/eNJ0v2OP+Wf9aL6IXLHnkrE/wBpg37N4z0pXuIYyVdgCOtY
	0j7oOoB3fcA6e5NaCKrX0mQD8o/pQpDlRjHVl1HWRdyHINOqjp/+pYf7Rq9VJ6GE48sm
	gooopkBRRRQAUUUUAFFFFABRRRQAUUUUAFFFFABRRRQAUUUUAFFFFABRRRQAUUUUAFFF
	FABRRRQAUUUUAFFFFABRRRQAUUUUAf/Qu31j9tVV37NpJ6Z/qKq/2Xdf8/b/AK//ABVb
	NFSMz7mwFxskVykiDAYd6ZBpzLOLm5kMrr09BWnRQBlz6cz3BuYJTEzdcDNPtdPFrcNO
	JC24YwRzzg5zWjRQBmQaakVtJbO28Oc5xjH606PTwLQ2kz71zkHGCP51o0UAYv8AZU7K
	IZbgtEv8OP8A69SXWli4ZCkmxUUKFxnp+Na1FAGfBZ3MUoeS4aRRnKkdf1qudMljdjaT
	GNW6ritiigDPi06GO1e2yTv+83fNVhpcxh+zyTkoPugD+frWpNPFbp5krBRVAy3lyu5c
	W8X95vvEfTtQBchRbS3WORxhRjJ4qJ9SsU4Mo/DJ/lWYVtA3CtcP6uSf0qykd6f9WixD
	2AFTzI2VCW8tCf8AtSz7Fj/wE0DVLHoXI+oP+FM+zXp+9Nj6E01oLoMEM43HoCetF/If
	so/zIuLe2j/dlX8Tj+dV2vXmYx2K7z3c8KP8aozadcO4d1V8dhgf4VEYjDzseL3QkD9c
	0+ZC9i38LTNWOxUuJbpvNf3+6PoKv1hR3l0n3ZFlHo42n8xxV1NSiyFuFaIn+90P0NO9
	zOUHHdGhRgHrSKysNykEHuKWgkKKijlEjOoGNhxUd4zLbMykg8cj60r9S1B8yiWaKx3b
	YitDOzOcfLnNW7jzc73k8tAO3XNLmNHR21LtFQWru8CtJ1NT0zKSs7BRRRTJCiop3EcL
	uxKgKeR1Fc6m6Ka2kQMokYcs2SwPqKAOnqKWeOEoshwXO0fWsRYBO94zs3yMSoB6Hmon
	UTwWckpJLOFJyemaAOlornZUkuLuWMqXEQAUb9u3jrz1ofz5EtI5HwxZlLKc8cdxRYDd
	M2Jlh2sdwzuxwPqalrGKeRqEMUZJCxt1PXrVJY1lsnvpJG84EnOentQB01FYDB7q6t1k
	YrvhBbHHrW8qhFCDoBigBaKKKACiqM+owW/Dh/8Avkj+eKz311B/q4ifqcf40Ab1Fcs+
	tXTfcCr+Ga1NO+2TD7RdOcH7q9Px4osBq0UUUAFFFFABRRRQAUUUUAFFFFABRRRQAUUU
	UAFFFFABRRRQAUUUUAFFFFAH/9HcoooqRhRRRQAUUUUAFFFFABRRRQAVBc3CW0RkfnsB
	3J9KnrKhIupmvpf9VHkR/h1agBAmz/Tb/wCaT+FOy/T3qF384iS8fYnZe5+g/rU0am8l
	NxNxGvQVBCZZ5gIsLJNlixGdqDgY+tOEVK8pbHQ37LRbmpbG1K4tipHt1/HvVmsK70/y
	Tujm3P1ww5+uRU1pcSqY97Fkclfm6qw7Z71p7NWvE5229WXbqcwqAoOWzzjIGO9YvmP5
	gcZVzkjoWA7sSfUf5A67s7W5XyrhgA3YnGaoi2jtkee4IKjnC9DzxnP8vX1rIC4LpFgE
	8/7sH1qD+0A3MUMrj1C8Uy1gNxi8uhlm+6p6KPpV2S4ghOJXVT6E0AZ/m2E7bJVMTn+8
	Np/wpXsZYwfJbcp/hb/OKvssF1Fg7XQ/jVS3Z7Wf7HISysMxsevHUfhScUaxrSWhmgNA
	/wAhaBvQcqfqD/Srn2xWQRXy7VPR15U/4VqPGki7XAIrNlspIstbnIPVT3/xparctckt
	Vo/wH29nHvaQjgNlCD2q1dxvLbsiDJOP51jwtJC3+i/Ke8TfdP09DWvbXUdyCB8rr95T
	1FCStoKcpqaciGe13QARIA4x0wD+dPkNyHOEEiEfd44NXKKdifavqVrSJoYQj9ev0qzR
	RQiJScndhRRRTJEZVdSjjIIwRVNdOs0IITlTkHJ4x+NXaKAIVt4U8zav+s+9yeajaytm
	hWBk+ReQMnj8etWqKAKkthazkGRMkDGckcVIbWA+X8v+q+7jtWVqVxN9ritrdypPXHue
	9blAERgiaYTkfOowD7VXbTrJ5PNaPknJ5OPyq7RQBEYIjKJ9vzqMA+1S0UUAFFUrq/t7
	QYc5b+6OtYMl1fak/lRAhfQdPxNAGrd6tBDlI/3jfp+dc7KJpgbp1CqTjIGBn29a37TR
	4osPcfO3p2H+NS3tu13NHbDiNBuYj8gBTAyNMsPtDedKP3a/qf8ACurpqIsahEGABgCn
	UgCiiigAooooAKKKKACiiigAooooAKKKKACiiigAooooAKKKKACiiigAooooA//S3KKK
	KkYUUUUAFFFFABRRRQAUUUUAUdQkZYPKj+/KQg/HrUF0NkcdjD3xUjfvtTVe0KFvxbj+
	VMt/3968x6JwP5VMuxtRVm5voSXQ8q1W2i6uQg/HqaTTTEHecnG87I/91eP1qveNJJLI
	Yxnyl2j/AHm7/gKmEaIgSLkKFQH1bPOK6lDRRMt3djyybfNm+6wZ298dqo2oJdGk/hDT
	P9W6fpWtNItsy25AZZMkA9gOT+FV7OPzIJJG4MxP4DoKblo5CbuYqjz8zzDcz889h6Cp
	EkLQ/YnOVEqAZ/utzj9KjiOxTFJwycEfSp4Ld57ea4j65BT32VgI6CV/LiZwPuqTj6Vw
	cjvI5kc5J5JruYJkuYRIvIYcj+YrmrrSLiOQmAb0PT1FJDGaVcPFdLGD8r8Efyre1DgQ
	yDqsq/r1qhpumSxSi4uBt29Fq9cH7ReRW68iM+Y/tjoKAK+pyXCzQrbsQTuOAeDjB59a
	VrozXFo8TEK+7cAfTsfpVm5glkvLeVBlU3bj6ZqqbGVNRSaIZiyWPI4J60AaFxax3Aye
	G7GsiRHWQLKdkq/ck/ofUV0FYuq3DRlUMe5cZ3eh9jUNdUbQqK3LPYv2lyZwY5BtlThl
	/qPardcsl5GpjmDfOhA+qHqPwrqAysNynI9RVGclZ2FooooJGyOI42kbooJP4VkRNqVz
	F9qjkCA5KpgHOPetWaPzYniPG5SPzrHgubm0g+ytA5kXIUgZU/jQBbeW+eOJUTY753k8
	hcf40tlcSySSwTEM0RxuHfNQXUt+lvGgVjI/32QZ2j296m0/YqGNIpI8ckuMFjQBo013
	WNDI5wFGTTiQoyTgCucvLqTUZRZ2nKZ5Pr/9YUAO05WvL175xwDx9T0/IV0NQ28CW0Kw
	p0Hf1PrU1ABRTXdI1LuQoHc1hXWsgZS0Gf8AaP8AQUAbM9xDbLvmYKP1Nc/carcXLeTa
	KVB9PvH/AApsGm3V43nXTFQe56n8O1dBb2sFqu2Fcep7mmBi2ujMx8y7PXnaOv4mt+OO
	OJQkahQOwp9FIAooooAKKKKACiiigAooooAKKKKACiiigAooooAKKKKACiiigAooooAK
	KKKACiiigAooooA//9PcoopCyg4JA71IxaKiWUtKUwNoGQc9fwp3mR8/MOOvNPlYXH0V
	X+0L57xNgBQDkn1pZriOGPzDyD0xT5He1hXRPRQCCMjkUVIwooooAy4G/eXdx6Nt/wC+
	RTrIrDavM3ufyqtEcWEz/wB+Rj+ZxT3x9khtunmHLf7o5NOMeaaRttSb7sl06SbzDCuM
	sPNcnsW6D8qkdpml3K2SDhMD88VJpaEwvckYMzFvoBwBSwxyBQ0eN6BlIPqeldEZ3vJm
	UTNuna4uZCvciBf5sa21UIoRegGBWPYwkTAN/wAsV5/325P+FbNZz0SiSivLaW07B5UD
	Ed6nVVUBVGAOgFLUM1zBbjMzhfbv+VZDKsltNDIZ7Ij5uWQ9D7j0NH26ReJbeUH/AGRu
	H50n2y4m/wCPWEkf3n+Uf/XqtK0v/L1c4/2Ih/WqUW9EJuxLLd3LjCqIFP8AHKQD+Apk
	N3Y2qlImaVjyxAJJPrmqiRLIf9Gg3H+8/wA38+KdJGicTyZI/hT/ADgVvGg9pMhz7Fht
	X/55xH/gRx/jULancnoFX6CojGdvmECJP7zdT/j+FVGnXOy1Usf77f0HQfjWjjShvqxL
	nloizJez4zLIVHbHBP5VWT7RcguXMcS8liTj8u5pghC/vJiXY/jk/wBa27WwLYluh05C
	f41hOrfRKyOj2PIryepXSwW+fzmTyo8cYGGb3PYU06Vd253Wkv4dP/rV0NFY3IOe+26r
	bcTx7wO+P6jipo9chP8ArY2X6c/4Vt1E8EEv+sRW+oFAFNdVsW/jx9Qal/tCy/56rTG0
	uxb/AJZ4+hIqL+x7L0b86AJm1KxXrKPwyapy63brxCrOffgVYXSbEdUJ+pNW4rW2h5ij
	UH1xz+dAGF5epamf3n7uL8h+XU1t2tpDaJsiHJ6k9TVmqV1qFvajDHc390df/rUAXayb
	vV4IMpD+8b9B+NZL3F9qb+XECF9B0/E1qWmjwxYef943p2H+NMDLWK/1R97n5PU8KPoK
	3bXTre1wwG5/7x/p6VfAAGBRSAKKKKACiiigAooooAKKKKACiiigAooooAKKKKACiiig
	AooooAKKKKACiiigAooooAKKKKACiiigAooooA//1Nys2eNZb5EfkbOR+daVJsUtvIG4
	d+9OEuV3Bq5lsCtxOI+oj4/IVUk+zfZo/Lx5mRn1981ulFyWXAYjG7HNUTaSvhZCm3OS
	VGCfrXRTqrqZyixPKjlv5BIMgKOPyqmVB08k/wAL4HtW6EUMXAGT1Pem+VHtKbRtPUY4
	qFWtb5FOAqBAo8vG3tjpTqRVVRtUYA7ClrnZYUUUUAYMZ/4lf1c/zqw48nybhwTH5exs
	ds96gjVjp21QSRIRx9a2YRiFAf7o/lTjK0rmz/hL1M20vHtY/K2maJfuunJA9xSz3JuW
	EqRskcfzO7DBOOwq3JZW8h3bdrf3l4NVJooYhm8uCyrztJ6/lya1XJvcw1LVjGUtwz/e
	kO8/jRPewwHZy7noi8msl9RFy2wOYY/9kZc/l0p0d9a2w22kDFj3PBP49ah3k2wvYuFb
	+5GZGFunoOW/PtUG6wtT+5TzZP7x55+v+FRPFql2N0gVF9GPH5CmxP8AY3zvWQ/3VX/2
	Y1rCEfVktst+XfXX+sPlp6f/AFv8ajP2C14A81/0/wAKbM88i77pxDGe3c/h1NUhdgN5
	enxFm/vMMn8B2rRzUdG/kiUrl6R7iVN0zCCL34/Tqao/ao1by7GMyP8A3mGfyFS/2e7H
	z9SlP+6Dk1ZjjLqVt1EUQ6t6/U96xlVbVlojenQv7z2M028sz7rly7n+Ec/5/CrQiWIi
	FV3yHpGvb3Y1Zj3Skx2AwvRpj/7LV63S0tVKIy5H3iSM/jWVzV1FHSn94y1shEfOmO+X
	17D2Aq/TDJGvDMBgZ69qHlijx5jquemTikYD6KQsoXcSAPWmrLE6l0dSB1IPFAD6KaZI
	wu8sNvrnikaWJCA7AE9ATigB9FFFABUE9zDbLumYD0Hc1MQSCAce9c2mk3U8zNdPgZ69
	SfpQA241S5um8m0UqD6feP8AhU1roxJ8y7P/AAEf1NbVvawWy7YVx6nufxqei4DI40iU
	JGoUDsKfRRQAUUUUAFFFFABRRRQAjOqKXcgAdSap/wBpWO7b5o/X+dYd9LLfX32VD8ob
	aB79zWj/AGJa+Xt3Nu/vf/WoA11ZXUMhBB6EVE1zAsnks4DnAx35rF02K8tbkwujeWcg
	ntkd6r3rKmrqzHADISfyosB1FFYx1u2D4CsR68VoyXUSWxuh8yYzx+VAFiisptYtREJM
	NknAXjPFXnuYo4BPIdqkA/nQBPRWJ/blvu4RsevFalvcxXMfmRHI7juPrQBPRWUusWhD
	Ehht9QOfpzRBq9tM+xgU926UAatIzBVLNwByayDrdqH2hWI9cVpO8b27PnKFSePTFABD
	cwXGfJYNjrj3qasfSTaEyfZQ46Z3Y9/Sn3Gr20DmNQXI646UAatFZ1rqdvdP5Yyrdge9
	Y+sXKTSrEgOYyQc/h0oA6miqFnewzW5cZURgBi30qq2t2wbCqxHrwKANmiqtreQXaloj
	yOoPUVaoAKKKKACiiigD/9W9PdPHN5KbRxnLnAokupUjjbZ8ztjGf5UtxBNI+VCOuOjD
	p9CKqSwPDFDHu+bzOvYZrojGDSIbepbW4l80wTqFJXIxVOMqLWDIz+8/rVxIJmmM85XI
	XaAtRizlEMUeRlH3GhSiv69QsxYXnN9IrYwMZGenHGKNSx5KZ6bxn8jUywyrdtMMbXAz
	68CluoXnVVQgYYHmpUlzxY7OzRmj7P50YsyQ2ec9MfjVi6iCiSaZzn+AA9Ks3MDytGyY
	yjZ5qCS3umuDMCh/u7s8VamnZ3JsWY3ZLYSTZyFyfWq/253/ANTbyN7kbR+tXo/M2Dzc
	bu+OlOrlluzVGFZNfYlSFEXEjZ3knBPbirvkX7/fuAvsi/1NJafLeXMf+0rfmKkurpkY
	W9uN0zdB2A9TSAoXMMcZETPLPK3RN3H1OOgoisrWyXzbvDOei9QPoD1+pp+5LPKRfvZ3
	+8x55/z2qeCxLN512dzHt/jW0aaS5p7EOXRECi4vOIwIovbjP+NPMlrYnZGpeT1q5cXl
	taj942D2UdfyrEa7ur2U/YotueC3f8+1V7VbNaByk08srDdeSCJT0UdT+H+NVEuZHby9
	OiOf7x5b/AVfg0Zc+ZdsXY9QOn4nqavNcW1qvlxAcdlqJVW9FsXCk29NTOh0hnPm30hY
	9wD/ADNWvPhgHkWSDPsP85qOVpZV8y5YRR+/f8O9EXnSjbZL5SHrK45P0FZm/LCHxasa
	4jhYPeMXkbpGOSamW2musNefJGOkS/1NWre0ht8suWc9XbkmrVIznNy3IpFKQMsIwQp2
	gfTiuWcWf9mggjzs8+vXv7V1x5GBxWO+n3MoMcjx7WOWYLhj/SggjMEdxqQSUZURA4pi
	i1a8uRfYyMbd3932/StwRxht4UbsYzjnH1pslvBKQZUViPUZoA5sFzZW4mz5PmkH6dv6
	1ciWA6l5drgxtGQ4Xp/npW2Y0ZPLZQV6YxxTY4YoRiJAufQYoA56JWkePTW58uQlv90c
	j8802RfMuLnzjGDnGZCcgdttdII4w5kCgMeC2OfzpslvBKwaRFYjuRmncCKyDC0jDNu4
	6jPI7dfarVFFIAooooAKKKKACiiigAooooAKKKKACiiigDlLTCavhv77j+ddXWBqVhKZ
	ftdqMnqQOuR3FQf2lqRXyhH83TO05pgdAtzbtJ5SuC+cYzzxXOX6CTVhG3RigP44q/pd
	hJCxuLjhz0H17moLmCZtWSRUYruT5gDjjHegCzq0EK2RKqAVIxgfhVSI50N/Y/1FaeqI
	8lmyxqWORwBk9aoRwzDR3iKNvJ+7g56jtQAzSLOCaJppl3HdgA9OlN1tiHihHChc4/Sr
	+jxyRWrLIpU7ycEY7CjVLJ7qNXi5dO3qKALaWdusAh2ArjB46+9YWkMY714QcqQR+Rp6
	6hqKRCDyjvAwDg5/KrWlWMkG64nGGYYA7ge9AGdpEUct43mAMFUkA+uRRqUMa36ogCht
	uQPfirOkQTRXTtIjKCp5II7ijUYJn1BHRGZRt5AJHWgCbV4IY7RWjQKQwAwO2DU1kSdI
	5/uv/M07V45JbULGpY7hwBn1os45F0vy2Uhtr8Ec9T2oAo6Fz5w/3f61SjN1pcxZo89s
	kcfga0NHgmRZlkVo9wABII9elRJcajYyMs6NKp9ckfgeaAFtriwubpZHQxykggg8Zo11
	QGiIGM7s/pUMcE99eLMIvKQEE8YHH9avazbzTLG8Sltuc45POKALcyW/2DE52oVBOOCa
	y4LmNYzDZ2zSA925/PAqWQXV9p5QxlWjI45+YAe9R2d1eJALSKA7hnDHgDPrxQBHomRd
	OP8AY/qK6euc0mCeC7YSowBUjODjOR3ro6TAKKKKACiiigD/1tykKq2NwBx0rIb7RPqE
	0CysiKoPH0HSqwvbn7J5e75/N8vf7etIZ0NFZCGe0vY4GlaVZQfvdQRVLz7mOTNzJJE+
	7qRmPFIDofMjMnlBhuAzjvin1iBCurSNvbiPf9eRx9KqJcX0iC5jMrOT90L8mPSgDpqi
	jnilZ0jOShw3sayybm4v5IVkMaBVYj8BxUbXc0SXbg5KuAue2TQBu0VhsbizeCQzNIJS
	Aynpz6VJbfaZ7ubMpCRyfd9fb6UAJczPa35Ma7mljAUf7WaaUmt/3MYLTS8u/wDQfSrl
	7DaMBNcsUK9GBwfwrEW8vpXMFozSDsSBkfjVwkk7tCauay/ZdNTdMwMh/E/gKz5dRu7s
	7LUeWv8AeJ/r2qNNOulk8y4hM3/AwPz71oP9okRYxaYC9AHAFEpOTuxwS2exVhsbOM+Z
	dyeY3oM4/wDr1da/SNQlrEW7AAY/QVEtrdn7sUaf7xLfy4qdbCZhiac4/uxgKP0qTVum
	tkzPkv3dtlyWiHptNNjuoi2222p/00lPP4CtyGztoOY0APqeT+ZqZ4on++it9Rmi4nVk
	1YoQWtszebJIJ5PUkEfgK0qpvp1k/WJfw4/lUf8AZsK/6p5I/wDdY0jM0KjMqiURc5Iz
	TYIXhUq0jSZPBaoJSReIR/cP9aaLhG7ZdqFplWUQ4JJ547VmKJWj84Z3Z+8WA/DFWBEr
	XhDd1z1707G3skr3ZeSRJAShzg4qOW4WJghDEnpgZqCxRQHYddxFJcb/ALVH5eN2DjPS
	i2pKhHncSxHcxyPswVb0YYp3nxmQRA5J9KqJv+2AT4Lbflx0pxREvUCADKnp+NFkNwjf
	5F6iiipOcKKKKACiiigAooooAKKKKACiiigAooooAKKKKACiiigAooooAKKKKACiiigA
	ooooAKKKKACiiigAooooAKKKKACiiigAooooAKKKKACiiigD/9eRrN5tQmdi6AqNrKcd
	hmrf9n232b7Lg7c5z3z61doqRlGCwihk81maRsYBc5wKi/suHGze/l5zszxWnRQBVa0j
	a4FyCysBggHgj3qD+zIQcB32Zzsz8taNFAECW0aXD3IJ3OACO3FRiygxKDlhMcsD/Srd
	RTTxW8ZklOBQBUi06GKRZGd32fdDHIFZ8t7BaSSLZ5kkkbJzyAfbHWonuLzVXMVuNkXc
	/wCJ/pWvaafBaDIG5/7x/p6UwMuPT57lvtGouVHXB64/kK2bY2ir5dqUwOykGqWp/vJb
	e3b7kj/N74xVhrG2WWOWPETKeNuBn2NIC6WVcBiBngZ70tYt5CUvbeQuzbpOhPA6dK2q
	ACiiigAooooAKKKKACmGNC4kI+YDANPooGmQfZYN+/bz19qk8tPM8zHzYxn2p9FFxuTe
	7I0hjjYugwW60pjRnEhHzL0NPooDme9xhjQyCUj5gMA0GNC4kI+YcA0+igV2FFFFAgoo
	ooAKKKKACiiigAooooAKKKKACiiigAooooAKKKKACmSyJDG0r8BRk0+q93Cbi2eFTgsO
	PrQBVi1EvIiyRMiyfdY85pr6mQXaKJnjjOGcGltjf5jieMRogwxJBzj0qqIL23iltIow
	6yE4fIGAeORTAuy6jHGYtilxKCRjr9MVALy6N/HGUKqyAleO/f8AChLKWKa1wNyxA7j7
	mppopxqEdxGm5duw8gY560gIobuOGGeZy5CyEYY559B7VPDfF5fKmiaIkbhnnIqibC4e
	2mTGGMpdeRyKuI+oTFtyCJdpAyckt/hQA0akQymSFkR22qx/wp1tI7X1yjMSq7cAngcd
	qzPsN0yoTD86sCzFgSfpzWrbwSpeTysMK+3afXFMCW4uWhZUjjaRm7DgceprPur0zWEk
	kW6N0YKeeQc+oqa+hnknRghkiA5QNt596pixuhaTw+WAzOCoBGMZ7UAaqXQ+0G2YYIQM
	DnqKrjUlMCyhCS7FUXucd6bf21xII5bYZdQVPIHBHvTbqwYwwCJQ/k9VzjOevNICxHfo
	RIJlMbRDLKeePaok1MkoZYmRJDhWJ9ahjsWljlBiEO9cL8xY+vPPtTWgvbmOK1ljCLGR
	lsg5xxwKYDzK4lvQzNtRRgA9OO3pWlatuto2yTlR1OT+NZ7Ws5e7IXiVQF5HPFaFqjR2
	0cbjDKoBFICeiiigAooooAKKKKAP/9DcoooqRhRRRQAUUUUAFYkmmz3N2z3L5jH3cenp
	7Vt0UAMjjSJBHGAqjoBT6KKAKt3apdIFJKspyrDqDVeOxlMyy3Upl2fdGMDPrWlRQBVu
	Lbz5IpN2PKbdjGc1aoooAKKKKACiiigAooooAKKKKACiiigAooooAKKZK/lRtIRnaCfy
	rMGqjasrRMI2ON/YGgDWorMSZl1GYMxKLGDjqO3QUqaiTIiyxMgkOFJP9KANKis1tRPm
	OsUTOsZwxBGc+w70+a/8uVIkjZy67gB1oAv0Vkf2tmMyCFsKcP8A7NWpbwqUWCNpC67u
	OBj60AXaKrWtyl3F5iAjBwQfUVXm1AxzPAkTOyAHj0xmgDRorJ/tVdqSeU3lscFvQ1NN
	flJWihjMhQZbHGKANCis59SjCROilxLkADrkdqi/tRiHAgbfH95fQeuaANaisW5vCWtZ
	4t21ycqO/TirUeoBjIkkZR41LbT3AoA0KKzYtREsTTCJwqjOfU+gp8N8XnWCWIxswyuT
	nIoAv0Vkf2rmMzCFiinDHPSrEt8FZI4EMruu7A44oAv0VXtblLqPeoIIOCD1BFWKACii
	igAooooAR2VFLucBRkn6UKyuodTkEZB+tVr44s5f9w1LbjFvGPRR/KgCWiiigAooooAK
	KKKACiiigAooooAKKKKACiiigAooooA//9HcoooqRhRRRQAUUUUAFFFFABRRRQAUUUUA
	FFFFABRRRQAUUUUAFFFFABRRRQAUUUUAFFFFAEF1/wAesv8AuN/KsRI7y5sYrVYwEODv
	z2+ldCyq6lGGQRg/jSRxpEgjjGFHQUAZjW1yLmeSIYDRhUbPfiqaWVzvgfycFGBdiwJO
	D169K6GmPJHEN0jBR7nFAGHc2lw8rsIPnJysiNt/MGri29wLyGV/mCxbWbPfn8aedRiY
	7bdWmP8Asjj8zSf8TKb+5AP++m/wpgVxaXH2S5j2/NI5KjI5GRTZLa5LxB4zJGsYXZuw
	Aw9a14Y2jjCu5c+pqSkBnaZBLbwvHMu0lyRjpjAoSCUX00xHyugAOR1wK0aKAMI2Vz/Z
	iW+z5w+SMjpk+9LPZyLcySiHzlk5HzbcGtyii4GP9jlU2u1ANjFnCngZx6nNSrbzCe6c
	rxIoC8jnitOigDC+yXiRWuxAWiLFgSPX+tSi3up5ZrmVNhMZRVyD+tbFFAGV9nul0wQR
	/LIB0z7+tQQWky3kU4h8tACG+YE5weTWlPNPCwKRGRMclTyPw702K/tZTt3bW/utwf1o
	ApR2lwumyW5X52JIGR6io5bKUPHMYvNAjCsu7BBHvW7RQBSsYDDEdyCMsc7QSfzyTzV2
	iigAooooAKKKKAKWpHFjKfb+tT28iSwI8ZyMCquqf8eMg9cD9RTJYnspDc24zGf9Yg/m
	KANOimRyJMgkjOVPQ1n3Su8/A8wBfuhsEe9XCPM7DSuadBOASe1ZDSAwwFWbAkwd3Wp2
	bN6wB6R1fsh8pchlWaMSLnB9akrCWNRZCcMQ6njnpz0qzt867CyEgGMEgHGaqVFXdnoN
	xNSgnAzWIZJEgkjRiVEm0H2571PCkkU2ANqlTlSwP40nRsr3DlLQu4zGkmDh22iplk3O
	ybSNvc9D9KyV/wCPWD/rp/WpWkdHuWU8gDFU6S1S/rUbiatFZsMMaGKQSEMw5HXdTI2x
	bXGTyGNR7LsyeU0HmVJUiOcvnH4VLWWvMlr/ALp/lVaU7keePcfm++Tj8AKpUb2X9bj5
	TdorLZDPdhGYgGME471qdBispx5bEtWP/9LcqG4lMMLSAZIqaobmNpoWjXGT6/WiFuZX
	KW5V+1XAdVMY/eDK8/zpj3E0kEoICuhwcHt7VYMDmSF8jEYwfypv2V8TgkfvOn/163Th
	v/W5WhNbFzAhfrgVVe4mk8wRICiZBOefwq5AsiRKkmMqMcegqp9muEMiRMuyTJ56jNTH
	l5m2CtcjhnaK2ijjG53zjP1qdbmQF45lAdVLDHQ0z7JKsUWwjzI8/Q5py20zNJLMRvZS
	oA6CrlyO7/rcbsIt3KYTOyfKBx7nOPyp9vcSysAwUgjOVPT6inLDKtqIVYBgOvUfrUEV
	rKJhKwVMAj5O+an3GmLQR72WM7nVQM425+apI/8Aj/k/3R/Sq5sZzF5Xydc7ucn61dSF
	1uXmOMMAKcnBJ8v9bDduhXv97GNBjazAfU0+WeaH5VVQFUcsevsKmuIWlaMrj5GBOary
	Wspmd12kOMZbqPpSjKLSTEmhTeOUiZFyZCRj6VJDPI0rQyqAyjPFRJaSqsIJH7skn8TT
	JJ4Le7aWSReVwFHLZ+golyWaX9ag7GnRWf8Aa7qX/j3tzj1kO39KawvyMyzxxf7oz/Ou
	exBpUVjEJ/y0vHP+7x/IU39x/Ddy/j/+qr9nLsOzNuispBcn/UXSv/sso/pzUn2q7h/4
	+Ycj+9Hz+nWpaa3EaNFQQ3MFwu6JgcdfUfWopNQtIzt37m9F5P6UgLlFZ32i+m/1EOwf
	3pDj9BzR9jnl/wCPmdiP7qfKP/r0AWpbq3g/1rhfbv8AlVX7dJL/AMesLP8A7TfKP1qx
	FZ2sHMcYB9ep/M1ZoAzvJv5v9dKIx6Rjn8zUiadaodzKZG9XO41dooAAABgDAooooAKK
	KKACiiigAooooAKKKKACiiigAqKWCGcYlQN9alooAzvsLxc2krR/7J+Zf1o+03kH/HxD
	vH96Pn9DzWjRQBWhvbac4jcZ9DwfyNWagmtbe4H71A3v3/Oqv2O4h5tZiB/df5h/iKAN
	Gis77XcQ8XUJx/eT5h+XUVahure4/wBU4Pt3/KgCeiiopZ4YF3TOF+tAFTU+bbb6uo/W
	tCsK8u2uEjWGNsGRcMwwCe1XfL1KT70qR/7q5/nQAyRHsJDcQDMTcug7e4q0Yba6Czfe
	yOCDioPsl0ety3/fIqi8N5pqmSCTfGTlgV6e+B/Smm1qgvY2DbQmLySvyjtSJawRnKLg
	4x36VTW8uUUPNFuQ874jkfl1q5BcwXAzCwPqO/5U+aXcd2MFlagghOnuaY9r5t0XkXKF
	cfjV2imqkt7hzMiFvCsflBRtPamx20MJJRcE8Zpzzwxkq7AEDNN+1W/Hzj5ulP32uo9R
	RbQhVQLwpyOT1pwhjDM2OX+971C12i3IgPcdff0p5urdX8suAaGphqJHawRNvRcGhrS3
	Zi7JyetWKKnnle9xXZEIIgUIH3OF9qjNnbHOU6+5qzRQpyXULsjEMav5gHzY259qkooq
	W29xH//T3KKKKkYUUUUAFFFFABRRRQAVQN7KpwbeT8MGr9FAGf8A2gB96CYfVKP7Tth9
	4Ov1U1oVSmvUR/JhBlk/ur2+p7UANGqWJ/5aY+oP+FQzavbr8sPzsf8AgI/M08Wc1yd9
	8+R2jXhfx9agnubaMeVBEpxxkjj8quFNydojSb2EDC45urpAv9yNgPzPWnC5s7UbbWME
	+v8A9frVWOwkuTvZQoPcjH5CtWKwgi5Ybz6n/CtuSEPjdyrJbmf599c8R5A/2eB+dOXT
	Zn5kYD9TW304FU7u9jtQBjc7fdUdTS+sNaQVg5+xAulxfxOx+nFU5IbaKUxuHA7Hj/Cp
	xDqlz80kghB6Ko5/z+NI+n3oHy3O/wBnGR+uah1qn8xUKln7wz7Akq7reQN7Gmia8s22
	yZI9DyPwNV13xTCKf9zIfut/Cf8ACtH7TLH+6vU3Ke9UsS9qiujXlUvgd/zGtFZakCcb
	JPbr/wDXpYZPsBENyiqp4EijAP19DUMtqMefZtuA7DqKlhvUlXyLsAg8Z7H605Uk1zU9
	UYyh2NfrRWWPN09gvLwE4Hcpn+YrUrnMwooooAKKKKACiiigAooooAKRjhSR2FLTX+43
	0NCAqQXsbxqZWCs3b8atCRC5jB+YdRWIHiNl5O394Txx15qzc77Zkn7lNh+uOK6pUVey
	8zRx1L/2mDG7cME4z70sc8UpIjYHFZs0YhggRhnDAkfzpwdJLoywDKqhzgYyfSp9lG10
	LlReW6t2fYrjNK9zBG2x2ANYxcMkZ3Dhh8oGAv41NOypNKVbaT1VhkN9Kr2CvYfKakk8
	MahnYAHp71HJcDyTLCy9ep6VSlK7YXbMTY4OMqKjZy1nJkD7w+YDGfeiNFaMFE1GuIYz
	iRgDjNOE0TR+YGG0d6phQ1+MjOI6qFGNvMEHAkyQPSpVKL/AXKjUS5gcgI4JPSp6yfMi
	ku4WiGBzzjFa1Z1IcthNWCqF5FYBfMugo9+h/Tmke8eVzDYqHI6ufuj/ABqt/o9tLmUm
	4uD2HOPoOgrMkWBb2RCkJaOMnh5OWx7CnFdPs23St5kvqfmbP9Kk8m9uubh/KT+4nX8T
	VuG1t7cfukAPr3/OgDJu7iecwhISg8wFS/GSParsVxdC5FtchMspYFM8Y9c0l7LHvSNA
	XmU7lUevqfaprW2MO6WU7pX+839B7UAWJH8uNnAztBOPXFZ0U+oyxCZUidWGcAkH6c8V
	YvbiSBAYx1PXtWbBci2Yug/cscsvdD6j2rT2cuXm6Ds7XGR3ZsZtrxtHE55U87T6qe4r
	Vltba6AlXhjyHQ4P51Z/dzR54dGH1BrDnt5tPk822crEx5B5APuPT3rMRd867s+LgebH
	/fUcj6ir8UscyB4mDA9xVGO/AIS7XyyejdVb6GnSWWG8+zby3PX+631FAAVVtQIYA/J3
	qkFX+z3OBnf/AIVdivcOIbtfKk7Z+6foadPcuJRbWwDSHk56KPet1WtbTt+BXMRsypex
	s3AKAD61TdlTeEb+LmN171u0YGc0RrW6DUhF5UEjHHSloorAgKKKKACiiigD/9Tcoooq
	RhRRRQAUUUUAFFFFABUU08Vum+VtoqvPdsr/AGe3XfL6dh7k0kNnh/PuW8yX1PQfQUAR
	Yu77rmCE/wDfbf4Vehgit02QqFFS0UAFQC2hEhl25Y881PVLUZHispHTg4A/M4pptbDu
	Ti4ty/liRd3pkZqRnRBl2Cj3OKzE0+0ezVSACVB3jrnr1pbmG2TZcXT70RNoB5yfX60h
	Gi8ipGZSflAz+FZemxGYtqE3LuTt9hVdI5Y9Jm3AqGyVU9lOK1bLH2OLH9wfyoAsSOsU
	bSP0UZP4VBa3cV4heLIwcEHrVLV5SsCwLnMhxx1wOtVrKZE1BkRWRJVGAwxyooA17q2S
	6hMT/gfQ1U06Qz27QTjLRHa2a06yLPjULnHQkfnQBJJZyRN5toSD/dpkL28swaZdkgP0
	BP8AjWtVa4tY7gc8N2NJXjrE6FVUtKn3lmisuO4ltX8m55Xs1ae4Fdy8jHGKE7mc6biQ
	/aYN+zeM9KV7iGMlXYAjrWNI+6DqAd33AOnuTWgiq19JkA/KP6VKkbSoxjqyWa7SKISJ
	hs9Kka4gRQ7MAG6VlY/0B8dnqaZh9oWbdtRl+VsZFHMx+xjt6miZoggk3DaTgGomnBZP
	KZSGbBzn9KznRRa/KSVaQdRj8qt3CqksAUADd2/Ci7F7KKf3ll7mCNtjsAac00SYLMBu
	6Vmh4oWmScfMxJHHUU0RnZbJKOrHg+lHMHsY/wBehrI6uoZDkGnUAADAGBRVnM/IKryw
	ec6lm+VedvqasUU1JrVBchmhExQ5xsbdU1ULmV47mLbkgg/KO9Sx3YYOHUqycleprRwl
	ypjs7FqjAPWqaXZaRUkjKb/u5ppvuGKxkhDgml7KQcrL2M9aKqPdqoTYpdpBkCo7aV5L
	mXdkAAfKe1Hs3ZthZl+mSJ5iFQxX3HBp9U7i7EbeTCPMlPRR29z6VmnYkjkWO2IuLqUt
	t4Xj+neq0zvOnm3jeTB2T+Jvr/hQw8iQPL+/um+6vZf8B71bgszv+0XR8yXt6L9BVOTe
	4N3II0uLhQkY+zQdgPvEf0q/Bbw267Ylx6nufqamJAGScAVnvfh2Mdmplb1HCj6mpAvs
	6opdyAB1JrONxPdnZZjaneVh/wCginLZNKwkvm8wjoo4Ufh3rQAAGBwBQBXt7WK2U7OW
	P3mPJNTllDBSRk9BWfNqlrE2xMyN6LzWfcXSzHzJIJUx/Fih3Kiot+8zoGVWBVhkHtWH
	c2r2rebD93+X/wBam297L/yybzAOx6/41qRXcE42HgnsaulWcGa+zlHWOqMy3eRMyWnP
	d4f6rWrDcQXaELz2ZT1HsRWdcWckDedb5wOeOoqLzYrhg8hMUw6SL/UVtOkmuansZuPV
	GyttAsPkbQU9DzVIwXFn81qfMj7xnqP900qXskOFvQMHpIvKn6+lSXF2ciC1w8rjj0A9
	TXMQVZ7qO9jFtAm936hh9z3NLHbXGn5aDEyH7w6N+B/pUn9mhUDxuRMOfM9SfUelTW90
	Wf7PcDZKO3ZvcUAS291Dcj92fmHVTwR+FWKZ5cfmebtG7GM98U+gAooooAKKKKACiiig
	D//V3KKKKkYUUUUAFFFFABRRRQAYGc0UUUAFFFFABTJY0mjaJxlWGDT6KAMj+zZigga4
	JhH8OOcemakuNPaWVJI5PLEYwo25x+ZrTooAqpbyeS8NxJ5m/IzjGARVPTJTGGsZuHjJ
	x7itaqN5Yrc4kQ7JV+6woAstBE8qzsMuvAOTx+HSiS3hldJJFyyHKnJGKzBdajb/AC3E
	PmgfxJ/9b/61SHUgF3Ooj6fePPPH3RyaALtzcJbQmV+3Qep9KzLZlVElk2LIfm5fDc88
	L0OadFbLfS/appPMQH5FxgVJc2MdzOZGSViMDKFQP/HjTQGp15oqOLOzawII4wev6VFd
	XSWsYZgWLHCqOpNICaSJJl2OMiswGWwfa3zRGpUv5BKkV1CYt/CnORmie+tjKtpjeXba
	w9KTRrTqW917F9GV1Docg06skGSwl2n5omrVVgwDKcg0JhUp8uq2FowOlUb5mXywGKgt
	gkHHFQqxWdFglMgJ+YE5wKVxxpNxvc1KKzLlpo90jSbWJ+RR0xWkuSoLdcc00yZQsk7i
	4FFFFMzCiiigAooooApXEcxuI5Yl3bQc84qIQ3LmWbGx3GFGa0qiM8AOC6gj3FaxqStZ
	IpNmfHbyiWJ/L27fvHOSfepkglEEyEcuWI/GrpdAu8sAvrnimrNCxwrqT7EU3Vk+g+Zl
	HyJ4zDKi7ii7Sualt45hPJLKu3djvmrtBAIIPINJ1W1YXMZslzLcuYLLoOGk7D6epqxF
	bpaRN5Q3Ngkk9WPvVhI0iQJGAqjoBTqyJMOzu7WJS8jFp35f5Tn6Vb+03k3FvDtH96Tj
	9OtaNVLy6FrFuA3Mxwo9TQBELAyndeSGX/Z6L+Qq+qKihUAAHYVmC41CF0NzGrIxwdmc
	r9aWa8uQ8nkRgpD94scZ+lAGnWPdSS3dx9ggO1RzIw/lWlDOs0CzgYDDOKz9HXdC87fe
	kck0AX7e2htk2xLj1Pc/Wp6jmlEMTSt0UE1gWPmW9zFJKeLlST9c5H+fegDTu9PSb97D
	8ko5DDjJ96rWyx38bCUbJozhsfzrZrIx5OsYXpKmT9R/+qi1yoycXdDt91ZcSfPH609o
	LW9XfEdrd8f1FaRAIwazprIq3m2p2sO1EZSg7xZupRnvoyg8V1aZHVD17j8RVe3Ig+aB
	yjnru5U/XHStq3vBIfKmG1xx9adNYwS8gbT6iulVoT+NETVnaaIE1EKB9qQp/tD5lP4i
	rE0UF7FlGBI5V1PINUo7G4imAB+Qnkj09xVt9OtHbcF2H1U4/lWVSMYv3XcyatsOs53l
	Vo5uJIztb39D+NW6ggtorYER5yxySTkmpFlR2ZFPK9azBJj6KKKBBRTI5PMXdgrzjnin
	0DatowooooEf/9bcoooqRhRRRQAUUUdOTQAUVTtb6C8LLFkbfWrE0qQRNK/RRk0ASUVU
	juxJ5eI3AkzgkdMev17VJb3CXIYoCNrFTn1FAE9FFFABRRRQAUUUUAFV5ruC3O2RsE9u
	tWKzJI5lu2mtWRmIAZT1FIqKT3L8U0c6b4jkVR1FGCeYjbMjY7Yz8h68f56UkEyhJ8R+
	XIoJbnPODzTpJymm+fKN52jr3JpphKNivZ3CoZJHCpETlWX5QR0GF7dP1qC7SzvpBL54
	QdBkdcfUip7TT0ljW4uzvZhkL2APtWssUaDCKFHsMU7kmZatb2ERRpd6Z+9tIAz+dR38
	0bSW90jBo0f5iOcZxWu8UUgw6hh7jNY95p6QI1zafKVGWXqpHfigC619bmWOGLErOf4e
	ce5qDUP+Pm1/66f4VZshbtCs8KKhcc4FWmjRyGdQSvIJHT6UgEkjSVCjjINZsMj2cvkS
	n5D0NatQXECzx7D17H0qWuqNqc0vdlsyO6ieVo9oyA2T9KbLbkTxSQqAAfmxgcVHZzsr
	G1m4ZelaNCs9RylKD5TOmW6cPEyBwT8rccCr0alI1QnOABT6KaREp3VrBRRRTMwooooA
	KKKKACsaMEyS4hEvznnI4rZqiLSVXZo5toYk4x/9etqUkr3/AK+4qLKYwNPkXuG5HpyO
	KbMp8pSYfLGRlxz/ACrQ+xr9naEMcscljTDZyOAksxZR2xitlVje9+pfMi+DkZFFQTTx
	W6Zf8AOtZL3N1dtsiBA9B/U1hCi5a9CFG5pzXkMPBO5vQVWtbyWecqV+XHbt9TTYdNUf
	NOc+wrTVFRdqAAe1XJ04q0dWN2Ww6szVI3KRzoN3lOGIHpWnRXOQZf8AaaTOkdopdmPO
	QRge9VL29SWdrR38uJeGIGS3tW+AB0ooAgtzC1uvkf6vGB9Kz9JPliW0b70bH8q16y7y
	2mWUXtp/rF+8v94UAWL63luofJjIAJG7PoKpzaTGFDWnyyKQQSTjirNvqVtOMMfLfurc
	VcMsQGSwA+tADxnHPWsaRke9a4DoDH8g3HHTk49Tzipbq8lJFvZqWdx97sB61D9lvrSN
	Y7A5c8ueOf8AvqmgNoHIyO9FQW3miILMMOOo/wD1VPSAq3Nqk4yOHHQ1XgunifyLrg9m
	q4txbu+xZFLegIzTbmKKWM+aQuOjHtUtdUbQqK3LPYiuyGZI+ST/AAg4z9TVNWYQXCdN
	pGBnOOfWhCqOLe7GQPutn+vpWkLaAKyheGxnk9qnc2clTSi/61KRTyngdWOXIDZPWmoo
	ie4dM5QcfjmtIwxttyPufd9qTyIvMMuPmPBp8pHtlbX+tTMiSVfLlQYJIySw+bPtU8Ef
	mXErMxwj8DtVlLW3R96ryOlSpGiFmUYLHJoUQnWTvYyA7i1AyQGkwT7VYVBb3aRxE4YH
	Izn8aui3hEZi2/KecUkVtDCd0a4PrRyjdaLTKljHuXzWYkgkAdq0aZHGkS7YxgdafVJW
	RjUnzSbP/9fcoooqRhRRRQAVQ1ObybRsfef5R+P/ANar9RSwRTFWkGShyOT1oA563lSC
	7gKo6AqI23DGT6/nWrqqK1k7HquCPzxVyaCK4UJMu4A5HJHP4U6WKOaMxSDKnqKAMfaI
	p7JEyAQSefUVUigjkguZXcgxsxABwAfX8a6A28JZHK8x8LyeKrtptkxyY+pyeT3/ABpg
	ZZMty1mrsyl1YEjrj/64pZY3e8NqFaRIkAVd23sOfets28JdJNvMYwvtTJ7O2uSGmXJH
	Gc4P6UAQ6cZha4lIYqSBgg5H1FJ/aHl8XUTxe/3l/MVdjjjhQRxjao6Cn0gIoriCYZic
	N9DUtVJbG1lOWQA+q8H9KydSgmtrcFZnZNwGG69+9AHQ1Ums0lk81WZHxglTjNcb50v9
	9vzNHnS/32/M07AnbY69raOC2mCZJZTknkniqd4f+JOv+6n9K5vzZTwXb86upJnT5I2b
	JLrgE9qFFvYbldampDc3VhGsdyheID5XXsKupqtiw+/j6g1bMkcMHmOcKo61Vgaxvk8x
	UVj3BAyKQhr6rYqPv7vYA1Rubm6vYX8mMxxAEszdSBzitlbe3Q5SNVPsAKjvTizl/wBw
	/wAqAM2C8Sz06Lu5zgfia07a6iuk3RnnuO4rKSKCW0gimG0leH9Dms+WC5sZQ3I9GHQ0
	7Daa1Z11FZNnqazYjn+V+x7GtakIpXlsZB5sf31/Wn2lyJ0weHHUf1q1Vb7KguPPUkHu
	B61Ntbo2U048svkWaKKKoxCiiigAooooAKKKKACiiigAqGeZYIzI34D1NTVh3jtcXIhT
	oDj8e9a0Yc0tdioq7GwQyXspllPy9z/QVtxxpEuxBgVTunWysW8vggbV+p7/ANag02SZ
	XktLlizrhgSc8EU6tRyemwSlc1qKy9VmmihVYsjcwBYHGPb8aarlbgREyBhDnBbI/H39
	6xJNaisG11GSK1RpUd1BIaQn3/Wrs2oCObyUjaQlQy7e+aANGis2TUSrusUTOI/vkHpV
	+KVJo1lTowyKAH0UVnaikjKmFLID86r1NA0ruxYmtLW55kQMfUdfzFUJrOO0USwfIFOW
	PBOAOQMg/h70tmbX7Rm3YpkcxnvWhHItwjbcjaxXn1FCY5RsZlhKI3EZdz5gJVXBBCg4
	Xk8HI9Ksag0qhTFCsx/usu7HvgVlwpI8xjtQZSnAdzwoGRge3NakdndAFpbgliew6fTN
	MgZp8s7MyzQCEdgFKg/nUmqyPHZNs4yQD9DUr2srDHnNn1JP+OKzbhL+GJkuMTwnqRww
	9/8AOaBlxtOszbquAhGDvHB/OoNWhJtTL5jHGBjPB5602Cze6hQNcF4Oy4weOxNaV1bC
	5tzADtBxzjPSkASwJcQhW644PpVa1neN/ss/BHANaKjCgelVbu2E6bl4deh/pUtdUbU5
	prklsW6r3UzQReYmCc45qKzuTKvlycOvX3o1D/j2/EUN6XQRp2qKMhrz3UGHmVSpOPlz
	mpJZpw7CJBhBkk9/pVW4hEASUMzYYcMcipbqWJt0M+VxypHelc15U7NK5chk82NZMYyO
	lSVXtN/2dN/Bx+narFUjmmrSaQUUUUyT/9DcoooqRhRRRQAUUUUAFFFFABRRRQAUUUUA
	FFFFABWLrRPlxr2JJ/KtqszUUSRokf8A2ula0WlNNiexy+1fSjavpVkyWgAJRxnke/ag
	yWgAJRxnke/au/29Ht+BFmVwAOlLU5ktAASjjPI9+1V5pImwIgQO+af1uCWgcrJ7u9e5
	RIuiIAPqQOtGnJcPcj7OdpHU9se9VYYZJ5BFGMsa7O0tY7SIRpyf4j6mvMbLLVU9QOLK
	X/dq5VHUzixl+g/mKkYlvCsunxo39wY+tVonwTDcfMpO1gecHtWhaDFpEP8AYX+VVLuM
	CYN2kG0/XtVLsdFFp3gzGu7VI2325LIRn6Vf03UCSLec+ysf5GpVXeAOm/kezjr+dZN3
	B5e2aMYV/wBCOooaJq0+XVHXUVR0+5Nzbgt95eD/AI1eqTEKKKKACiiigAooooAKKKKA
	CiiigCOaQRRNIewrK02PfK0zdv5mrGpybYQg/iP6CprGPy7ZfVua6Y+7Sb7lrSJXvraa
	7liiGRGCSzAjr2qIWU9veRzxs0oOQ5YjIFbFFcxBQ1GGWeFFiGSHBPbgfWmyW8zX7TBf
	kMRXOR1rRooA59bfUPsQsTEAGP3tw4Gc9KvRW0kd8JMfIsQQH3FaDqHQoSRkYyOtUfsd
	zH/qLlx7OA1AFGWylSeVhAJhIdyndjGfXmti2i8mBY8BcDoM45+tVd2px9VjlHsSp/Xi
	mSajJFGWkgdSB9V/MUAadVrmKZ9rwPtZT0PQ/WsX+3X/AOeQ/P8A+tR/br/88h+f/wBa
	iw07GmlvcSXC3FyVGwcBf61HB/x4zH/fqh/br/8APIfn/wDWpLS9MsFxDtx8jvnP6UWG
	5XRNo91AsX2dyFbORnvmt6se0s7e5sIhMuTg4I4PU0v9mTR8W9y6j0PP9aCTXqtc3UFq
	haUj2Xuao/YL1uHumx7D/wCvU0GmW0LeY2ZG9W5oAq6M+LeQtwobP04raVlYBlOQe4rn
	baOWaylWEgFpTkHvwOKpxz3Vi+0ZX1U9KdgOvorOtNShuMI3yP6HofpWjSAzryBkYXUP
	DL1q3BOs8YdevcehqasxoJba4D24yrHBFTtqdEWpx5XujToooqjnCiiigAooooA//9Hc
	oooqRhRRRQAUUUUARGeJZlgJ+dhkDB6U6WVIUMkhwo6msyb/AJDEP+4f60usqTaFskYI
	47H60AXUu7eRkRGyXGV4PIFPhmiuE8yI7lzjPT+dZ4MkV9BBvLLsJOe/Ws22ScWD3Ecx
	TYSQo6fjQB09FYbTXNxcQJHIY/Mi3HH41HLLcSXEkKtLiIADyxnJx1agDoKKq2TzSW6t
	cKVfocjFTyF1QmMbm7AnFAD6ytRbbLB/vH+lS7tUbosS/Uk/yrJ1L7WrR+e6kjJG0dOn
	rW1BXnYT2MqVPLlYODjnHbPUA/TNR424Lg4IJHb2z+dT3KGOc+YS24Zz0zkf41BjbguD
	ggkdvbP51mA3Booq3bxZR3YdFyv54zVRV2kBuaLEiwtLj5y2M+2BV+6vI7VkV1Zi+cBR
	npVTR/8Aj2b/AH/6Cman5n2q18rG7LYz07U6sVGbigWxdt76G4kMQDI4GdrjBqLVjiwk
	/D+YpsNrdNdi7uioKrtAXP8AWjVzixb3I/nWQy9bjFvGP9kfyqG9XdAT3Ug1YiGI1HsK
	JV3RMvqDTW5cHaSZmAkxuV6qRIPx60k8ayxzRDuBKtOtfmZVP8SFfyP+FOhPMJPcMh/D
	pVM6qi3X9f1oZukS7Lkx9nH6jmulrkbL5L2Mf7WP6V11SziCiiikAUUUUAFFFFABRRRQ
	AUUUUAYeoEyXKxDsAPxNbaqFUKOgGKw4v32obuwYn8ulbtdNfRRiXLogooormICiiigA
	ooooAKpaiwWzkz3GPzq7VHUlL2hVepI/nV00nJJgzj/LNHlmr32O4/u/qKPsdx/d/UV6
	PsqHf8TO7KQj9TUsbNFu2H76lT9DVj7Hcf3f1FRywyQrukGB9RVKNBdg1NaO/S105AOX
	5Cj8etZlrqU9vKWYl1Y5YH+YrPJJOTW1pen+cwuJh8g6D1P+FebNpybRaOljcSIsi5ww
	yM06ikc4Un2rMZhabB51iSOG3kg++BVoSR3OILpOemff+lGjDFkPdjS3kQWUSdA/B+vY
	1S7G9K0vckZV7pz237yP5k9e4+tXdO1AuRbznn+FvX2NSBpXwGJJOcZ9R1B+tZF1AIis
	sXCP09j3FDRE6TjqdDeXTQFIoV3SSHCg9PqajjnvUnWK6RSH6MmcD61mfaWdoL1gW8rK
	yY9+9aceoC4uFitV3r1ZjkYpGZPeXK2kBlOM9FB7mq0F3LJ5G5o/3mcgZ7en9ak1T/jw
	k/D+Yqq//H1Zf7p/lSAlg1KIh/tLKhDlQBnoPzq69zBEVDuBuGR7gVz0c1tHBcpKuXdm
	C8dfx9qnWE+bZRTjPytkH8xTA13vbWNVZ5AA4yPpVhHSRQ6EEHoRWBcgQX7tI/lIyAKd
	u4YxyK0dMjEdr8pYqSSNwxx9MmkB/9LcoooqRhRRRQAUUUUAV2to2uVuiTuQYA7f55pb
	m3S6iMMhIB9OvFT0UAV2to2uEuCTuQbQO1UxpMAXyw8m0nJGeD9eK1KKAK32WITpOMgo
	u0AdMVHNYRyyGVXeNmGG2HGfrV2igCOKJIYxFH0FSUUUAFc7rBzcIvov9TXRVy+qtuvG
	HoAP6114NfvCZbFS62kRSMM5THHqKo1Yll3RrFj7uefrUKI0jBEGSayqK02gQgxn5hmr
	tsrCGUkYyoI9+cVWaJ4j++Ujr+f1qzbKwhlJGMqCPfnFKn8SBm9o/wDx7N/vn+QrQkgi
	ldJHGWTlT6Vg2NrPLCZYJ2jO7GO1Xfsup9PtI/KnX/iMa2NasbWZY/s3lBhu3DjPNO/s
	2eT/AF9y7D0HH9asRaZZRfwbj6tz/wDWrEZeAwAKWiigDItuHj9mYfoKeflz/szZ/A0y
	Lhl/660+bjz/AGKmtOp3y1l/Xf8A4Jl2ttcLeIzxsBuzkjitKVpbu+a0VzGka5YrwST7
	/jWtWXPDcwXZvLZRIHGGXODxUHAT20NzBKyO/mRY+UscsDVbVJp0EcUW4B2ALKcE+1WL
	UXjytNc/IpGFjznHvSX0MszQmMZ2SBj9KQFYyFZJ0BcMsOeWyBx/P3plvqLR28ZmRyh4
	Mh9anktpmubiQL8rxbVORycVUNvfyWqWLRhRnl8jp9KYF+TUNlw1skbOwx096ZJqW1n8
	uJnSM4Zh2p8NvIl/LMR8hUAH6YrPaxljeRfIEu5iVbdgAH1GaAN5HWRBIhyGGRTqjhj8
	qJY8AYGMDp+tSUgCmStsjZ/QE0+qd+222b3wKqCvJIa3KWlrmR39Bj862az9NXEBb+8a
	0K0xDvNjm9QooorEkKKKKACiiigAqjqLbbUt6Mp/Wr1ZuqnFofdhWlFXmhPY5q8AW4kX
	A5IOarn5coQCQeoOenpjirN1IkjArgkqMn0I7VWPy5QgEg9Qc9PTHFJqzsAH5coQCQeo
	Oenpjim0pBUlT29OafDEZpBGvekBb06z+1zYbhF5b/CuxVQqhVGAOAKwNF4kkA9BV7Vp
	HjtC0bFTuHIOKurDklygmaVRzHELn/ZP8qw2kNvPCLe5abewDKW3cVtXJxbSn/Yb+VZD
	KekDFinuT/OrV0m+Bh6c/lVfShiwj/H+ZrQIyMGn1Ki7NMx1y6tjrgSD6jg0skQnR4h/
	y0XzF/3qLf5ZEB7Myn8aen7vZ/0zkKfgatnZUV7r+v60MrS5jFdBD0fg/XtXUgAdOK5C
	6U29623+Ftw/nXXKwZQw6EZqGcItFFFIAooooACAetFFFAH/09yiiipGFFFFABRRRQAU
	UUUAFFFFABRRRQAUUUUAFcffyZupG/2sflxXXsyopZjgAZJrg5ZPMkZ/Uk/nW9GpyJtb
	iaI6lRcDNMRcnNTV14Sl9tkSfQ0XleK0gI53bs55yM8VB58WxwECswxkdPyqe+G2K3T0
	jz+dZ1bQpQkuZr+ribN/R3O14z7MP5VtVh2I8prdv+eisv5HNbleXVfvy9TbogooorMQ
	UUUUAZEfY/8ATYVLP964+i1FDzGh9ZhUs/3p/wDdWtOp3v4v67o0V5UfSlpqfcH0p1Zn
	CwooooEFFFFABRRRQAUUUUAFZeqNhET1JP5VqViaiS9wqDsB+tb4dXmi4bmnaLstkHtn
	8+asUigKAo7cVXvWZLSVlJBCnBFYyd22SyzRVWzZmtI2YliVB56msmOeeSS5ll8wBARg
	Nwv/ANf3pCOgorCe5kSS0ZN7BkPy5yW44zVxNRDJKXQo8QyVNAGjRWYNTTyTO0bKuBt/
	2iewpy3P2ljaTo0LMuRz1HsaAJZr2KJvKjBkk/ur/X0rJ1FbpoVe5YAFuI16D6nua3Ib
	eG3XZCoUfqaytZb5Y1+p/lW2HinUSYnsY84X7JGQBwxGapn5coQCQeoOenpjirhZTaMh
	IBDAgfpVGnWjabQlsFXrL5bnYQCRnkHPQHpjiqPar1l8tzsIBIzyDnoD0xxWQzT0b/Wy
	f7orR1KCW4tTHCNzZBx0/nWJYXD27MyxNICBnb2rU/tiEcGKQH6D/Gt8V/EYo7F+K1t4
	iGjjVW9QOabeHFpL/uN/KqP9qSP/AKi3kb68f40111W8UxsFhRuD3OP1/pXMUXNNGLGL
	6f1q7UNtCYIEhJztGM1NQBkH5Zn9pFP86kmGDOo/2WFRz8Sz+20/yqxMP3zj+9Ea0O6+
	z/roY+qgfaQ4/iQGt+zbdaxH/ZH6Vgalz5J/6ZitvT+bKP6f1qGcTVm0XKKKKQgooooA
	KKKKAP/U3KKKKkYUUUUAFFFFABRRRQAUUUUAFFFFABRRWfqN6LSLC/6xvu+3vQBm6xe5
	P2SI9Pvn+lYAGTigkk5PJNSouBmuihS55WJbHAYGKcoLEKO/FJVmzTfdRr/tA/lzXru0
	Y+hmW9WwLhVHRUA/nWXWhqhzeMPQAfpWfUUV+7Q3udCw8uxt5f7hUn6GtiqMke7TvL9I
	x+gqzA/mQI/qorxZu8mzf7KJaKKKkkKRjhSfQUtRTnEDn/ZNA4q7SM+EfuofeTNPn+9c
	fRaIxhbZfcmkn/5eD/uir6nbvL+u5pL90fSloHAoqDiCiiigQUUUUAFFFFABRRRQAVht
	+91LHo38v/1VudOaw7D95dmQ+hP5100NFKXkXHqzcqvdo8ttJGgyzKQBViiuYgr2kbxW
	0cbjDKoBFUVtZwl4CvMpOzkc5zWtRQBiG2u0a1kjQExJhgSB26Uv2W6m+0TyJteRdqrk
	H9a2qKAMqezll0+OEAb0CnB7kDkUlpbMLgSm3EQUcEsWOfzxWtRQAVzusNmdF9Fz+Zro
	q5PV5M3jKOwA/SujDyUZcz6CkZjNk0IMn2FN61OBgYrWjB1Z80iW7F4R280DTSJs2kDK
	+/tS2sCJLvjdWH4hhwe1Ljbpmf70v8hVCtvq0ZXa0FzGxo74mdP7y5/KuhrmNP8AkkSb
	tv2H8RXT1x4l/vWaJaIKKKKwAKKKKAMmf/Wz/wC6P6VZk5nT3Qiq8vMlwfYf0qy/+vi/
	3T/KrOx7L0/Qwb85EI/2P6mt7Txizj+n9aqpYQ3UKSSFgQMcH3NaUUawxrEvRRjmpZzV
	PjZJRRRSICiiigAooooA/9XcoooqRhRRRQAUUVUubyO1ZFdWYvnAUZ6UAW6KpQX8M0vk
	7XRyMgOMZqzNKkETSv0UZNAElFVI7sSeXiNwJM4JHTHr9e1SW9wlyGKAjaxU59RQBPRR
	RQBDcTx20Rlk6Dt6n0ririeS5lMsnU/oPSt3WLe5kxKvzRqOg7e9ZVhZteTYPCLyx/pT
	QEAhYRrK3AYnb7460tamqlRMsSDCooAFZdexho2poyluFaekpuu9391Sf6VmVu6MnEkn
	0FPEStTYR3M2/O68kPvj8qqAZOKmuDuuJG9WP86SAbpkX1YD9auOkEHU7PaNu3tjFU9P
	J+zBD1Riv5GrtUbX5Z7iP0fd/wB9CvCN1sy9RRRQSFVb04t298D9atVSvuUSP+8wprc0
	pL30AXE0C/3VP8qgk5WX3kA/KrXW8Hsn9aqjlR/tTZqkbxfX+u5qUUUVByBRRRQAUUUU
	AFFFFABRRRQBFcNsgdv9k1naWv33+gqzqDbbYj1IFN01cW+f7xJrojpRb7lr4S/RRRXO
	QFFFFABRRRQAUUUEhQSeAKAILq4S1hMr9ug9TXESyNLI0j8ljk1d1G9N3N8v3F4X/GqC
	rk1cIuTshNj0Xuakoor2qdNQjyozbNOcbNNgX1YmsytfUxsht4vRf8KyKmg7xv6gzXt0
	P9myOOqvuH4YroVYMoYdCM1mafHv08p/f3f4VZsX32kZPYY/LivJrv8AeSNl8JbooorI
	QUUUUAZL8i5b3A/WrUn+vi9lP8qqdbeZv7z/ANaty/8AHwvshq2dkt/v/JD7P/j2T8f5
	1Zqva/8AHun0qxUvc5qnxMKKKKRAUUUUAFFFFAH/1tyiiipGFFFFABWPqQc3VsI22Nls
	HrjpWxVee0t7rHnru29OSOv0oAyh5sepQ+fIJiwIGONv4CrmqorWTseq4I/PFTw2Vrbt
	vhQA+vJ/nU8sUc0ZikGVPUUAY+0RT2SJkAgk8+oqpFBHJBcyu5BjZiADgA+v410Bt4Sy
	OV5j4Xk8VXbTbJjkx9Tk8nv+NMDLJluWs1dmUurAkdcf/XFLLG73htQrSJEgCru29hz7
	1tm3hLpJt5jGF9qZPZ21yQ0y5I4znB/SgCHTjN9m2zEEqSAQQePqKuJHHECI1CgnJx60
	RxxwoI4xtUdBSuwRGc9FBP5UtwOSvX8y7kb3x+XFVaUkkknqaSvfirJIxCun0tdlmGP8
	RJ/p/SuYrrlXyLHH92P9cVy4x+6o9yonJE5JJ71ZsV3XcY/2s/lzVWtDS1zeKfQE/pXR
	VdoMS3Opqivy6i4/vRg/kcVeqjL8t/Ef7ysPy5rwTeJeooopkhVKf57uJPTn/P5Vdqkv
	z3zH+4uKaNaW7fkPQ/6VK390Af1qtEOLcepY1IDhbiT3I/IURD97Ev8Adjz+dUbbJ/10
	L9FFFQcgUUUUAFFFFABRRRQAUUUUAZeqN8iJ6kn8quWi7bZB7Z/PmszU23Tqg7D+dbSj
	aoUdhiuippSii38KFooornICiiigAooooAK53V77ObSI/wC+f6VoaneNaw4T778A+lch
	yT6k00AAE8CpwMDFaMlp9jsgX/1khGfYDnFZ9eng4Ll5zOQVJCnmTIn95gKjq/pqb7xP
	bJ/SuqpK0WyUWdZP79F9Fz+ZrHrT1Y5u8eigVmVGHVqaG9zrdPG2zjHsT+Zptl8pmi/u
	yHH0NT2o220Y/wBkfyqCP5NQlX++gb8uK8ao7ybN47WL1FFFSSFIx2qT6ClqG4bbA59q
	BxV2kZ6D/Q1/2nFWJj/pDH0iNMC4ht09WB/rSzH95MfRAPzqzresvv8AzLVuMQJ/uipq
	ZEMRKPQCn1DOWW7CiiigkKKKKACiiigD/9fcoooqRhRRRQAUUUUAFFFFABRRRQAUUUUA
	FUdSk8uzf1b5fzq9WJrMnEcQ92P8q2oR5qiQnsYNFFFe2ZE1vH5s6R+rAV1N822zkPtj
	8+KwtKj33Yb+6Cf6Vr6o2LNh6kD9a8/EO9WMS1sctWto65uWb0X+orJrb0Vfmlb2A/nX
	TiXamyY7m9VG64nt2/2iPzFXqo33Hkt6SrXiG8dy9RRRTJCqNn8zSy+rVblbZGzegNVI
	P3dkW9iaa2NoL3X5kWT9iY93b+ZqzGM3T/7Khf61CVxFbx+pB/rU1vy8r+rY/KmzSb0b
	/rctUUUVJyhRRRQAUUUUAFFFFABRRRQBhzfvdRC/7QH5VsTf6l/90/yrHtP3l8X92NbU
	il42QdSCK6cRpyx7IufRHIotqLPcYpPMwfnH3c54711FmWa1jLNuO0ZNZsdpqUdv9mV4
	gmCM855/CtO2gFtAsIOdo61zsgxoxK95cyzKpKKQeTwMHp9aYznZZPEnOWwufcdzWmtp
	IJblyRiYYX8iOarnT7kRW6oyhocknnHJoAkS+nV5YbhArohcY6ECmJqM32Y3UsYCY+Xn
	q2cflTks7h3lnuGXe6FFC5wM082LPp4s3IDAdR0zmgCBLszyLa3aowlHG05x7H3p9tpM
	UFyZidyj7oPY+9Pt7W4WVXmWJQo/gXkn6kcVp0gOf1l8ypH6An8//wBVY1XdRfzLx/bj
	8qpV7dCNqaRk9wrZ0ZMyvJ6DH5//AKqxq6TSE227P/eb+VRipWpscdzI1Ft17IfcD8hV
	Kp7pt1zIf9o/zqOJd0ir6kCtYaQQnudog2oq+gAqnL8t/C395WX8uavVRvPlkgf0kA/O
	vCZvHcvUUUUEhVS+bFuR6kCrdUrv5pIo/Vs01ua0vjQrriaCP0z+gqCXlbg+pUflVk83
	gH91M/maq/eT/fm/SqRtDp/XW5qAYGKKKKg5AooooAKKKKACiiigD//Q3KKKKkYUUUUA
	FFFFABRRRQAUUUUAFFFFABXLanJ5l2w7Lha6hmCKXboBk1xLsXcuerEn867sFH3nImY2
	iiivTMzoNGjxG8vqcfl/+un6w2LdV9W/oat2MflWka9yMn8eaz9abiJfqf5V5UXz4i5p
	0MGuh0Zf3Lt6tj8hXPV0+kri0z6sTXVi3+7JjuaVUr//AFSH0kWrtUtQ/wBSv++v868g
	2juXaKKKZJUvm225H94gUlwNlr5Y68LSXXzzRRe+TT7j5pIo/Vs/lVLodEdFH7xGx9qR
	eyIT/SnWY/cBj1Yk/rUDN81xJ6AKKuQrsiVfQCh7CnpG39f1qSUUUVJgFFFFABRRRQAU
	UUUAFMkbZGz+gJp9Vb1ttq59ePzqoK8khrcoaWuZHf0GPz//AFVs1m6YuImb1b+VaVaY
	h3qMqe4UUUViQFFFFABRRRQAUhIUFj0HNLVS/k8u0kPqMfnxVRjzNIDk3Yu7OerEn86b
	RRXvGIV2Fknl2ka/7Ofz5rkokMkixj+IgfnXZSkJCxH8Kn9BXDjX8MS4nGO25y3qc1PZ
	ruuoh/tA/lVar+mLuvU9sn9K66jtBkrc6qqOocW4f+6yn9avVT1AZs5B7D+deCbx3Rco
	pEOVB9RS0yQqk3z3yj+4uau1StvnuJpPfApo1p6KT8hyH/SJX/ugD+tV4h8tuvqS1PDY
	hnk9WI/pT41xPGn9yP8A+tVG2yf9dP8Agl2iiioOQKKKKACiiigAooooA//R3KKKKkYU
	UUUAFFFFABRRRQAUUUUAFFFFAFDU5fLtGA6v8tcrWxrEu6VYR/CMn6msevXwsOWn6mcn
	qFSQxmWVYx/EQKjrV0mLfcmQ9EH6mtqsuWLkJHSAADArntZP75F9Fz+Zroa5rVzm6A9F
	H9a8zCL94XLYy66zThtso/xP61yddjZjFrEP9kV041+4kTAsVSv/APVoPWRau1RveTCv
	rKv6V5ZtHcvUUUUySkvz3zHsi4p5O6756In6mmWXzeZL/eaoy2Enl/vHaPw4qjqa963l
	YZ962Gessn9f/rVqVS24lhh/uLk/yq7SZnVd7BRRRSMQooooAKKKKACiiigArO1NsQBf
	Vq0ax9Ub5kT0BNbYdXqIqG5dsV22q++TVuo4V2QovooqSs5u8mxPcKKKKkQUUUUAFFFF
	ABWNrMmI0i9Tn8q2a5fVJPMuyvZAB/WunCRvUXkTLYzqKKK9gzNDTI/Mu1PZQWroL1tt
	pIf9kj86zdGj+WSU98KKuam2LJ/fA/WvLrPmrpehotjla1dIXN0T6Kf6VlVtaMvzyN6A
	D867cQ7U2RHc36rXgzayf7pqzUF1/wAe0v8AuH+VeKbLcdAcwIf9kfyqWobb/j2j/wBx
	f5VNQD3EZtqlj2Gap2fy25kPck1JeNtt29+Pzpr/ALqyx/s4/OmtjWK923dlfH+hoh6y
	MP1NWYvmuZW9MCmFcSQRf3Rk/gKfa8q7/wB5yabLm/db/rf/AIBaoooqTmCiiigAoooo
	AKKKKAP/0tyiiipGFFFFABRRVW9d47ZmTg+tOMbtIG7K5aorIZFt2heFiS5APPUGpI2w
	LrJ6E/1rV0tLpkcxfeVIyoc43HA+tSViFFeG2LZyWwee2afIry3EiFSwQAAbsY96r2K7
	hzmxSMwRSzcADJrHbzXW3R25JIyDnj60alKLe3W1jJy3X1xQqF2o33HzGJNKZpWlP8Rz
	UVFFewlZWRmFdPpUXl2289XOfw7VzkUbSyLGvVjiu0RQihF6AYFcWNnaKiXFC1y+qHN4
	3sB/KuorldT/AOP1/wAP5Vhgvj+Q5bFCu0gGIIx6KP5VxddrD/qk/wB0fyrbHbIUCSqN
	z811bp7sfyFXqot8+oqP7kZP5nFeYaxL1RTtshdvapap3xxBtH8RAqluOmrySFg/c2gY
	9gWqBV+SCH1O8/zqe5GIlgX+IhfwpIyDNJL/AAoNo/DrT8zZPRyHRfPcyP8A3cKP609Z
	WNw0RxhRmm2gPk7z1clj+NV5AzTzKvUpQKycmn0Li3ELtsVgTVYXgMrDK7FH4mq0YV/L
	QOdwPQL0+pqzEMzXA+lOyRTpxjcsQTCePcOD3HpULzT+eYYgvAzzmlsWUwBR1Gc/nUTx
	iW9ZSSPlzwcUrakqKU5IminkMjRSqNyjPy0RXBlmaPaQAM89aith5VzJFnPAOT1p6f8A
	H8/+6P6UDlGN3p0LlFFFScwVh3v7y9Ef0X8//wBdblYafvdSz6Mf0row+jcuyLh3Nyii
	iucgKKKKACiiigAooooARmCqWPQDJripHMkjSHqxJ/Oun1OXyrRgOr/L/jXK16WChZOR
	EwooqSGMyyrGP4iBXc3bUg6nT4/KtEHcjcfxqvq5xagerD+RrUAAGB0FY2sn93GvqSa8
	ei+asmavY5+ug0Zf3cjepA/KufrpNIGLUn1Y/wAhXfi3+7ZEdzVqC7/49Zf90/yqeq16
	cWkn+7XkGsdx9t/x7x/7g/lU1RwjESD0UfyqSgHuUrz52jh/vNT7rkJH/eYflUZ/eXwH
	9xf8/wA6kf5rtF/uKW/PiqOhacvkrjC37+WT/nmmP61Nartt0Htn8+apkk2zuOsr4H51
	pAAAAdqGTU0Vv60FoooqTAKKKKACiiigAooooA//09yiiipGFFFFABSMoYFWGQaWigCv
	HaW8Tb0Xnt3oe0t3fzGTJNWKKrnle9xWRA1tA0YiK/KvQZNJJaQSkF15Ax1qxRQpy7hZ
	EXkRfJ8v3Pu+1Y9/YXEspnQ7we3cVu0VdOtKDugaRw7KynawwR2NJXZzW0NwMSqD796x
	J9IkU5gO4eh4NejTxcJaS0IcR+kW+Wa4btwv9a2pZPLUN6kD86SCJYIliXoopJ42lQKu
	OGB59q4KlRTqXexdrIPtMG/y9w3Zxj3qJmsnk2uEL5xyO9NNs5R1yMtJv/Dig2zlHXIy
	0m/8OKEoLZk3Yu2x8zytqbumNo6/lU8U0UnERBx6VVW0cS5OCu/dkk/y6VYtojDCI2xk
	Zzj60p8ttxq5PVCS4s7e4Z3b5yACOuMVfrJEdxFNLJalJVY/MCeQfSsDWK7mojpIodDk
	HvTqpWLxvERGmzDEFevNXaZLVmIQD9R0NVjAy2xhjOSepPv1q1RRcak0IqhVCjoBiloo
	oJCiiigAooooAKKKKACiiigAJwCT2rD04F7lnPYE/nWtcttt3P8Asms/S14d/oK6KelO
	TLXws1qKKRiFUseg5rnIForN+2XHl/aNg8rPrz6VZW4LXPkgDbs3A1o6UkTzIs0VlzXE
	sltKVwu1tuR1xmpGupYxHFhd7DJJPAFP2Mg50aFFZ325vId8DchAI6jmrAndIWnnXaBy
	B7UnSkhqSZi6vNvnEQ6IOfqayafI7SOZG6scmmV7NOHJFRM27hWrpMW+4Mh6IP1NZVdR
	pcPlWoY9X+b8O1ZYqfLTfmOK1NGsLWjzEP8Ae/pW7WBrP+sj+hrgwv8AERctjFrqdLGL
	NT6k/wA65aur0z/jyT8f5muzG/B8yI7l6qWon/RHA6nA/WrtUb7kRR/3pF/KvJNo7l4D
	AxRRTZG2Rs3oCaYlqVLX55ZZfU4FMZ8efN6fIKfa4itN592qJVJSGI9XO9v51fU6tOZ/
	1t/wxIUwYIPT5j+FWxIhcxg/MOSKgT57p27IAv581CzmO4mcdQgpbkOPNp5GhUfnR+Z5
	WfmHas+N58o43tn72Rxg+lLHGTLON7cfrRyh7FK92aSsrjcpyD3FRSXMMTbXbB+hqKxG
	LcHJOc8enNQuXF63lruO3oTii2olTXM4voXY5o5eY2zinB0LmMH5gM4qjbjfPIZBtbGC
	o9KWFFjvHVOBt/wosDppNl+iiipMD//U3KKgus+QwVgp9ScVQtv3U6o6tGSOmcq1VGne
	LdxOVnY1qiMyrMICDlhn2rHjjDWbTFzuU8c9KtIzPdQM3Ux5NaOilfUXMW/tKCIyuCgB
	xyOasVgsN1iWOchzitxFCKFXoKmpBR2HFtisdqlsZwM8Ukb+YgfBGex61lW0e63eZmJI
	DADPHSmgl4reJ2IVs596r2K2uLnNhmCKXPQDNNikWWMSL0PrWWoCTzxqxKiM4yc1EY/L
	tY7hWO/Pr2p+xW1xc5sCVDKYc/MBnHtUlZqxp/aLdfu7uvfNSagSIV2nB3is/ZrmUV1K
	5tGy9RWXPH5bRW+5tjkliTyaaC1tNLFCSVCFsdcGmqV1oxcxrVGJUMphz8wGce1ZDII7
	ZLpHPmEjnPX2qykanUCTn7u7r3zT9kld3DmLs8ywJ5jgkdOKgF9FuAdXTPdhgUzUv+Pb
	8RVe5FxhBclShYfd6/rTp04tK4Sk0y9LdRRNsbJIGTgZxU6Osih0OQelUp5FWRooFzK4
	5PoPerNvEIYVjBzjvUSilFMabuTVSexRpDIjvGW67TjNXaKyLTa2IoII7dPLj6dST1Jq
	WiigAooooEFFFFABRRRQAUUUUAFFFFABRRRQBTv932YhQTkjpTdOXbb5Pck/0q9RWntP
	c5Cr6WCkZQylT0IxS0VmSZn2W68r7NuXy89ec4zmpXt5lmWW3K8LtIar1Fa+1kTyozls
	5fs8sTMCXbINK9tM2yX5C6jaQeQRWhRR7aQcqM9rSV7dozsDMQeBgDH4VU1eVgqQAHB5
	J7fStukZVddrgEHsaqFa0k5IOU4eiuiuNJjf5oDsPoelYk1tNbnEqke/avUp14T2ZDTQ
	W0JuJliHc8/TvXY/Ki+gA/lWRpFvtjNw3VuB9K1ZQTE4HXaf5V5+Kqc0+XsXFWQ5SGUM
	Oh5qhe2Ju2Vt+3aMdM1D5LsjFlbIiXHX7wH86c0Tyb2cMSIxjr97H86mMeV3ixX8it/Y
	p/56/wDjv/161raH7PAsOd23PP1Oaz5EmZ8uGyVXaQCSD37jBz61bhiP2iSR85BGPTpz
	VVZSlH3pAnrsXKqzRPJcQsB8qZJ/LirRIAye1ZgvpmQzJCTEO+efyrjNYp9DTpkiCRCh
	OM0qOJEDr0IzTqYtmQNADB5AOBgDNRxj97JMwwFG0fQVbop3KU3ZorWgPleYerktUnkI
	ZGkPO4YI7VLjHAoouDm7torJaorA7mIXoCeBUiwqru4z8/WpaKVwc5PdkUMIhXapJHv2
	pREolM3OSMe1SUUXFzO9yIQqsrTAnLDB9KURKJTMM5IxUlFFw5mFFFFBJ//V2nRZFKOM
	g9qhjtYIm3ovPbJzViikpNKyY7Izrexj8seenzA+v+FXfKjMgkx8yjAPtUlFVKpKTu2J
	RSIfs0PlmLb8pOcZNSIixqEXoOlOoqXJvdjsRpDEiGNRhTnI+tV57f8AdLHEisq/wknP
	4GrlFNTadxNIoW9qVd3dQgYbQoOePrVk28JjERX5R0GTU1FOVSTdwUUiJoImkEpHzDoa
	dJEkoCyDIBzT6KnmfcdiOWKOZdsgyKbFbwwgiNcZ696moo5na1wstystnbK+8Jz19qka
	CJpBKR8w6GpaKbnJ9RWQySKOZdkgyKSSKOZQsgyAc1JRSUmh2Kz2dtIxd1yT1OT/AI1N
	HGkSbIxgCn0U3KTVmxWQUUUVIwooooAKKKKACiiigAooooAKKKKACiiigAoorGeWZJGM
	ruh3cEDK4rSFPm2E5WNmmSSJEm+Q4Aqixllu/KWQquzPH9KrSSSNazRyHcUYDP41caN2
	rslzNbzYzJ5WfmxnHtTkdHG5CCPUVSy7XflBiAY+1JpqkQbsk5PT0pSppRuNS1saFMWV
	Hdo1PzL1qjKZpLwwo5UbMmmtPJG9wQc7AMfjQqVw5jTpiyo7tGpyV6istvPiSJ/NJ8wj
	I+tOEbyXU4RymMdPpT9irXbFzGmzogBcgZOOadWJIzzWkUjsc78fz5rYwVjxkkgdTUzp
	8thqVx9Iyqw2sMg9jWVDJOtqbpnLYBAH49aGM8EcdwZC24jKnpz6VXsXe1xc5qqqqoVR
	gDgCkZ0QAuQMnHNZ/wC9uZ5VEhQRnAA/rVaR3nto3djkPt+vvQqN3qwczbqp9vtP7/6H
	/CrQG1QCc4HU1i27zrakJEGXnkn+lKnBSTbHJtGuZohH5pYbT3ojljlGY2BqhClutnHJ
	Kcqp3fj6YqW1R2le4K7A/Qf1olTikxKT0LrcKeM8dKwh5KRGa1nMeMnYx/pW9UJt4Gbe
	0ak+uKwNoysFtI8sCSSDBI5qaiimSwooooEFFFFABRRRQAUUUUAFFFFABRRRQB//1tyi
	iipGFFFFABRRRQAUUUUAFFFFABRRRQAUUUUAFFFFABRRRQAUUUUAFFFFABRUC3MDztbq
	3zryRg1PQAUUUUAFFQz3MNsoaZtoJwOCf5VN15oAKKKKACiikZlUFmIAHUmgBaKRXV13
	IQwPcc0tABVI2MZyAzBWOSoPFXaKqMnHYTSe5nNbl7v+JVCYDLxzU/2OLyTDk4JyT3Jq
	SS5hikWKRsM/CjB5qaqdWWguVEIgQTedk527fakgt1gyEJIPY9vpU9BIAyanmdrDsiLy
	V87z8ndjb7VG0CjzHALGQcqTxT4LiG5UvC24A46EfzqajnYWRjLbszxqqOu1gSXPAHoK
	01gRJHkBOX6/hT3kjjGZGCg+pxT6udVyEopFX7HF5AgycA5B75qwFwmwknjGT1p1FQ5N
	7jsiGO3jjh8jkrz196hSxjVgSzMF5Ck8CrlFP2ktdQ5UVZLNJHMgZkLddpxmla0iaEQj
	ICnII65qzRR7SXcOVCKNqhck4GMnrUUUCQxeUpJBz196moqeZjsUzYxGJYtzYU5HI7/h
	UsNuIWLB3bIx8xzU9FU6kmrNi5UFFFFQMKKKKACiiigAooooAKKKKACiiigAooooAKKK
	KAP/19yiiipGFFFFABRRRQAUUUUAFFFFABRRRQAUUUUAFFFFABRRRQBTvZ54Yx9njLux
	x0JA9zis/wC23ttcRx3ewhz/AA9RTtYeVVjAJEZPzkVlz/ZBJC1qpCBuXOeTkevpTA1r
	q+uYr0W0Khsjge5psd9dw3S296o+foR71XupfJ1dZdpbC8gdcYOaSSX+0r+LyAdseCSf
	rk0AXIJt2qyxbFGB94D5u3eo/tt7dSutkq7E7nvSW/8AyGpv90/0qtZ3C6Y8sFyp65BA
	64oA07a9mkt5HljPmR/wgHn0xVKS81SKL7TIqKufukYP5dalN1ezWEs4TYeNuM5x3NZL
	fZGsyUDPNgFmOeOaANDVZRPYwygY3EHH4Vvr90fSuZvCDpVvj1/oa6Zfuj6UgMq5vbhr
	r7HZqCwHJNLbXV40kltOgDgHawHGapyP9g1R55Qdkg4I98Vfs72W7mYomIR0Y9SaYDbG
	/aaCV58BouTjjjFUzcXtzp0kp24JIPH8I64qrfB7W6mjjHE4H6n/APXW1LAYtMaBBkhO
	3r3oAqadNJBp5mmx5aglcdep6/jTFutVliN1GqhOSF7kCmW2LrSntI/voM4/HIog1OOC
	z+zyKwkUFcYoAtnUwbD7Uq/NnbjtmoEutT2rOAkqt1VOSKjhhkttMYyxeZvbJU8YHrWf
	J9lG17FnEpP3fT6GgDU1JgL21Y8DIPP1FWILy4u7ki3AEK9WI5P0qlqSNLPaxy8FgA2P
	UkZp0BOmX5tmP7qT7pP6f4UATyXl3Pcvb2QXEfVmqW0vZJ/Nt7hQsiA5x3rJeG3t7yQX
	yMVYkqRV7T0gYyTQQsihSAxOc/hQBHpk622nyzNyFbp+ApftupiH7YUXy+uO+Kr2kLz6
	VNHHy2/IH0xUCNpwhCvE7TDgrkjJoAsapM9xBFMuPKbkeu7vWlcXk1pbKZgpmYkADpVD
	UIdmnRBUKANkrnOM5qXUCbqCK9twWCE5H+fpQAsl1qdoFmuVVkJ5A6ip7+/e3SGSDBWT
	nn04qne6hHewC3t1Yu5HGOmKNRjMMVpEeSvB/SgCSa91C1ZZLhV2Meg7f/XrerE1z/UR
	/wC9/Stpfuj6UgFooooAKKKKACiiigAooooAKKKKACiiigAooooAKKKKACiiigAooooA
	KKKKAP/Q3KKKKkYUUUUAFFFFABRRRQAUUUUAFFFFABRRRQAUUUUAFFFFAAQCMGjpRRQB
	mtaSnUluxjYBj36EVpAAdKKKACkKg9RmlooAKAAOgxRRQAUUUUABAIwRmjpwKKKAMkWd
	zNeLPdFdkZ+UD9K1qKKADApNq5zjmlooAKQKoOQBmlooAKKKKAAgEYIzRRRQAUmBnOOf
	WlooAKOnSiigBAqg5AxmloooAKKKKACiiigAooooAKKKKACiiigAooooAKKKKACiiigA
	ooooAKKKKACiiigAooooA//R3KKKKkYUUUUAFFFFABRRRQAUUUUAFFFFABRRRQAUUUUA
	FFFFABRRRQAUUUUAFFFFABRRRQAUUUUAFFFFABRRRQAUUUUAFFFFABRRRQAUUUUAFFFF
	ABRRRQAUUUUAFFFFABRRRQAUUUUAFFFFABRRRQAUUUUAFFFFABRRRQAUUUUAFFFFABRR
	RQAUUUUAf//S3KKKKkYUUUUAFFFFABRRRQAUUUUAFFFFABRRRQAUUUUAFFFFABRRRQAU
	UUUAFFFFABRRRQAUUUUAFFFFABRRRQAUUUUAFFFFABRRRQAUUUUAFFFFABRRRQAUUUUA
	FFFFABRRRQAUUUUAFFFFABRRRQAUUUUAFFFFABRRRQAUUUUAFFFFABRRRQAUUUUAf//T
	3KKKKkYUUUUAFFFFABRRRQAUUUUAFFFFABRRRQAUUUUAFFFFABRRRQAUUUUAFFFFABRR
	RQAUUUUAFFFFABRRRQAUUUUAFFFFABRRRQAUUUUAFFFFABRRRQAUUUUAFFFFABRRRQAU
	UUUAFFFFABRRRQAUUUUAFFFFABRRRQAUUUUAFFFFABRRRQAUUUUAf//U3KKKKkYUUUUA
	FFFFABRRRQAUUUUAFFFFABRRRQAUUUUAFFFFABRRRQAUUUUAFFFFABRRRQAUUUUAFFFF
	ABRRRQAUUUUAFFFFABRRRQAUUUUAFFFFABRRRQAUUUUAFFFFABRRRQAUUUUAFFFFABRR
	RQAUUUUAFFFFABRRRQAUUUUAFFFFABRRRQAUUUUAf//V3KKKKkYUUUUAFFFFABRRRQAU
	UUUAFFFFABRRRQAUUUUAFFFFABRRRQAUUUUAFFFFABRRRQAUUUUAFFFFABRRRQAUUUUA
	FFFFABRRRQAUUUUAFFFFABRRRQAUUUUAFFFFABRRRQAUUUUAFFFFABRRRQAUUUUAFFFF
	ABRRRQAUUUUAFFFFABRRRQAUUUUAf//W3KKKKkYUUUUAFFFFABRRRQAUUUUAFFFFABRR
	RQAUUUUAFFFFABRRRQAUUUUAFFFFABRRRQAUUUUAFFFFABRRRQAUUUUAFFFFABRRRQAU
	UUUAFFFFABRRRQAUUUUAFFFFABRRRQAUUUUAFFFFABRRRQAUUUUAFFFFABRRRQAUUUUA
	FFFFABRRRQAUUUUAf//X3KKKKkYUUUUAFFFFABRRRQAUUUUAFFFFABRRRQAUUUUAFFFF
	ABRRRQAUUUUAFFFFABRRRQAUUUUAFFFFABRRRQAUUUUAFFFFABRRRQAUUUUAFFFFABRR
	RQAUUUUAFFFFABRRRQAUUUUAFFFFABRRRQAUUUUAFFFFABRRRQAUUUUAFFFFABRRRQAU
	UUUAf//Q3KKKKkYUUUUAFFFFABRRRQAUUUUAFFFFABRRRQAUUUUAFFFFABRRRQAUUUUA
	FFFFABRRRQAUUUUAFFFFABRRRQAUUUUAFFFFABRRRQAUUUUAFFFFABRRRQAUUUUAFFFF
	ABRRRQAUUUUAFFFFABRRRQAUUUUAFFFFABRRRQAUUUUAFFFFABRRRQAUUUUAf//R3KKK
	KkYUUUUAFFFFABRRRQAUUUUAFFFFABRRRQAUUUUAFFFFABRRRQAUUUUAFFFFABRRRQAU
	UUUAFFFFABRRRQAUUUUAFFFFABRRRQAUUUUAFFFFABRRRQAUUUUAFFFFABRRRQAUUUUA
	FFFFABRRRQAUUUUAFFFFABRRRQAUUUUAFFFFABRRRQAUUUUAf//S3KKKKkYUUUUAFFFF
	ABRRRQAUUUUAFFFFABRRRQAUUUUAFFFFABRRRQAUUUUAFFFFABRRRQAUUUUAFFFFABRR
	RQAUUUUAFFFFABRRRQAUUUUAFFFFABRRRQAUUUUAFFFFABRRRQAUUUUAFFFFABRRRQAU
	UUUAFFFFABRRRQAUUUUAFFFFABRRRQAUUUUAf//T3KKKKkYUUUUAFFFFABRRRQAUUUUA
	FFFFABRRRQAUUUUAFFFFABRRRQAUUUUAFFFFABRRRQAUUUUAFFFFABRRRQAUUUUAFFFF
	ABRRRQAUUUUAFFFFABRRRQAUUUUAFFFFABRRRQAUUUUAFFFFABRRRQAUUUUAFFFFABRR
	RQAUUUUAFFFFABRRRQAUUUUAf//U3KKKKkYUUUUAFFFFABRRRQAUUUUAFFFFABRRRQAU
	UUUAFFFFABRRRQAUUUUAFFFFABRRRQAUUUUAFFFFABRRRQAUUUUAFFFFABRRRQAUUUUA
	FFFFABRRRQAUUUUAFFFFABRRRQAUUUUAFFFFABRRRQAUUUUAFFFFABRRRQAUUUUAFFFF
	ABRRRQAUUUUAf//V3KKKKkYUUUUAFFFFABRRRQAUUUUAFFFFABRRRQAUUUUAFFFFABRR
	RQAUUUUAFFFFABRRRQAUUUUAFFFFABRRRQAUUUUAFFFFABRRRQAUUUUAFFFFABRRRQAU
	UUUAFFFFABRRRQAUUUUAFFFFABRRRQAUUUUAFFFFABRRRQAUUUUAFFFFABRRRQAUUUUA
	f//W3KKKKkYUUUUAFFFFABRRRQAUUUUAFFFFABRRRQAUUUUAFFFFABRRRQAUUUUAFFFF
	ABRRRQAUUUUAFFFFABRRRQAUUUUAFFFFABRRRQAUUUUAFFFFABRRRQAUUUUAFFFFABRR
	RQAUUUUAFFFFABRRRQAUUUUAFFFFABRRRQAUUUUAFFFFABRRRQAUUUUAf//X3KKKKkYU
	UUUAFFFFABRRRQAUUUUAFFFFABRRRQAUUUUAFFFFABRRRQAUUUUAFFFFABRRRQAUUUUA
	FFFFABRRRQAUUUUAFFFFABRRRQAUUUUAFFFFABRRRQAUUUUAFFFFABRRRQAUUUUAFFFF
	ABRRRQAUUUUAFFFFABRRRQAUUUUAFFFFABRRRQAUUUUAf//Z
	</data>
	<key>DKDChangeTimeStamp</key>
	<string>2017-03-12 14:20:18 +0000</string>
	<key>DKDCreateTimeStamp</key>
	<string>2012-03-20 10:05:33 +0000</string>
	<key>DKDDisplayGraphicDetails</key>
	<dict>
		<key>AngleFormatDisplayDetails</key>
		<dict>
			<key>AngleDirection</key>
			<string>Right</string>
			<key>AngleForm</key>
			<string>degrees</string>
			<key>AngleRotation</key>
			<string>Counter Clockwise</string>
			<key>PrecisionAngles</key>
			<string>2</string>
		</dict>
		<key>AnglesDisplaySpec</key>
		<dict>
			<key>ExampleValueDisplaySpec</key>
			<string>100.010002</string>
			<key>FieldWidthDisplaySpec</key>
			<string>62</string>
			<key>FormDisplaySpec</key>
			<string>Decimal</string>
			<key>PrecisionDisplaySpec</key>
			<string>2</string>
			<key>TextAlignDisplaySpec</key>
			<string>Right</string>
			<key>UnitsDisplaySpec</key>
			<string>Punctuation</string>
		</dict>
		<key>AreaForm</key>
		<string>Natural</string>
		<key>HelpTipDisplaySpec</key>
		<dict>
			<key>ExampleValueDisplaySpec</key>
			<string>100.010002</string>
			<key>FieldWidthDisplaySpec</key>
			<string>62</string>
			<key>FormDisplaySpec</key>
			<string>Decimal</string>
			<key>PrecisionDisplaySpec</key>
			<string>3</string>
			<key>TextAlignDisplaySpec</key>
			<string>Right</string>
			<key>UnitsDisplaySpec</key>
			<string>Abbreviate</string>
		</dict>
		<key>InspectingSpecIndex</key>
		<string>0</string>
		<key>LengthsDisplaySpec</key>
		<dict>
			<key>ExampleValueDisplaySpec</key>
			<string>100.010002</string>
			<key>FieldWidthDisplaySpec</key>
			<string>62</string>
			<key>FormDisplaySpec</key>
			<string>Decimal</string>
			<key>PrecisionDisplaySpec</key>
			<string>2</string>
			<key>TextAlignDisplaySpec</key>
			<string>Right</string>
			<key>UnitsDisplaySpec</key>
			<string>Nothing</string>
		</dict>
		<key>PercentDisplaySpec</key>
		<dict>
			<key>ExampleValueDisplaySpec</key>
			<string>1.01</string>
			<key>FieldWidthDisplaySpec</key>
			<string>50</string>
			<key>FormDisplaySpec</key>
			<string>Decimal</string>
			<key>PrecisionDisplaySpec</key>
			<string>1</string>
			<key>TextAlignDisplaySpec</key>
			<string>Right</string>
			<key>UnitsDisplaySpec</key>
			<string>Punctuation</string>
		</dict>
		<key>PercentFormatDisplayDetails</key>
		<dict>
			<key>PercentForm</key>
			<string>Percent</string>
			<key>PrecisionPercents</key>
			<string>1</string>
		</dict>
	</dict>
	<key>DKDGrids</key>
	<dict>
		<key>DynamicSnapGrid</key>
		<string>YES</string>
		<key>GuidesLayer</key>
		<string>NO</string>
		<key>MajorGrid</key>
		<dict>
			<key>GridAboveGraphics</key>
			<string>NO</string>
			<key>GridRGB</key>
			<dict>
				<key>Blue</key>
				<string>1</string>
				<key>ColorSpace</key>
				<string>NSCalibratedRGBColorSpace</string>
				<key>Green</key>
				<string>0.713726</string>
				<key>Opacity</key>
				<string>1</string>
				<key>Red</key>
				<string>0.54902</string>
			</dict>
			<key>GridSpacingX</key>
			<string>72</string>
			<key>GridSpacingY</key>
			<string>72</string>
			<key>LinkGridToRulers</key>
			<string>NO</string>
			<key>PrintLineWidth</key>
			<string>1.1</string>
			<key>PrintsGrid</key>
			<string>NO</string>
			<key>ShowsGrid</key>
			<string>NO</string>
			<key>SnapsToGrid</key>
			<string>NO</string>
		</dict>
		<key>MinorGrid</key>
		<dict>
			<key>GridAboveGraphics</key>
			<string>NO</string>
			<key>GridRGB</key>
			<dict>
				<key>Blue</key>
				<string>0.87451</string>
				<key>ColorSpace</key>
				<string>NSCalibratedRGBColorSpace</string>
				<key>Green</key>
				<string>0.854902</string>
				<key>Opacity</key>
				<string>1</string>
				<key>Red</key>
				<string>0.745098</string>
			</dict>
			<key>GridSpacingX</key>
			<string>18</string>
			<key>GridSpacingY</key>
			<string>18</string>
			<key>LinkGridToRulers</key>
			<string>NO</string>
			<key>PrintLineWidth</key>
			<string>0.85</string>
			<key>PrintsGrid</key>
			<string>NO</string>
			<key>ShowsGrid</key>
			<string>NO</string>
			<key>SnapsToGrid</key>
			<string>NO</string>
		</dict>
		<key>SnapDrawing</key>
		<string>NO</string>
		<key>SnapEnds</key>
		<string>NO</string>
		<key>SnapGuidelines</key>
		<string>NO</string>
		<key>SnapRadiusGrid</key>
		<string>3</string>
		<key>SnapSound</key>
		<string>None</string>
		<key>SoftSnap</key>
		<string>NO</string>
	</dict>
	<key>DKDHideExtension</key>
	<string>YES</string>
	<key>DKDLayersList</key>
	<array>
		<dict>
			<key>CloakLayerGuidelines</key>
			<string>NO</string>
			<key>CloakLayerVertices</key>
			<string>NO</string>
			<key>FullLayerScale</key>
			<dict>
				<key>ArchivePrecision</key>
				<string>12</string>
				<key>ScaleOriginX</key>
				<string>0</string>
				<key>ScaleOriginY</key>
				<string>0</string>
				<key>ScalePlusDown</key>
				<string>YES</string>
				<key>ScalePlusToRight</key>
				<string>YES</string>
				<key>ScaleScale</key>
				<string>1</string>
				<key>ScaleUnits</key>
				<string>Inches</string>
			</dict>
			<key>GraphicsList</key>
			<array>
				<dict>
					<key>Class</key>
					<string>DKDBezier</string>
					<key>DKDLockInfo</key>
					<string>14</string>
					<key>GraphicID</key>
					<string>64C6816C</string>
					<key>GraphicStyle</key>
					<string>8</string>
					<key>GridRef</key>
					<string>1</string>
					<key>SVGPath</key>
					<string>M425.800378384,269.907749574 C421.400963384,313.763904574 458.820977384,388.116535574 444.799981384,468.903064574</string>
				</dict>
				<dict>
					<key>Class</key>
					<string>DKDLine</string>
					<key>DKDLockInfo</key>
					<string>14</string>
					<key>GraphicID</key>
					<string>84C6816C</string>
					<key>GraphicStyle</key>
					<string>24</string>
					<key>GridRef</key>
					<string>1</string>
					<key>SVGPath</key>
					<string>M405.800622384,290.907276574 L421.800378384,290.907276574</string>
				</dict>
				<dict>
					<key>Bounds</key>
					<string>{{409.050420384, 221.658911574}, {35.4992, 35.4992}}</string>
					<key>Class</key>
					<string>DKDCircle</string>
					<key>DKDLockInfo</key>
					<string>14</string>
					<key>GraphicID</key>
					<string>94C6816C</string>
					<key>GraphicStyle</key>
					<string>40</string>
					<key>GridRef</key>
					<string>1</string>
				</dict>
				<dict>
					<key>Bounds</key>
					<string>{{432.799420384, 265.908611574}, {32.9994, 16.9996}}</string>
					<key>Class</key>
					<string>DKDOval</string>
					<key>DKDLockInfo</key>
					<string>10</string>
					<key>GraphicID</key>
					<string>A4C6816C</string>
					<key>GraphicStyle</key>
					<string>40</string>
					<key>GridRef</key>
					<string>1</string>
				</dict>
				<dict>
					<key>Class</key>
					<string>DKDLine</string>
					<key>DKDLockInfo</key>
					<string>14</string>
					<key>GraphicID</key>
					<string>B4C6816C</string>
					<key>GraphicStyle</key>
					<string>40</string>
					<key>GridRef</key>
					<string>1</string>
					<key>SVGPath</key>
					<string>M432.800255384,273.457614574 L430.800255384,328.456195574</string>
				</dict>
				<dict>
					<key>Class</key>
					<string>DKDLine</string>
					<key>DKDLockInfo</key>
					<string>14</string>
					<key>GraphicID</key>
					<string>C4C6816C</string>
					<key>GraphicStyle</key>
					<string>40</string>
					<key>GridRef</key>
					<string>1</string>
					<key>SVGPath</key>
					<string>M466.049843384,275.707981574 L464.049981384,330.706561574</string>
				</dict>
				<dict>
					<key>Class</key>
					<string>DKDBezier</string>
					<key>DKDLockInfo</key>
					<string>14</string>
					<key>GraphicID</key>
					<string>D4C6816C</string>
					<key>GraphicStyle</key>
					<string>40</string>
					<key>GridRef</key>
					<string>1</string>
					<key>SVGPath</key>
					<string>M431.800255384,330.906207574 C437.669152384,335.779987574 451.342950384,335.376422574 463.799615384,330.906207574</string>
				</dict>
				<dict>
					<key>Class</key>
					<string>DKDBezier</string>
					<key>DKDLockInfo</key>
					<string>14</string>
					<key>GraphicID</key>
					<string>E4C6816C</string>
					<key>GraphicStyle</key>
					<string>56</string>
					<key>GridRef</key>
					<string>1</string>
					<key>SVGPath</key>
					<string>M428.800255384,216.909076574 C479.650811384,237.266345574 497.936822384,272.289646574 509.798882384,284.907398574</string>
				</dict>
				<dict>
					<key>Class</key>
					<string>DKDBezier</string>
					<key>DKDLockInfo</key>
					<string>14</string>
					<key>GraphicID</key>
					<string>F4C6816C</string>
					<key>GraphicStyle</key>
					<string>72</string>
					<key>GridRef</key>
					<string>1</string>
					<key>SVGPath</key>
					<string>M469.799477384,288.907276574 C501.259820384,322.135105574 468.803017384,433.457569574 463.799615384,465.903064574</string>
				</dict>
				<dict>
					<key>Class</key>
					<string>DKDBezier</string>
					<key>DKDLockInfo</key>
					<string>14</string>
					<key>GraphicID</key>
					<string>05C6816C</string>
					<key>GraphicStyle</key>
					<string>88</string>
					<key>GridRef</key>
					<string>1</string>
					<key>SVGPath</key>
					<string>M475.799370384,292.907215574 C498.714287384,317.061023574 482.423150384,429.601123574 470.799477384,466.903064574</string>
				</dict>
				<dict>
					<key>Class</key>
					<string>DKDBezier</string>
					<key>DKDLockInfo</key>
					<string>14</string>
					<key>GraphicID</key>
					<string>15C6816C</string>
					<key>GraphicStyle</key>
					<string>88</string>
					<key>GridRef</key>
					<string>1</string>
					<key>SVGPath</key>
					<string>M482.049615384,298.157520574 C503.964532384,324.311252574 487.673394384,436.851245574 474.049737384,470.153430574</string>
				</dict>
				<dict>
					<key>Class</key>
					<string>DKDBezier</string>
					<key>DKDLockInfo</key>
					<string>14</string>
					<key>GraphicID</key>
					<string>25C6816C</string>
					<key>GraphicStyle</key>
					<string>88</string>
					<key>GridRef</key>
					<string>1</string>
					<key>SVGPath</key>
					<string>M485.299859384,297.407947574 C508.214776384,321.561740574 491.923638384,434.101856574 480.299981384,471.403797574</string>
				</dict>
				<dict>
					<key>Class</key>
					<string>DKDBezier</string>
					<key>DKDLockInfo</key>
					<string>14</string>
					<key>GraphicID</key>
					<string>35C6816C</string>
					<key>GraphicStyle</key>
					<string>104</string>
					<key>GridRef</key>
					<string>1</string>
					<key>SVGPath</key>
					<string>M472.799493384,282.907459574 C482.08244243,288.496316645 505.37037864,295.001118667 502.317043606,343.722322405</string>
				</dict>
				<dict>
					<key>AttributedText</key>
					<dict>
						<key>String</key>
						<string>C2 </string>
						<key>TextAttribute</key>
						<string>0</string>
					</dict>
					<key>Bounds</key>
					<string>{{374.617026898, 229.402328155}, {46.1828681368, 29.1787490827}}</string>
					<key>Class</key>
					<string>DKDTextArea</string>
					<key>DKDLockInfo</key>
					<string>14</string>
					<key>GraphicID</key>
					<string>45C6816C</string>
					<key>GraphicStyle</key>
					<string>10</string>
					<key>GridRef</key>
					<string>1</string>
				</dict>
				<dict>
					<key>AttributedText</key>
					<dict>
						<key>String</key>
						<string>P</string>
						<key>TextAttribute</key>
						<string>0</string>
					</dict>
					<key>Bounds</key>
					<string>{{439.049420384, 307.157611574}, {39.9994, 27.0031}}</string>
					<key>Class</key>
					<string>DKDTextArea</string>
					<key>DKDLockInfo</key>
					<string>14</string>
					<key>GraphicID</key>
					<string>55C6816C</string>
					<key>GraphicStyle</key>
					<string>10</string>
					<key>GridRef</key>
					<string>1</string>
				</dict>
				<dict>
					<key>AttributedText</key>
					<dict>
						<key>String</key>
						<string>C1</string>
						<key>TextAttribute</key>
						<string>0</string>
					</dict>
					<key>Bounds</key>
					<string>{{455.799492012, 249.951430298}, {39.9994, 27.0031}}</string>
					<key>Class</key>
					<string>DKDTextArea</string>
					<key>DKDLockInfo</key>
					<string>14</string>
					<key>GraphicID</key>
					<string>65C6816C</string>
					<key>GraphicStyle</key>
					<string>10</string>
					<key>GridRef</key>
					<string>1</string>
				</dict>
				<dict>
					<key>AttributedText</key>
					<dict>
						<key>String</key>
						<string>A</string>
						<key>TextAttribute</key>
						<string>0</string>
					</dict>
					<key>Bounds</key>
					<string>{{415.300420384, 226.960411574}, {31.9995, 27.0031}}</string>
					<key>Class</key>
					<string>DKDTextArea</string>
					<key>DKDLockInfo</key>
					<string>14</string>
					<key>GraphicID</key>
					<string>75C6816C</string>
					<key>GraphicStyle</key>
					<string>10</string>
					<key>GridRef</key>
					<string>1</string>
				</dict>
				<dict>
					<key>Class</key>
					<string>DKDBezier</string>
					<key>DKDLockInfo</key>
					<string>14</string>
					<key>GraphicID</key>
					<string>85C6816C</string>
					<key>GraphicStyle</key>
					<string>120</string>
					<key>GridRef</key>
					<string>1</string>
					<key>SVGPath</key>
					<string>M427.800255384,297.907092574 C434.079796384,333.519428574 418.866418384,431.058154574 418.800500384,460.903186574</string>
				</dict>
				<dict>
					<key>Class</key>
					<string>DKDBezier</string>
					<key>DKDLockInfo</key>
					<string>14</string>
					<key>GraphicID</key>
					<string>95C6816C</string>
					<key>GraphicStyle</key>
					<string>136</string>
					<key>GridRef</key>
					<string>1</string>
					<key>SVGPath</key>
					<string>M410.050988384,305.057483574 C410.330529384,349.669650574 391.117272384,440.208545574 379.051446384,465.053699574</string>
				</dict>
				<dict>
					<key>Class</key>
					<string>DKDPolygon</string>
					<key>DKDLockInfo</key>
					<string>14</string>
					<key>GraphicID</key>
					<string>A5C6816C</string>
					<key>GraphicPattern</key>
					<string>0</string>
					<key>GraphicStyle</key>
					<string>9</string>
					<key>GridRef</key>
					<string>1</string>
					<key>SVGPath</key>
					<string>M399.800744384,302.906970574 L430.800255384,302.906970574 L430.800255384,342.905887574 L404.800744384,333.906146574 z</string>
				</dict>
				<dict>
					<key>AttributedText</key>
					<dict>
						<key>String</key>
						<string>S</string>
						<key>TextAttribute</key>
						<string>16</string>
					</dict>
					<key>Bounds</key>
					<string>{{433.801420384, 470.455611574}, {31.9995, 27.0031}}</string>
					<key>Class</key>
					<string>DKDTextArea</string>
					<key>DKDLockInfo</key>
					<string>14</string>
					<key>GraphicID</key>
					<string>C5C6816C</string>
					<key>GraphicStyle</key>
					<string>10</string>
					<key>GridRef</key>
					<string>1</string>
				</dict>
				<dict>
					<key>AttributedText</key>
					<dict>
						<key>String</key>
						<string>anterior
     R3</string>
						<key>TextAttribute</key>
						<string>32</string>
					</dict>
					<key>Bounds</key>
					<string>{{478.443986155, 231.215668707}, {123.04854755, 48.1861570975}}</string>
					<key>Class</key>
					<string>DKDTextArea</string>
					<key>DKDLockInfo</key>
					<string>14</string>
					<key>GraphicID</key>
					<string>D5C6816C</string>
					<key>GraphicStyle</key>
					<string>10</string>
					<key>GridRef</key>
					<string>1</string>
				</dict>
				<dict>
					<key>AttributedText</key>
					<dict>
						<key>String</key>
						<string>left R1</string>
						<key>TextAttribute</key>
						<string>48</string>
					</dict>
					<key>Bounds</key>
					<string>{{484.281300848, 448.400737385}, {109.998, 35.0029}}</string>
					<key>Class</key>
					<string>DKDTextArea</string>
					<key>DKDLockInfo</key>
					<string>14</string>
					<key>GraphicID</key>
					<string>E5C6816C</string>
					<key>GraphicStyle</key>
					<string>10</string>
					<key>GridRef</key>
					<string>1</string>
				</dict>
				<dict>
					<key>AttributedText</key>
					<dict>
						<key>String</key>
						<string>C fibre</string>
						<key>TextAttribute</key>
						<string>0</string>
					</dict>
					<key>Bounds</key>
					<string>{{493.942816748, 285.084367149}, {109.998, 35.0029}}</string>
					<key>Class</key>
					<string>DKDTextArea</string>
					<key>DKDLockInfo</key>
					<string>14</string>
					<key>GraphicID</key>
					<string>F5C6816C</string>
					<key>GraphicStyle</key>
					<string>10</string>
					<key>GridRef</key>
					<string>1</string>
				</dict>
				<dict>
					<key>AttributedText</key>
					<dict>
						<key>String</key>
						<string>I fibre</string>
						<key>TextAttribute</key>
						<string>0</string>
					</dict>
					<key>Bounds</key>
					<string>{{328.866597737, 323.504170655}, {109.998, 35.0029}}</string>
					<key>Class</key>
					<string>DKDTextArea</string>
					<key>DKDLockInfo</key>
					<string>14</string>
					<key>GraphicID</key>
					<string>06C6816C</string>
					<key>GraphicStyle</key>
					<string>10</string>
					<key>GridRef</key>
					<string>1</string>
				</dict>
				<dict>
					<key>Class</key>
					<string>DKDLine</string>
					<key>DKDLockInfo</key>
					<string>14</string>
					<key>GraphicID</key>
					<string>16C6816C</string>
					<key>GraphicStyle</key>
					<string>152</string>
					<key>GridRef</key>
					<string>1</string>
					<key>SVGPath</key>
					<string>M404.800744384,317.906543574 L383.409558572,329.765590808</string>
				</dict>
				<dict>
					<key>AttributedText</key>
					<dict>
						<key>String</key>
						<string>A fibre</string>
						<key>TextAttribute</key>
						<string>0</string>
					</dict>
					<key>Bounds</key>
					<string>{{333.641022183, 259.926326538}, {109.998, 35.0029}}</string>
					<key>Class</key>
					<string>DKDTextArea</string>
					<key>DKDLockInfo</key>
					<string>14</string>
					<key>GraphicID</key>
					<string>26C6816C</string>
					<key>GraphicStyle</key>
					<string>10</string>
					<key>GridRef</key>
					<string>1</string>
				</dict>
				<dict>
					<key>Class</key>
					<string>DKDLine</string>
					<key>DKDLockInfo</key>
					<string>14</string>
					<key>GraphicID</key>
					<string>36C6816C</string>
					<key>GraphicStyle</key>
					<string>152</string>
					<key>GridRef</key>
					<string>1</string>
					<key>SVGPath</key>
					<string>M403.450209053,287.398383429 L375.983644787,281.754781797</string>
				</dict>
				<dict>
					<key>AttributedText</key>
					<dict>
						<key>String</key>
						<string>split right root R2</string>
						<key>TextAttribute</key>
						<string>64</string>
					</dict>
					<key>Bounds</key>
					<string>{{274.571967365, 480.153615609}, {200.996, 33.003}}</string>
					<key>Class</key>
					<string>DKDTextArea</string>
					<key>DKDLockInfo</key>
					<string>14</string>
					<key>GraphicID</key>
					<string>46C6816C</string>
					<key>GraphicStyle</key>
					<string>10</string>
					<key>GridRef</key>
					<string>1</string>
				</dict>
				<dict>
					<key>AttributedText</key>
					<dict>
						<key>String</key>
						<string>outer</string>
						<key>TextAttribute</key>
						<string>64</string>
					</dict>
					<key>Bounds</key>
					<string>{{313.805620384, 450.457611574}, {95.9979, 28.0031}}</string>
					<key>Class</key>
					<string>DKDTextArea</string>
					<key>DKDLockInfo</key>
					<string>14</string>
					<key>GraphicID</key>
					<string>56C6816C</string>
					<key>GraphicStyle</key>
					<string>10</string>
					<key>GridRef</key>
					<string>1</string>
				</dict>
				<dict>
					<key>AttributedText</key>
					<dict>
						<key>String</key>
						<string>inner</string>
						<key>TextAttribute</key>
						<string>80</string>
					</dict>
					<key>Bounds</key>
					<string>{{393.358428707, 465.91395845}, {43.3145678886, 18.0127301177}}</string>
					<key>Class</key>
					<string>DKDTextArea</string>
					<key>DKDLockInfo</key>
					<string>14</string>
					<key>GraphicID</key>
					<string>66C6816C</string>
					<key>GraphicStyle</key>
					<string>10</string>
					<key>GridRef</key>
					<string>1</string>
				</dict>
				<dict>
					<key>Class</key>
					<string>DKDBezier</string>
					<key>DKDLockInfo</key>
					<string>14</string>
					<key>GraphicID</key>
					<string>76C6816C</string>
					<key>GraphicStyle</key>
					<string>25</string>
					<key>GridRef</key>
					<string>1</string>
					<key>SVGPath</key>
					<string>M442.552758384,294.907092574 C403.996483384,339.926029574 410.122521384,341.737003574 378.553948384,381.904865574</string>
				</dict>
				<dict>
					<key>AttributedText</key>
					<dict>
						<key>String</key>
						<string>B fibre</string>
						<key>TextAttribute</key>
						<string>0</string>
					</dict>
					<key>Bounds</key>
					<string>{{313.204534635, 378.65462342}, {71.4600844267, 49.9816841629}}</string>
					<key>Class</key>
					<string>DKDTextArea</string>
					<key>DKDLockInfo</key>
					<string>14</string>
					<key>GraphicID</key>
					<string>86C6816C</string>
					<key>GraphicStyle</key>
					<string>10</string>
					<key>GridRef</key>
					<string>1</string>
				</dict>
				<dict>
					<key>Class</key>
					<string>DKDPolygon</string>
					<key>DKDLockInfo</key>
					<string>14</string>
					<key>GraphicID</key>
					<string>96C6816C</string>
					<key>GraphicPattern</key>
					<string>3</string>
					<key>GraphicStyle</key>
					<string>168</string>
					<key>GridRef</key>
					<string>1</string>
					<key>SVGPath</key>
					<string>M446.552727384,241.908420574 L454.552544384,266.907794574 L444.552758384,264.907855574 L444.552758384,267.907794574 L443.552819384,244.908328574 z</string>
				</dict>
				<dict>
					<key>Class</key>
					<string>DKDPolygon</string>
					<key>DKDLockInfo</key>
					<string>14</string>
					<key>GraphicID</key>
					<string>A6C6816C</string>
					<key>GraphicPattern</key>
					<string>16</string>
					<key>GraphicStyle</key>
					<string>168</string>
					<key>GridRef</key>
					<string>1</string>
					<key>SVGPath</key>
					<string>M432.553002384,268.907749574 L432.553002384,268.907749574 L427.553063384,257.908038574 L434.552941384,254.908100574 L439.552880384,265.907794574 z</string>
				</dict>
				<dict>
					<key>Class</key>
					<string>DKDBezier</string>
					<key>DKDLockInfo</key>
					<string>14</string>
					<key>GraphicID</key>
					<string>B6C6816C</string>
					<key>GraphicStyle</key>
					<string>184</string>
					<key>SVGPath</key>
					<string>M295.923800673,469.117105026 C330.708095117,243.177638953 326.006127222,265.326455541 363.039217627,245.316830488</string>
				</dict>
				<dict>
					<key>AttributedText</key>
					<dict>
						<key>String</key>
						<string> bypassing
     band 
      BB</string>
						<key>TextAttribute</key>
						<string>96</string>
					</dict>
					<key>Bounds</key>
					<string>{{276.818341908, 189.45460892}, {110.673510555, 69.5769100586}}</string>
					<key>Class</key>
					<string>DKDTextArea</string>
					<key>DKDLockInfo</key>
					<string>14</string>
					<key>GraphicID</key>
					<string>C6C6816C</string>
					<key>GraphicStyle</key>
					<string>10</string>
					<key>GridRef</key>
					<string>1</string>
				</dict>
				<dict>
					<key>Class</key>
					<string>DKDBezier</string>
					<key>DKDLockInfo</key>
					<string>14</string>
					<key>GraphicID</key>
					<string>7AC8017C</string>
					<key>GraphicStyle</key>
					<string>152</string>
					<key>SVGPath</key>
					<string>M352.448187187,232.438691446 C440.763444277,160.75049469 448.824066678,187.425237369 500.198785704,216.299780659</string>
				</dict>
				<dict>
					<key>AngleRotatedRect</key>
					<string>151.232335348</string>
					<key>Bounds</key>
					<string>{{368.189777862, 196.022838671}, {60.5472425547, 35.0304315907}}</string>
					<key>CenterRotatedRect</key>
					<string>{398.463399139, 213.538054467}</string>
					<key>Class</key>
					<string>DKDRotatedOval</string>
					<key>DKDLockInfo</key>
					<string>10</string>
					<key>GraphicID</key>
					<string>225C018C</string>
					<key>GraphicStyle</key>
					<string>152</string>
					<key>HeightRotatedRect</key>
					<string>13.2216747041</string>
					<key>WidthRotatedRect</key>
					<string>68.689850571</string>
				</dict>
				<dict>
					<key>AngleRotatedRect</key>
					<string>211.640085673</string>
					<key>Bounds</key>
					<string>{{440.005469037, 195.922576393}, {58.8896137825, 37.7506549599}}</string>
					<key>CenterRotatedRect</key>
					<string>{469.450275928, 214.797903873}</string>
					<key>Class</key>
					<string>DKDRotatedOval</string>
					<key>DKDLockInfo</key>
					<string>10</string>
					<key>GraphicID</key>
					<string>425C018C</string>
					<key>GraphicStyle</key>
					<string>152</string>
					<key>HeightRotatedRect</key>
					<string>13.2216747041</string>
					<key>WidthRotatedRect</key>
					<string>68.689850571</string>
				</dict>
				<dict>
					<key>AttributedText</key>
					<dict>
						<key>String</key>
						<string>Loukozoa</string>
						<key>TextAttribute</key>
						<string>112</string>
					</dict>
					<key>Bounds</key>
					<string>{{-2.101565474254, -3.090286871063}, {137.232502608, 35.4664298298}}</string>
					<key>Class</key>
					<string>DKDTextArea</string>
					<key>DKDLockInfo</key>
					<string>14</string>
					<key>GraphicID</key>
					<string>F85A7C8C</string>
					<key>GraphicStyle</key>
					<string>10</string>
					<key>GridRef</key>
					<string>1</string>
				</dict>
				<dict>
					<key>AttributedText</key>
					<dict>
						<key>String</key>
						<string>Chromista</string>
						<key>TextAttribute</key>
						<string>128</string>
					</dict>
					<key>Bounds</key>
					<string>{{346.639716213, 77.2717092202}, {200.149102299, 50.6118764035}}</string>
					<key>Class</key>
					<string>DKDTextArea</string>
					<key>DKDLockInfo</key>
					<string>14</string>
					<key>GraphicID</key>
					<string>FF91BD8C</string>
					<key>GraphicStyle</key>
					<string>10</string>
					<key>GridRef</key>
					<string>1</string>
				</dict>
				<dict>
					<key>Class</key>
					<string>DKDBezier</string>
					<key>DKDLockInfo</key>
					<string>14</string>
					<key>GraphicID</key>
					<string>A1E4269C</string>
					<key>GraphicStyle</key>
					<string>184</string>
					<key>SVGPath</key>
					<string>M438.867389732,205.500905904 C456.572811537,220.322218758 446.463986593,218.330375769 484.424696873,235.17072116</string>
				</dict>
				<dict>
					<key>AttributedText</key>
					<dict>
						<key>String</key>
						<string>    subpellicular 
            mts </string>
						<key>TextAttribute</key>
						<string>96</string>
					</dict>
					<key>Bounds</key>
					<string>{{416.694022748, 159.189221699}, {172.730237891, 44.1255585937}}</string>
					<key>Class</key>
					<string>DKDTextArea</string>
					<key>DKDLockInfo</key>
					<string>14</string>
					<key>GraphicID</key>
					<string>27C2589C</string>
					<key>GraphicStyle</key>
					<string>10</string>
					<key>GridRef</key>
					<string>1</string>
				</dict>
				<dict>
					<key>AttributedText</key>
					<dict>
						<key>String</key>
						<string>apical cytoskeleton</string>
						<key>TextAttribute</key>
						<string>144</string>
					</dict>
					<key>Bounds</key>
					<string>{{142.16100366, 503.405793825}, {364.20232505, 45.1016004493}}</string>
					<key>Class</key>
					<string>DKDTextArea</string>
					<key>DKDLockInfo</key>
					<string>14</string>
					<key>GraphicID</key>
					<string>BE1007AD</string>
					<key>GraphicStyle</key>
					<string>10</string>
					<key>GridRef</key>
					<string>1</string>
				</dict>
				<dict>
					<key>AttributedText</key>
					<dict>
						<key>String</key>
						<string>S</string>
						<key>TextAttribute</key>
						<string>16</string>
					</dict>
					<key>Bounds</key>
					<string>{{406.225442501, 258.113479545}, {31.9995, 27.0031}}</string>
					<key>Class</key>
					<string>DKDTextArea</string>
					<key>DKDLockInfo</key>
					<string>14</string>
					<key>GraphicID</key>
					<string>B78724CD</string>
					<key>GraphicStyle</key>
					<string>10</string>
					<key>GridRef</key>
					<string>1</string>
				</dict>
			</array>
			<key>HideDimensions</key>
			<string>NO</string>
			<key>LayerColorMod</key>
			<dict>
				<key>DKDOnColorMod</key>
				<string>NO</string>
				<key>DKDOpacityColorMod</key>
				<string>0.5</string>
				<key>DKDOutlineColorMod</key>
				<string>NO</string>
				<key>DKDTintColorColorMod</key>
				<dict>
					<key>ColorSpace</key>
					<string>NSCalibratedWhiteColorSpace</string>
					<key>Opacity</key>
					<string>1</string>
					<key>White</key>
					<string>0.5</string>
				</dict>
				<key>DKDTintFractionColorMod</key>
				<string>0.5</string>
			</dict>
			<key>LayerGraphicsCount</key>
			<string>49</string>
			<key>LayerLock</key>
			<string>NO</string>
			<key>LayerName</key>
			<string>Layer--2</string>
			<key>LayerState</key>
			<string>Active</string>
			<key>OutlineLayer</key>
			<string>NO</string>
		</dict>
		<dict>
			<key>CloakLayerGuidelines</key>
			<string>NO</string>
			<key>CloakLayerVertices</key>
			<string>NO</string>
			<key>FullLayerScale</key>
			<dict>
				<key>ArchivePrecision</key>
				<string>12</string>
				<key>ScaleOriginX</key>
				<string>0</string>
				<key>ScaleOriginY</key>
				<string>0</string>
				<key>ScalePlusDown</key>
				<string>YES</string>
				<key>ScalePlusToRight</key>
				<string>YES</string>
				<key>ScaleScale</key>
				<string>1</string>
				<key>ScaleUnits</key>
				<string>Inches</string>
			</dict>
			<key>GraphicsList</key>
			<array>
				<dict>
					<key>Class</key>
					<string>DKDBezier</string>
					<key>DKDLockInfo</key>
					<string>14</string>
					<key>GraphicID</key>
					<string>B03DF43C</string>
					<key>GraphicStyle</key>
					<string>200</string>
					<key>GridRef</key>
					<string>1</string>
					<key>SVGPath</key>
					<string>M84.8049401546,121.20968692 C55.6936421546,-37.9028660798 213.552163155,37.2735069202 214.858071155,62.9229669202</string>
				</dict>
				<dict>
					<key>Class</key>
					<string>DKDBezier</string>
					<key>DKDLockInfo</key>
					<string>14</string>
					<key>GraphicID</key>
					<string>D03DF43C</string>
					<key>GraphicStyle</key>
					<string>200</string>
					<key>GridRef</key>
					<string>1</string>
					<key>SVGPath</key>
					<string>M84.7694481546,120.01779192 C116.082344155,77.6106339202 176.385384155,68.8763969202 203.726143155,65.9816209202</string>
				</dict>
				<dict>
					<key>Class</key>
					<string>DKDBezier</string>
					<key>DKDLockInfo</key>
					<string>14</string>
					<key>GraphicID</key>
					<string>E03DF43C</string>
					<key>GraphicStyle</key>
					<string>200</string>
					<key>GridRef</key>
					<string>1</string>
					<key>SVGPath</key>
					<string>M84.9621661546,120.82308992 C125.929177155,139.85444692 183.791481155,91.8873529202 213.923989155,65.9069139202</string>
				</dict>
				<dict>
					<key>Class</key>
					<string>DKDBezier</string>
					<key>DKDLockInfo</key>
					<string>14</string>
					<key>GraphicID</key>
					<string>F03DF43C</string>
					<key>GraphicStyle</key>
					<string>216</string>
					<key>GridRef</key>
					<string>1</string>
					<key>SVGPath</key>
					<string>M59.2153101546,147.29670792 C101.820717155,113.26107892 172.893105155,90.9400869202 206.140328155,66.6084519202</string>
				</dict>
				<dict>
					<key>Class</key>
					<string>DKDBezier</string>
					<key>DKDLockInfo</key>
					<string>14</string>
					<key>GraphicID</key>
					<string>013DF43C</string>
					<key>GraphicStyle</key>
					<string>216</string>
					<key>GridRef</key>
					<string>1</string>
					<key>SVGPath</key>
					<string>M205.220650155,61.4112479202 C221.191185155,67.1151049202 281.587700155,91.4864129202 293.880547155,43.2649009202</string>
				</dict>
				<dict>
					<key>Bounds</key>
					<string>{{144.673894155, 46.1834349202}, {0.00005, 0.00005}}</string>
					<key>Class</key>
					<string>DKDCircle</string>
					<key>DKDLockInfo</key>
					<string>14</string>
					<key>GraphicID</key>
					<string>113DF43C</string>
					<key>GraphicStyle</key>
					<string>152</string>
					<key>GridRef</key>
					<string>1</string>
				</dict>
				<dict>
					<key>Bounds</key>
					<string>{{142.898894155, 48.1854349202}, {0.00005, 0.00005}}</string>
					<key>Class</key>
					<string>DKDCircle</string>
					<key>DKDLockInfo</key>
					<string>14</string>
					<key>GraphicID</key>
					<string>213DF43C</string>
					<key>GraphicStyle</key>
					<string>152</string>
					<key>GridRef</key>
					<string>1</string>
				</dict>
				<dict>
					<key>Bounds</key>
					<string>{{141.992919155, 37.7064599202}, {32.4018, 32.4018}}</string>
					<key>Class</key>
					<string>DKDGroup</string>
					<key>DKDLockInfo</key>
					<string>14</string>
					<key>GraphicID</key>
					<string>513DF43C</string>
					<key>GridRef</key>
					<string>1</string>
					<key>GroupGraphics</key>
					<array>
						<dict>
							<key>AngleRotatedRect</key>
							<string>329.99939</string>
							<key>Bounds</key>
							<string>{{151.677492765, 47.075461919}, {14.4494127792, 14.9159880024}}</string>
							<key>CenterRotatedRect</key>
							<string>{158.902199155, 54.5334559202}</string>
							<key>Class</key>
							<string>DKDRotatedOval</string>
							<key>DKDLockInfo</key>
							<string>14</string>
							<key>GraphicID</key>
							<string>313DF43C</string>
							<key>GraphicStyle</key>
							<string>41</string>
							<key>GridRef</key>
							<string>1</string>
							<key>HeightRotatedRect</key>
							<string>15.143921</string>
							<key>WidthRotatedRect</key>
							<string>14.210358</string>
						</dict>
						<dict>
							<key>Bounds</key>
							<string>{{141.992919155, 37.7064599202}, {32.4018, 32.4018}}</string>
							<key>Class</key>
							<string>DKDCircle</string>
							<key>DKDLockInfo</key>
							<string>14</string>
							<key>GraphicID</key>
							<string>413DF43C</string>
							<key>GraphicStyle</key>
							<string>152</string>
							<key>GridRef</key>
							<string>1</string>
						</dict>
					</array>
				</dict>
				<dict>
					<key>Class</key>
					<string>DKDBezier</string>
					<key>DKDLockInfo</key>
					<string>14</string>
					<key>GraphicID</key>
					<string>613DF43C</string>
					<key>GraphicStyle</key>
					<string>56</string>
					<key>GridRef</key>
					<string>1</string>
					<key>SVGPath</key>
					<string>M87.0869221546,93.5710679202 C84.9869461546,-14.5983770798 192.718392155,35.3944779202 209.584755155,59.9719779202</string>
				</dict>
				<dict>
					<key>Class</key>
					<string>DKDBezier</string>
					<key>DKDLockInfo</key>
					<string>14</string>
					<key>GraphicID</key>
					<string>713DF43C</string>
					<key>GraphicStyle</key>
					<string>232</string>
					<key>GridRef</key>
					<string>1</string>
					<key>SVGPath</key>
					<string>M201.184914155,66.2717829202 C153.056466155,76.7711569202 110.083687155,100.23887692 92.6868061546,118.07040492</string>
				</dict>
				<dict>
					<key>Class</key>
					<string>DKDBezier</string>
					<key>DKDLockInfo</key>
					<string>14</string>
					<key>GraphicID</key>
					<string>813DF43C</string>
					<key>GraphicStyle</key>
					<string>248</string>
					<key>GridRef</key>
					<string>1</string>
					<key>SVGPath</key>
					<string>M202.584816155,73.2715989202 C163.773201155,95.6796959202 139.341835155,118.95578092 110.186501155,120.87033092</string>
				</dict>
				<dict>
					<key>Class</key>
					<string>DKDBezier</string>
					<key>DKDLockInfo</key>
					<string>14</string>
					<key>GraphicID</key>
					<string>913DF43C</string>
					<key>GraphicStyle</key>
					<string>232</string>
					<key>GridRef</key>
					<string>1</string>
					<key>SVGPath</key>
					<string>M195.060219155,69.2470019202 C165.831398155,82.5463029202 125.658608155,102.51413792 123.661415155,103.54599792</string>
				</dict>
				<dict>
					<key>Bounds</key>
					<string>{{92.1609213284, 39.0302292933}, {33.6009643327, 51.7216973229}}</string>
					<key>Class</key>
					<string>DKDGroup</string>
					<key>DKDLockInfo</key>
					<string>14</string>
					<key>GraphicID</key>
					<string>323DF43C</string>
					<key>GridRef</key>
					<string>1</string>
					<key>GroupEdit</key>
					<string>Free</string>
					<key>GroupGraphics</key>
					<array>
						<dict>
							<key>Class</key>
							<string>DKDContinuousBezier</string>
							<key>DKDLockInfo</key>
							<string>14</string>
							<key>GraphicID</key>
							<string>A13DF43C</string>
							<key>GraphicStyle</key>
							<string>264</string>
							<key>GridRef</key>
							<string>1</string>
							<key>PathArchive</key>
							<dict>
								<key>DKDScaleRect</key>
								<string>{{91.5539021546, 38.4231649202}, {34.814972, 52.935745}}</string>
								<key>index</key>
								<string>11</string>
							</dict>
						</dict>
						<dict>
							<key>Class</key>
							<string>DKDContinuousBezier</string>
							<key>DKDLockInfo</key>
							<string>14</string>
							<key>GraphicID</key>
							<string>B13DF43C</string>
							<key>GraphicStyle</key>
							<string>57</string>
							<key>GridRef</key>
							<string>1</string>
							<key>PathArchive</key>
							<dict>
								<key>DKDScaleRect</key>
								<string>{{95.7931901546, 41.6265339202}, {26.713471, 45.493134}}</string>
								<key>index</key>
								<string>27</string>
							</dict>
						</dict>
						<dict>
							<key>Bounds</key>
							<string>{{99.7002686048, 46.0905029104}, {19.7486950422, 35.3785300098}}</string>
							<key>Class</key>
							<string>DKDGroup</string>
							<key>DKDLockInfo</key>
							<string>14</string>
							<key>GraphicID</key>
							<string>223DF43C</string>
							<key>GridRef</key>
							<string>1</string>
							<key>GroupEdit</key>
							<string>Free</string>
							<key>GroupGraphics</key>
							<array>
								<dict>
									<key>Class</key>
									<string>DKDBezier</string>
									<key>DKDLockInfo</key>
									<string>14</string>
									<key>GraphicID</key>
									<string>C13DF43C</string>
									<key>GraphicStyle</key>
									<string>280</string>
									<key>GridRef</key>
									<string>1</string>
									<key>PathArchive</key>
									<dict>
										<key>DKDScaleRect</key>
										<string>{{104.483773155, 66.3038869202}, {7.019683, 15.165146}}</string>
										<key>index</key>
										<string>12</string>
									</dict>
								</dict>
								<dict>
									<key>Class</key>
									<string>DKDBezier</string>
									<key>DKDLockInfo</key>
									<string>14</string>
									<key>GraphicID</key>
									<string>D13DF43C</string>
									<key>GraphicStyle</key>
									<string>280</string>
									<key>GridRef</key>
									<string>1</string>
									<key>PathArchive</key>
									<dict>
										<key>DKDScaleRect</key>
										<string>{{112.543282155, 45.7722859202}, {7.019653, 15.164902}}</string>
										<key>index</key>
										<string>28</string>
									</dict>
								</dict>
								<dict>
									<key>Class</key>
									<string>DKDBezier</string>
									<key>DKDLockInfo</key>
									<string>14</string>
									<key>GraphicID</key>
									<string>E13DF43C</string>
									<key>GraphicStyle</key>
									<string>280</string>
									<key>GridRef</key>
									<string>1</string>
									<key>PathArchive</key>
									<dict>
										<key>DKDScaleRect</key>
										<string>{{101.048134155, 55.1420369202}, {9.93924, 12.95018}}</string>
										<key>index</key>
										<string>44</string>
									</dict>
								</dict>
								<dict>
									<key>AngleRotatedRect</key>
									<string>19.999004</string>
									<key>Bounds</key>
									<string>{{114.726222662, 56.537071568}, {4.722740984894, 2.678192704405}}</string>
									<key>CenterRotatedRect</key>
									<string>{117.087593155, 57.8761679202}</string>
									<key>Class</key>
									<string>DKDRotatedOval</string>
									<key>DKDLockInfo</key>
									<string>10</string>
									<key>GraphicID</key>
									<string>F13DF43C</string>
									<key>GraphicStyle</key>
									<string>73</string>
									<key>GridRef</key>
									<string>1</string>
									<key>HeightRotatedRect</key>
									<string>2.205078</string>
									<key>WidthRotatedRect</key>
									<string>4.961304</string>
								</dict>
								<dict>
									<key>AngleRotatedRect</key>
									<string>20.001654</string>
									<key>Bounds</key>
									<string>{{107.184728078, 77.2571896189}, {4.722662153346, 2.67808060254}}</string>
									<key>CenterRotatedRect</key>
									<string>{109.546059155, 78.5962299202}</string>
									<key>Class</key>
									<string>DKDRotatedOval</string>
									<key>DKDLockInfo</key>
									<string>10</string>
									<key>GraphicID</key>
									<string>023DF43C</string>
									<key>GraphicStyle</key>
									<string>73</string>
									<key>GridRef</key>
									<string>1</string>
									<key>HeightRotatedRect</key>
									<string>2.204773</string>
									<key>WidthRotatedRect</key>
									<string>4.961304</string>
								</dict>
								<dict>
									<key>AngleRotatedRect</key>
									<string>20.000452</string>
									<key>Bounds</key>
									<string>{{99.7002686048, 63.9738834011}, {4.722647099592, 2.678195038165}}</string>
									<key>CenterRotatedRect</key>
									<string>{102.061592155, 65.3129809202}</string>
									<key>Class</key>
									<string>DKDRotatedOval</string>
									<key>DKDLockInfo</key>
									<string>10</string>
									<key>GraphicID</key>
									<string>123DF43C</string>
									<key>GraphicStyle</key>
									<string>73</string>
									<key>GridRef</key>
									<string>1</string>
									<key>HeightRotatedRect</key>
									<string>2.205017</string>
									<key>WidthRotatedRect</key>
									<string>4.961243</string>
								</dict>
							</array>
						</dict>
					</array>
				</dict>
				<dict>
					<key>Bounds</key>
					<string>{{128.284919155, 47.8848599202}, {10.9998, 16.9996}}</string>
					<key>Class</key>
					<string>DKDOval</string>
					<key>DKDLockInfo</key>
					<string>10</string>
					<key>GraphicID</key>
					<string>423DF43C</string>
					<key>GraphicStyle</key>
					<string>89</string>
					<key>GridRef</key>
					<string>1</string>
				</dict>
				<dict>
					<key>Bounds</key>
					<string>{{132.687094221, 31.6131147754}, {12.9948808515, 12.5441199471}}</string>
					<key>Class</key>
					<string>DKDGroup</string>
					<key>DKDLockInfo</key>
					<string>14</string>
					<key>GraphicID</key>
					<string>823DF43C</string>
					<key>GridRef</key>
					<string>1</string>
					<key>GroupGraphics</key>
					<array>
						<dict>
							<key>AngleRotatedRect</key>
							<string>50.000526</string>
							<key>Bounds</key>
							<string>{{132.687094221, 31.6131147754}, {8.648379866672, 7.364088289552}}</string>
							<key>CenterRotatedRect</key>
							<string>{137.011284155, 35.2951589202}</string>
							<key>Class</key>
							<string>DKDRotatedOval</string>
							<key>DKDLockInfo</key>
							<string>14</string>
							<key>GraphicID</key>
							<string>523DF43C</string>
							<key>GraphicStyle</key>
							<string>296</string>
							<key>GridRef</key>
							<string>1</string>
							<key>HeightRotatedRect</key>
							<string>11.122894</string>
							<key>WidthRotatedRect</key>
							<string>2.303253</string>
						</dict>
						<dict>
							<key>AngleRotatedRect</key>
							<string>50.002804</string>
							<key>Bounds</key>
							<string>{{134.860181625, 34.2032345936}, {8.648671059295, 7.363840653154}}</string>
							<key>CenterRotatedRect</key>
							<string>{139.184517155, 37.8851549202}</string>
							<key>Class</key>
							<string>DKDRotatedOval</string>
							<key>DKDLockInfo</key>
							<string>14</string>
							<key>GraphicID</key>
							<string>623DF43C</string>
							<key>GraphicStyle</key>
							<string>296</string>
							<key>GridRef</key>
							<string>1</string>
							<key>HeightRotatedRect</key>
							<string>11.122849</string>
							<key>WidthRotatedRect</key>
							<string>2.303772</string>
						</dict>
						<dict>
							<key>AngleRotatedRect</key>
							<string>50.000168</string>
							<key>Bounds</key>
							<string>{{137.033617236, 36.7930831179}, {8.648357836311, 7.364151604647}}</string>
							<key>CenterRotatedRect</key>
							<string>{141.357796155, 40.4751589202}</string>
							<key>Class</key>
							<string>DKDRotatedOval</string>
							<key>DKDLockInfo</key>
							<string>14</string>
							<key>GraphicID</key>
							<string>723DF43C</string>
							<key>GraphicStyle</key>
							<string>296</string>
							<key>GridRef</key>
							<string>1</string>
							<key>HeightRotatedRect</key>
							<string>11.122925</string>
							<key>WidthRotatedRect</key>
							<string>2.303223</string>
						</dict>
					</array>
				</dict>
				<dict>
					<key>AttributedText</key>
					<dict>
						<key>String</key>
						<string>C2 </string>
						<key>TextAttribute</key>
						<string>0</string>
					</dict>
					<key>Bounds</key>
					<string>{{241.302716645, 44.7981052429}, {46.1828681368, 29.1787490827}}</string>
					<key>Class</key>
					<string>DKDTextArea</string>
					<key>DKDLockInfo</key>
					<string>14</string>
					<key>GraphicID</key>
					<string>6857E63C</string>
					<key>GraphicStyle</key>
					<string>10</string>
					<key>GridRef</key>
					<string>1</string>
				</dict>
				<dict>
					<key>AttributedText</key>
					<dict>
						<key>String</key>
						<string>C1</string>
						<key>TextAttribute</key>
						<string>0</string>
					</dict>
					<key>Bounds</key>
					<string>{{78.0407039383, 129.561713414}, {39.9994, 27.0031}}</string>
					<key>Class</key>
					<string>DKDTextArea</string>
					<key>DKDLockInfo</key>
					<string>14</string>
					<key>GraphicID</key>
					<string>8857E63C</string>
					<key>GraphicStyle</key>
					<string>10</string>
					<key>GridRef</key>
					<string>1</string>
				</dict>
				<dict>
					<key>AttributedText</key>
					<dict>
						<key>String</key>
						<string>N</string>
						<key>TextAttribute</key>
						<string>0</string>
					</dict>
					<key>Bounds</key>
					<string>{{173.605344196, 43.0982160468}, {39.9994, 27.0031}}</string>
					<key>Class</key>
					<string>DKDTextArea</string>
					<key>DKDLockInfo</key>
					<string>14</string>
					<key>GraphicID</key>
					<string>7277093C</string>
					<key>GraphicStyle</key>
					<string>10</string>
					<key>GridRef</key>
					<string>1</string>
				</dict>
				<dict>
					<key>AttributedText</key>
					<dict>
						<key>String</key>
						<string>groove</string>
						<key>TextAttribute</key>
						<string>0</string>
					</dict>
					<key>Bounds</key>
					<string>{{177.664174164, 86.203024559}, {72.8464680478, 24.8703419628}}</string>
					<key>Class</key>
					<string>DKDTextArea</string>
					<key>DKDLockInfo</key>
					<string>14</string>
					<key>GraphicID</key>
					<string>F266C93C</string>
					<key>GraphicStyle</key>
					<string>10</string>
					<key>GridRef</key>
					<string>1</string>
				</dict>
				<dict>
					<key>AttributedText</key>
					<dict>
						<key>String</key>
						<string>dorsal fan
   + R3</string>
						<key>TextAttribute</key>
						<string>32</string>
					</dict>
					<key>Bounds</key>
					<string>{{169.238514872, -2.924408372628}, {130.70856663, 54.7563018199}}</string>
					<key>Class</key>
					<string>DKDTextArea</string>
					<key>DKDLockInfo</key>
					<string>14</string>
					<key>GraphicID</key>
					<string>9147A64C</string>
					<key>GraphicStyle</key>
					<string>10</string>
					<key>GridRef</key>
					<string>1</string>
				</dict>
				<dict>
					<key>AttributedText</key>
					<dict>
						<key>String</key>
						<string> split R2</string>
						<key>TextAttribute</key>
						<string>64</string>
					</dict>
					<key>Bounds</key>
					<string>{{-8.441824707486, 90.2598693394}, {107.708461928, 28.1064364139}}</string>
					<key>Class</key>
					<string>DKDTextArea</string>
					<key>DKDLockInfo</key>
					<string>14</string>
					<key>GraphicID</key>
					<string>4922384C</string>
					<key>GraphicStyle</key>
					<string>10</string>
				</dict>
				<dict>
					<key>Class</key>
					<string>DKDLine</string>
					<key>DKDLockInfo</key>
					<string>14</string>
					<key>GraphicID</key>
					<string>A1DB894C</string>
					<key>GraphicStyle</key>
					<string>152</string>
					<key>GridRef</key>
					<string>1</string>
					<key>SVGPath</key>
					<string>M140.669740748,91.022407067 L71.7294931695,102.510399205</string>
				</dict>
				<dict>
					<key>AttributedText</key>
					<dict>
						<key>String</key>
						<string>left R1</string>
						<key>TextAttribute</key>
						<string>48</string>
					</dict>
					<key>Bounds</key>
					<string>{{165.129855471, 111.619541591}, {109.998, 35.0029}}</string>
					<key>Class</key>
					<string>DKDTextArea</string>
					<key>DKDLockInfo</key>
					<string>14</string>
					<key>GraphicID</key>
					<string>96E5AF4C</string>
					<key>GraphicStyle</key>
					<string>10</string>
					<key>GridRef</key>
					<string>1</string>
				</dict>
				<dict>
					<key>Class</key>
					<string>DKDLine</string>
					<key>DKDLockInfo</key>
					<string>14</string>
					<key>GraphicID</key>
					<string>FE02FF4C</string>
					<key>GraphicStyle</key>
					<string>152</string>
					<key>GridRef</key>
					<string>1</string>
					<key>SVGPath</key>
					<string>M162.400129266,122.510324732 L125.830395769,117.50264436</string>
				</dict>
				<dict>
					<key>AttributedText</key>
					<dict>
						<key>String</key>
						<string>right</string>
						<key>TextAttribute</key>
						<string>64</string>
					</dict>
					<key>Bounds</key>
					<string>{{5.198864925508, 70.4287850052}, {107.708461928, 28.1064364139}}</string>
					<key>Class</key>
					<string>DKDTextArea</string>
					<key>DKDLockInfo</key>
					<string>14</string>
					<key>GraphicID</key>
					<string>6ABB015C</string>
					<key>GraphicStyle</key>
					<string>10</string>
				</dict>
				<dict>
					<key>AttributedText</key>
					<dict>
						<key>String</key>
						<string>plasma membrane</string>
						<key>TextAttribute</key>
						<string>0</string>
					</dict>
					<key>Bounds</key>
					<string>{{209.284531109, 147.060310396}, {170.022466925, 23.4172540694}}</string>
					<key>Class</key>
					<string>DKDTextArea</string>
					<key>DKDLockInfo</key>
					<string>14</string>
					<key>GraphicID</key>
					<string>D651067C</string>
					<key>GraphicStyle</key>
					<string>10</string>
					<key>GridRef</key>
					<string>1</string>
				</dict>
				<dict>
					<key>Class</key>
					<string>DKDLine</string>
					<key>DKDLockInfo</key>
					<string>14</string>
					<key>GraphicID</key>
					<string>13B8A77C</string>
					<key>GraphicStyle</key>
					<string>152</string>
					<key>GridRef</key>
					<string>1</string>
					<key>SVGPath</key>
					<string>M257.34609771,170.422731356 L182.703539898,192.938566883</string>
				</dict>
				<dict>
					<key>Class</key>
					<string>DKDLine</string>
					<key>DKDLockInfo</key>
					<string>14</string>
					<key>GraphicID</key>
					<string>1AC3187C</string>
					<key>GraphicStyle</key>
					<string>152</string>
					<key>GridRef</key>
					<string>1</string>
					<key>SVGPath</key>
					<string>M402.057909132,194.260129213 L340.257207778,172.733339428</string>
				</dict>
				<dict>
					<key>AttributedText</key>
					<dict>
						<key>String</key>
						<string>cortical alveoli</string>
						<key>TextAttribute</key>
						<string>0</string>
					</dict>
					<key>Bounds</key>
					<string>{{376.877269535, 123.976496361}, {150.344418351, 27.3702781235}}</string>
					<key>Class</key>
					<string>DKDTextArea</string>
					<key>DKDLockInfo</key>
					<string>14</string>
					<key>GraphicID</key>
					<string>8464FA7C</string>
					<key>GraphicStyle</key>
					<string>10</string>
					<key>GridRef</key>
					<string>1</string>
				</dict>
				<dict>
					<key>Class</key>
					<string>DKDLine</string>
					<key>DKDLockInfo</key>
					<string>14</string>
					<key>GraphicID</key>
					<string>782D538C</string>
					<key>GraphicStyle</key>
					<string>152</string>
					<key>GridRef</key>
					<string>1</string>
					<key>SVGPath</key>
					<string>M465.029733298,209.113381492 L424.022308905,166.524629554</string>
				</dict>
				<dict>
					<key>Class</key>
					<string>DKDLine</string>
					<key>DKDLockInfo</key>
					<string>14</string>
					<key>GraphicID</key>
					<string>E793C38C</string>
					<key>GraphicStyle</key>
					<string>152</string>
					<key>GridRef</key>
					<string>1</string>
					<key>SVGPath</key>
					<string>M421.601473317,201.623454335 L423.952461037,151.253651096</string>
				</dict>
				<dict>
					<key>Class</key>
					<string>DKDLine</string>
					<key>DKDLockInfo</key>
					<string>14</string>
					<key>GraphicID</key>
					<string>1E275C9C</string>
					<key>GraphicStyle</key>
					<string>152</string>
					<key>GridRef</key>
					<string>1</string>
					<key>SVGPath</key>
					<string>M494.922023186,203.837474553 L469.699770704,229.825096423</string>
				</dict>
				<dict>
					<key>Class</key>
					<string>DKDLine</string>
					<key>DKDLockInfo</key>
					<string>14</string>
					<key>GraphicID</key>
					<string>08062AAC</string>
					<key>GraphicStyle</key>
					<string>152</string>
					<key>GridRef</key>
					<string>1</string>
					<key>SVGPath</key>
					<string>M168.30862812,15.0133963053 L148.339414029,26.2045210242</string>
				</dict>
				<dict>
					<key>AttributedText</key>
					<dict>
						<key>String</key>
						<string>anterior</string>
						<key>TextAttribute</key>
						<string>0</string>
					</dict>
					<key>Bounds</key>
					<string>{{257.109068123, 15.8865767632}, {99.664062847, 26.724461282}}</string>
					<key>Class</key>
					<string>DKDTextArea</string>
					<key>DKDLockInfo</key>
					<string>14</string>
					<key>GraphicID</key>
					<string>49C8D0BC</string>
					<key>GraphicStyle</key>
					<string>10</string>
					<key>GridRef</key>
					<string>1</string>
				</dict>
				<dict>
					<key>AttributedText</key>
					<dict>
						<key>String</key>
						<string>posterior</string>
						<key>TextAttribute</key>
						<string>0</string>
					</dict>
					<key>Bounds</key>
					<string>{{-3.621964484585, 112.836690921}, {99.664062847, 26.724461282}}</string>
					<key>Class</key>
					<string>DKDTextArea</string>
					<key>DKDLockInfo</key>
					<string>14</string>
					<key>GraphicID</key>
					<string>B770A1BC</string>
					<key>GraphicStyle</key>
					<string>10</string>
					<key>GridRef</key>
					<string>1</string>
				</dict>
				<dict>
					<key>Class</key>
					<string>DKDLine</string>
					<key>DKDLockInfo</key>
					<string>14</string>
					<key>GraphicID</key>
					<string>767EE8CC</string>
					<key>GraphicStyle</key>
					<string>152</string>
					<key>GridRef</key>
					<string>1</string>
					<key>SVGPath</key>
					<string>M118.888914067,200.181852994 L73.3371945601,197.451458217</string>
				</dict>
				<dict>
					<key>Class</key>
					<string>DKDLine</string>
					<key>DKDLockInfo</key>
					<string>14</string>
					<key>DkBezArrow</key>
					<string>11</string>
					<key>GraphicID</key>
					<string>C1AEBCEC</string>
					<key>GraphicStyle</key>
					<string>312</string>
					<key>SVGPath</key>
					<string>M266.508316757,91.2007960631 L380.897396788,26.0357934738</string>
				</dict>
			</array>
			<key>HideDimensions</key>
			<string>NO</string>
			<key>LayerColorMod</key>
			<dict>
				<key>DKDOnColorMod</key>
				<string>NO</string>
				<key>DKDOpacityColorMod</key>
				<string>0.5</string>
				<key>DKDOutlineColorMod</key>
				<string>NO</string>
				<key>DKDTintColorColorMod</key>
				<dict>
					<key>ColorSpace</key>
					<string>NSCalibratedWhiteColorSpace</string>
					<key>Opacity</key>
					<string>1</string>
					<key>White</key>
					<string>0.5</string>
				</dict>
				<key>DKDTintFractionColorMod</key>
				<string>0.5</string>
			</dict>
			<key>LayerGraphicsCount</key>
			<string>59</string>
			<key>LayerLock</key>
			<string>NO</string>
			<key>LayerName</key>
			<string>Layer--1</string>
			<key>LayerState</key>
			<string>On</string>
			<key>OutlineLayer</key>
			<string>NO</string>
		</dict>
		<dict>
			<key>CloakLayerGuidelines</key>
			<string>NO</string>
			<key>CloakLayerVertices</key>
			<string>NO</string>
			<key>FullLayerScale</key>
			<dict>
				<key>ArchivePrecision</key>
				<string>12</string>
				<key>ScaleOriginX</key>
				<string>0</string>
				<key>ScaleOriginY</key>
				<string>0</string>
				<key>ScalePlusDown</key>
				<string>YES</string>
				<key>ScalePlusToRight</key>
				<string>YES</string>
				<key>ScaleScale</key>
				<string>1</string>
				<key>ScaleUnits</key>
				<string>Inches</string>
			</dict>
			<key>GraphicsList</key>
			<array>
				<dict>
					<key>Class</key>
					<string>DKDBezier</string>
					<key>DKDLockInfo</key>
					<string>14</string>
					<key>GraphicID</key>
					<string>51A681DB</string>
					<key>GraphicStyle</key>
					<string>8</string>
					<key>GridRef</key>
					<string>1</string>
					<key>SVGPath</key>
					<string>M152.358958,250.694138 C147.959543,294.550293 185.379557,368.902924 171.358561,449.689453</string>
				</dict>
				<dict>
					<key>Class</key>
					<string>DKDLine</string>
					<key>DKDLockInfo</key>
					<string>14</string>
					<key>GraphicID</key>
					<string>71A681DB</string>
					<key>GraphicStyle</key>
					<string>24</string>
					<key>GridRef</key>
					<string>1</string>
					<key>SVGPath</key>
					<string>M132.359202,271.693665 L148.358958,271.693665</string>
				</dict>
				<dict>
					<key>Bounds</key>
					<string>{{135.609, 202.4453}, {35.4992, 35.4992}}</string>
					<key>Class</key>
					<string>DKDCircle</string>
					<key>DKDLockInfo</key>
					<string>14</string>
					<key>GraphicID</key>
					<string>81A681DB</string>
					<key>GraphicStyle</key>
					<string>40</string>
					<key>GridRef</key>
					<string>1</string>
				</dict>
				<dict>
					<key>Bounds</key>
					<string>{{159.358, 246.695}, {32.9994, 16.9996}}</string>
					<key>Class</key>
					<string>DKDOval</string>
					<key>DKDLockInfo</key>
					<string>10</string>
					<key>GraphicID</key>
					<string>91A681DB</string>
					<key>GraphicStyle</key>
					<string>40</string>
					<key>GridRef</key>
					<string>1</string>
				</dict>
				<dict>
					<key>Class</key>
					<string>DKDLine</string>
					<key>DKDLockInfo</key>
					<string>14</string>
					<key>GraphicID</key>
					<string>A1A681DB</string>
					<key>GraphicStyle</key>
					<string>40</string>
					<key>GridRef</key>
					<string>1</string>
					<key>SVGPath</key>
					<string>M159.358835,254.244003 L157.358835,309.242584</string>
				</dict>
				<dict>
					<key>Class</key>
					<string>DKDLine</string>
					<key>DKDLockInfo</key>
					<string>14</string>
					<key>GraphicID</key>
					<string>B1A681DB</string>
					<key>GraphicStyle</key>
					<string>40</string>
					<key>GridRef</key>
					<string>1</string>
					<key>SVGPath</key>
					<string>M192.608423,256.49437 L190.608561,311.49295</string>
				</dict>
				<dict>
					<key>Class</key>
					<string>DKDBezier</string>
					<key>DKDLockInfo</key>
					<string>14</string>
					<key>GraphicID</key>
					<string>C1A681DB</string>
					<key>GraphicStyle</key>
					<string>40</string>
					<key>GridRef</key>
					<string>1</string>
					<key>SVGPath</key>
					<string>M158.358835,311.692596 C164.227732,316.566376 177.90153,316.162811 190.358195,311.692596</string>
				</dict>
				<dict>
					<key>Class</key>
					<string>DKDBezier</string>
					<key>DKDLockInfo</key>
					<string>14</string>
					<key>GraphicID</key>
					<string>D1A681DB</string>
					<key>GraphicStyle</key>
					<string>56</string>
					<key>GridRef</key>
					<string>1</string>
					<key>SVGPath</key>
					<string>M155.358835,197.695465 C206.209391,218.052734 224.495402,253.076035 236.357462,265.693787</string>
				</dict>
				<dict>
					<key>Class</key>
					<string>DKDBezier</string>
					<key>DKDLockInfo</key>
					<string>14</string>
					<key>GraphicID</key>
					<string>E1A681DB</string>
					<key>GraphicStyle</key>
					<string>72</string>
					<key>GridRef</key>
					<string>1</string>
					<key>SVGPath</key>
					<string>M196.358057,269.693665 C227.8184,302.921494 195.361597,414.243958 190.358195,446.689453</string>
				</dict>
				<dict>
					<key>Class</key>
					<string>DKDBezier</string>
					<key>DKDLockInfo</key>
					<string>14</string>
					<key>GraphicID</key>
					<string>F1A681DB</string>
					<key>GraphicStyle</key>
					<string>88</string>
					<key>GridRef</key>
					<string>1</string>
					<key>SVGPath</key>
					<string>M202.35795,273.693604 C225.272867,297.847412 208.98173,410.387512 197.358057,447.689453</string>
				</dict>
				<dict>
					<key>Class</key>
					<string>DKDBezier</string>
					<key>DKDLockInfo</key>
					<string>14</string>
					<key>GraphicID</key>
					<string>02A681DB</string>
					<key>GraphicStyle</key>
					<string>88</string>
					<key>GridRef</key>
					<string>1</string>
					<key>SVGPath</key>
					<string>M208.608195,278.943909 C230.523112,305.097641 214.231974,417.637634 200.608317,450.939819</string>
				</dict>
				<dict>
					<key>Class</key>
					<string>DKDBezier</string>
					<key>DKDLockInfo</key>
					<string>14</string>
					<key>GraphicID</key>
					<string>12A681DB</string>
					<key>GraphicStyle</key>
					<string>88</string>
					<key>GridRef</key>
					<string>1</string>
					<key>SVGPath</key>
					<string>M211.858439,278.194336 C234.773356,302.348129 218.482218,414.888245 206.858561,452.190186</string>
				</dict>
				<dict>
					<key>Class</key>
					<string>DKDBezier</string>
					<key>DKDLockInfo</key>
					<string>14</string>
					<key>GraphicID</key>
					<string>22A681DB</string>
					<key>GraphicStyle</key>
					<string>104</string>
					<key>GridRef</key>
					<string>1</string>
					<key>SVGPath</key>
					<string>M199.358073,263.693848 C208.141031,271.282654 229.884073,279.398743 227.357584,307.692734</string>
				</dict>
				<dict>
					<key>AttributedText</key>
					<dict>
						<key>String</key>
						<string>C2 </string>
						<key>TextAttribute</key>
						<string>0</string>
					</dict>
					<key>Bounds</key>
					<string>{{104.37440474, 209.38873701}, {46.1828681368, 29.1787490827}}</string>
					<key>Class</key>
					<string>DKDTextArea</string>
					<key>DKDLockInfo</key>
					<string>14</string>
					<key>GraphicID</key>
					<string>32A681DB</string>
					<key>GraphicStyle</key>
					<string>10</string>
					<key>GridRef</key>
					<string>1</string>
				</dict>
				<dict>
					<key>AttributedText</key>
					<dict>
						<key>String</key>
						<string>P</string>
						<key>TextAttribute</key>
						<string>0</string>
					</dict>
					<key>Bounds</key>
					<string>{{165.608, 287.944}, {39.9994, 27.0031}}</string>
					<key>Class</key>
					<string>DKDTextArea</string>
					<key>DKDLockInfo</key>
					<string>14</string>
					<key>GraphicID</key>
					<string>42A681DB</string>
					<key>GraphicStyle</key>
					<string>10</string>
					<key>GridRef</key>
					<string>1</string>
				</dict>
				<dict>
					<key>AttributedText</key>
					<dict>
						<key>String</key>
						<string>C1</string>
						<key>TextAttribute</key>
						<string>0</string>
					</dict>
					<key>Bounds</key>
					<string>{{182.358071628, 230.737818724}, {39.9994, 27.0031}}</string>
					<key>Class</key>
					<string>DKDTextArea</string>
					<key>DKDLockInfo</key>
					<string>14</string>
					<key>GraphicID</key>
					<string>52A681DB</string>
					<key>GraphicStyle</key>
					<string>10</string>
					<key>GridRef</key>
					<string>1</string>
				</dict>
				<dict>
					<key>AttributedText</key>
					<dict>
						<key>String</key>
						<string>A</string>
						<key>TextAttribute</key>
						<string>0</string>
					</dict>
					<key>Bounds</key>
					<string>{{141.859, 207.7468}, {31.9995, 27.0031}}</string>
					<key>Class</key>
					<string>DKDTextArea</string>
					<key>DKDLockInfo</key>
					<string>14</string>
					<key>GraphicID</key>
					<string>72A681DB</string>
					<key>GraphicStyle</key>
					<string>10</string>
					<key>GridRef</key>
					<string>1</string>
				</dict>
				<dict>
					<key>Class</key>
					<string>DKDBezier</string>
					<key>DKDLockInfo</key>
					<string>14</string>
					<key>GraphicID</key>
					<string>82A681DB</string>
					<key>GraphicStyle</key>
					<string>120</string>
					<key>GridRef</key>
					<string>1</string>
					<key>SVGPath</key>
					<string>M154.358835,278.693481 C160.638376,314.305817 145.424998,411.844543 145.35908,441.689575</string>
				</dict>
				<dict>
					<key>Class</key>
					<string>DKDBezier</string>
					<key>DKDLockInfo</key>
					<string>14</string>
					<key>GraphicID</key>
					<string>92A681DB</string>
					<key>GraphicStyle</key>
					<string>136</string>
					<key>GridRef</key>
					<string>1</string>
					<key>SVGPath</key>
					<string>M136.609568,285.843872 C136.889109,330.456039 117.675852,420.994934 105.610026,445.840088</string>
				</dict>
				<dict>
					<key>Class</key>
					<string>DKDPolygon</string>
					<key>DKDLockInfo</key>
					<string>14</string>
					<key>GraphicID</key>
					<string>A2A681DB</string>
					<key>GraphicPattern</key>
					<string>0</string>
					<key>GraphicStyle</key>
					<string>9</string>
					<key>GridRef</key>
					<string>1</string>
					<key>SVGPath</key>
					<string>M126.359324,283.693359 L157.358835,283.693359 L157.358835,323.692276 L131.359324,314.692535 z</string>
				</dict>
				<dict>
					<key>AttributedText</key>
					<dict>
						<key>String</key>
						<string>S</string>
						<key>TextAttribute</key>
						<string>16</string>
					</dict>
					<key>Bounds</key>
					<string>{{163.386987774, 448.807687164}, {31.9995, 27.0031}}</string>
					<key>Class</key>
					<string>DKDTextArea</string>
					<key>DKDLockInfo</key>
					<string>14</string>
					<key>GraphicID</key>
					<string>C2A681DB</string>
					<key>GraphicStyle</key>
					<string>10</string>
					<key>GridRef</key>
					<string>1</string>
				</dict>
				<dict>
					<key>AttributedText</key>
					<dict>
						<key>String</key>
						<string>anterior
    R3</string>
						<key>TextAttribute</key>
						<string>32</string>
					</dict>
					<key>Bounds</key>
					<string>{{202.363190676, 205.577742019}, {80.221692894, 46.8528578118}}</string>
					<key>Class</key>
					<string>DKDTextArea</string>
					<key>DKDLockInfo</key>
					<string>14</string>
					<key>GraphicID</key>
					<string>D2A681DB</string>
					<key>GraphicStyle</key>
					<string>10</string>
					<key>GridRef</key>
					<string>1</string>
				</dict>
				<dict>
					<key>AttributedText</key>
					<dict>
						<key>String</key>
						<string>left R1</string>
						<key>TextAttribute</key>
						<string>48</string>
					</dict>
					<key>Bounds</key>
					<string>{{212.484645887, 429.587115597}, {109.998, 35.0029}}</string>
					<key>Class</key>
					<string>DKDTextArea</string>
					<key>DKDLockInfo</key>
					<string>14</string>
					<key>GraphicID</key>
					<string>E2A681DB</string>
					<key>GraphicStyle</key>
					<string>10</string>
					<key>GridRef</key>
					<string>1</string>
				</dict>
				<dict>
					<key>AttributedText</key>
					<dict>
						<key>String</key>
						<string>C fibre</string>
						<key>TextAttribute</key>
						<string>0</string>
					</dict>
					<key>Bounds</key>
					<string>{{228.11, 299.997}, {109.998, 35.0029}}</string>
					<key>Class</key>
					<string>DKDTextArea</string>
					<key>DKDLockInfo</key>
					<string>14</string>
					<key>GraphicID</key>
					<string>F2A681DB</string>
					<key>GraphicStyle</key>
					<string>10</string>
					<key>GridRef</key>
					<string>1</string>
				</dict>
				<dict>
					<key>AttributedText</key>
					<dict>
						<key>String</key>
						<string>I fibre</string>
						<key>TextAttribute</key>
						<string>0</string>
					</dict>
					<key>Bounds</key>
					<string>{{45.3642, 288.248}, {109.998, 35.0029}}</string>
					<key>Class</key>
					<string>DKDTextArea</string>
					<key>DKDLockInfo</key>
					<string>14</string>
					<key>GraphicID</key>
					<string>03A681DB</string>
					<key>GraphicStyle</key>
					<string>10</string>
					<key>GridRef</key>
					<string>1</string>
				</dict>
				<dict>
					<key>Class</key>
					<string>DKDLine</string>
					<key>DKDLockInfo</key>
					<string>14</string>
					<key>GraphicID</key>
					<string>13A681DB</string>
					<key>GraphicStyle</key>
					<string>152</string>
					<key>GridRef</key>
					<string>1</string>
					<key>SVGPath</key>
					<string>M131.359324,298.692932 L111.359568,300.692856</string>
				</dict>
				<dict>
					<key>AttributedText</key>
					<dict>
						<key>String</key>
						<string>A fibre</string>
						<key>TextAttribute</key>
						<string>0</string>
					</dict>
					<key>Bounds</key>
					<string>{{38.6142, 247.499}, {109.998, 35.0029}}</string>
					<key>Class</key>
					<string>DKDTextArea</string>
					<key>DKDLockInfo</key>
					<string>14</string>
					<key>GraphicID</key>
					<string>23A681DB</string>
					<key>GraphicStyle</key>
					<string>10</string>
					<key>GridRef</key>
					<string>1</string>
				</dict>
				<dict>
					<key>Class</key>
					<string>DKDLine</string>
					<key>DKDLockInfo</key>
					<string>14</string>
					<key>GraphicID</key>
					<string>33A681DB</string>
					<key>GraphicStyle</key>
					<string>152</string>
					<key>GridRef</key>
					<string>1</string>
					<key>SVGPath</key>
					<string>M127.60969,267.944153 L104.610026,260.944336</string>
				</dict>
				<dict>
					<key>AttributedText</key>
					<dict>
						<key>String</key>
						<string>split right root R2</string>
						<key>TextAttributes</key>
						<array>
							<string>{0, 17}</string>
							<string>64</string>
							<string>{17, 2}</string>
							<string>64</string>
						</array>
					</dict>
					<key>Bounds</key>
					<string>{{0.1142, 463.836805061}, {200.996, 33.003}}</string>
					<key>Class</key>
					<string>DKDTextArea</string>
					<key>DKDLockInfo</key>
					<string>14</string>
					<key>GraphicID</key>
					<string>43A681DB</string>
					<key>GraphicStyle</key>
					<string>10</string>
					<key>GridRef</key>
					<string>1</string>
				</dict>
				<dict>
					<key>AttributedText</key>
					<dict>
						<key>String</key>
						<string>outer</string>
						<key>TextAttribute</key>
						<string>64</string>
					</dict>
					<key>Bounds</key>
					<string>{{40.3642, 431.244}, {95.9979, 28.0031}}</string>
					<key>Class</key>
					<string>DKDTextArea</string>
					<key>DKDLockInfo</key>
					<string>14</string>
					<key>GraphicID</key>
					<string>53A681DB</string>
					<key>GraphicStyle</key>
					<string>10</string>
					<key>GridRef</key>
					<string>1</string>
				</dict>
				<dict>
					<key>AttributedText</key>
					<dict>
						<key>String</key>
						<string>inner</string>
						<key>TextAttribute</key>
						<string>80</string>
					</dict>
					<key>Bounds</key>
					<string>{{119.879522407, 447.187834427}, {95.9979, 28.0031}}</string>
					<key>Class</key>
					<string>DKDTextArea</string>
					<key>DKDLockInfo</key>
					<string>14</string>
					<key>GraphicID</key>
					<string>63A681DB</string>
					<key>GraphicStyle</key>
					<string>10</string>
					<key>GridRef</key>
					<string>1</string>
				</dict>
				<dict>
					<key>Class</key>
					<string>DKDBezier</string>
					<key>DKDLockInfo</key>
					<string>14</string>
					<key>GraphicID</key>
					<string>83A681DB</string>
					<key>GraphicStyle</key>
					<string>25</string>
					<key>GridRef</key>
					<string>1</string>
					<key>SVGPath</key>
					<string>M169.111338,275.693481 C130.555063,320.712418 136.681101,322.523392 105.112528,362.691254</string>
				</dict>
				<dict>
					<key>AttributedText</key>
					<dict>
						<key>String</key>
						<string>B fibre</string>
						<key>TextAttribute</key>
						<string>0</string>
					</dict>
					<key>Bounds</key>
					<string>{{37.6152, 359.497}, {109.998, 35.0029}}</string>
					<key>Class</key>
					<string>DKDTextArea</string>
					<key>DKDLockInfo</key>
					<string>14</string>
					<key>GraphicID</key>
					<string>93A681DB</string>
					<key>GraphicStyle</key>
					<string>10</string>
					<key>GridRef</key>
					<string>1</string>
				</dict>
				<dict>
					<key>Class</key>
					<string>DKDPolygon</string>
					<key>DKDLockInfo</key>
					<string>14</string>
					<key>GraphicID</key>
					<string>A3A681DB</string>
					<key>GraphicPattern</key>
					<string>3</string>
					<key>GraphicStyle</key>
					<string>168</string>
					<key>GridRef</key>
					<string>1</string>
					<key>SVGPath</key>
					<string>M173.111307,222.694809 L181.111124,247.694183 L171.111338,245.694244 L171.111338,248.694183 L170.111399,225.694717 z</string>
				</dict>
				<dict>
					<key>Class</key>
					<string>DKDPolygon</string>
					<key>DKDLockInfo</key>
					<string>14</string>
					<key>GraphicID</key>
					<string>B3A681DB</string>
					<key>GraphicPattern</key>
					<string>16</string>
					<key>GraphicStyle</key>
					<string>168</string>
					<key>GridRef</key>
					<string>1</string>
					<key>SVGPath</key>
					<string>M159.111582,249.694138 L159.111582,249.694138 L154.111643,238.694427 L161.111521,235.694489 L166.11146,246.694183 z</string>
				</dict>
				<dict>
					<key>Class</key>
					<string>DKDBezier</string>
					<key>DKDLockInfo</key>
					<string>14</string>
					<key>GraphicID</key>
					<string>14784A2C</string>
					<key>GraphicStyle</key>
					<string>184</string>
					<key>SVGPath</key>
					<string>M107.448191717,207.52947447 C160.816151737,178.600602463 174.567565728,198.431769902 188.618613174,207.822435739</string>
				</dict>
				<dict>
					<key>AttributedText</key>
					<dict>
						<key>String</key>
						<string>mt dorsal fan</string>
						<key>TextAttribute</key>
						<string>96</string>
					</dict>
					<key>Bounds</key>
					<string>{{8.061923025135, 170.131625139}, {160.707658955, 23.0272540444}}</string>
					<key>Class</key>
					<string>DKDTextArea</string>
					<key>DKDLockInfo</key>
					<string>14</string>
					<key>GraphicID</key>
					<string>2FB44D3C</string>
					<key>GraphicStyle</key>
					<string>10</string>
					<key>GridRef</key>
					<string>1</string>
				</dict>
				<dict>
					<key>Class</key>
					<string>DKDBezier</string>
					<key>DKDLockInfo</key>
					<string>14</string>
					<key>GraphicID</key>
					<string>7A7B2C6C</string>
					<key>GraphicStyle</key>
					<string>152</string>
					<key>SVGPath</key>
					<string>M67.2850534933,223.274370647 C150.758595883,163.020256906 181.626841389,190.368940708 198.757795272,206.717762193</string>
				</dict>
				<dict>
					<key>AttributedText</key>
					<dict>
						<key>String</key>
						<string>S</string>
						<key>TextAttribute</key>
						<string>16</string>
					</dict>
					<key>Bounds</key>
					<string>{{132.2967052, 240.268583019}, {31.9995, 27.0031}}</string>
					<key>Class</key>
					<string>DKDTextArea</string>
					<key>DKDLockInfo</key>
					<string>14</string>
					<key>GraphicID</key>
					<string>588E1FBD</string>
					<key>GraphicStyle</key>
					<string>10</string>
					<key>GridRef</key>
					<string>1</string>
				</dict>
			</array>
			<key>HideDimensions</key>
			<string>NO</string>
			<key>LayerColorMod</key>
			<dict>
				<key>DKDOnColorMod</key>
				<string>NO</string>
				<key>DKDOpacityColorMod</key>
				<string>0.5</string>
				<key>DKDOutlineColorMod</key>
				<string>NO</string>
				<key>DKDTintColorColorMod</key>
				<dict>
					<key>ColorSpace</key>
					<string>NSCalibratedWhiteColorSpace</string>
					<key>Opacity</key>
					<string>1</string>
					<key>White</key>
					<string>0.5</string>
				</dict>
				<key>DKDTintFractionColorMod</key>
				<string>0.5</string>
			</dict>
			<key>LayerGraphicsCount</key>
			<string>40</string>
			<key>LayerLock</key>
			<string>NO</string>
			<key>LayerName</key>
			<string>Paper</string>
			<key>LayerState</key>
			<string>On</string>
			<key>OutlineLayer</key>
			<string>NO</string>
		</dict>
	</array>
	<key>DKDPagesSpec</key>
	<dict>
		<key>BackgroundDisplay</key>
		<string>Background</string>
		<key>CanvasBorder</key>
		<string>rgb 0.54902 0.53333 0.53333 1</string>
		<key>CanvasColor</key>
		<string>rgb 0.28628 0.28628 0.28628 1</string>
		<key>CanvasMargin</key>
		<string>0</string>
		<key>DetailsDrawerWidth</key>
		<string>200</string>
		<key>DisplayAttributesBar</key>
		<string>YES</string>
		<key>DisplayRulers</key>
		<string>NO</string>
		<key>FullScreen</key>
		<string>NO</string>
		<key>FullScreenCanvasMargin</key>
		<string>141.73228</string>
		<key>LayersDrawerWidth</key>
		<string>200</string>
		<key>NonFullScreenCanvasMargin</key>
		<string>0</string>
		<key>NumberAcrossFirst</key>
		<string>NO</string>
		<key>PagesAcross</key>
		<string>1</string>
		<key>PagesDown</key>
		<string>1</string>
		<key>PagesSpecBackgroundRGB</key>
		<string>white 1 1</string>
		<key>PagesSpecPrintBackground</key>
		<string>NO</string>
		<key>ShowPageBreaks</key>
		<string>NO</string>
		<key>SizeChecker</key>
		<string>40</string>
		<key>aCheckerColor</key>
		<string>rgb 0.94118 0.94118 0.94118 1</string>
		<key>bCheckerColor</key>
		<string>rgb 0.76471 0.78824 0.70196 1</string>
	</dict>
	<key>DKDPrintInfo</key>
	<dict>
		<key>BottomMargin</key>
		<string>40</string>
		<key>Copies</key>
		<string>1</string>
		<key>FallBackPaperSizeHeight</key>
		<string>841.97998</string>
		<key>FallBackPaperSizeWidth</key>
		<string>594.98999</string>
		<key>FirstPage</key>
		<string>1</string>
		<key>HorizontalPagination</key>
		<string>2</string>
		<key>HorizontallyCentered</key>
		<string>YES</string>
		<key>LastPage</key>
		<string>-1</string>
		<key>LeftMargin</key>
		<string>18</string>
		<key>MustCollate</key>
		<string>YES</string>
		<key>Orientation</key>
		<string>0</string>
		<key>PaperName</key>
		<string>iso-a4</string>
		<key>PaperSizeHeight</key>
		<string>841.97998</string>
		<key>PaperSizeWidth</key>
		<string>594.98999</string>
		<key>PreviewPageNumber</key>
		<string>1</string>
		<key>PrintAllPages</key>
		<string>YES</string>
		<key>PrintJobDisposition</key>
		<string>NSPrintSpoolJob</string>
		<key>PrintSavePath</key>
		<string></string>
		<key>PrintScalingFactor</key>
		<string>1</string>
		<key>PrinterName</key>
		<string>HP officejet 4100 series</string>
		<key>ReversePageOrder</key>
		<string>NO</string>
		<key>RightMargin</key>
		<string>18</string>
		<key>TopMargin</key>
		<string>18</string>
		<key>VerticalPagination</key>
		<string>0</string>
		<key>VerticallyCentered</key>
		<string>YES</string>
		<key>XPrintMirror</key>
		<string>NO</string>
		<key>YPrintMirror</key>
		<string>NO</string>
	</dict>
	<key>DKDSaveTimeStamp</key>
	<string>2017-03-12 14:22:53 +0000</string>
	<key>DKDTablet</key>
	<dict>
		<key>BrushDynamic</key>
		<string>NO</string>
		<key>BrushFit</key>
		<string>6</string>
		<key>PenMax</key>
		<string>25</string>
		<key>PenMin</key>
		<string>0.5</string>
		<key>PenPressureFactor</key>
		<string>0.5</string>
		<key>PencilDynamic</key>
		<string>NO</string>
		<key>PencilFit</key>
		<string>7</string>
	</dict>
	<key>DKDTimeFormat</key>
	<dict>
		<key>Field 0 Include</key>
		<string>Weekday</string>
		<key>Field 0 Type</key>
		<string>Long</string>
		<key>Field 1 Include</key>
		<string>Year</string>
		<key>Field 1 Type</key>
		<string>Short</string>
		<key>Field 2 Include</key>
		<string>Year</string>
		<key>Field 2 Type</key>
		<string>Number</string>
		<key>Field 3 Include</key>
		<string>Year</string>
		<key>Field 3 Type</key>
		<string>Long</string>
		<key>Include GMT</key>
		<string>NO</string>
		<key>Include Title</key>
		<string>YES</string>
		<key>IncludeDate</key>
		<string>YES</string>
		<key>IncludeTime</key>
		<string>YES</string>
		<key>Seperator 0</key>
		<string> - </string>
		<key>Seperator 1</key>
		<string>. </string>
		<key>Seperator 2</key>
		<string>, </string>
		<key>Seperator 3</key>
		<string>  </string>
		<key>Time Seperator</key>
		<string>:</string>
		<key>TimeAfterDate</key>
		<string>YES</string>
		<key>Twelve Hour Clock</key>
		<string>YES</string>
		<key>Used Once</key>
		<string>YES</string>
	</dict>
	<key>DKDToolbarSelectedButtonPairs</key>
	<array>
		<string>ColorTextToolbarItemIdentifier_0</string>
		<array>
			<string>HSB_F0FFFF</string>
		</array>
		<string>ColorStrokeToolbarItemIdentifier_0</string>
		<array>
			<string>HSB_F0FFFF</string>
		</array>
		<string>ColorFillToolbarItemIdentifier_0</string>
		<array>
			<string>HSB_0000FF</string>
		</array>
		<string>GradientToolbarItemIdentifier_0</string>
		<array>
			<dict>
				<key>BurstPath</key>
				<array/>
				<key>BurstRect</key>
				<string>{{0.25, 0.25}, {0.5, 0.5}}</string>
				<key>EndGradientRGB</key>
				<dict>
					<key>Blue</key>
					<string>1.000000</string>
					<key>ColorSpace</key>
					<string>NSCalibratedRGBColorSpace</string>
					<key>Green</key>
					<string>1.000000</string>
					<key>Opacity</key>
					<string>1.000000</string>
					<key>Red</key>
					<string>1.000000</string>
				</dict>
				<key>GradientAngle</key>
				<string>0.000000</string>
				<key>GradientCompositeOperation</key>
				<string>Source Over</string>
				<key>GradientFillClass</key>
				<string>DKDSpotGradientFill</string>
				<key>GradientGradientConvergence</key>
				<dict>
					<key>FinishGradient</key>
					<string>100.00000</string>
					<key>GradientConvergence</key>
					<string>Linear</string>
					<key>StartGradient</key>
					<string>0.00000</string>
				</dict>
				<key>GradientImagePercent</key>
				<string>1.000000</string>
				<key>GradientOverlap</key>
				<string>1.000000</string>
				<key>GradientRadius</key>
				<string>0.000000</string>
				<key>LevelsOfGradient</key>
				<string>100</string>
				<key>StartGradientRGB</key>
				<dict>
					<key>Blue</key>
					<string>0.000000</string>
					<key>ColorSpace</key>
					<string>NSCalibratedRGBColorSpace</string>
					<key>Green</key>
					<string>0.000000</string>
					<key>Opacity</key>
					<string>1.000000</string>
					<key>Red</key>
					<string>0.000000</string>
				</dict>
				<key>SymmetryAngle</key>
				<string>0.000000</string>
			</dict>
			<string>HSB_000080</string>
			<string>HSB_0000FF</string>
		</array>
		<string>PatternForToolbarItemIdentifier_0</string>
		<array>
			<string>Toolbar_40</string>
		</array>
		<string>ChartingMenuToolbarIdentifier_0</string>
		<array>
			<string>Right Fat Arrow</string>
			<string>Right Fat Arrow</string>
			<string>Right Box Arrow</string>
			<string>Right Tear Off</string>
			<string>Right Brace</string>
			<string>Right Drum</string>
			<string>Folder</string>
			<string>Bilateral Octagon</string>
			<string>Rounded Rectangle</string>
			<string>Right Point</string>
			<string>Right Trapezoid</string>
			<string>Up Parallelogram</string>
			<string>Parallelogram</string>
			<string>Right Flame Arrow</string>
			<string>Right Nose Rectangle</string>
			<string>Right Rivet</string>
		</array>
		<string>StellateMenuToolbarIdentifier_0</string>
		<array>
			<string>Equilateral Polygon</string>
			<string>Equilateral Polygon</string>
			<string>Free Equilateral Polygon</string>
			<string>Cross Star</string>
			<string>Star</string>
			<string>Smooth Free Star</string>
			<string>Stagger Star</string>
			<string>Smooth Stagger Star</string>
			<string>Spoke</string>
		</array>
		<string>MathMenuToolbarIdentifier_0</string>
		<array>
			<string>Parabola (y = x**2), a centered fixed parabola</string>
			<string>Parabola (y = x**2), a centered fixed parabola</string>
			<string>Cubic (y = x**3), Adjustable</string>
			<string>Quartic (y = x**4), a centered fixed fourth order curve</string>
			<string>One over X (y = 1 / x) for x &gt; 0.0</string>
			<string>Natural Exponential (y = e**x), x &gt; 0</string>
			<string>Tangent (y = tan(x))</string>
			<string>Hyperbolic Tangent (y = tanh(x))</string>
			<string>Gaussian - The "Bell Shaped" probability curve</string>
			<string>Square Wave</string>
			<string>Sine (or Cosine) wave form, y = sin(x)</string>
		</array>
		<string>TechnicalMenuToolbarIdentifier_0</string>
		<array>
			<string>Orthogonal Path</string>
			<string>Orthogonal Path</string>
			<string>Auto Line</string>
			<string>Left Dimension</string>
			<string>Left External Dimension</string>
			<string>Report Information</string>
			<string>Rounded Text Bubble</string>
			<string>Straight Wall</string>
			<string>Free Wall</string>
			<string>Cog</string>
			<string>Tick Pattern</string>
		</array>
	</array>
	<key>DKDWindowState</key>
	<dict>
		<key>CursorMode</key>
		<string>Nothing</string>
		<key>DocCenter</key>
		<string>{279.494995, 370.790531357}</string>
		<key>DocumentFileName</key>
		<string>/Users/rosecavalier-smith/Desktop/TomCSlaptopBackup/papers/Loukozoa/ChromistRootsFig7.ezdraw</string>
		<key>DrawersOnMainView</key>
		<string>YES</string>
		<key>GDetailsLayersDrawerEdgePreference</key>
		<string>Auto</string>
		<key>GraphicDetailsOpen</key>
		<string>NO</string>
		<key>LayerActiveAbove</key>
		<string>NO</string>
		<key>LayerDrawerEdge</key>
		<string>0</string>
		<key>LayerOpen</key>
		<string>YES</string>
		<key>LayerSelect</key>
		<string>Show All</string>
		<key>LayersDrawerEdgePreference</key>
		<string>Auto</string>
		<key>OutlineDrawing</key>
		<string>NO</string>
		<key>WindowLocation</key>
		<string>629 45 1114 990 0 0 1920 1057 </string>
		<key>ZoomPercent</key>
		<string>125.000000</string>
	</dict>
	<key>GroupEdit</key>
	<string>Fixed</string>
	<key>IndependentLayers</key>
	<string>NO</string>
	<key>NumberColorsToListInContextMenu</key>
	<string>12</string>
	<key>NumberPairColorsToListInContextMenu</key>
	<string>6</string>
</dict>
</plist>
